# Supplementary material for: Expression of dehydroshikimate dehydratase in poplar induces transcriptional and metabolic changes in the phenylpropanoid pathway
Source: J Exp Bot. 2024 May 29;75(16):4960–77. doi: 10.1093/jxb/erae251 (PMC11349870; doi:10.1093/jxb/erae251)
Supplement: erae251_suppl_Supplementary_Materials [file erae251_suppl_supplementary_materials.zip]

Archive with 14 entries (14 files):
- erae251_suppl_Supplementary_Table_S4.xlsx
- erae251_suppl_Supplementary_Dataset_S1.xlsx
- erae251_suppl_Supplementary_Dataset_S2.pdf
- erae251_suppl_Supplementary_Dataset_S3.xlsx
- erae251_suppl_Supplementary_Dataset_S4.xlsx
- erae251_suppl_Supplementary_Dataset_S5.xlsx
- erae251_suppl_Supplementary_Dataset_S6.xlsx
- erae251_suppl_Supplementary_Dataset_S7.xlsx
- erae251_suppl_Supplementary_Dataset_S8.pdf
- erae251_suppl_Supplementary_Dataset_S9.xlsx
- erae251_suppl_Supplementary_Figures_S1-S10.pdf
- erae251_suppl_Supplementary_Table_S1.xlsx
- erae251_suppl_Supplementary_Table_S2.xlsx
- erae251_suppl_Supplementary_Table_S3.xlsx
