# Supplementary material for: Expression of dehydroshikimate dehydratase in poplar induces transcriptional and metabolic changes in the phenylpropanoid pathway
Source: J Exp Bot. 2024 May 29;75(16):4960–77. doi: 10.1093/jxb/erae251 (PMC11349870; doi:10.1093/jxb/erae251)
Supplement: erae251_suppl_Supplementary_Materials [file erae251_suppl_supplementary_materials.zip › erae251_suppl_Supplementary_Table_S4.xlsx]

## Sheet: Table S4
Table 4: Gene functional annotation of the ten most highly upregulated and downregulated transcripts in the QsuB lines.
QsuB1 vs wildtype							QsuB5 vs wildtype								QsuB15 vs wildtype
Tissue type		Gene ID	log2FC	-LOG10(p-value)	Description		Tissue type		Gene ID	log2FC	-Log10(p-value)	Description		Tissue type		Gene ID	log2FC	-Log10(p-value)	Description
XYLEM TOP	Downregulated genes	Potri.003G025632	-4.839	1.79789	Potri.003G025632 - (1 of 12) KOG2345 - Serine/threonine protein kinase/TGF-beta stimulated factor		XYLEM TOP	Downregulated genes	Potri.015G101500	-4.26663	1.71564	Potri.015G101500 - (1 of 4) PTHR10791:SF22 - BIDIRECTIONAL SUGAR TRANSPORTER SWEET10		XYLEM TOP	Downregulated genes	Potri.003G025800	-6.21692	3.47834	Potri.003G025800 - (1 of 52) PF07714//PF11721 - Protein tyrosine kinase (Pkinase_Tyr) // Di-glucose binding within endoplasmic reticulum (Malectin)
		Potri.005G004600	-4.49016	1.75399	Potri.005G004600 - (1 of 4) PTHR22938//PTHR22938:SF0 - ZINC FINGER PROTEIN 598 // ZINC FINGER PROTEIN 598				Potri.015G122000	-3.99193	2.18682	Potri.015G122000 - (1 of 65) 3.1.4.46 - Glycerophosphodiester phosphodiesterase / Glycerophosphoryl diester phosphodiesterase				Potri.003G130500	-4.31381	1.32702	Potri.003G130500 - (1 of 2) PTHR31319//PTHR31319:SF20 - FAMILY NOT NAMED // CCT MOTIF FAMILY PROTEIN
		Potri.009G128000	-4.45443	1.74964	Potri.009G128000 - (1 of 5) PTHR19139//PTHR19139:SF162 - AQUAPORIN TRANSPORTER // SUBFAMILY NOT NAMED				Potri.004G020100	-3.76712	1.35343	Potri.004G020100 - (1 of 3) PTHR31338//PTHR31338:SF16 - FAMILY NOT NAMED // POLYKETIDE CYCLASE/DEHYDRASE AND LIPID TRANSPORT SUPERFAMILY PROTEIN				Potri.004G053800	-4.19487	1.32031	Potri.004G053800 - (1 of 2) PTHR14209//PTHR14209:SF7 - ISOAMYL ACETATE-HYDROLYZING ESTERASE 1 // SUBFAMILY NOT NAMED
		Potri.005G103800	-4.12346	1.60839	Potri.005G103800 - (1 of 31) PF03087 - Arabidopsis protein of unknown function (DUF241)				Potri.003G103200	-3.74627	1.39655	Potri.003G103200 - (1 of 19) KOG1987 - Speckle-type POZ protein SPOP and related proteins with TRAF, MATH and BTB/POZ domains				Potri.017G044800	-4.00742	3.1305	Potri.017G044800
		Potri.001G101200	-4.0012	1.97557	Potri.001G101200 - (1 of 2) PTHR31319//PTHR31319:SF20 - FAMILY NOT NAMED // CCT MOTIF FAMILY PROTEIN				Potri.001G238400	-3.7211	1.31634	Potri.001G238400 - (1 of 42) PF02701 - Dof domain, zinc finger (zf-Dof)				Potri.012G133000	-3.96899	1.88115	Potri.012G133000 - (1 of 1) PTHR11945:SF208 - MADS-BOX PROTEIN SOC1
		Potri.007G084100	-3.96347	2.29771	Potri.007G084100 - (1 of 6) PTHR10527:SF5 - FI07923P				Potri.012G133000	-3.69854	1.83212	Potri.012G133000 - (1 of 1) PTHR11945:SF208 - MADS-BOX PROTEIN SOC1				Potri.012G031700	-3.90577	1.81724	Potri.012G031700 - (1 of 98) PF03106 - WRKY DNA -binding domain (WRKY)
		Potri.008G034000	-3.93621	4.82807	Potri.008G034000 - (1 of 23) PF00069//PF00560//PF08263 - Protein kinase domain (Pkinase) // Leucine Rich Repeat (LRR_1) // Leucine rich repeat N-terminal domain (LRRNT_2)				Potri.011G064300	-3.60204	3.16392	Potri.011G064300 - unknown protein				Potri.002G042500	-3.79962	3.37355	Potri.002G042500 - (1 of 18) PF04576 - Zein-binding (Zein-binding)
		Potri.017G004900	-3.92999	1.70565	Potri.017G004900 - (1 of 16) K04730 - interleukin-1 receptor-associated kinase 1 (IRAK1)				Potri.004G231525	-3.52915	1.50468	Potri.004G231525 - (1 of 11) PTHR27003:SF15 - LEUCINE-RICH REPEAT PROTEIN KINASE-LIKE PROTEIN				Potri.002G080500	-3.76907	2.38074	Potri.002G080500 - (1 of 6) K12347 - natural resistance-associated macrophage protein (SLC11A, NRAMP)
		Potri.008G006900	-3.90689	2.91743	Potri.008G006900 - (1 of 177) PF00646 - F-box domain (F-box)				Potri.005G112200	-3.43534	1.33268	Potri.005G112200 - (1 of 1) PTHR31356//PTHR31356:SF8 - FAMILY NOT NAMED // L-ASCORBATE PEROXIDASE 5, PEROXISOMAL				Potri.009G128000	-3.73007	1.70098	Potri.009G128000 - (1 of 5) PTHR19139//PTHR19139:SF162 - AQUAPORIN TRANSPORTER // SUBFAMILY NOT NAMED
		Potri.007G108100	-3.8697	1.47971	unknown protein				Potri.003G175500	-3.22331	2.00392	Potri.003G175500 - (1 of 118) 3.6.4.13 - RNA helicase				Potri.007G084100	-3.61041	2.28492	Potri.007G084100 - (1 of 6) PTHR10527:SF5 - FI07923P
	Upregulated genes	Potri.011G007800	6.65682	4.32274	Potri.011G007800 - (1 of 98) PF03106 - WRKY DNA -binding domain (WRKY)			Upregulated genes	Potri.004G165500	4.60703	4.44165	Potri.004G165500 - (1 of 68) K14488 - SAUR family protein (SAUR)			Upregulated genes	Potri.001G102400	5.62167	1.53016	Potri.001G102400 - (1 of 2) PTHR31048//PTHR31048:SF19 - FAMILY NOT NAMED // OSMOTIN-LIKE PROTEIN OSM34
		Potri.001G102400	6.31366	4.91559	Potri.001G102400 - (1 of 2) PTHR31048//PTHR31048:SF19 - FAMILY NOT NAMED // OSMOTIN-LIKE PROTEIN OSM34				Potri.012G067100	4.44719	2.28357	Potri.012G067100 - (1 of 3) PTHR33349:SF1 - CALMODULIN-BINDING PROTEIN-LIKE PROTEIN				Potri.001G158700	5.33985	2.85558	Potri.001G158700 - (1 of 2) PTHR23324:SF63 - PHOSPHATIDYLINOSITOL/PHOSPHATIDYLCHOLINE TRANSFER PROTEIN SFH11
		Potri.006G126401	6.1227	2.8421	unknown protein				Potri.018G111800	4.2765	2.30711	Potri.018G111800 - (1 of 2) PF00069//PF00704 - Protein kinase domain (Pkinase) // Glycosyl hydrolases family 18 (Glyco_hydro_18)				Potri.018G022900	5.02459	1.71373	Potri.018G022900 - (1 of 2) K07192 - flotillin (FLOT)
		Potri.001G158700	5.94657	3.92801	Potri.001G158700 - (1 of 2) PTHR23324:SF63 - PHOSPHATIDYLINOSITOL/PHOSPHATIDYLCHOLINE TRANSFER PROTEIN SFH11				Potri.004G207200	4.03392	1.90059	Potri.004G207200 - (1 of 2) KOG0767 - Mitochondrial phosphate carrier protein				Potri.006G126401	4.8889	2.62632	Potri.006G126401
		Potri.014G076200	5.50906	3.00072	unknown protein				Potri.011G126101	3.6888	2.66596	Potri.011G126101 - (1 of 35) PF00954//PF01453//PF07714//PF08276 - S-locus glycoprotein domain (S_locus_glycop) // D-mannose binding lectin (B_lectin) // Protein tyrosine kinase (Pkinase_Tyr) // PAN-like domain (PAN_2)				Potri.006G067400	4.71404	2.9953	Potri.006G067400 - (1 of 8) PTHR33021//PTHR33021:SF55 - FAMILY NOT NAMED // BLUE COPPER PROTEIN
		Potri.006G166701	5.23973	1.43821	Potri.006G166701 - (1 of 12) PTHR22835//PTHR22835:SF157 - ZINC FINGER FYVE DOMAIN CONTAINING PROTEIN // SUBFAMILY NOT NAMED				Potri.013G035700	3.57687	1.56042	Potri.013G035700 - (1 of 2) PF00301 - Rubredoxin (Rubredoxin)				Potri.007G004400	4.61824	1.76317	Potri.007G004400 - (1 of 49) PF00069//PF00139 - Protein kinase domain (Pkinase) // Legume lectin domain (Lectin_legB)
		Potri.015G108500	5.2271	2.23815	Potri.015G108500 - (1 of 6) PF07712 - Stress up-regulated Nod 19 (SURNod19)				Potri.002G098400	3.57078	1.69091	Potri.002G098400 - (1 of 1) PTHR11926//PTHR11926:SF302 - GLUCOSYL/GLUCURONOSYL TRANSFERASES // SUBFAMILY NOT NAMED				Potri.005G085300	4.35849	2.56276	Potri.005G085300 - (1 of 1) PTHR24073//PTHR24073:SF462 - FAMILY NOT NAMED // RAS-RELATED PROTEIN RABG1-RELATED
		Potri.006G067400	4.96561	1.63925	Potri.006G067400 - (1 of 8) PTHR33021//PTHR33021:SF55 - FAMILY NOT NAMED // BLUE COPPER PROTEIN				Potri.007G145900	3.423	2.20773	Potri.007G145900 - (1 of 2) K00215 - 4-hydroxy-tetrahydrodipicolinate reductase (dapB)				Potri.010G144700	4.17629	1.67578	Potri.010G144700 - (1 of 1) PTHR23091//PTHR23091:SF239 - N-TERMINAL ACETYLTRANSFERASE // SUBFAMILY NOT NAMED
		Potri.004G165500	4.9364	2.94428	Potri.004G165500 - (1 of 68) K14488 - SAUR family protein (SAUR)				Potri.006G223800	3.30653	1.87972	Potri.006G223800 - (1 of 46) PF12796//PF13962 - Ankyrin repeats (3 copies) (Ank_2) // Domain of unknown function (PGG)				Potri.009G145400	4.10113	1.66205	Potri.009G145400 - (1 of 2) PTHR24296//PTHR24296:SF7 - FAMILY NOT NAMED // CYTOCHROME P450 94C1
		Potri.019G075600	4.85313	1.69252	Potri.019G075600 - (1 of 203) PF00847 - AP2 domain (AP2)				Potri.001G091400	3.26861	3.29231	Potri.001G091400 - unknown protein				Potri.014G076200	4.0957	1.56611	Potri.014G076200
XYLEM MIDDLE	Downregulated genes	Potri.004G139600	-6.77563	3.20623	Potri.004G139600 - (1 of 4) 1.14.11.23//1.14.11.9 - Flavonol synthase / FLS // Flavanone 3-dioxygenase / Naringenin,2-oxoglutarate:oxygen oxidoreductase (3-hydroxylating)		XYLEM MIDDLE	Downregulated genes	Potri.002G180800	-2.01975	4.25897	Potri.002G180800 - (1 of 2) K12133 - MYB-related transcription factor LHY (LHY)		XYLEM MIDDLE	Downregulated genes	Potri.014G058100	-1.99505	2.82154	Potri.014G058100 - (1 of 46) PF12796//PF13962 - Ankyrin repeats (3 copies) (Ank_2) // Domain of unknown function (PGG)
		Potri.004G139700	-6.20764	2.78698	Potri.004G139700 - (1 of 4) 1.14.11.23//1.14.11.9 - Flavonol synthase / FLS // Flavanone 3-dioxygenase / Naringenin,2-oxoglutarate:oxygen oxidoreductase (3-hydroxylating)				Potri.002G156401	-2.02162	3.12452	Potri.002G156401 - (1 of 9) PTHR33021//PTHR33021:SF68 - FAMILY NOT NAMED // CUPREDOXIN DOMAIN-CONTAINING PROTEIN-RELATED				Potri.001G021600	-2.0007	6.42455	Potri.001G021600 - (1 of 72) PF12937 - F-box-like (F-box-like)
		Potri.010G181000	-6.09395	2.33016	Potri.010G181000 - (1 of 2) PTHR32467:SF8 - AP2-LIKE ETHYLENE-RESPONSIVE TRANSCRIPTION FACTOR BBM				Potri.004G081300	-2.04008	1.30874	Potri.004G081300 - (1 of 2) PTHR12526//PTHR12526:SF379 - GLYCOSYLTRANSFERASE // SUCROSE SYNTHASE 5				Potri.013G144200	-2.00732	4.15848	Potri.013G144200
		Potri.011G124800	-5.86503	3.60279	unknown protein				Potri.018G002700	-2.04289	2.08238	Potri.018G002700 - (1 of 6) PF12056 - Protein of unknown function (DUF3537) (DUF3537)				Potri.002G055566	-2.01295	1.6562	Potri.002G055566
		Potri.007G084501	-5.47744	3.45941	Potri.007G084501 - (1 of 6) PTHR10527:SF5 - FI07923P				Potri.005G246600	-2.05642	1.35926	Potri.005G246600 - (1 of 13) PF00924 - Mechanosensitive ion channel (MS_channel)				Potri.008G032000	-2.01945	2.62385	Potri.008G032000 - (1 of 7) K07910 - Ras-related protein Rab-18 (RAB18)
		Potri.010G120600	-5.47135	3.19457	Potri.010G120600 - (1 of 2) 3.5.1.94 - Gamma-glutamyl-gamma-aminobutyrate hydrolase / Gamma-glutamyl-GABA hydrolase				Potri.001G340300	-2.06942	1.69644	Potri.001G340300 - (1 of 12) PF14576//PF14577 - Sieve element occlusion N-terminus (SEO_N) // Sieve element occlusion C-terminus (SEO_C)				Potri.003G121500	-2.0198	1.98834	Potri.003G121500 - (1 of 2) PTHR12329//PTHR12329:SF13 - BCL2-ASSOCIATED ATHANOGENE // SUBFAMILY NOT NAMED
		Potri.001G385900	-5.16695	2.07285	Potri.001G385900 - (1 of 52) PF07714//PF11721 - Protein tyrosine kinase (Pkinase_Tyr) // Di-glucose binding within endoplasmic reticulum (Malectin)				Potri.010G091000	-2.09247	1.61463	Potri.010G091000 - (1 of 3) K02960 - small subunit ribosomal protein S16e (RP-S16e, RPS16)				Potri.002G247600	-2.03166	3.91831	Potri.002G247600
		Potri.015G040400	-5.12083	2.47759	Potri.015G040400 - (1 of 4) PTHR11709//PTHR11709:SF83 - MULTI-COPPER OXIDASE // LACCASE-1				Potri.017G071000	-2.13392	1.7199	Potri.017G019700 - (1 of 93) PF03140 - Plant protein of unknown function (DUF247)				Potri.005G089900	-2.04566	1.36691	Potri.005G089900
		Potri.005G206901	-5.08603	2.47567	unknown protein				Potri.005G237200	-2.20245	1.34953	Potri.005G237200 - (1 of 1) PTHR31374:SF41 - AUXIN-INDUCED PROTEIN-LIKE-RELATED				Potri.002G039300	-2.07201	1.34007	Potri.002G039300 - (1 of 3) PTHR31190//PTHR31190:SF26 - FAMILY NOT NAMED // ETHYLENE-RESPONSIVE TRANSCRIPTION FACTOR ERF096
		Potri.004G174800	-5.05632	4.48196	Potri.004G174800 - (1 of 2) PTHR23421:SF52 - BETA-GALACTOSIDASE 11-RELATED				Potri.001G056400	-2.24824	1.5179	Potri.001G056400 - unknown protein				Potri.006G036200	-2.0807	1.85693	Potri.006G036200 - (1 of 44) PF00501//PF13193 - AMP-binding enzyme (AMP-binding) // AMP-binding enzyme C-terminal domain (AMP-binding_C)
	Upregulated genes	Potri.001G102400	8.64745	5.53269	Potri.001G102400 - (1 of 2) PTHR31048//PTHR31048:SF19 - FAMILY NOT NAMED // OSMOTIN-LIKE PROTEIN OSM34			Upregulated genes	Potri.019G125100	4.05124	2.36298	Potri.019G125100 - unknown protein			Upregulated genes	Potri.001G102400	7.8862	1.43553	Potri.001G102400 - (1 of 2) PTHR31048//PTHR31048:SF19 - FAMILY NOT NAMED // OSMOTIN-LIKE PROTEIN OSM34
		Potri.015G108500	6.91919	3.16472	Potri.015G108500 - (1 of 6) PF07712 - Stress up-regulated Nod 19 (SURNod19)				Potri.014G099800	3.88646	1.56049	Potri.014G099800 - unknown protein				Potri.014G075200	5.76637	2.5549	Potri.014G075200 - (1 of 51) K09338 - homeobox-leucine zipper protein (HD-ZIP)
		Potri.019G094100	6.85842	1.39196	Potri.019G094100 - (1 of 4) PTHR22595//PTHR22595:SF37 - CHITINASE-RELATED // CHITINASE-RELATED				Potri.005G252100	3.76012	1.67418	Potri.005G252100 - (1 of 6) PF13704 - Glycosyl transferase family 2 (Glyco_tranf_2_4)				Potri.011G007800	5.46561	2.26121	Potri.011G007800 - (1 of 98) PF03106 - WRKY DNA -binding domain (WRKY)
		Potri.004G108800	6.25369	1.64312	Unknown protein				Potri.005G168100	3.73272	2.48444	Potri.005G168100 - (1 of 2) PTHR10174//PTHR10174:SF148 - RETINALDEHYDE BINDING PROTEIN-RELATED // SUBFAMILY NOT NAMED				Potri.001G134425	5.46522	2.92994	Potri.001G134425 - (1 of 8) PTHR23155//PTHR23155:SF633 - LEUCINE-RICH REPEAT-CONTAINING PROTEIN // SUBFAMILY NOT NAMED
		Potri.001G134500	6.24039	3.62366	Potri.001G134500 - (1 of 8) PTHR23155//PTHR23155:SF633 - LEUCINE-RICH REPEAT-CONTAINING PROTEIN // SUBFAMILY NOT NAMED				Potri.012G134100	3.54792	2.30647	Potri.012G134100 - (1 of 2) PTHR31839//PTHR31839:SF8 - FAMILY NOT NAMED // DEHYDRATION-RESPONSIVE ELEMENT-BINDING PROTEIN 1A-RELATED				Potri.006G048200	5.23469	1.38315	Potri.006G048200 - (1 of 3) K13495 - cis-zeatin O-glucosyltransferase (CISZOG)
		Potri.001G134425	6.20445	3.54577	Potri.001G134425 - (1 of 8) PTHR23155//PTHR23155:SF633 - LEUCINE-RICH REPEAT-CONTAINING PROTEIN // SUBFAMILY NOT NAMED				Potri.006G048200	3.44989	3.27947	Potri.006G048200 - (1 of 3) K13495 - cis-zeatin O-glucosyltransferase (CISZOG)				Potri.001G134500	5.1657	2.41147	Potri.001G134500 - (1 of 8) PTHR23155//PTHR23155:SF633 - LEUCINE-RICH REPEAT-CONTAINING PROTEIN // SUBFAMILY NOT NAMED
		Potri.014G075200	6.13412	2.59803	Potri.014G075200 - (1 of 51) K09338 - homeobox-leucine zipper protein (HD-ZIP)				Potri.019G084500	3.30508	1.70918	Potri.019G084500 - unknown protein				Potri.017G039301	5.15548	6.13209	Potri.017G039301 - (1 of 2) PTHR31717//PTHR31717:SF13 - FAMILY NOT NAMED // CCT MOTIF FAMILY PROTEIN-RELATED
		Potri.018G041700	5.7675	1.81333	Potri.018G041700 - (1 of 7) PTHR11654//PTHR11654:SF161 - OLIGOPEPTIDE TRANSPORTER-RELATED // SUBFAMILY NOT NAMED, Major facilitator superfamily protein, Proton-dependent oligopeptide transporter family				Potri.002G156600	3.30342	1.58251	Potri.002G156600 - (1 of 2) 1.1.1.208 - (+)-neomenthol dehydrogenase / Monoterpenoid dehydrogenase				Potri.016G002900	5.13387	2.18424	Potri.016G002900
		Potri.011G007800	5.642	2.77137	Potri.011G007800 - (1 of 98) PF03106 - WRKY DNA -binding domain (WRKY)				Potri.019G073800	3.24644	1.96871	Potri.019G073800 - (1 of 5) 3.4.24.23 - Matrilysin / Uterine metalloendopeptidase				Potri.008G043300	5.1327	2.57372	Potri.008G043300
		Potri.016G002900	5.48118	2.57929	unknown protein				Potri.015G148200	3.16363	1.91667	Potri.015G148200 - (1 of 2) PTHR31852//PTHR31852:SF1 - FAMILY NOT NAMED // LATE EMBRYOGENESIS ABUNDANT (LEA) HYDROXYPROLINE-RICH GLYCOPROTEIN-RELATED				Potri.005G135300	5.07237	2.23448	Potri.005G135300 - (1 of 113) 1.11.1.7 - Peroxidase / Lactoperoxidase
XYLEM BOTTOM	Downregulated genes	Potri.002G055566	-9.2139	1.61279	unknown protein		XYLEM BOTTOM	Downregulated genes	Potri.001G134000	-4.21131	2.77441	Potri.001G134000 - (1 of 2) 2.7.1.19 - Phosphoribulokinase / Phosphopentokinase		XYLEM BOTTOM	Downregulated genes	Potri.003G030451	-2.00185	2.55549	Potri.003G030451 - (1 of 3) PTHR10209//PTHR10209:SF185 - OXIDOREDUCTASE, 2OG-FE II OXYGENASE FAMILY PROTEIN // SUBFAMILY NOT NAMED
		Potri.011G161500	-8.06617	1.54152	Potri.011G161500 - (1 of 20) PTHR32448//PTHR32448:SF11 - FAMILY NOT NAMED // BERBERINE BRIDGE ENZYME-RELATED				Potri.002G041200	-4.13872	2.53675	Potri.002G041200 - (1 of 2) PTHR31529:SF10 - LOB DOMAIN-CONTAINING PROTEIN 16				Potri.015G018800	-2.00219	2.7804	Potri.015G018800 - (1 of 2) PTHR13832//PTHR13832:SF326 - PROTEIN PHOSPHATASE 2C // SUBFAMILY NOT NAMED
		Potri.002G120900	-6.97372	4.78896	Potri.002G120900 - (1 of 3) PTHR12537//PTHR12537:SF63 - RNA BINDING PROTEIN PUMILIO-RELATED // PUMILIO HOMOLOG 14-RELATED				Potri.017G142882	-3.75291	1.83349	Potri.017G142882 - (1 of 3) PTHR34289:SF2 - SIMILARITY TO UNKNOWN PROTEIN				Potri.007G087950	-2.00274	1.46937	Potri.007G087950 - (1 of 122) KOG0156 - Cytochrome P450 CYP2 subfamily
		Potri.005G221400	-6.72547	2.01778	Potri.005G221400 - (1 of 2) PTHR26374//PTHR26374:SF192 - FAMILY NOT NAMED // C2H2 AND C2HC ZINC FINGERS SUPERFAMILY PROTEIN-RELATED				Potri.016G056700	-3.38137	1.46458	Potri.016G056700 - (1 of 2) 3.6.3.29//3.6.3.44 - Molybdate-transporting ATPase // Xenobiotic-transporting ATPase / Steroid-transporting ATPase				Potri.010G051100	-2.01129	1.36345	Potri.010G051100 - (1 of 4) PTHR24012:SF415 - F12A21.10-RELATED
		Potri.007G084901	-6.52481	4.48221	Potri.007G084901 - (1 of 6) PTHR10527:SF5 - FI07923P				Potri.017G006000	-3.24624	2.66105	Potri.017G006000 - (1 of 13) K07119 - uncharacterized protein (K07119)				Potri.001G162500	-2.0132	1.31442	Potri.001G162500 - (1 of 53) K01051 - pectinesterase (E3.1.1.11)
		Potri.005G103800	-6.25227	2.48501	Potri.005G103800 - (1 of 31) PF03087 - Arabidopsis protein of unknown function (DUF241)				Potri.001G203800	-3.24551	1.60419	Potri.001G203800 - unknown protein				Potri.006G112400	-2.01632	3.38744	Potri.006G112400
		Potri.006G160700	-6.2163	3.71469	Potri.006G160700 - (1 of 2) PTHR31062//PTHR31062:SF55 - FAMILY NOT NAMED // XYLOGLUCAN ENDOTRANSGLUCOSYLASE/HYDROLASE PROTEIN 26-RELATED				Potri.011G054312	-3.21871	1.80945	Potri.011G054312 - unknown protein				Potri.017G099000	-2.01662	2.12031	Potri.017G099000 - (1 of 3) K12640 - brassinosteroid-6-oxidase 2 (CYP85A2, BR6OX2)
		Potri.005G206901	-6.07421	1.80042	unknown protein				Potri.010G061600	-3.1592	1.54537	Potri.010G061600 - (1 of 8) PTHR11260//PTHR11260:SF327 - GLUTATHIONE S-TRANSFERASE, GST, SUPERFAMILY, GST DOMAIN CONTAINING // SUBFAMILY NOT NAMED				Potri.008G091900	-2.02227	1.56721	Potri.008G091900 - (1 of 2) PTHR31221//PTHR31221:SF22 - FAMILY NOT NAMED // WRKY TRANSCRIPTION FACTOR 3-RELATED
		Potri.002G201800	-6.01302	2.98999	Potri.002G201800 - (1 of 7) PTHR33470//PTHR33470:SF1 - FAMILY NOT NAMED // POLLEN OLE E 1 ALLERGEN AND EXTENSIN FAMILY PROTEIN				Potri.014G124300	-3.13697	1.46987	Potri.014G124300 - (1 of 2) PTHR14241//PTHR14241:SF18 - INTERFERON-INDUCED PROTEIN 44 // SUBFAMILY NOT NAMED				Potri.017G012200	-2.02858	2.40055	Potri.017G012200 - (1 of 16) PF00646//PF07734 - F-box domain (F-box) // F-box associated (FBA_1)
		Potri.013G014200	-5.93739	2.06601	Potri.013G014200 - (1 of 19) PTHR32077:SF10 - FASCICLIN-LIKE ARABINOGALACTAN PROTEIN 12				Potri.016G072000	-3.00932	1.78429	Potri.016G072000 - (1 of 2) PTHR31223//PTHR31223:SF20 - FAMILY NOT NAMED // CYTOKININ RIBOSIDE 5'-MONOPHOSPHATE PHOSPHORIBOHYDROLASE LOG7				Potri.002G072800	-2.02997	2.9852	Potri.002G072800 - (1 of 4) PTHR10791//PTHR10791:SF44 - RAG1-ACTIVATING PROTEIN 1 // BIDIRECTIONAL SUGAR TRANSPORTER SWEET1
	Upregulated genes	Potri.001G102400	9.17384	7.88582	Potri.001G102400 - (1 of 2) PTHR31048//PTHR31048:SF19 - FAMILY NOT NAMED // OSMOTIN-LIKE PROTEIN OSM34			Upregulated genes	Potri.007G132400	4.28226	1.54771	Potri.007G132400 - (1 of 6) 2.4.1.85 - Cyanohydrin beta-glucosyltransferase / Uridine diphosphoglucose:aldehyde cyanohydrin beta-glucosyltransferase			Upregulated genes	Potri.001G102400	8.77664	1.3308	Potri.001G102400 - (1 of 2) PTHR31048//PTHR31048:SF19 - FAMILY NOT NAMED // OSMOTIN-LIKE PROTEIN OSM34
		Potri.001G134425	8.72483	3.82561	Potri.001G134425 - (1 of 8) PTHR23155//PTHR23155:SF633 - LEUCINE-RICH REPEAT-CONTAINING PROTEIN // SUBFAMILY NOT NAMED				Potri.009G108900	3.34128	1.92409	Potri.009G108900 - (1 of 1) PTHR16007//PTHR16007:SF14 - EPIDIDYMAL MEMBRANE PROTEIN E9-RELATED // SUBFAMILY NOT NAMED				Potri.001G134425	6.94341	1.58609	Potri.001G134425 - (1 of 8) PTHR23155//PTHR23155:SF633 - LEUCINE-RICH REPEAT-CONTAINING PROTEIN // SUBFAMILY NOT NAMED
		Potri.001G134500	7.45278	3.90396	Potri.001G134500 - (1 of 8) PTHR23155//PTHR23155:SF633 - LEUCINE-RICH REPEAT-CONTAINING PROTEIN // SUBFAMILY NOT NAMED				Potri.019G050200	3.21917	1.62053	Potri.019G050200 - (1 of 3) 3.2.2.16 - Methylthioadenosine nucleosidase / MTA nucleosidase				Potri.018G096000	6.18578	2.79116	Potri.018G096000 - (1 of 6) 2.4.1.115//2.4.1.91 - Anthocyanidin 3-O-glucosyltransferase / Uridine diphosphoglucose-anthocyanidin 3-O-glucosyltransferase // Flavonol 3-O-glucosyltransferase / UDP-glucose flavonol 3-O-glucosyltransferase
		Potri.018G096000	7.26245	4.89508	Potri.018G096000 - (1 of 6) 2.4.1.115//2.4.1.91 - Anthocyanidin 3-O-glucosyltransferase / Uridine diphosphoglucose-anthocyanidin 3-O-glucosyltransferase // Flavonol 3-O-glucosyltransferase / UDP-glucose flavonol 3-O-glucosyltransferase				Potri.003G049600	2.76141	1.5361	Potri.003G049600 - (1 of 2) PTHR19241//PTHR19241:SF224 - ATP-BINDING CASSETTE TRANSPORTER // ABC TRANSPORTER G FAMILY MEMBER 35-RELATED				Potri.001G134500	5.86326	1.98087	Potri.001G134500 - (1 of 8) PTHR23155//PTHR23155:SF633 - LEUCINE-RICH REPEAT-CONTAINING PROTEIN // SUBFAMILY NOT NAMED
		Potri.019G040500	5.98261	1.82939	Potri.019G040500 - (1 of 2) PTHR12385:SF51 - F20H23.27 PROTEIN-RELATED				Potri.005G200400	2.69371	1.72454	Potri.005G200400 - (1 of 4) PTHR24298//PTHR24298:SF66 - FAMILY NOT NAMED // CYTOCHROME P450 78A7				Potri.007G132400	5.43307	2.039	Potri.007G132400 - (1 of 6) 2.4.1.85 - Cyanohydrin beta-glucosyltransferase / Uridine diphosphoglucose:aldehyde cyanohydrin beta-glucosyltransferase
		Potri.001G452400	5.78895	4.17667	Potri.001G452400 - (1 of 2) PTHR22814//PTHR22814:SF136 - COPPER TRANSPORT PROTEIN ATOX1-RELATED // HEAVY-METAL-ASSOCIATED DOMAIN-CONTAINING PROTEIN-RELATED				Potri.019G058900	2.66433	1.38766	Potri.019G058900 - (1 of 4) PTHR26402//PTHR26402:SF521 - RESPONSE REGULATOR OF TWO-COMPONENT SYSTEM // TWO-COMPONENT RESPONSE REGULATOR ARR16-RELATED				Potri.001G158700	5.28218	3.68096	Potri.001G158700 - (1 of 2) PTHR23324:SF63 - PHOSPHATIDYLINOSITOL/PHOSPHATIDYLCHOLINE TRANSFER PROTEIN SFH11
		Potri.001G158700	5.7888	9.09162	Potri.001G158700 - (1 of 2) PTHR23324:SF63 - PHOSPHATIDYLINOSITOL/PHOSPHATIDYLCHOLINE TRANSFER PROTEIN SFH11				Potri.009G155300	2.63357	1.68713	Potri.009G155300 - (1 of 1) PF11347 - Protein of unknown function (DUF3148) (DUF3148)				Potri.017G039301	4.84597	5.72731	Potri.017G039301 - (1 of 2) PTHR31717//PTHR31717:SF13 - FAMILY NOT NAMED // CCT MOTIF FAMILY PROTEIN-RELATED
		Potri.001G233600	5.64978	2.084	Potri.001G233600 - (1 of 1) PTHR31319:SF1 - CCT MOTIF FAMILY PROTEIN				Potri.004G058200	2.61265	1.80007	Potri.004G058200 - (1 of 1) PTHR22952//PTHR22952:SF143 - CAMP-RESPONSE ELEMENT BINDING PROTEIN-RELATED // SUBFAMILY NOT NAMED				Potri.013G101050	4.83332	2.44035	Potri.013G101050
		Potri.007G132400	5.59436	1.68287	Potri.007G132400 - (1 of 6) 2.4.1.85 - Cyanohydrin beta-glucosyltransferase / Uridine diphosphoglucose:aldehyde cyanohydrin beta-glucosyltransferase				Potri.015G018000	2.56582	1.85421	Potri.015G018000 - (1 of 65) 3.1.4.46 - Glycerophosphodiester phosphodiesterase / Glycerophosphoryl diester phosphodiesterase				Potri.004G146350	4.81606	4.27082	Potri.004G146350 - (1 of 562) PF13855 - Leucine rich repeat (LRR_8)
		Potri.008G205000	5.52225	1.58936	Potri.008G205000 - (1 of 1) PTHR11615//PTHR11615:SF113 - NITRATE, FROMATE, IRON DEHYDROGENASE // SUBFAMILY NOT NAMED				Potri.018G052700	2.45255	2.28844	Potri.018G052700 - (1 of 2) PTHR31301//PTHR31301:SF7 - FAMILY NOT NAMED // LOB DOMAIN-CONTAINING PROTEIN 3				Potri.007G141450	4.72708	2.34213	Potri.007G141450 - (1 of 57) K04733 - interleukin-1 receptor-associated kinase 4 (IRAK4)
PHLOEM	Downregulated genes	Potri.010G120600	-7.09584	2.97011	Potri.010G120600 - (1 of 2) 3.5.1.94 - Gamma-glutamyl-gamma-aminobutyrate hydrolase / Gamma-glutamyl-GABA hydrolase		PHLOEM	Downregulated genes	Potri.002G080500	-3.23003	3.41718	Potri.002G080500 - (1 of 6) K12347 - natural resistance-associated macrophage protein (SLC11A, NRAMP)		PHLOEM	Downregulated genes	Potri.009G044000	-4.50992	2.9345	Potri.009G044000 - (1 of 3) K15356 - GDP-mannose transporter (VRG4, GONST1)
		Potri.007G084100	-6.99732	4.09952	Potri.007G084100 - (1 of 6) PTHR10527:SF5 - FI07923P				Potri.015G093300	-3.06638	1.51252	Potri.015G093300 - (1 of 1) PTHR18763//PTHR18763:SF2 - WD-REPEAT PROTEIN 18 // SUBFAMILY NOT NAMED				Potri.004G003700	-3.69712	1.3909	Potri.004G003700 - (1 of 27) PF04844 - Transcriptional repressor, ovate (Ovate)
		Potri.006G089700	-5.90189	2.1826	Potri.006G089700 - (1 of 7) K08081 - Tropinone reductase 1 (TR1)				Potri.017G003800	-3.01295	1.61599	Potri.017G003800 - (1 of 1688) 2.7.11.1 - Non-specific serine/threonine protein kinase / Threonine-specific protein kinase				Potri.019G002900	-3.66955	1.7148	Potri.019G002900 - (1 of 17) 2.3.1.196 - Benzyl alcohol O-benzoyltransferase
		Potri.008G033900	-5.69573	1.75982	Potri.008G033900 - (1 of 69) PF00069//PF08263//PF13855 - Protein kinase domain (Pkinase) // Leucine rich repeat N-terminal domain (LRRNT_2) // Leucine rich repeat (LRR_8)				Potri.006G156176	-2.99122	2.55664	Potri.006G156176 - (1 of 3) PTHR33057:SF24 - OVATE FAMILY PROTEIN 8				Potri.002G080500	-3.62907	3.38299	Potri.002G080500 - (1 of 6) K12347 - natural resistance-associated macrophage protein (SLC11A, NRAMP)
		Potri.002G134500	-5.50092	2.59062	Potri.002G134500 - (1 of 6) PTHR24282:SF45 - CYTOCHROME P450, FAMILY 721, SUBFAMILY A, POLYPEPTIDE 1				Potri.005G227500	-2.9486	2.55015	Potri.005G227500 - (1 of 2) PTHR23177//PTHR23177:SF8 - MKIAA1688 PROTEIN // CRIB DOMAIN-CONTAINING PROTEIN RIC1-RELATED				Potri.002G041100	-3.43985	1.61053	Potri.002G041100 - (1 of 1) PTHR31529:SF2 - LOB DOMAIN-CONTAINING PROTEIN 17-RELATED
		Potri.008G006900	-5.47766	2.4659	Potri.008G006900 - (1 of 177) PF00646 - F-box domain (F-box)				Potri.001G394800	-2.94342	1.5855	Potri.001G394800 - (1 of 6) PTHR11260//PTHR11260:SF317 - GLUTATHIONE S-TRANSFERASE, GST, SUPERFAMILY, GST DOMAIN CONTAINING // SUBFAMILY NOT NAMED				Potri.017G017600	-3.24241	1.5642	Potri.017G017600 - (1 of 4) PTHR10641:SF665 - MYB TRANSCRIPTION FACTOR
		Potri.016G063900	-5.13201	3.04015	Potri.016G063900 - (1 of 2) PTHR15486//PTHR15486:SF7 - ANCIENT UBIQUITOUS PROTEIN // SUBFAMILY NOT NAMED				Potri.015G074450	-2.85618	1.61261	Potri.015G074450 - unknown protein				Potri.002G075700	-3.12749	2.068	Potri.002G075700 - (1 of 2) PTHR31750//PTHR31750:SF2 - FAMILY NOT NAMED // PROTEIN STAY-GREEN LIKE, CHLOROPLASTIC
		Potri.001G023800	-4.98903	3.66016	Potri.001G023800 - (1 of 1) PTHR21495//PTHR21495:SF75 - NUCLEOPORIN-RELATED // SUBFAMILY NOT NAMED				Potri.017G044500	-2.75702	1.70108	Potri.017G044500 - (1 of 7) PTHR11945:SF179 - MADS-BOX PROTEIN SVP				Potri.003G203500	-3.06187	1.99731	Potri.003G203500 - (1 of 72) PF12937 - F-box-like (F-box-like)
		Potri.004G003700	-4.88057	1.49203	Potri.004G003700 - (1 of 27) PF04844 - Transcriptional repressor, ovate (Ovate)				Potri.013G147400	-2.75381	1.49112	Potri.013G147400 - (1 of 7) K17871 - NADH:ubiquinone reductase (non-electrogenic) (ndh1)				Potri.004G002400	-3.04054	2.97534	Potri.004G002400 - (1 of 4) PTHR11945//PTHR11945:SF157 - MADS BOX PROTEIN // SUBFAMILY NOT NAMED
		Potri.011G135000	-4.77305	2.92482	Potri.011G135000 - (1 of 3) PTHR31707//PTHR31707:SF32 - FAMILY NOT NAMED // PECTINESTERASE-RELATED PROTEIN-RELATED				Potri.002G075700	-2.72822	1.83185	Potri.002G075700 - (1 of 2) PTHR31750//PTHR31750:SF2 - FAMILY NOT NAMED // PROTEIN STAY-GREEN LIKE, CHLOROPLASTIC				Potri.004G164800	-2.92892	1.48485	Potri.004G164800 - (1 of 1) PTHR31929//PTHR31929:SF11 - FAMILY NOT NAMED // AUXIN-INDUCED PROTEIN-LIKE-RELATED
	Upregulated genes	Potri.011G007800	7.29178	4.40702	Potri.011G007800 - (1 of 98) PF03106 - WRKY DNA -binding domain (WRKY)			Upregulated genes	Potri.006G023151	3.92065	2.16967	Potri.006G023151 - (1 of 44) 2.4.1.324 - 7-deoxyloganetin glucosyltransferase / UGT85A24			Upregulated genes	Potri.011G007800	6.23893	1.57952	Potri.011G007800 - (1 of 98) PF03106 - WRKY DNA -binding domain (WRKY)
		Potri.005G097000	7.06491	7.49308	Potri.005G097000 - (1 of 1) K00011 - aldehyde reductase (E1.1.1.21, AKR1)				Potri.007G061580	3.71049	2.16352	Potri.007G061580 - unknown protein				Potri.016G016800	5.89086	1.31469	Potri.016G016800 - (1 of 20) 2.4.1.115 - Anthocyanidin 3-O-glucosyltransferase / Uridine diphosphoglucose-anthocyanidin 3-O-glucosyltransferase
		Potri.006G077750	6.89239	2.02519	Potri.006G077750 - Anthocyanidin 3-O-glucoside 2''-O-glucosyltransferase				Potri.008G205000	3.63489	1.50831	Potri.008G205000 - (1 of 1) PTHR11615//PTHR11615:SF113 - NITRATE, FROMATE, IRON DEHYDROGENASE // SUBFAMILY NOT NAMED				Potri.006G077750	5.81669	1.50681	Potri.006G077750
		Potri.018G041700	6.87449	4.05909	Potri.018G041700 - (1 of 7) PTHR11654//PTHR11654:SF161 - OLIGOPEPTIDE TRANSPORTER-RELATED // SUBFAMILY NOT NAMED, Major facilitator superfamily protein				Potri.004G067800	3.61443	1.34085	Potri.004G067800 - (1 of 10) PTHR33107:SF5 - KUNITZ FAMILY TRYPSIN AND PROTEASE INHIBITOR PROTEIN-RELATED				Potri.018G041700	5.79467	1.81152	Potri.018G041700 - (1 of 7) PTHR11654//PTHR11654:SF161 - OLIGOPEPTIDE TRANSPORTER-RELATED // SUBFAMILY NOT NAMED
		Potri.016G016800	6.66988	3.40622	Potri.016G016800 - (1 of 20) 2.4.1.115 - Anthocyanidin 3-O-glucosyltransferase / Uridine diphosphoglucose-anthocyanidin 3-O-glucosyltransferase				Potri.015G026700	3.55075	1.72943	Potri.015G026700 - (1 of 3) PTHR31269//PTHR31269:SF2 - FAMILY NOT NAMED // S-TYPE ANION CHANNEL SLAH2-RELATED				Potri.005G068300	5.3505	2.55889	Potri.005G068300 - (1 of 2) PTHR12899//PTHR12899:SF10 - 39S RIBOSOMAL PROTEIN L18, MITOCHONDRIAL // SUBFAMILY NOT NAMED
		Potri.001G019700	6.65839	1.4972	Unknown protein				Potri.015G015050	3.52973	1.35657	Potri.015G015050 - unknown protein				Potri.001G451300	4.83243	1.43162	Potri.001G451300 - (1 of 12) PTHR10209:SF196 - F3H7.17 PROTEIN
		Potri.017G035600	5.93888	1.3581	unknown protein				Potri.007G074900	3.52544	1.91593	Potri.007G074900 - (1 of 17) 1.14.13.121 - Premnaspirodiene oxygenase / Hyoscymus muticus premnaspirodiene oxygenase				Potri.017G039301	4.78593	1.63713	Potri.017G039301 - (1 of 2) PTHR31717//PTHR31717:SF13 - FAMILY NOT NAMED // CCT MOTIF FAMILY PROTEIN-RELATED
		Potri.004G235500	5.9376	4.07286	Potri.004G235500 - (1 of 10) K15095 - (+)-neomenthol dehydrogenase (E1.1.1.208)				Potri.010G059200	3.44057	1.39774	Potri.010G059200 - (1 of 16) PF00646//PF01344 - F-box domain (F-box) // Kelch motif (Kelch_1)				Potri.004G170442	4.73764	1.43276	Potri.004G170442
		Potri.005G068300	5.62431	2.08407	Potri.005G068300 - (1 of 2) PTHR12899//PTHR12899:SF10 - 39S RIBOSOMAL PROTEIN L18, MITOCHONDRIAL // SUBFAMILY NOT NAMED				Potri.009G147100	3.39328	1.32148	Potri.009G147100 - (1 of 3) PTHR19241//PTHR19241:SF261 - ATP-BINDING CASSETTE TRANSPORTER // SUBFAMILY NOT NAMED				Potri.016G117100	4.41433	1.46257	Potri.016G117100 - (1 of 6) 1.14.11.19 - Leucocyanidin oxygenase / Leucoanthocyanidin dioxygenase
		Potri.001G451300	5.57592	3.33976	Potri.001G451300 - (1 of 12) PTHR10209:SF196 - F3H7.17 PROTEIN				Potri.012G097300	3.2775	1.48933	Potri.012G097300 - (1 of 2) K12854 - pre-mRNA-splicing helicase BRR2 (SNRNP200, BRR2)				Potri.014G034300	4.21582	1.35614	Potri.014G034300
PERIDERM	Downregulated genes	Potri.005G223300	-5.26595	1.61917	Potri.005G223300 - (1 of 8) K14516 - ethylene-responsive transcription factor 1 (ERF1)		PERIDERM	Downregulated genes	Potri.004G164700	-4.07658	2.62978	Potri.004G164700 - (1 of 68) K14488 - SAUR family protein (SAUR)		PERIDERM	Downregulated genes	Potri.002G041100	-5.10145	2.85703	Potri.002G041100 - (1 of 1) PTHR31529:SF2 - LOB DOMAIN-CONTAINING PROTEIN 17-RELATED
		Potri.002G041100	-5.19456	3.53759	Potri.002G041100 - (1 of 1) PTHR31529:SF2 - LOB DOMAIN-CONTAINING PROTEIN 17-RELATED				Potri.003G179301	-3.59068	1.41843	Potri.003G179301 - unknown protein				Potri.016G063900	-5.08978	3.36818	Potri.016G063900 - (1 of 2) PTHR15486//PTHR15486:SF7 - ANCIENT UBIQUITOUS PROTEIN // SUBFAMILY NOT NAMED
		Potri.005G100400	-4.57691	2.71148	Potri.005G100400 - (1 of 3) 1.11.1.21 - Catalase peroxidase				Potri.019G095200	-3.56343	2.19638	Potri.019G095200 - (1 of 4) PTHR31533:SF2 - GPI-ANCHORED PROTEIN LORELEI-RELATED				Potri.006G087100	-4.49176	6.16265	Potri.006G087100 - (1 of 1) PTHR11709//PTHR11709:SF66 - MULTI-COPPER OXIDASE // LACCASE-17
		Potri.016G063900	-4.44593	3.94121	Potri.016G063900 - (1 of 2) PTHR15486//PTHR15486:SF7 - ANCIENT UBIQUITOUS PROTEIN // SUBFAMILY NOT NAMED				Potri.003G141800	-2.8988	4.21081	Potri.003G141800 - (1 of 2) PTHR10168:SF61 - F1N19.7				Potri.002G072700	-4.1224	1.40072	Potri.002G072700 - (1 of 4) PTHR10791//PTHR10791:SF44 - RAG1-ACTIVATING PROTEIN 1 // BIDIRECTIONAL SUGAR TRANSPORTER SWEET1
		Potri.019G121200	-4.37102	1.84726	Potri.019G121200 - (1 of 19) PTHR32077:SF10 - FASCICLIN-LIKE ARABINOGALACTAN PROTEIN 12				Potri.014G039000	-2.87291	1.44602	Potri.014G039000 - (1 of 3) PF03350 - Uncharacterized protein family, UPF0114 (UPF0114)				Potri.005G089900	-4.12138	3.34139	Potri.005G089900
		Potri.008G076400	-4.25191	4.23589	Potri.008G076400 - (1 of 2) PTHR32467:SF8 - AP2-LIKE ETHYLENE-RESPONSIVE TRANSCRIPTION FACTOR BBM				Potri.017G019700	-2.84354	2.01726	Potri.017G071000 - (1 of 12) PF14576//PF14577 - Sieve element occlusion N-terminus (SEO_N) // Sieve element occlusion C-terminus (SEO_C)				Potri.008G076400	-4.02759	3.44623	Potri.008G076400 - (1 of 2) PTHR32467:SF8 - AP2-LIKE ETHYLENE-RESPONSIVE TRANSCRIPTION FACTOR BBM
		Potri.006G094700	-4.20633	1.72702	Potri.006G094700 - (1 of 122) KOG0156 - Cytochrome P450 CYP2 subfamily				Potri.001G274600	-2.74723	1.52689	Potri.001G274600 - (1 of 2) K13083 - flavonoid 3',5'-hydroxylase (CYP75A)				Potri.007G073850	-3.9386	1.41658	Potri.007G073850 - (1 of 10) PTHR23500:SF47 - SUGAR TRANSPORT PROTEIN 10-RELATED
		Potri.019G045300	-4.13113	1.38972	Potri.019G045300 - (1 of 15) 4.2.3.8 - Casbene synthase / Casbene synthetase				Potri.019G077850	-2.66549	2.09766	Potri.019G077850 - (1 of 1) PTHR19375//PTHR19375:SF204 - HEAT SHOCK PROTEIN 70KDA // HEAT SHOCK 70 KDA PROTEIN 6, CHLOROPLASTIC-RELATED				Potri.004G042600	-3.69766	1.43254	Potri.004G042600 - (1 of 2) PTHR10015//PTHR10015:SF155 - HEAT SHOCK TRANSCRIPTION FACTOR // SUBFAMILY NOT NAMED
		Potri.008G079132	-4.02535	1.96922	Potri.008G079132 - (1 of 5) PTHR10891:SF592 - CALCIUM-BINDING PROTEIN CML38-RELATED				Potri.004G203000	-2.57837	1.4365	Potri.004G203000 - unknown protein				Potri.009G116600	-3.61264	1.33092	Potri.009G116600 - (1 of 11) PTHR24078:SF177 - PROTEIN DNJ-23-RELATED
		Potri.019G056400	-4.01251	2.88653	Potri.008G076400 - (1 of 2) PTHR32467:SF8 - AP2-LIKE ETHYLENE-RESPONSIVE TRANSCRIPTION FACTOR BBM				Potri.016G005200	-2.56394	2.51958	Potri.016G005200 - (1 of 13) PF05701 - Weak chloroplast movement under blue light (WEMBL)				Potri.014G175100	-3.57592	1.97005	Potri.014G175100
	Upregulated genes	Potri.005G226800	5.20734	2.53838	Potri.005G226800 - (1 of 86) PF03514 - GRAS domain family (GRAS) SHOOT GRAVITROPISM 1, SCARECROW, GRAS family transcription factor			Upregulated genes	Potri.015G042900	4.42582	1.98433	Potri.015G042900 - (1 of 56) PF00892 - EamA-like transporter family (EamA)			Upregulated genes	Potri.008G210300	4.85812	2.17508	Potri.008G210300 - (1 of 1) PTHR11064//PTHR11064:SF34 - CCAAT-BINDING TRANSCRIPTION FACTOR-RELATED // SUBFAMILY NOT NAMED
		Potri.018G041700	5.03742	3.36938	Potri.018G041700 - (1 of 7) PTHR11654//PTHR11654:SF161 - OLIGOPEPTIDE TRANSPORTER-RELATED // SUBFAMILY NOT NAMED, Major facilitator superfamily protein				Potri.010G234200	3.91596	2.22641	Potri.010G234200 - unknown protein				Potri.011G024900	4.80285	1.36075	Potri.011G024900 - (1 of 1) PTHR10314//PTHR10314:SF123 - SER/THR DEHYDRATASE, TRP SYNTHASE // TRYPTOPHAN SYNTHASE BETA CHAIN-LIKE PROTEIN
		Potri.008G131400	5.02117	1.90389	Potri.008G131400 - (1 of 1) PTHR22573//PTHR22573:SF32 - PHOSPHOHEXOMUTASE FAMILY MEMBER // SUBFAMILY NOT NAMED				Potri.001G223704	3.65163	2.62509	Potri.001G223704 - (1 of 9) 3.2.1.117//3.2.1.21 - Amygdalin beta-glucosidase // Beta-glucosidase / Gentobiase				Potri.016G116800	4.68374	4.09402	Potri.016G116800
		Potri.005G220000	4.93124	1.51618	Potri.005G220000 - (1 of 2) 2.7.1.176 - UDP-N-acetylglucosamine kinase / UNAG kinase				Potri.004G212900	3.18126	1.32958	Potri.004G212900 - unknown protein				Potri.001G288301	4.59828	1.57955	Potri.001G288301 - (1 of 8) K13449 - pathogenesis-related protein 1 (PR1)
		Potri.016G116800	4.85651	2.63621	unknown protein				Potri.009G053566	3.16123	2.22536	Potri.009G053566 - unknown protein				Potri.001G246000	4.44007	1.94096	Potri.001G246000 - (1 of 7) K14686 - solute carrier family 31 (copper transporter), member 1 (SLC31A1, CTR1)
		Potri.008G210300	4.80903	2.17636	Potri.008G210300 - (1 of 1) PTHR11064//PTHR11064:SF34 - CCAAT-BINDING TRANSCRIPTION FACTOR-RELATED // SUBFAMILY NOT NAMED				Potri.019G003942	3.07557	1.99618	Potri.019G003942 - (1 of 13) PF00931//PF07725//PF13676 - NB-ARC domain (NB-ARC) // Leucine Rich Repeat (LRR_3) // TIR domain (TIR_2)				Potri.018G041700	4.38533	5.26636	Potri.018G041700 - (1 of 7) PTHR11654//PTHR11654:SF161 - OLIGOPEPTIDE TRANSPORTER-RELATED // SUBFAMILY NOT NAMED
		Potri.001G457000	4.76206	1.98227	Potri.001G457000 - (1 of 6) 1.1.1.34 - Hydroxymethylglutaryl-CoA reductase (NADPH) / HMG-CoA reductase				Potri.T077590	2.87243	1.36919	Potri.T077590 - (1 of 7) PF06880 - Protein of unknown function (DUF1262) (DUF1262)				Potri.016G011400	4.13196	1.50937	Potri.016G011400 - (1 of 3) PF00069//PF00560//PF11721//PF13855 - Protein kinase domain (Pkinase) // Leucine Rich Repeat (LRR_1) // Di-glucose binding within endoplasmic reticulum (Malectin) // Leucine rich repeat (LRR_8)
		Potri.004G140701	4.60593	2.77859	unknown protein				Potri.012G095700	2.85451	1.88967	Potri.012G095700 - (1 of 2) PTHR23359//PTHR23359:SF84 - NUCLEOTIDE KINASE // SUBFAMILY NOT NAMED				Potri.005G183300	4.07889	2.11199	Potri.005G183300 - (1 of 2) PTHR10891//PTHR10891:SF530 - EF-HAND CALCIUM-BINDING DOMAIN CONTAINING PROTEIN // SUBFAMILY NOT NAMED
		Potri.018G118035	4.59339	1.41554	Potri.018G118035 - (1 of 105) PF00560//PF08263//PF13855 - Leucine Rich Repeat (LRR_1) // Leucine rich repeat N-terminal domain (LRRNT_2) // Leucine rich repeat (LRR_8)				Potri.001G181601	2.82397	1.52028	Potri.001G181601 - unknown protein				Potri.019G036340	4.04676	4.02641	Potri.019G036340 - (1 of 6) PTHR10641//PTHR10641:SF455 - MYB-LIKE DNA-BINDING PROTEIN MYB // SUBFAMILY NOT NAMED
		Potri.017G003400	4.50908	1.56187	Potri.017G003400 - (1 of 54) 2.7.10.1//2.7.11.1 - Receptor protein-tyrosine kinase / Receptor protein tyrosine kinase // Non-specific serine/threonine protein kinase / Threonine-specific protein kinase				Potri.018G145568	2.70751	1.71089	Potri.018G145568 - (1 of 13) PF05729 - NACHT domain (NACHT)				Potri.003G185688	3.99512	2.40129	Potri.003G185688 - (1 of 7) PF07645//PF07714//PF08488//PF13947 - Calcium-binding EGF domain (EGF_CA) // Protein tyrosine kinase (Pkinase_Tyr) // Wall-associated kinase (WAK) // Wall-associated receptor kinase galacturonan-binding (GUB_WAK_bind)
								p
