# Supplementary material for: Expression of dehydroshikimate dehydratase in poplar induces transcriptional and metabolic changes in the phenylpropanoid pathway
Source: J Exp Bot. 2024 May 29;75(16):4960–77. doi: 10.1093/jxb/erae251 (PMC11349870; doi:10.1093/jxb/erae251)
Supplement: erae251_suppl_Supplementary_Materials [file erae251_suppl_supplementary_materials.zip › erae251_suppl_Supplementary_Dataset_S1.xlsx]

## Sheet: HILICNeg_11424
Dataset S1. Raw data from the metabolite LC-MS runs.
Feature ID	row m/z	row retention time	QC_Pre	QC_Post	ExCtrl_A	ExCtrl_B	ExCtrl_C	ExCtrl_D	WTXB_A	WTXB_B	WTXB_C	WTXB_D	QsuB1XB_A	QsuB1XB_B	QsuB1XB_C	QsuB1XB_D	QsuB5XB_A	QsuB5XB_B	QsuB5XB_C	QsuB5XB_D	QsuB15XB_A	QsuB15XB_B	QsuB15XB_C	QsuB15XB_D	WTXM_A	WTXM_B	WTXM_C	WTXM_D	QsuB1XM_A	QsuB1XM_B	QsuB1XM_C	QsuB1XM_D	QsuB5XM_A	QsuB5XM_B	QsuB5XM_C	QsuB5XM_D	QsuB15XM_A	QsuB15XM_B	QsuB15XM_C	QsuB15XM_D	WTXT_A	WTXT_B	WTXT_C	WTXT_D	QsuB1XT_A	QsuB1XT_B	QsuB1XT_C	QsuB1XT_D	QsuB5XT_A
1	227.967	1.1276	0	27784.3	141693216	186434592	177411456	193126576	129816552	123133240	127452880	127888336	118209168	118140816	116223320	116202368	127228016	126224928	131738424	129845560	118881080	121256784	118849040	123219032	121240752	125871368	124533784	130022560	109739040	114331880	122779968	111240568	114256712	122192672	127251408	128443216	100515880	119196496	119032872	114528952	131392528	121392392	123641360	131618040	108101824	117358672	110117672	105897848	132172360
2	229.964	1.12739	0	35044.6	138185648	180492688	172179280	188003344	127774768	120721648	123424480	124323768	115136176	115889064	111804896	111320448	124332144	121495816	126926680	125647296	114132336	117838824	114843848	119302080	117574720	121879376	120515032	124914040	104445616	111242288	118012984	106604664	109440328	117670448	121699576	123592128	96591816	114989384	115798096	111379144	125346328	115560848	122067520	129644264	103452960	114841544	108575600	102476128	127533864
3	139.032	2.80495	0	15090.9	103806376	113163656	120352408	125322992	19161490	18334436	20600190	19860358	53954044	49983536	61893376	53795832	20337344	20532478	21101366	19501016	18860816	17869280	18375250	66331396	19010832	18823652	19914434	19399252	15689726	62920556	62316308	52253604	19037160	20238380	19175202	18748006	15220213	17792514	17080088	42438620	18811936	19087622	18116054	19705590	14922076	36849152	16649424	18902278	18382280
4	132.046	1.23586	0	0	93852504	103987200	108477016	116305512	39319204	35368892	44944796	46684364	37531512	37769288	42580920	41969276	46149892	44640064	45588412	46698980	41311540	40294584	43646196	2037121	39319908	37270268	43282792	45545016	34726628	42636656	44929204	1.47753e+06	44285248	45166100	2.10784e+06	1489290	36577464	41776224	1.80644e+06	37590916	39750800	39981168	35289360	40471716	29845934	35049184	35399200	32755686	40243820
5	139.019	3.05294	18814.2	20659.9	90779672	107861408	107791560	115916224	6.01045e+06	36883588	5895131	5661468	50735752	50279416	56555072	57071020	5.20907e+06	5983741	5.85406e+06	5487524	6.18807e+06	42123304	29537964	52807276	5782730	5.32611e+06	5.50879e+06	5.47035e+06	39198128	62968360	56633516	59095604	5.15143e+06	5414711	5615970	4918566	5.01079e+06	19731278	5.90556e+06	50954688	6141242	5.49514e+06	5.9449e+06	6.5651e+06	5945744	48263184	44832624	50113004	5.82222e+06
6	187.092	9.00534	7146.22	8127.42	54095904	59428480	66913172	73726488	68046024	75747928	85727360	89983800	63342672	75215640	82561024	85272496	67277248	76582280	82860688	95638648	65846728	62961628	65465804	86191608	64011568	79032496	71145024	95582352	63915748	67889352	77862616	87111344	73581552	64794312	74809112	87643960	61312280	76986968	79080872	89824520	62586208	71834080	74686688	82586376	62192528	72999096	70420672	74899872	71343392
7	426.968	1.20498	16829.1	16907.4	50633292	66470040	73094632	67375960	102519576	89991976	106520128	87196840	95961024	113807168	135273984	153531120	95178984	119654008	80035432	58415820	65089164	80023312	98132816	75562072	101447032	121062576	94743544	63647644	109404504	109732344	151898672	135089264	78699336	112966528	91600816	48898404	60503800	69030456	87988656	80535576	118444528	96670336	100697008	144517456	89073384	122032656	139374272	77885032	93971008
8	117.027	1.3577	0	0	56213880	66715548	67555512	67368880	40364400	38399576	45338156	44281580	36459024	42735580	39804944	35398176	41774792	44695136	45662488	39673076	37628248	39742288	41970764	39515432	38189904	36273652	40788708	42190468	32404446	38519356	41815564	36857228	39715496	40222160	41060800	38778048	33176080	37350420	38710832	38566436	35860760	36170424	38507468	36984272	26495746	33891712	34671220	30589148	36211280
9	271.062	5.08873	4379.16	2829.64	40136256	47249188	52330252	56308236	9943967	10394599	11686518	12214368	8994675	9876618	12355177	10112443	11434705	12260404	11424519	12797364	11731218	11573496	11271019	13608413	10279501	9659858	11015288	12582547	7.89895e+06	13513668	12721460	11477487	10784255	10827604	10373529	10794107	9364409	13274720	12413163	13452714	9112275	9581976	9648354	11526957	6499376	8738227	9376862	7.96334e+06	9881229
12	137.104	9.39789	0	8966.23	18169458	20207614	22671504	24190484	13246506	14003310	12664284	13045163	15199126	14137810	16947694	15849350	12014468	14835193	14767859	14682108	14035364	15398351	14435471	16119406	13169488	13151091	12602927	14551104	13358798	18778446	16193564	14931738	13255843	13471308	14018721	14583025	10883685	14549316	12983052	14119549	12961563	12698799	12507819	13083536	12752870	14400449	13502053	11666140	13800926
14	293.176	1.0124	2.3783e+06	2.93835e+06	8223440	16400596	14512159	19832916	21805912	27443642	28493244	17211524	24338586	22710944	24760080	14426485	18817450	15980404	20179700	9736095	6.62289e+06	9713546	12831149	10322109	27259124	23494794	26884936	16781898	14702585	19266204	14630796	14699060	15195230	14781495	22798452	13035837	7164771	12003596	11085089	9624586	25817592	21234944	26813854	18701944	13850920	28965778	28795298	13840864	21159306
16	413.17	14.1685	0	0	16452402	17379306	17775956	17500366	1.70912e+06	1.55035e+06	2.77682e+06	2.20577e+06	3.125e+06	2.51355e+06	2.75428e+06	2.57912e+06	1.8001e+06	2.11299e+06	1.8104e+06	2514162	2.51206e+06	2.67098e+06	2800996	2.64253e+06	1.71656e+06	2.07536e+06	1.67823e+06	1.86373e+06	2614932	3.05351e+06	2.95289e+06	2821630	1.73807e+06	1.79687e+06	1923904	1.85738e+06	2.28692e+06	2.71415e+06	2.10528e+06	2398582	1.5627e+06	2.3713e+06	1791761	2.27447e+06	2.09475e+06	2.29278e+06	2.17574e+06	1.84113e+06	1.71088e+06
17	223.069	8.99956	2731.53	3827.97	13715066	15663834	14156063	16395078	9508060	8199732	16377169	14329320	14796357	8.11619e+06	15328764	14377293	15842908	11103322	10513892	13757476	14035428	11258932	15672335	11649155	6369813	5.77828e+06	8555533	8390982	7.54367e+06	10444362	12851890	13130388	13901158	8.34961e+06	6873580	6927211	12603730	14007109	14626627	10902136	6.80607e+06	5531959	4584556	5.60383e+06	5.84267e+06	6.21315e+06	7.94817e+06	8.05026e+06	8.20019e+06
18	255.233	0.807968	3.61828e+06	4.58585e+06	9462482	10780069	10625796	14426017	24306056	24901406	22443198	27283864	24205726	22702642	24591958	25706936	25570324	29104154	22974262	33211056	29533454	25225322	26039284	30494860	18942840	23590742	20895558	25868242	22104604	20612852	24334862	24801672	24170976	27757812	24813238	26876382	34472648	27675328	25425968	34174284	21434460	21898470	20954852	29315944	21170238	19181812	24795274	25322130	20893542
20	283.264	0.782179	3.23519e+06	3753899	5.39398e+06	6.30492e+06	6169623	11965653	73537304	60137576	49165372	98034856	49880968	56935628	51559720	74023296	74399080	90133560	58750476	91131688	72011728	49199792	67268536	46650780	54770972	57575900	49313404	95134504	45060004	34351864	46515128	46005352	66716656	73728736	65019880	76596544	55434580	49728388	49349700	47545484	40952436	36653336	40462868	50166824	44327456	40196820	44539760	48266848	43220712
21	543.131	5.0884	146269	69236.3	7520291	8873607	9930013	10342786	80374.7	65330.4	121026	109662	129350	140408	157500	151652	81220.8	103374	101243	96069.3	126055	135512	134415	157856	86828	71973.3	67049.6	84510.9	78774.3	188245	180699	169616	79107.8	77650.9	76796.4	58459.8	65040.7	131779	116651	169879	62926.6	69961.1	70026.7	103197	64304.6	97887	96167.5	79464.9	85554.1
22	137.104	9.82051	2095.64	11427.7	9283361	9190737	9490718	10020155	3.93325e+06	4.2527e+06	6.20837e+06	4724859	4.3204e+06	4606056	6523205	4.90748e+06	5.75992e+06	4157759	3.98746e+06	4304260	3.89478e+06	3.94583e+06	4031407	4.99221e+06	4.85616e+06	4253301	4546290	4.17968e+06	4367911	4467747	4.30324e+06	4531108	4.48343e+06	4.11438e+06	4921633	4.49236e+06	3384421	4434739	3.60672e+06	4.10044e+06	5191086	4194823	5.05359e+06	4582168	4.64704e+06	4505549	4852724	3.54398e+06	4.05933e+06
24	217.003	8.96358	2.91841e+06	7295208	4.38909e+06	6690290	7.83196e+06	8621552	6858647	7.80221e+06	7.77982e+06	8598742	5.72763e+06	7548470	8.03169e+06	7.43117e+06	5760290	7603511	7828259	8606107	4801604	6613912	7.11289e+06	8655540	6691256	8.33026e+06	7.97258e+06	8962840	6067115	7.30461e+06	8075650	8.14559e+06	6091897	6726286	7.72615e+06	9084622	5.18883e+06	7.36648e+06	7803434	8354540	6.80696e+06	7.50253e+06	8006094	8713244	6.33502e+06	7.81883e+06	7.35502e+06	8086364	6.37239e+06
26	416.145	14.1488	13521.9	5582.35	5046942	6.78964e+06	7161688	8.16206e+06	0	0	0	0	29396.9	0	8114.58	16487.2	0	0	0	0	0	12066.3	0	10246	0	0	0	0	0	109560	59483.1	63565.4	0	0	0	0	0	0	0	0	0	0	0	0	0	12608.3	12078.4	0	0
27	174.099	9.08227	0	0	6.84958e+06	7016995	8548225	7.80892e+06	20712962	23178664	21409296	22331204	11581665	26033846	17281330	18209698	10482932	21376392	26008122	22716038	13175111	16849856	11684038	23313622	26498686	29159750	22845562	29864090	17366778	22773836	19722586	18853698	13845647	22324332	25945934	28213764	12482177	16461194	15057194	22558208	28561234	28015868	26574248	32414976	20748150	23719734	21847320	18208354	22323492
29	651.158	0.722231	0	0	3.72336e+06	7.524e+06	7.53074e+06	7633377	8592383	8.22948e+06	6774259	9105376	7.55294e+06	5.44619e+06	7641550	6.40434e+06	8.11694e+06	6.2483e+06	8.32918e+06	7882895	7900417	7.24661e+06	7837862	6544038	7039191	9788655	6003491	8403822	8848590	7039201	7.49872e+06	8562728	6274115	5.46674e+06	8675913	6188490	6.27679e+06	8770624	6.88396e+06	6.63066e+06	8.24511e+06	6.63269e+06	7565874	7781145	7.07175e+06	9152063	8042351	7272906	5.94568e+06
31	108.042	14.1264	0	5712.31	9229875	8508215	6.39377e+06	7511216	606652	489282	442412	367592	1.13182e+06	844287	866797	814159	598320	586213	495271	395711	927019	1.00099e+06	821438	739423	560330	480172	528722	414512	945183	1.10249e+06	1.01433e+06	786908	580460	553751	478264	423114	682722	790493	574092	633141	524665	506726	526011	338398	737838	854749	871093	544939	596937
33	216.113	10.0098	0	0	6.53852e+06	5.97921e+06	6.38948e+06	6680341	1.35087e+06	1.22641e+06	1.01211e+06	1.13229e+06	1322498	1.165e+06	1.40423e+06	1.33667e+06	1.04212e+06	1.30868e+06	1.28261e+06	1.12814e+06	1249036	1.65833e+06	1.55132e+06	1.24705e+06	1354890	1.15563e+06	1.46348e+06	1.28886e+06	1.43853e+06	1.57139e+06	1.63665e+06	1.34647e+06	1.15091e+06	1.32709e+06	1.4067e+06	1.25109e+06	1.03772e+06	1.242e+06	1.09335e+06	1.2444e+06	1.40295e+06	917875	1.2802e+06	1.06521e+06	1302632	1.39484e+06	1.60567e+06	1.09728e+06	1.31094e+06
35	467.128	0.737304	0	0	4.82227e+06	6.57857e+06	6.17157e+06	6592570	6431692	7488606	6665745	7.21262e+06	7.16056e+06	7.02753e+06	7795704	7.0042e+06	7.12884e+06	6.16368e+06	6.73697e+06	6987654	6.80644e+06	6434677	6491041	5.38046e+06	6.88819e+06	6533441	6233839	6412951	6.97823e+06	7.55654e+06	7.62912e+06	7.17571e+06	6018236	6.98498e+06	5.76407e+06	6.78245e+06	6.20032e+06	5.92435e+06	6047346	6728226	5746127	5.38021e+06	5.95032e+06	7315521	5427892	6.09009e+06	7.59207e+06	6.77164e+06	6668335
36	715.17	0.71885	0	0	3.4357e+06	7.22065e+06	6892119	6.39782e+06	8553203	7.85336e+06	6959976	8677522	7.93634e+06	5.73727e+06	6.45274e+06	6.2245e+06	8.00286e+06	6111954	8514540	7.61823e+06	7843861	7165052	6784338	6486939	7.37662e+06	8462202	6551633	8.23934e+06	8128719	7.42071e+06	6.775e+06	7.99381e+06	5867241	5.74993e+06	8333512	7.32095e+06	6.06832e+06	8.16208e+06	6.35617e+06	7061414	8683780	6.70479e+06	7.5882e+06	7.4708e+06	7.15142e+06	8791048	8008398	6.85337e+06	6001966
39	117.019	9.74044	51531328	54444944	7.7262e+06	7.30493e+06	7377074	6212253	63511092	50634628	129497464	99597464	79490752	62987440	106806200	81187384	141853584	61763652	63647228	90827008	73012696	64317096	83779440	88049536	24905462	46580116	43851096	54960388	48209840	72163776	66064792	74275512	111201528	52608932	27680506	39642580	68547384	92395352	84505424	56633044	13513634	53227536	12435143	41283328	21957658	41136052	39320172	46504032	52371568
42	531.141	0.73281	2958.2	3797.3	4.54392e+06	6.61617e+06	6.7289e+06	5967509	5.55051e+06	7023212	6491948	7.11959e+06	7.27058e+06	6.89434e+06	7548542	7264735	7.04308e+06	6.74128e+06	7.20573e+06	7260067	6491276	6757275	6.70572e+06	6.24678e+06	6516508	5.80974e+06	5407916	6.77655e+06	6.87675e+06	7.3163e+06	7.64466e+06	7.61601e+06	5964192	6.80179e+06	5225989	6313042	6047496	5.92302e+06	6083844	6.75327e+06	5756524	5.10804e+06	6.03995e+06	7.42198e+06	5.61362e+06	6267087	7334623	7191223	5940354
46	225.066	9.00232	15870.8	14728.4	4574315	5.20499e+06	4.83688e+06	5422551	3.70249e+06	3.07755e+06	5383671	4944301	5160996	2.78297e+06	5.11789e+06	4940970	5.20868e+06	3.9648e+06	3.56295e+06	4775036	4.74593e+06	4.12828e+06	5.26858e+06	3992993	2.40341e+06	2037877	3057137	3.0603e+06	2.7357e+06	3.6123e+06	4.32557e+06	4386371	4794088	3003671	2.47152e+06	2583680	4324769	5095673	5.01903e+06	3.82627e+06	1.50788e+06	2098011	1.66865e+06	2.15812e+06	2184009	2.30548e+06	2.7978e+06	2.71746e+06	2998573
47	587.145	0.726043	0	0	2167869	5.17565e+06	5616683	5.16271e+06	5.90241e+06	5.96014e+06	4087488	6582648	4.42162e+06	3.00654e+06	5.89248e+06	3.64725e+06	5.83428e+06	3.70084e+06	6.69616e+06	4520042	5.64544e+06	4660495	5.73323e+06	5.07972e+06	4386163	6297949	4.06409e+06	6.17079e+06	6165783	4.08129e+06	4.19984e+06	5.84597e+06	4550709	3.42216e+06	5.98297e+06	3.8885e+06	4364350	6.0903e+06	5.45549e+06	3957525	6286750	5.06091e+06	4670581	4493918	5648839	6.40617e+06	5382040	4.27035e+06	3169623
52	779.183	0.716761	0	0	2.54214e+06	4946539	4933987	4.71983e+06	6.57978e+06	6165853	5412681	6448095	6345579	4153093	5037235	4.27943e+06	6.15907e+06	4.58523e+06	6740892	5.56284e+06	5.67145e+06	5405309	4.88432e+06	5350208	6238253	5890064	5.47828e+06	6.21632e+06	6.29275e+06	5821602	5.76403e+06	6009635	4.3264e+06	4.44695e+06	6386834	6264984	4.60886e+06	5873301	5180999	5363697	6865137	5.15336e+06	5386744	6136649	5.51856e+06	6817730	5.80651e+06	5142003	4409634
53	181.072	13.3046	2.31756e+06	3.53609e+06	2685968	4113006	3.89544e+06	4.51075e+06	472327	495846	831982	925000	1.14084e+06	1.56709e+06	1.48757e+06	1.75802e+06	447406	666086	665844	796312	646992	996374	1.02404e+06	1.55713e+06	440035	572257	516682	857351	654218	1.68471e+06	1.54121e+06	1.73624e+06	642684	458563	420824	418163	416292	862560	836827	1.01912e+06	378918	588030	511492	655601	319072	429918	512457	478104	342774
54	138.022	3.05294	46631.3	43952.8	3520601	4.13807e+06	4.16297e+06	4.4522e+06	232393	1.44955e+06	240168	227151	2.06585e+06	1.99015e+06	2.23892e+06	2.13527e+06	184943	218712	217857	192191	255967	1.70443e+06	1.1164e+06	2107414	205550	206720	199330	205648	1.52756e+06	2.55659e+06	2.20734e+06	2.21213e+06	189694	205830	215574	191820	182775	730172	218328	1.9644e+06	233204	198896	221586	256528	225809	1.90494e+06	1.75273e+06	1.79636e+06	245863
55	216.854	10.3883	1.11322e+06	1.02877e+06	3.06638e+06	3.90806e+06	4371921	4.36616e+06	81876.2	102230	110772	121011	109400	151982	161238	138022	70693.4	93965.9	98233.4	112012	88211.7	123989	128214	185891	77181.3	109983	83087.1	82916.5	89154.9	187271	149292	159043	81054.4	82930.3	83546.4	90595.6	73983.5	148964	108918	159427	69270.8	117585	75417.2	108258	99175.1	115145	112093	117997	83520.2
56	353.149	14.1687	0	0	3.40189e+06	3.67768e+06	3.77923e+06	4.17216e+06	273974	426819	526652	448132	522006	438621	542609	522366	345840	366179	312657	417135	460683	532760	414366	538775	382457	382338	336953	349946	469194	518710	522799	540411	331623	422576	352365	342008	399841	490409	426064	491813	309902	404351	302199	458843	316488	375941	435007	326274	291745
57	134.049	15.8553	27161.9	26160.8	4544066	4268158	4.23603e+06	4.16488e+06	1013887	970782	960490	1.08175e+06	1.40226e+06	1.25238e+06	1488468	1.31598e+06	909237	951340	922058	1.15601e+06	1.39978e+06	1.36707e+06	1.29801e+06	1.36951e+06	972063	958839	954257	1.06109e+06	1.30966e+06	1.54156e+06	1.36883e+06	1.33631e+06	955204	958879	884722	945779	1.05549e+06	1.42926e+06	1.33264e+06	1.30236e+06	975296	945469	885421	1.05884e+06	1003536	1.30487e+06	1.30715e+06	1.11025e+06	936783
58	223.02	2.59392	0	0	2.67063e+06	3.17319e+06	3.40172e+06	4.07228e+06	648456	1.03896e+06	695566	513714	1.73537e+06	6.80787e+06	6086299	5.33997e+06	1.96326e+06	926577	505171	635150	1.50972e+06	808844	745970	3.72173e+06	625582	649554	542966	179933	720534	6608013	4482372	6.79045e+06	1.61779e+06	357477	302983	300087	1.38829e+06	681594	630768	752601	518359	805812	502644	765456	625560	1.15533e+06	909636	1.08591e+06	1.81642e+06
63	251.051	1.01762	0	0	2.43009e+06	3.5556e+06	3.26602e+06	3.43432e+06	4.50597e+06	4428531	4.15291e+06	4.7533e+06	4.54561e+06	3.6057e+06	4.0972e+06	4.06386e+06	4761350	4.65824e+06	4.56575e+06	3.84426e+06	3.67322e+06	3.91693e+06	4.11201e+06	3.67004e+06	4.07133e+06	4967300	4.25484e+06	4861594	3.49276e+06	4374675	4.57033e+06	4.18658e+06	3.60731e+06	4131872	4373879	4.26153e+06	3.22963e+06	3.92527e+06	3.62846e+06	3.69452e+06	4588847	3.6265e+06	4485272	5.04865e+06	3942270	4862412	4575374	4.09451e+06	4.05991e+06
64	223.02	11.5601	1.00185e+06	1.21106e+06	2.77854e+06	3.60858e+06	3.26487e+06	3372724	1.91149e+06	1.89182e+06	2.81003e+06	2.82907e+06	1.16677e+06	1.23983e+06	1.67901e+06	1428811	2.40562e+06	2.15902e+06	2.14753e+06	2.04934e+06	926804	958832	1.05121e+06	1.1884e+06	1.28622e+06	2.21649e+06	1.51972e+06	2.16292e+06	764692	1.15151e+06	1.2294e+06	1.21437e+06	2.06764e+06	1.36812e+06	1.73792e+06	1.55222e+06	1.00637e+06	1.47187e+06	1.03618e+06	947801	1.10109e+06	1.91973e+06	1.55764e+06	1.9995e+06	715860	756385	822361	802502	1.33654e+06
65	362.198	9.05913	0	0	4.27784e+06	4767602	576193	3.35892e+06	7234419	5385021	308201	1.12607e+06	5816035	861541	5235368	3.57106e+06	4674531	7732182	3075204	1.66446e+06	4.09462e+06	7.4022e+06	6052995	2.41521e+06	6493189	699677	8272410	2299965	4.44986e+06	8932723	8536658	3970935	4.87351e+06	7745813	5.23866e+06	2.13674e+06	2.31609e+06	5.12052e+06	2.53336e+06	1.35051e+06	3.60293e+06	139626	2.39846e+06	194206	3647671	2.91515e+06	6.21218e+06	1.25993e+06	4966539
67	158.939	1.12914	5442395	2.75226e+06	5514177	4.20067e+06	4735774	3.30593e+06	5700620	4655062	4.65189e+06	3917209	6898504	5.27095e+06	4.06536e+06	3797472	7.01395e+06	5.14565e+06	5395857	3.70835e+06	6.92332e+06	5.83343e+06	5214785	4.00226e+06	5616659	5258993	4293731	3.57413e+06	5.93727e+06	5.305e+06	4750132	3521203	6195166	5447533	5226685	4.09543e+06	7066212	5375270	4.03663e+06	4.11395e+06	5.55753e+06	6089576	5253918	3.80036e+06	6574169	4.95281e+06	4.56012e+06	3.98304e+06	7.33174e+06
68	89.0243	4.89766	16838908	22036888	2125785	3440178	3.13454e+06	3.30485e+06	17637488	18911818	17341628	15465241	14322860	15089332	14225702	15558739	13802218	15295932	16755169	12481511	9687047	10151174	13096800	8989795	16992810	18648462	19877086	17839490	16112670	9436784	14419979	17145758	13826590	16077197	18532110	16735067	10553529	10954795	15039551	9922951	19656722	14050490	22938170	17386110	16868608	17249204	19734890	16919026	16876900
69	216.854	9.86451	82546.7	3.02151e+06	84152.1	2155573	2.87433e+06	3.29259e+06	387984	362609	1.54968e+06	631148	614412	691003	661647	525385	998245	287748	952465	768609	1.35664e+06	319981	271669	722430	243968	485889	60063.2	565268	371906	428320	349015	421057	693906	187740	157362	335866	1237650	528808	468579	569899	173426	1.89576e+06	220834	909790	578955	296818	161571	667530	552190
70	315.063	1.01475	19633	20086.3	2058324	3043696	3120287	3258716	3.89719e+06	4432508	4439032	4.57808e+06	3.63721e+06	3.36518e+06	3.77745e+06	3770261	4.23742e+06	4345297	4436746	3.70856e+06	2.80612e+06	3469085	4.29784e+06	3.31655e+06	4.11792e+06	4838806	4117437	5.18705e+06	3006814	3.7306e+06	4233914	4.26045e+06	3.17754e+06	4.10746e+06	4.2263e+06	4.10735e+06	2.57437e+06	3730351	3.67236e+06	3.51886e+06	3856728	3.7406e+06	4609676	5072633	3211272	4462479	4.76849e+06	4.24282e+06	3609531
71	271.062	6.05777	4409.27	9639.66	1961314	2.58757e+06	2.78767e+06	3233681	884317	838612	1.0492e+06	1.02176e+06	748379	856185	972350	895316	733297	868665	940674	897150	689156	792129	843089	984640	860445	888553	946206	1.03408e+06	690659	883430	871541	857193	736095	830203	894558	835708	583233	819809	860052	879340	773711	916607	918501	1.20699e+06	584541	738574	774082	645110	851731
75	843.196	0.713332	0	0	1769339	3.22418e+06	3232142	2.95346e+06	4292621	4384897	3.85676e+06	4493548	4159823	3.14021e+06	3.9122e+06	2875908	4.16563e+06	3.14006e+06	4729627	4.28157e+06	3665873	3.60581e+06	3.77169e+06	3.67631e+06	4.38327e+06	4367503	4.36147e+06	4.3456e+06	4200333	3.97136e+06	4.04725e+06	4.05051e+06	2.79923e+06	3.10521e+06	4236654	4482738	3.12996e+06	3.90472e+06	3.5818e+06	3.68679e+06	4894240	3.32139e+06	3.74613e+06	4705219	3.76786e+06	4.57697e+06	3849682	3.24145e+06	3.39078e+06
76	138.035	2.80551	0	0	2356739	2.65873e+06	2767104	2865354	445925	440025	506141	459584	1245339	1134402	1.35641e+06	1.24551e+06	460286	462208	497557	451130	436607	411507	389434	1.57734e+06	439740	434790	454780	445080	353636	1.43231e+06	1.46978e+06	1.26572e+06	450117	473982	440356	431705	349947	395173	370298	925398	405611	460273	426114	462746	360300	831685	381501	432877	435622
77	462.199	14.1399	0	0	18538832	19464440	21187064	19383132	0	0	0	0	29973.6	0	0	0	0	0	0	0	19834.6	19394.9	18976	0	0	0	0	0	20623.6	53849.5	15698.3	0	0	0	0	0	0	0	0	0	0	0	0	0	0	0	0	0	0
80	595.154	0.728416	0	0	1.94279e+06	3.09267e+06	3.19303e+06	2.67619e+06	2.74319e+06	2891279	3.01448e+06	3183938	3345727	2912798	3.48444e+06	3.654e+06	3.3007e+06	3430945	2.96162e+06	3.07634e+06	2.76148e+06	3.13636e+06	3.10286e+06	2.81304e+06	3.05807e+06	2.68287e+06	2664699	2.74766e+06	3.36195e+06	3.14735e+06	3342438	3.08639e+06	2.58388e+06	3.36115e+06	2526937	2548987	2.43172e+06	2.64002e+06	2.71667e+06	2.98331e+06	3067894	2.71514e+06	3.00407e+06	3640107	2838841	3.18919e+06	3.28902e+06	3.2388e+06	2403198
82	428.962	1.20397	0	0	1932748	2.56065e+06	2.90402e+06	2586929	4.03461e+06	3338561	4.19969e+06	3.47103e+06	3.97031e+06	4.41113e+06	5390009	6.24537e+06	3.81873e+06	4791526	3.40036e+06	2.26921e+06	2.41022e+06	3.13606e+06	3.80356e+06	2974815	4.13996e+06	4.75074e+06	3.62941e+06	2.35242e+06	4391726	4.31045e+06	6079242	5176559	2.96077e+06	4.41992e+06	3484437	1.92224e+06	2.44871e+06	2703548	3.5876e+06	2.87428e+06	4657680	3.76555e+06	3.86878e+06	5.92534e+06	3.59098e+06	4815267	5590887	3015455	3.85064e+06
87	239.06	0.757549	11614756	15863323	2.03653e+06	4.03909e+06	2.84772e+06	2.38811e+06	2249802	1.70531e+06	2256531	2396706	2.10303e+06	2620124	2.2306e+06	1.95979e+06	4.11036e+06	1.51144e+06	1.50217e+06	2172316	1.74878e+06	1.79955e+06	1.6599e+06	2.35537e+06	1.81902e+06	1.74831e+06	1.84153e+06	1.92732e+06	1.13731e+06	2.39291e+06	1.91219e+06	1564732	1609241	2.32948e+06	1.54786e+06	1376805	1.56599e+06	2.65464e+06	2.03083e+06	1.40373e+06	1.57841e+06	1.74384e+06	1.67082e+06	1.85618e+06	1.75489e+06	2.62538e+06	2.82637e+06	1.57687e+06	2516292
88	158.939	0.831794	9676436	3.86281e+06	4.19891e+06	2771819	3040343	2.3363e+06	3.61558e+06	2915434	3.18256e+06	2747157	4.20606e+06	3.08213e+06	2.60007e+06	3.10261e+06	4540583	3.37476e+06	3.65475e+06	2.60458e+06	5.01876e+06	3.70245e+06	3.01201e+06	2.57109e+06	3.55982e+06	2990935	2.6534e+06	2.32224e+06	3.80429e+06	3084724	2.95629e+06	2564937	4.71084e+06	3.51469e+06	3148484	2.61772e+06	4.9367e+06	3.09544e+06	2.57607e+06	2.80041e+06	3.2291e+06	3.57379e+06	3.47621e+06	2453583	3.83969e+06	2.89981e+06	2.67735e+06	2.52212e+06	4.25676e+06
89	236.105	1.0147	238922	357489	857637	1.88281e+06	1606676	2.30406e+06	2.36744e+06	2824039	3.20627e+06	1.84342e+06	2.61297e+06	2571792	2.57823e+06	1.57931e+06	2.12958e+06	1.74324e+06	2.25429e+06	1.12011e+06	691348	988542	1.40025e+06	1.11318e+06	2.99145e+06	2.64947e+06	3.07346e+06	1.83198e+06	1.5338e+06	2.05498e+06	1.49821e+06	1.40386e+06	1597078	1.5567e+06	2422485	1.35552e+06	783625	1.16599e+06	1.20129e+06	1.07514e+06	2900920	2.44151e+06	2.96582e+06	1995844	1506576	3.24122e+06	2.87835e+06	1.53995e+06	2.30688e+06
93	190.094	11.6137	0	0	2.1265e+06	2.10638e+06	2.1822e+06	2.24618e+06	1.74539e+06	1.80605e+06	1.9742e+06	1.93244e+06	1952352	2.01912e+06	2.04147e+06	1.94015e+06	1976604	1.84367e+06	1.84137e+06	1.94231e+06	1.75791e+06	1.7708e+06	1.68996e+06	2018954	1.66308e+06	1.8618e+06	1.71747e+06	1.82142e+06	1.62189e+06	1.90281e+06	1.90425e+06	1.85663e+06	1.84472e+06	1.77849e+06	1.64246e+06	1.87004e+06	1.75414e+06	2.09524e+06	1.79268e+06	1.91923e+06	1.6492e+06	1.97261e+06	1.52806e+06	1959540	1.42981e+06	1.67764e+06	1.55522e+06	1.47151e+06	1811575
94	325.184	1.45542	2.30276e+06	2360936	1.11004e+06	1.43703e+06	1.25317e+06	2.2029e+06	9548159	10099588	4868281	11967789	12313944	11181834	9629019	15372273	6156010	9251966	7.58364e+06	9461505	6.58675e+06	5.78293e+06	8239648	9176715	4210667	7431837	3.71746e+06	7092545	5440038	4.57595e+06	5.93678e+06	5986330	4.11832e+06	6.01519e+06	5.50057e+06	7.04509e+06	3992713	5005866	4491937	5.76626e+06	5.75183e+06	3.76098e+06	4919642	7.04107e+06	6475317	6.08519e+06	7102832	6.96209e+06	3.26748e+06
97	421.227	0.923812	1.78812e+06	2.01009e+06	2.09814e+06	2.37008e+06	2.33787e+06	2.14479e+06	2.726e+06	5553651	3.11543e+06	3.52003e+06	2.54231e+06	2.87405e+06	2.84999e+06	2.32633e+06	2545281	3.15728e+06	2.85313e+06	2.67687e+06	2.87506e+06	2.85967e+06	3.18409e+06	2.86237e+06	2.75105e+06	10718644	2.57119e+06	4.08366e+06	2395339	2.45103e+06	4234521	3.20466e+06	2.51175e+06	3.10721e+06	3.10308e+06	2.91631e+06	2.3016e+06	3.02165e+06	3.00925e+06	2.62303e+06	4532490	2.87664e+06	3.78743e+06	8508191	4.62542e+06	2.81887e+06	4495565	4.89174e+06	4.08246e+06
99	75.0085	4.23717	123248	125247	1.46934e+06	1.97191e+06	2.14972e+06	2.09713e+06	1.30312e+06	1.19982e+06	1585566	1.73326e+06	1.93712e+06	1433883	1.70007e+06	1.81428e+06	1.71088e+06	1.37852e+06	1.69968e+06	1.23182e+06	2.00903e+06	2.43498e+06	2432210	1.65925e+06	1.08101e+06	1.43337e+06	1.22021e+06	1.6814e+06	1.63707e+06	1.79925e+06	1.71937e+06	1.79581e+06	1.30643e+06	1.2236e+06	1.43468e+06	1.23774e+06	1.95719e+06	1.803e+06	1.96836e+06	1.69448e+06	1.10612e+06	1.19386e+06	1.13898e+06	1.4492e+06	1.82504e+06	1.80295e+06	2.46184e+06	1.25489e+06	1.20566e+06
100	169.081	9.0007	0	0	1.42099e+06	1.59018e+06	1.89929e+06	2077007	1.66319e+06	1784362	2.24389e+06	2.51083e+06	1.56621e+06	1.94424e+06	2175549	2.38144e+06	1744563	1.95368e+06	2086590	2.68654e+06	1.61342e+06	1.5143e+06	1.58056e+06	2319501	1.54284e+06	1.98039e+06	1.74201e+06	2683620	1.58297e+06	1.62878e+06	1.87536e+06	2439549	1.88322e+06	1.55136e+06	1.89995e+06	2.55837e+06	1.60839e+06	1.9673e+06	2.20317e+06	2.48872e+06	1.65859e+06	1.89075e+06	1.78884e+06	2292000	1.46995e+06	1.81259e+06	1.66521e+06	2.06668e+06	1.84109e+06
108	157.123	0.896055	1.11955e+06	1263228	771383	1.53898e+06	1.31597e+06	1.90479e+06	3.15862e+06	4487100	5.51734e+06	4472201	3.92578e+06	3702247	3.59694e+06	3.88573e+06	3728598	3.21222e+06	2711816	3.92112e+06	1868485	2.07879e+06	3.22704e+06	3.62123e+06	3.08944e+06	3.72223e+06	4.70779e+06	4580790	2.24442e+06	3205539	3.03114e+06	2.37244e+06	3.01758e+06	2.40745e+06	3.04336e+06	3.43058e+06	2040481	1880194	2.46617e+06	2441039	3.48451e+06	3.60439e+06	4.02982e+06	3.08609e+06	1.60908e+06	2.45419e+06	2.7782e+06	2.76234e+06	2.16024e+06
113	204.088	11.045	4126.69	0	1.77448e+06	1.75538e+06	1.78767e+06	1.83463e+06	328082	343657	523134	483138	577662	558289	600290	656031	451274	443695	440006	564916	586243	592655	619400	651180	298146	289633	338529	290428	328133	583842	534804	526793	427386	368653	313973	304084	335852	545338	443100	444646	164737	364241	175165	300160	207777	292263	277244	295115	276888
115	154.058	10.4178	0	0	1375291	1.52031e+06	1.6432e+06	1.81847e+06	1.70854e+06	844980	1.46666e+06	1.60751e+06	1.79781e+06	1.76415e+06	1.89967e+06	2.01319e+06	1.58022e+06	1.70724e+06	1.73353e+06	1.66622e+06	1623540	1.75157e+06	1.79906e+06	1.66338e+06	602790	644950	1.14912e+06	1.70264e+06	1.71064e+06	1.58522e+06	1.98279e+06	1.84248e+06	1.50667e+06	1.69401e+06	659642	607286	1.45852e+06	1.73955e+06	1.69777e+06	1.71957e+06	842903	1.13143e+06	713782	615155	586913	1.02806e+06	828194	1.29197e+06	768703
119	907.209	0.710781	0	0	1152992	1.94136e+06	1.86538e+06	1735213	2583447	3.00267e+06	2.28753e+06	2783185	2.64358e+06	2083099	2.40035e+06	2.02284e+06	2.4614e+06	1.95296e+06	2.98554e+06	2832067	2.15623e+06	2212168	2.6062e+06	2.17698e+06	2.83634e+06	2.75261e+06	2815894	2941673	2373757	2.47116e+06	2561940	2.46694e+06	1.88084e+06	1.98193e+06	2656318	2.74271e+06	1.99915e+06	2.59311e+06	2.08118e+06	2.36904e+06	3151969	2.0841e+06	2.54917e+06	2.89692e+06	2.32515e+06	2.82241e+06	2390693	2.27962e+06	2.19356e+06
121	523.132	0.730769	0	0	544755	1.78725e+06	1.86214e+06	1.68309e+06	2.03867e+06	2197118	902149	2256631	1.0634e+06	850110	2.08989e+06	890958	1768103	777890	2.50062e+06	1.10873e+06	1.99986e+06	1.04048e+06	2127227	1861250	1.0168e+06	1.92726e+06	867969	2.23531e+06	2.05899e+06	1.00561e+06	919852	2.00152e+06	1523756	823550	2.04155e+06	1.09026e+06	1.70775e+06	1.85954e+06	1.93319e+06	1.00503e+06	2.05652e+06	1710721	1.02735e+06	1.02262e+06	1.84465e+06	1.99603e+06	2.08507e+06	1.05597e+06	757713
122	139.019	5.09071	0	0	1.18239e+06	1.48145e+06	1.55808e+06	1.67059e+06	313767	298693	327619	369898	193238	232695	272643	245353	339544	388348	343877	396435	345137	289043	289189	388055	325811	274956	330260	368725	166359	358443	289245	254543	325425	337265	294398	299476	282163	390372	324603	378274	260220	269123	299472	338960	169741	191240	246959	226430	295013
123	343.095	0.745827	0	4628.51	1.27888e+06	1.54806e+06	1528684	1.66763e+06	1.60156e+06	1.72036e+06	1.46801e+06	2.00839e+06	1.81149e+06	1.75916e+06	1939111	1.8459e+06	1.87863e+06	1.72839e+06	1.63984e+06	1.90977e+06	1.66918e+06	1.54887e+06	1.73817e+06	1.83473e+06	1.64064e+06	1.69406e+06	1.74847e+06	1.80037e+06	1.6864e+06	1.83734e+06	1.82312e+06	1.81291e+06	1.81325e+06	1.9114e+06	1.55434e+06	1.70415e+06	1.70045e+06	1.55929e+06	1746494	1.69519e+06	1.57526e+06	1.61691e+06	1.5752e+06	1.897e+06	1.56722e+06	1644782	1.97374e+06	1.86604e+06	1846887
125	265.148	1.25844	2.71497e+06	357958	3007083	2.26477e+06	813196	1.63536e+06	4266558	5607386	5880152	3.88682e+06	3.04739e+06	4.06072e+06	14374173	3.98866e+06	4.29056e+06	3.61777e+06	1.92186e+06	2.44937e+06	4770907	3653656	4.29112e+06	3292977	4142072	3.65911e+06	5.04741e+06	3.75902e+06	7108231	1948541	3.84562e+06	10877738	6.06911e+06	6287541	2892945	6009565	3.66563e+06	10147333	4.41772e+06	2.92118e+06	8888407	4277933	3.20548e+06	12259850	3.78343e+06	4423526	27331856	3.1059e+06	3.03888e+06
129	281.248	0.785957	195139	222941	755963	1.31369e+06	969664	1.56711e+06	10635829	13667316	8634922	11871997	12650166	15013267	14588194	14947089	6.48837e+06	9949636	9965774	12670631	10043870	10704089	11329313	13815993	9294118	10883442	8639696	10931698	11785145	11383609	12739578	14739710	6709060	10091969	11737237	12422836	9532008	11154569	10626353	14200466	11506783	8330105	15479175	16142947	13970608	10983520	13697399	15660883	10783569
131	171.103	1.00391	315770	365807	1.23278e+06	1.33226e+06	1.45881e+06	1.5664e+06	15200221	12906432	27040262	31954758	27588878	12924029	28013126	17474322	46774744	55328608	39720076	60875052	38211816	38229256	40134408	18881682	9405129	14898600	24640356	19289870	37631904	26949462	40408244	45953840	37842168	50961584	34137056	47190452	42350868	46738440	46517760	36221548	7993517	9887717	13186118	10195593	7.25475e+06	8.23206e+06	23591478	34985968	16874380
134	693.169	0.724379	0	0	871512	1.45873e+06	1.56572e+06	1.52424e+06	1.69912e+06	1.83721e+06	1.66496e+06	1.89656e+06	1812504	1.23957e+06	1.60522e+06	1.51197e+06	1.77489e+06	1.51824e+06	1.76079e+06	1760447	1783601	1.77561e+06	1.68877e+06	1.43082e+06	1.65754e+06	2.00922e+06	1.51867e+06	1.68951e+06	1.72717e+06	1.60531e+06	1.66777e+06	1.74239e+06	1.36558e+06	1.36631e+06	1.71336e+06	1.35011e+06	1317046	1.81049e+06	1526320	1548356	1.74362e+06	1.4405e+06	1.80776e+06	1880514	1.60304e+06	1.95094e+06	1.57533e+06	1.64764e+06	1.43763e+06
143	653.137	0.745222	0	0	882296	1.29776e+06	1.39146e+06	1.39733e+06	1.91784e+06	1.72265e+06	1.74128e+06	2.13532e+06	1.90033e+06	1.22983e+06	1.75804e+06	1.45067e+06	1.78374e+06	1.60189e+06	1.77974e+06	1.66487e+06	1.6343e+06	1.80378e+06	1.6616e+06	1.50779e+06	1947039	2.00176e+06	1.67705e+06	2.02954e+06	1.64451e+06	1.64302e+06	1.72824e+06	1.52027e+06	1.42366e+06	1.58672e+06	1.62375e+06	1.701e+06	1402704	1.42249e+06	1.61326e+06	1.44518e+06	2.03583e+06	1404598	1.76216e+06	1.94392e+06	1481241	1.69787e+06	1783982	1.77869e+06	1.53147e+06
144	202.028	2.80397	0	0	1.08639e+06	1.3842e+06	1429817	1.35868e+06	7.73857e+06	7.00064e+06	8396813	7656958	862730	293039	466869	350275	8302089	8273512	7957112	7926962	8450093	8.31479e+06	8829349	821077	7.37857e+06	6.69721e+06	7655892	7.41665e+06	7212795	447918	780108	347821	8558212	8157497	7559477	7028569	7.2026e+06	8817943	8.22034e+06	5516716	6.41038e+06	7356099	6.48711e+06	6939004	6159407	4337380	6.94702e+06	5.20074e+06	7.29822e+06
148	659.167	0.72424	0	0	875939	1328927	1.59095e+06	1.33149e+06	1.36231e+06	1.36914e+06	1.43103e+06	1.44654e+06	1.36357e+06	1374000	1.68508e+06	1913827	1.4382e+06	1.66065e+06	1.28391e+06	1.45358e+06	1278391	1.41441e+06	1.48056e+06	1.16613e+06	1.57852e+06	1.38512e+06	1.33169e+06	1.12495e+06	1.49985e+06	1.66934e+06	2.00707e+06	1746754	1.12095e+06	1.61649e+06	1.28956e+06	982472	1.0988e+06	1.11842e+06	1.10033e+06	1.44684e+06	1.52286e+06	1.23534e+06	1.41355e+06	2.10379e+06	1.42109e+06	1.58042e+06	1.44587e+06	1.59181e+06	1.26271e+06
149	131.049	1.24986	0	10394.3	1.04848e+06	1.10465e+06	1.22423e+06	1.32292e+06	411905	397975	470548	526975	432068	406772	506066	436199	487024	514288	496422	500789	467048	456402	425079	429288	397368	401280	496934	535255	399723	546332	457864	427835	498979	489832	435163	443604	363606	480708	513464	397690	435648	430728	347868	442182	323099	392575	397312	379728	424300
150	565.143	0.734583	20339.3	0	824467	1.59759e+06	1.57834e+06	1.31893e+06	1.64202e+06	1775022	1411861	1.76251e+06	1505754	1.15948e+06	1.64614e+06	1.22408e+06	1.60976e+06	1.40915e+06	1850505	1.43589e+06	1.58221e+06	1.5145e+06	1.63036e+06	1.49936e+06	1.36058e+06	1.58321e+06	1.34721e+06	1738046	1.54818e+06	1.36671e+06	1.46544e+06	1.63933e+06	1.2299e+06	1.40298e+06	1.40706e+06	1.4142e+06	1.37028e+06	1.58611e+06	1.53009e+06	1.2922e+06	1614020	1.39233e+06	1.48216e+06	1.43448e+06	1.48768e+06	1.54732e+06	1.7019e+06	1.36198e+06	1.27685e+06
152	192.023	17.0011	791974	1.35327e+06	523232	695089	1.13211e+06	1.29699e+06	1.554e+06	1.88071e+06	1.39959e+06	1.51958e+06	2.28922e+06	2.34689e+06	2.29057e+06	2233964	1.56788e+06	1.41362e+06	1.57732e+06	1.62909e+06	1.75816e+06	1.66313e+06	1.86844e+06	1.82833e+06	1.71035e+06	2.02334e+06	1.55016e+06	1.76534e+06	2.24766e+06	1.61707e+06	2.08569e+06	2.20884e+06	1.32444e+06	1593866	1.74865e+06	1.41047e+06	1.63576e+06	1.75493e+06	1.75158e+06	2.02195e+06	2.04087e+06	1.71124e+06	1.72127e+06	1.71342e+06	1.56029e+06	1.86118e+06	1.71931e+06	1851606	1.54722e+06
158	223.02	2.23532	14542.4	0	983918	1.06309e+06	1197434	1.24413e+06	2.71635e+06	2.86283e+06	2.78349e+06	2.48906e+06	2.35993e+06	1.93207e+06	2377405	1.74033e+06	2.06408e+06	1.99774e+06	2244336	2.44436e+06	1.99551e+06	2.44236e+06	2.42752e+06	2.44046e+06	2.59542e+06	3.01211e+06	3.28482e+06	2.96516e+06	1.9017e+06	1805331	2521707	2.4746e+06	1796196	2.27239e+06	2.83241e+06	2695224	1725000	2.42468e+06	3.00372e+06	1892904	3092318	2.58299e+06	2901243	3.74945e+06	2.29502e+06	2.63714e+06	3186809	3.11213e+06	1.94518e+06
162	263.085	2.11162	0	0	990623	1.12657e+06	1.12454e+06	1.20895e+06	479990	457241	517755	483646	654906	431234	446082	686538	465053	530631	546946	617797	497844	514919	475160	394593	584260	695617	515332	611479	761315	757355	719534	705852	523875	541975	590388	539094	430873	844526	575898	652284	633040	756024	522048	699851	894118	1.02468e+06	847503	834212	748249
164	223.028	0.763746	5529931	8407898	964584	1.956e+06	1.30343e+06	1.20284e+06	1024405	806573	1.01516e+06	1.24099e+06	961998	1.20444e+06	1036492	979949	1.93063e+06	772290	659376	1.14632e+06	934953	883165	768660	1.15229e+06	809308	811334	918975	1.01462e+06	576199	1.09835e+06	931963	835627	896505	1277671	788070	720359	729708	1.33903e+06	1.01532e+06	683400	767020	861068	791655	997842	796630	1.15185e+06	1.30548e+06	784636	1.16579e+06
167	461.099	0.761567	0	0	797342	1.36406e+06	1.34206e+06	1176011	1.28632e+06	1.27498e+06	1.19818e+06	1.40311e+06	1.30738e+06	1.20113e+06	1.36602e+06	1.16601e+06	1.3915e+06	1.24793e+06	1.39023e+06	1.3815e+06	1.13272e+06	1.32064e+06	1.28045e+06	1.23691e+06	1259247	1.24919e+06	1.10077e+06	1.37979e+06	1202811	1.15587e+06	1.20971e+06	1.43739e+06	1.04696e+06	1.15948e+06	1102166	1.25889e+06	1143121	1.09662e+06	1.00377e+06	1.3395e+06	1184466	939242	1.00972e+06	1.1902e+06	1.15187e+06	1371477	1.39933e+06	1262194	1.07191e+06
174	156.991	10.0506	59680744	58727752	965355	1.0494e+06	1.04278e+06	1115626	221249520	208688096	193075808	195720928	169081104	165679520	151503856	157381776	212869008	196912672	208483952	176422272	170185984	164150512	170205040	138272832	229796000	216355840	235994016	207873312	193475456	129641936	155986672	149689488	213884224	211575584	223013648	204354320	183156656	164566736	185222080	151746912	239162320	196431712	229567568	200302624	204592096	184025984	196414688	169503696	216012560
176	717.149	0.739657	0	0	788158	1.16072e+06	1.05001e+06	1.10592e+06	1.79544e+06	1.73076e+06	1.55798e+06	1.68236e+06	1.68613e+06	1.30542e+06	1.594e+06	1.35645e+06	1.46987e+06	1.32294e+06	1.68631e+06	1.7016e+06	1.38442e+06	1.69673e+06	1.47839e+06	1344472	1.80128e+06	1.89278e+06	1.74462e+06	1.70712e+06	1.53333e+06	1.4977e+06	1.618e+06	1.51013e+06	1.14706e+06	1.48655e+06	1.5019e+06	1.76705e+06	1.30461e+06	1.49774e+06	1.39855e+06	1464644	1.7494e+06	1.34961e+06	1.59592e+06	1.65652e+06	1.40456e+06	1.41268e+06	1.67976e+06	1.51518e+06	1.59452e+06
178	146.046	15.8592	39610524	36651452	1.33481e+06	1.55388e+06	1.55228e+06	1.10002e+06	13928942	16666182	9721344	11580843	45149392	33524524	34394128	37879304	16348498	19492066	18236862	19192190	62097652	46706788	56108940	36262280	14349768	13869372	9764399	11707895	44988108	20327090	25611948	26682918	10863756	18127918	14434338	14549995	38858956	31050994	49784516	33991404	15456016	11210038	13203044	12593015	27415602	37962412	30048358	27594652	15666825
180	109.029	0.877281	99027.2	406110	529165	911986	1.68957e+06	1.07795e+06	150026624	148102416	113834392	116771920	99749208	78282752	58802708	96450120	156406240	115662736	105024296	134146736	57039380	69383776	75128792	62062028	97946312	125603848	115605480	122755904	85423584	50230348	75189672	42941272	125531872	115006792	92563216	124537888	64094660	121314920	73535896	72331168	134926992	105218384	106083352	125183208	246724080	143995664	72841728	82909296	167890736
183	723.179	0.72052	0	0	651784	1073735	1.15506e+06	1.06499e+06	1.05738e+06	989714	986768	1.04278e+06	1.05426e+06	1.09671e+06	1.23332e+06	1.58982e+06	1.20161e+06	1284295	823263	1.03905e+06	936553	942207	954023	786551	1.05568e+06	1.0334e+06	967946	733406	1.07283e+06	1.22641e+06	1.60973e+06	1.39094e+06	885648	1.12544e+06	907122	650714	735979	753128	734473	1.11769e+06	1.19949e+06	853674	1.00304e+06	1.69779e+06	989884	1.19724e+06	1.24319e+06	1.10912e+06	1.02753e+06
186	325.184	0.839982	1.07108e+06	1.5535e+06	731547	978325	918291	1.03612e+06	1.0182e+06	1.13428e+06	1.14273e+06	1.30623e+06	1.28685e+06	1.19331e+06	1.4017e+06	1.36715e+06	1190381	1.38298e+06	1.20113e+06	1.25692e+06	1.31339e+06	1265081	1.34704e+06	1.22944e+06	888398	991648	1.01871e+06	1.16082e+06	1137031	1.20286e+06	1.2775e+06	1304375	917710	1.24661e+06	1.08768e+06	1.13665e+06	1.14107e+06	1.31148e+06	1.31593e+06	1.31647e+06	1.02171e+06	863457	1.04067e+06	1.23574e+06	1.03156e+06	1016008	1.07107e+06	995454	1.07206e+06
187	971.221	0.708531	3066.04	3025.64	755761	1.07239e+06	1.20742e+06	1.03369e+06	1.93407e+06	1.9507e+06	1.6566e+06	1.87617e+06	1809598	1.43763e+06	1.57309e+06	1.44118e+06	1.45239e+06	1.19592e+06	1994052	1.83041e+06	1272514	1.60436e+06	1.73683e+06	1.35461e+06	1.986e+06	1.74495e+06	1.85341e+06	2111761	1.48292e+06	1.61636e+06	1.51079e+06	1.45204e+06	1.23452e+06	1.33185e+06	1.95771e+06	1.85467e+06	1.27627e+06	1.77717e+06	1.28044e+06	1.56557e+06	2031225	1.48223e+06	1562864	2.05887e+06	1.4719e+06	1.86558e+06	1.63301e+06	1.54929e+06	1.39856e+06
191	325.184	3.22326	805881	1.0023e+06	734831	899409	923582	999230	847921	882898	1.09349e+06	950824	989226	860100	985445	956808	852230	833945	952628	864368	604935	989758	1.05053e+06	1.21816e+06	831842	639294	759754	871730	937848	985912	934532	1078481	740661	722564	859091	916351	514698	1.06583e+06	902620	1.01711e+06	811944	896998	709571	1.09704e+06	576307	951506	909842	993996	763698
192	255.233	19.4932	1.01568e+06	950936	992207	766716	862446	995228	834601	905078	956686	996037	763422	798819	914163	964300	862135	829842	780001	988547	936662	844980	844434	918936	781348	838572	864535	978680	834687	815344	829083	1.0321e+06	813723	821244	859417	1.05719e+06	892440	844265	935003	947511	889678	900825	850337	1.01996e+06	816220	920490	866847	964275	786585
203	505.122	0.731672	0	0	597655	1.05483e+06	1.1343e+06	970224	1.10976e+06	1235811	1.00978e+06	1.33343e+06	1130165	839147	1.16849e+06	1.00465e+06	1.13329e+06	984655	1.33792e+06	1.10959e+06	1.08361e+06	1.04515e+06	1.10751e+06	1.06387e+06	1.03579e+06	1147931	954434	1368742	1.10024e+06	1.04263e+06	970482	1.28085e+06	880177	952625	1.01372e+06	1.06198e+06	892368	1.079e+06	1.19964e+06	1.03473e+06	1.1156e+06	986907	1.0119e+06	1172561	1.0734e+06	1.19781e+06	1.2065e+06	1.02085e+06	885632
205	174.041	15.871	111087	129244	865711	809956	867364	965465	253181	276706	272706	346262	202340	227495	285616	243533	166750	204509	225926	258100	169614	196183	199887	276137	257181	292663	247188	311637	203227	374065	319854	300620	239263	223543	243036	263057	193021	282564	204642	239651	249136	281521	253784	302330	221905	274058	269667	258153	225121
206	506.229	14.1961	0	0	5.9749e+06	5900931	3060066	4843125	0	0	0	0	0	0	0	0	0	0	0	0	0	0	0	0	0	0	0	0	0	0	0	0	0	0	0	0	0	0	0	0	0	47764.1	0	0	0	0	0	0	0
213	201.025	17.4272	1.38263e+06	851471	1240723	1.0741e+06	996336	932308	8.20333e+06	16373206	3.46893e+06	4.92572e+06	26576258	20628600	20429794	27397392	5912506	6406799	5978909	7143236	21105262	18706978	20329840	17577002	7770485	12998204	4365117	6.23447e+06	25460786	17748460	25692160	23265848	4439525	7.46173e+06	6360103	4264297	13205796	14868218	14716337	20457706	10095811	7.83924e+06	7000340	7402931	11996609	17558742	16309019	19497194	6512369
221	339.2	1.37267	681318	1.01845e+06	512884	640266	559639	878886	1.73164e+06	1.36925e+06	819815	1.56247e+06	2.00196e+06	1.65596e+06	1.4347e+06	2.38076e+06	1.02671e+06	1.45939e+06	1.14172e+06	1.56509e+06	1.06982e+06	895660	1.13353e+06	1.5535e+06	816324	1182852	603361	1.19905e+06	1.01247e+06	733305	913156	1.46786e+06	778597	1197010	970407	1242506	665906	1343458	893744	903751	1.30409e+06	765600	800708	2.17833e+06	2.25435e+06	1.8071e+06	1968847	1513253	748295
222	115.004	2.09408	892011	1.0976e+06	611313	892582	911927	872666	939684	1.33275e+06	793719	817285	1.1415e+06	1.12086e+06	1.04973e+06	1.09368e+06	669480	707640	932832	744330	671134	811970	774547	942558	810201	955203	775096	725140	881008	895940	1.00542e+06	1144640	600244	620304	759020	676851	595951	723073	608331	862072	940585	807420	969758	844081	1.00713e+06	1.24149e+06	943627	1.0042e+06	793125
223	311.168	3.2262	629215	913775	620599	775589	788470	863838	748740	811470	869398	866025	841100	804377	853353	962898	742921	682025	883193	892686	555308	739596	913848	997383	751887	892851	681010	856397	841279	848797	885078	793156	732436	619536	747793	881730	499854	933622	882860	949876	767751	870363	786691	756377	747787	861906	894990	938791	704987
225	391.121	14.1251	767693	483022	848975	880096	908042	861880	44804.3	57267.4	0	16208.5	565429	374562	397231	417328	47329.1	36591.2	0	0	284071	318646	331006	314026	62011	46479.1	0	0	698012	805889	628094	625306	25014.2	79453.1	36826.2	37626.3	249728	311751	193124	294714	92002.6	12217.1	61273.3	0	387162	599269	533280	519145	68688.8
229	407.108	0.740234	126395	130782	638193	881825	836594	847307	943371	1.05891e+06	1.01116e+06	1.11563e+06	976688	929684	1.09016e+06	1.01539e+06	1112398	900487	969883	1.11364e+06	1.01017e+06	956656	899556	847409	994133	895664	858339	961543	977243	1.04628e+06	1.0608e+06	1.10504e+06	837119	990110	790643	964273	837609	857864	931423	932140	813161	746471	858799	1.11721e+06	798720	883482	1.04776e+06	981809	936172
230	132.046	2.11269	0	11508.1	622251	748408	741203	846670	332212	343128	376921	384523	440931	298046	316850	520653	326984	409542	385020	476855	356349	380724	355732	334754	398411	454827	369513	436703	535528	506863	516631	559194	372898	380366	430210	422910	294680	544280	447839	490486	419371	522880	353923	548018	609264	716432	605660	623620	528511
235	117.019	4.23556	35612.8	118516	620760	851843	918616	830037	542331	485696	660942	653522	709884	568518	698573	719930	692500	611589	698126	494450	577280	630181	817545	540249	471397	584372	506251	615820	718392	724206	690049	742978	576056	534537	561173	485560	612384	596517	643850	584136	479492	508168	525136	535558	482807	586900	857162	481743	489243
239	311.169	0.833909	994773	1276608	615361	783704	716864	815924	880939	1.03082e+06	1214829	1.15941e+06	1.13873e+06	1.06401e+06	1.20923e+06	1399334	983827	1.24698e+06	1125956	1.16613e+06	1.06234e+06	1161072	1.27716e+06	1.17296e+06	748259	899444	918247	1.03452e+06	1112404	1.01889e+06	1.12249e+06	1.12086e+06	924103	1.04326e+06	931039	1.07117e+06	881234	1.0755e+06	1.11718e+06	1.17896e+06	874243	823447	945678	1131616	923028	959307	1.02498e+06	1.01258e+06	961370
240	781.162	0.735029	0	0	669343	912994	949244	811028	1.43338e+06	1.41514e+06	1.311e+06	1.34655e+06	1296912	1020588	1.28241e+06	1.19095e+06	1.14835e+06	1.1794e+06	1.40142e+06	1.39804e+06	1136675	1.32126e+06	1.10681e+06	1.00237e+06	1.36129e+06	1.37426e+06	1.28514e+06	1.45365e+06	1.11909e+06	1.26744e+06	1.18327e+06	1.23746e+06	804440	1.21273e+06	1.07385e+06	1434341	1.01392e+06	1169839	1.07559e+06	1.16397e+06	1.30796e+06	1.07701e+06	1.30542e+06	1.47519e+06	1166748	1.06189e+06	1.2351e+06	1.13685e+06	1141926
242	283.264	19.504	990875	845019	907637	672209	807573	806495	667325	710672	789440	861197	676863	725592	785054	831859	713635	686965	695586	846859	860026	661348	781163	792102	648443	737213	754745	825558	700754	737843	760169	833690	725425	747385	730120	837911	771069	764197	786590	835592	692584	744003	741084	827243	750588	774102	710003	823187	729889
243	333.074	0.777112	0	5724.88	496027	755690	760648	805605	546432	546057	586504	594617	513939	534933	542222	448407	655296	633895	605208	639179	479425	544120	572235	509684	592687	693924	642315	664264	460834	556628	545456	551339	497109	582861	495899	486370	480802	538788	555033	559030	547570	494480	537557	571913	570380	511335	613196	537504	485617
250	228.964	1.12777	0	0	595390	672266	635249	770465	554663	491064	502597	593573	472655	482225	474235	491681	529825	531657	583347	512528	469237	497169	482120	527813	482513	488208	507353	554842	413155	479086	456601	464628	436395	454034	542438	497576	437866	503336	482697	478275	462230	443503	459915	490612	474592	431524	456617	442203	585386
253	485.203	14.1789	0	0	37802.2	444545	937484	762310	118042	109933	101546	130675	518113	848594	777368	734485	0	63840.8	136336	138067	144056	253415	293298	485420	270459	241264	245604	542547	1190067	2.44936e+06	2.05149e+06	1.70434e+06	101003	225066	327753	434311	363156	845888	755235	975336	693903	746645	733261	1.03941e+06	1.25407e+06	1.70287e+06	1.68216e+06	1.21862e+06	652989
257	272.108	9.00523	3984.03	14903.1	575797	785286	815223	741009	335602	239941	510533	455388	391609	246829	465821	374833	599452	344399	287001	388905	380961	299325	469117	298564	187545	170440	268614	271716	208058	295784	393238	329501	455666	315757	206143	172472	358464	447355	458920	278068	107874	176558	157931	139736	173916	203891	221911	197763	242790
258	121.029	0.866516	35846116	43421580	827254	794032	711244	737113	1.73435e+06	2.49114e+06	1.458e+06	2.232e+06	8094579	7.91199e+06	8486068	7.99226e+06	1668457	1.18944e+06	1.69713e+06	1.70767e+06	6400530	7177159	8622036	6712205	2.03218e+06	2545036	1.87527e+06	2.03022e+06	10488831	6487818	8612940	8399694	1708762	1.65609e+06	1.82055e+06	1677594	9560391	8543829	9776551	8582824	2759869	3.75173e+06	2.55566e+06	3.1422e+06	8699771	8914790	9988650	8960142	2.86093e+06
260	109.029	1.09674	250746	406110	381883	660656	1.45332e+06	731854	119106424	133282064	121512120	123472704	79443456	80532568	57027016	93245664	131799944	108908576	104216656	140110928	45943352	54351540	73578024	57855980	82876000	122729992	95099440	123217424	65070112	42326752	60090152	37106664	103209864	81803592	88800456	125340272	56573616	118515096	77779576	64281084	106354336	119111984	107341632	140731280	202259792	138803504	65702248	93377224	140927312
262	441.109	0.734182	3206.52	0	331815	722017	668996	727062	750804	811147	586821	746920	547944	501253	745153	509059	764026	479702	772091	518373	713433	531132	670668	639762	546455	760727	536721	825431	685522	548524	546962	740888	585482	479816	634664	541712	563057	642116	663833	549964	734350	639362	558018	528308	618988	642185	824721	523357	479878
264	275.108	8.99457	3021.41	5354.23	463196	536520	645807	709141	394129	344973	774364	725967	385959	321282	537034	490293	625814	453060	460472	729884	412065	328405	474961	469534	274856	262397	326523	177673	272009	353427	411261	565381	641562	294485	318477	336487	387294	560708	532786	440468	153311	245932	203872	283608	198749	255861	266013	289492	320367
270	152.06	15.858	14639.3	51987.7	35105944	33946300	33968632	32070858	9065201	8708861	8860518	9314674	12257005	10598606	12493757	11202661	8500067	9306362	8573711	9487758	12525079	11701246	11703281	11457877	8896468	9041487	8915695	9213595	11594505	13396950	12725626	10905455	9070777	9342358	8663589	8463094	9667482	12426466	10525790	11219889	8922201	8843964	8039379	9261925	9046939	11239368	11942660	9086179	8645271
272	191.02	0.876561	955545	889934	331648	393177	572509	688017	813009	1313669	1.1805e+06	1.51787e+06	945947	1.04964e+06	1.62106e+06	1.6492e+06	672392	952613	1.17812e+06	1.51104e+06	1066725	1.03388e+06	1.39936e+06	1.6699e+06	917919	1.42587e+06	1247177	1.52558e+06	979569	900051	1.57806e+06	1.65534e+06	623559	1.02619e+06	1.21276e+06	1.53151e+06	988884	1.18673e+06	1.43832e+06	1.8783e+06	1.04773e+06	834328	1187724	1.48308e+06	688966	1.18205e+06	1.21376e+06	1.29381e+06	823128
278	403.116	0.74879	11249.6	30425.5	542026	616919	654758	670547	623708	694856	667069	713271	699530	682096	749009	720770	765847	647256	642346	692783	723604	629346	684493	624216	648876	700634	647494	694004	663842	771686	717570	631274	676417	742323	692386	603424	700875	611224	584552	560662	616902	574785	626831	671624	552890	687576	750537	670042	690635
281	87.0086	1.34844	491157	578850	534395	626178	689734	659581	863961	868102	898113	860305	911169	1.02507e+06	933633	883378	753108	784846	863201	864995	778112	857921	870616	986224	909856	881343	858027	1.01662e+06	773615	810606	911392	957552	744869	735186	843976	973730	655194	701016	751927	797397	883129	718546	907932	789481	783832	851403	748714	765719	765834
285	325.184	19.5237	557461	756202	587510	612703	691372	650053	537925	550887	551619	627761	534519	599772	638988	607900	555988	583610	549224	654470	605344	537275	620966	638432	566759	575855	583778	677738	581863	552731	647931	663243	531944	559070	524357	632248	578591	659240	634613	639336	567496	595957	620309	584103	588892	642129	637552	642717	553566
288	165.041	0.780047	2.78115e+06	3282517	720876	1.31392e+06	813309	644337	1.03108e+06	765068	953598	989478	882332	1.1919e+06	970537	792576	1.99174e+06	756194	628359	940517	830411	822454	769390	995794	826032	788727	755537	860346	490190	1.10635e+06	878593	609218	764260	1.04271e+06	768149	636135	669999	1.13762e+06	807072	592047	879727	889494	784030	1.08498e+06	795266	1.09727e+06	1.14679e+06	651320	1158494
294	299.068	0.798136	0	0	336042	703571	647495	629336	945046	1.05436e+06	1.02806e+06	1.23825e+06	820665	740395	986433	801386	1.35311e+06	1.05703e+06	1.11515e+06	1.2049e+06	699433	768525	698094	775537	1.00658e+06	934342	904716	1143671	713448	796829	919900	939990	1.05365e+06	1.10087e+06	909511	975814	783411	769362	872370	732086	987289	753868	974502	1.12108e+06	820577	910930	1002030	992614	1.04881e+06
298	491.21	14.1896	0	0	5.85587e+06	4.90152e+06	2693848	3769414	0	0	0	0	0	0	0	0	0	0	0	0	0	0	0	0	0	0	0	0	0	0	0	0	0	0	0	0	0	0	0	0	0	0	0	0	0	0	0	0	0
303	141.019	0.887766	357422	353005	628981	637143	632798	614691	499491	672038	359308	438812	421536	332227	309317	478363	440839	421622	479727	516716	226707	300467	345602	376828	424144	580965	375111	370750	409672	254415	405307	383160	324389	376542	429151	556399	286379	465962	444229	597179	476922	464975	437836	439465	913262	613377	367994	437636	566406
306	105.038	8.99982	0	0	413000	445714	535227	605918	457200	546517	601131	769632	424321	571725	585881	704189	481507	526945	605767	806724	512836	416821	457882	646322	416012	515456	495356	814022	424502	481070	550914	639788	537875	440054	536896	691251	439488	511546	609548	708328	428278	520235	479837	684931	434439	499795	472711	566538	546404
307	499.219	14.1879	0	0	85154.1	470629	662427	603486	174553	213011	162933	121856	687475	555720	687804	636256	0	91091.3	110966	155257	244023	477828	278042	702155	313519	355803	270936	280295	1.25123e+06	1.67094e+06	1.51156e+06	1220140	0	175868	222507	244655	474230	894891	875834	1.06967e+06	668818	651403	371988	575905	1.32466e+06	1680031	1.44941e+06	834341	282083
310	152.073	14.2137	4566.29	9276.05	9370360	9066082	9971300	9366384	699762	752605	985947	874286	932294	838437	953498	958390	763182	833369	774260	796418	864831	1.00877e+06	875016	932438	743025	875672	697429	935356	754126	1.05078e+06	972968	852520	773186	601606	738764	811172	743882	956959	860119	954200	799907	946691	841352	957809	769175	863977	812619	748734	741985
312	615.176	0.748307	7414.12	0	299465	538136	567679	596358	534420	561812	480119	623788	500001	368253	520386	463308	575919	442397	599097	553535	536933	487915	586447	465932	489950	688056	445202	527568	616867	516418	503956	602941	483702	412342	547524	371211	391179	596622	491216	450493	566694	495374	477567	517050	505500	576140	539600	495207	447706
319	601.161	0.725218	0	0	265871	570136	582230	580910	602064	607335	483329	750662	596567	352909	608869	440192	642638	475930	614597	502410	586025	490498	566434	513277	509124	735135	434782	639130	646107	473934	493455	611068	472637	442030	604086	444177	454782	615935	574891	466635	626552	502662	474398	508843	538071	650029	572836	525019	425415
320	637.142	0.720251	0	4104.4	308262	558977	567558	579025	551166	470807	433388	547679	456139	313960	459720	367365	476509	345788	533777	427889	501840	489746	478321	398665	460344	588601	379947	536594	510685	439369	423722	499477	388207	348146	543425	372103	366494	493443	409750	375752	521443	458376	470090	417089	382038	575634	501896	379942	334895
323	145.062	14.2125	3.01609e+06	3.41043e+06	240084	557352	683584	567371	23983542	31146962	19738624	17913154	51098560	56486136	47072144	46028772	7.00691e+06	11539207	13306313	12249503	29147980	30215654	27523854	47930664	34425604	43827828	22765646	32193296	134509056	63014724	72625008	69530696	11990890	16263697	24569156	25901194	58755664	62641556	62938424	90732120	91162064	94251536	59843240	77075416	180430624	152066864	138645088	126609896	35158076
324	313.078	0.750023	3.0805e+06	4111170	564956	1.35934e+06	822894	567045	1.06506e+06	875621	1175852	1.07707e+06	1.0751e+06	1.19439e+06	1.20659e+06	800740	2.36371e+06	845108	715200	1.053e+06	801139	917762	799053	1.04843e+06	764465	876100	835430	884989	509732	1.08403e+06	762510	619707	935577	1.26783e+06	1.02462e+06	672362	814118	1.36452e+06	1.02427e+06	627441	870608	898721	859435	899007	846976	1.20915e+06	1.28161e+06	735267	1.26813e+06
328	116.03	1.35778	0	0	457372	518158	574196	558863	321144	312233	363374	352956	277724	361588	323465	292810	366530	369204	351328	350039	278635	318516	317277	312230	312503	304245	345512	310228	254720	317899	342291	331012	328300	317391	320944	343396	280724	307264	304406	311746	289675	283328	320470	314675	234296	276574	287617	231623	287619
329	191.02	1.27059	505125	551343	213828	293187	372993	557333	617328	865197	925626	927685	912612	788965	850035	769068	512193	561839	736664	924647	656402	649760	768915	994072	727757	775143	763361	942593	514107	571100	861423	909133	440421	565497	824519	914450	556348	708314	815229	1.04049e+06	706085	577049	775502	902961	412871	674855	648706	797865	530589
336	845.174	0.730914	0	0	447557	708449	692354	539526	950437	913388	963211	990611	1.01586e+06	804521	908561	921395	899162	874344	1.0588e+06	1.00085e+06	898264	1.04389e+06	879762	828336	929945	936234	922777	1.05148e+06	836344	886734	837394	941913	602603	892436	901457	1.06595e+06	708243	898664	866763	854946	925179	782524	1.04054e+06	1.08186e+06	829913	956244	835648	922053	753620
338	341.109	13.101	19754740	23320794	142066	266350	1.37062e+06	537884	547725568	725631936	452734080	485948032	295385920	501746176	297072000	376728800	439747296	532239840	579246848	605260160	314451808	184575072	217794432	298855456	555890560	756338816	555592256	563723968	326495264	248304224	258214896	309134048	441713632	544296512	590654016	668051136	347772480	318804800	304098944	354470080	625520448	686728768	560928384	527099104	375298176	434163232	316106528	434997056	361818944
342	551.115	5.19268	0	0	1.11598e+06	1420656	1446133	1.58728e+06	0	0	0	0	0	0	0	0	0	0	0	0	0	44764	0	53218.3	0	0	0	0	0	0	0	0	0	0	0	0	41959.8	26064.2	31047.6	0	0	0	0	0	0	44296.8	41680	0	0
348	181.072	0.776452	223163	359224	287258	414235	432242	519672	660192	691194	675992	899709	721756	685658	766824	1.03921e+06	545878	695904	713024	861167	553073	682805	729580	869907	542862	583354	684239	896337	678798	666403	841126	912931	450005	553670	622451	809514	463237	731838	994240	916515	559531	589500	615414	716737	628046	637123	659546	976158	646846
351	145.051	9.60946	134751	162250	476293	541547	532591	515986	1.85992e+06	2.10416e+06	1.34301e+06	1.57256e+06	2.38855e+06	3.58899e+06	1.89738e+06	2.86671e+06	988396	1.34578e+06	1.69428e+06	1.30185e+06	2.11925e+06	2.44369e+06	2883289	1.78146e+06	1.90999e+06	2.67045e+06	1.65063e+06	2.17909e+06	2.6765e+06	2.24521e+06	2.90053e+06	1.75437e+06	981604	1.84669e+06	1.74325e+06	1881241	1.5703e+06	1598347	1.50843e+06	1.91305e+06	2.07787e+06	2428927	2.05045e+06	2.51472e+06	1.81545e+06	1.89381e+06	2.07756e+06	1.78539e+06	1.78968e+06
353	121.029	1.28853	23598326	30102660	553100	470036	518983	508255	3497009	5820288	3.36271e+06	3.20846e+06	3723282	2722348	2.12596e+06	4.43943e+06	2.38736e+06	1.76141e+06	2.91723e+06	4855316	1.99678e+06	1.99469e+06	2.01176e+06	2.79489e+06	6.4712e+06	12787925	4665982	7.42454e+06	6.32609e+06	5389067	4433236	6.05472e+06	3242388	3.94274e+06	7627546	5311911	4.21863e+06	8552878	5.99278e+06	13623019	10536734	16671192	9008976	14306115	23578824	20815674	14527942	19893926	11529894
360	346.1	0.847511	559304	271371	735988	582964	549448	492909	102602	111830	168624	113475	136948	144067	132685	103863	217838	136115	139840	98414.7	216513	155928	141420	131825	133189	81402.7	87871.4	74325.2	120750	189837	138495	127553	201231	104287	115606	92986.4	166325	142348	81769.4	123316	119504	168286	114343	100198	132512	169272	139257	90487.9	159566
365	311.169	19.5223	277663	550667	280852	327270	362477	453928	266979	305674	296900	406433	285326	293915	349153	396323	287733	298712	297445	406489	298603	288100	356100	381417	286103	309945	326726	425524	291114	305889	331081	484627	267676	276340	308686	451218	289430	352518	365433	399146	282343	304169	324513	363620	306764	339020	339235	382012	262765
368	134.049	11.5363	70443.3	52216.7	516286	425945	421840	439181	470664	400253	342832	357231	408927	439874	411847	418570	452602	529964	530411	370711	372076	325839	404295	363978	408003	347796	494733	483392	280572	399298	406425	388574	472741	481122	507243	427755	366872	376623	380126	328576	308416	312438	397132	347485	203389	307224	278649	295166	502099
375	297.153	0.832448	479127	654472	308080	390016	367611	403776	471124	710992	528126	558946	591933	569106	607194	596610	546995	549015	512634	581056	509898	510740	563805	589018	429470	420357	461285	631719	538562	486607	562569	528478	438558	503277	480446	585398	497508	530976	594610	634572	486456	408915	452232	641994	530587	489616	570624	498790	425313
376	133.014	3.0572	69588.4	458806	88794.6	882006	535541	400645	1.11861e+06	4068063	3.76258e+06	997761	3.48681e+06	3.72774e+06	4098247	4.38732e+06	1.29135e+06	1.01357e+06	998042	1.00016e+06	653930	2.78085e+06	2827453	3.29114e+06	1.06425e+06	889366	1.09229e+06	988776	3.57724e+06	3.46759e+06	4.39183e+06	4.41993e+06	1.23421e+06	1.02898e+06	927024	981985	728464	3.78567e+06	653891	3.95459e+06	1.00714e+06	857540	958742	850502	2.61918e+06	3.67647e+06	3.62537e+06	3672962	1.15512e+06
377	286.079	0.849008	372405	215143	505103	412348	390513	368122	87579.8	64483.9	93066.5	80680	104730	86159.1	107589	68511	129982	144993	87997	83409.5	120935	110445	101210	86517.8	89599.2	86548.6	63286.4	69846	93584.8	136359	91866.2	66798.8	120909	76266.6	98146.2	78512.6	125750	107226	77655.9	72154	87317.9	121374	84655.1	58839.8	90587	75220.1	69891.1	75088.8	101573
386	339.2	19.5245	280156	381522	297317	289823	341612	295805	272282	296556	282856	284090	261622	284017	321913	285886	265267	313255	245142	319022	289996	260845	293436	335590	257850	274778	308503	317479	305832	268720	312030	347462	261207	268634	232556	325056	288188	306745	302285	299967	290113	305171	301951	301844	278458	315218	323327	312665	281141
387	89.0243	1.44489	239324	206066	301780	331456	302371	293109	1.4048e+06	1.47953e+06	977377	1.13609e+06	1.22538e+06	1.48609e+06	1.30601e+06	1.30516e+06	842623	1.31077e+06	1.24729e+06	1.06181e+06	1.04878e+06	1.25076e+06	1.2447e+06	1189950	1.3137e+06	1.4372e+06	1.11623e+06	1.19368e+06	1.17997e+06	1.04997e+06	1.12393e+06	1.16884e+06	776371	1.15365e+06	1271461	1.20951e+06	832921	916230	1.03254e+06	1.21521e+06	1.60184e+06	1.16606e+06	1.58964e+06	1.46447e+06	1.20899e+06	1.26614e+06	1.39357e+06	1092580	1.05798e+06
391	201.025	8.95031	131590	286005	157810	256433	223192	271090	432528	651614	315127	446553	677947	966710	936084	972817	274746	428696	476222	578432	439716	595117	670779	803088	438878	637591	431309	532765	619086	680633	825810	1.03553e+06	255384	432758	528196	549396	358374	578229	595799	779097	464178	458600	495409	593333	502701	663707	653238	686017	369172
395	137.024	2.24552	184904992	217789408	171485	170008	183229	249924	2.62937e+06	6.41498e+06	1.69786e+06	1.89865e+06	4836172	8.32836e+06	10045339	6709835	1.41366e+06	1.98697e+06	3.4456e+06	2702309	4535591	2289189	9637750	7884231	2.43103e+06	3.47973e+06	2.01148e+06	1.86954e+06	4400495	6.87737e+06	11926296	6.61966e+06	1.62701e+06	2.65518e+06	3104627	2.91627e+06	4.14239e+06	2193132	11295098	9753302	3.63531e+06	3282870	3.31606e+06	2.86386e+06	6.07916e+06	10276109	9472409	10024272	2870883
396	153.019	0.855377	196307	213085	194003	181376	335062	248696	272400	352427	364999	355368	1.13434e+06	650557	859915	863924	303025	290397	287834	319345	617827	488853	522589	474466	230960	307818	221666	426015	889570	527963	506153	704589	243941	283869	308530	369359	643942	528369	603348	742895	224089	309344	348294	416989	944825	771638	737183	945396	357251
397	311.169	20.9051	220186	234792	221344	224539	221736	238435	209820	204756	220026	225466	213633	214319	218866	215244	218391	205604	210569	220250	216443	210036	204212	230054	197196	203564	197906	226815	210211	187875	206323	228121	213610	209230	206325	219107	217975	215250	223316	221194	197041	209992	204757	227674	206215	216232	209371	220945	213992
398	167.035	0.891247	1.40808e+06	1.58457e+06	151660	254654	234676	226677	188489	278665	242413	317961	32861124	38541164	30653738	51750972	291587	253909	422609	348318	12560000	17059828	16312815	17160598	289613	382038	275743	247664	39088780	33122594	38209940	55593616	277391	445769	644332	453118	16810372	22632290	24258926	27676028	315030	183043	197423	313760	56868884	49911768	42132272	56126228	848459
400	165.019	2.23447	1.23244e+06	1.66789e+06	182294	208055	224450	219491	73237.8	30091184	34563068	75769.2	28619406	29377132	29354592	33635492	64480.1	67565.4	37042952	71031.9	30529416	32965148	53364764	30412816	75941.3	71970.6	64358.2	68299.3	27166208	20541902	23312504	30969726	60745.1	70340.9	73265.1	55291.2	70744.9	35367356	47953832	31718904	77400.4	80281.9	79086.3	72274.1	32092708	25712940	26802046	34290636	80785.6
402	137.024	0.879333	1.33245e+06	1.57062e+06	218173	189122	198132	203396	217048	214445	246538	255210	921600	763926	740877	801879	310157	225177	216000	218604	639315	1.01034e+06	878673	1.48245e+06	233099	270370	271639	292973	680338	693478	684794	729513	377210	317364	227974	325835	767055	1.03051e+06	986559	2.4197e+06	282971	347764	365996	286383	2.53892e+06	2050636	2.11726e+06	1.45877e+06	300195
403	137.024	1.1305	7673889	8588049	236502	167075	213053	202974	511542	445764	354686	309935	15492349	9567592	7.77855e+06	6501111	532570	390154	396822	432574	10858079	15817743	10996336	21740560	615628	697599	392085	457967	8879993	10212551	7551460	4826483	507730	627386	608525	519689	12689657	15546817	12816319	28536156	620159	579877	571918	711415	45771664	28526296	27546844	16509479	1247593
407	281.249	19.4943	185941	178051	168607	154070	187086	182552	143434	175406	167850	174732	138773	149132	161901	172285	163901	153920	134155	180625	186713	148254	170882	162064	147819	149016	160524	187867	152722	154569	150257	181686	160770	161501	160790	191673	158681	162161	172197	164923	154373	172003	163006	178377	160921	170793	172023	175510	153523
408	297.153	19.531	69640.7	184303	74794.6	128954	171284	182311	91411.3	123958	148154	175797	81639.3	123493	168908	146236	80056.8	103976	134069	154989	77119.8	108417	141282	169783	94226.7	115340	152725	154543	91311	119020	154991	161994	80807.1	98710.7	144052	165384	78202.1	132449	155933	170303	97122.3	99168.1	141626	161693	94400.7	126801	142136	167613	83677.1
414	167.035	2.98441	93364.8	100700	45794.3	39930	405030	168525	43479.2	80959	57365.4	38706.6	43271980	45298824	40066660	64360416	40392.1	45399.1	38042.3	44308.4	2691601	13632345	4.18094e+06	29004236	38457.4	45641.2	30246.3	50008.2	16180266	44368332	46375124	63274840	37990.1	39343.9	45834.9	59114.1	2.4399e+06	3.21059e+06	3938835	31248910	35488.9	37642.3	39806.3	43457.4	5040798	39661228	17516494	53301072	40743.8
418	75.0085	1.24728	117456	117880	137714	152951	183153	163105	1.79724e+06	1.89471e+06	1.63966e+06	1.71131e+06	1.36064e+06	1.57593e+06	1.24511e+06	1.43141e+06	1.25565e+06	1.44266e+06	1.68671e+06	1.46894e+06	1.04414e+06	1198346	1.27203e+06	1.24996e+06	1.98285e+06	1762129	1776006	1.81633e+06	1258454	1.02404e+06	1.24276e+06	1.26907e+06	1.18887e+06	1507056	1.69645e+06	1.7521e+06	1.12002e+06	1.06705e+06	1.37415e+06	1.32061e+06	1854725	1.31111e+06	1.86853e+06	1.49497e+06	1.58787e+06	1.55694e+06	1.50931e+06	1.52573e+06	1.31281e+06
423	421.227	1.21936	155334	121378	150928	127659	152626	156395	183546	482429	240970	312766	229429	274735	319758	198386	117264	226268	254654	315719	277421	355567	309989	360503	172996	778828	150660	382774	204692	221758	516638	344652	145756	133892	286476	366089	264260	296714	285296	440162	265790	179714	254354	493942	290076	211582	348278	633414	199287
428	265.148	3.15988	158208	156529	135650	132180	127202	142795	132658	151261	163910	163762	176330	162699	156231	190658	126068	113822	126230	147790	112775	169744	174507	184258	130167	136502	118304	147486	177264	156516	187883	185436	139164	109572	123901	128531	104899	156039	181647	159864	138795	138775	125593	141060	184789	153059	240028	176140	137587
441	137.024	3.01964	1.11952e+06	1442741	89022.1	90124.6	97818.7	121797	71418	176572	62620.5	67851.7	625369	387923	360828	433559	48672.1	58665.7	56529.9	66973.4	72387.8	207938	223007	234760	56195.8	74914.2	56606.8	81808.6	350136	333836	455424	454878	54814.5	73453.4	61782.6	72663	73182.7	209685	95025.5	327483	79640.2	87005.2	83417.8	89883.1	114718	398069	404704	527797	61920.7
447	161.045	0.826676	91560.4	164909	77160.9	113433	122630	114764	184423	208232	262397	207844	199733	189917	183088	187930	196842	228506	231258	248687	154872	205249	207502	189778	187942	184453	196182	235803	191980	167178	179300	170236	204129	195656	169707	184822	159639	223076	194431	218300	189035	192888	197393	205853	164576	183110	196152	211615	201637
450	217.051	1.31783	88511.4	161985	32444.4	60899.7	73520.9	113211	38269.6	45371	32977.6	27252.7	138225	49482.4	34657.6	186903	10246.1	41524.5	32310.8	52753.4	20420.8	468294	35630.5	49884.8	44003.9	44337	24648.6	14134.7	83186.3	30259	46514.6	49300.7	9930.29	24306.2	31190.3	61555.9	19084.1	167078	81787.2	40986.8	59926.7	44929.9	59328.9	61533.4	450380	189280	36242.9	66098.7	41633.7
451	297.153	20.8962	96615.8	116345	98963.9	108454	109102	112654	96528.6	102504	107974	107748	104648	104975	105159	113754	102984	99311.8	103660	112886	111854	100327	100800	115444	101990	99710.6	102984	104349	101737	94125.9	102500	112075	99809.1	99455	99122.9	108172	100725	99643.9	109878	107933	100818	100093	109418	108328	104363	95474.7	109865	113728	105057
462	216.854	0.637574	250933	120450	169289	130564	145163	99789.2	132422	102372	105993	97405.2	127360	99900.7	82508.9	103150	153815	114053	125531	94517.1	137797	121840	116883	90490.1	118933	119510	103782	91480	129706	105226	97208.3	99258.8	129048	122358	99261.3	102759	133784	123191	102742	105503	121115	129619	131941	95886.3	131228	100769	99427.6	98475.7	136898
474	225.063	0.841129	421671	466974	95490.8	137458	112580	83622.5	111470	93364.6	131114	159887	108624	112790	131728	79393.9	220498	71457.2	89418.6	106366	96279.4	106831	77029.9	111210	110929	113519	92056.2	113713	63657.4	112746	98178.3	85062.9	132106	153732	92667.8	84394.8	102478	125706	112697	49231	118096	124548	140187	118968	136896	107906	119598	84120.4	119722
514	216.854	17.3357	12014.8	95507.1	26424.5	44331.8	57924.7	38468.7	29134.7	33204.3	14022.6	46753.2	18038.6	28947.3	29651.5	73504.7	21775	32052.3	53252.8	37291.3	17157.9	27316.9	36242.4	31729.5	41678.6	30284.4	41330	39720.3	19918.5	30536.4	29486.4	62205.8	26826.2	45583.2	36874.9	66521.3	23245.9	40304.9	33486.1	47883	36047	61173.6	59260.9	27235.8	32803.1	26643.5	38622.1	23770.3	24605.8
518	232.976	4.72429	6237.01	15658	7880.15	14689	102963	37268.2	130002	76195.1	83524.6	115032	144724176	60161444	108207384	99268568	29691356	17548986	25292364	51435140	79837704	68469792	98901112	89953224	82901.7	158057	160961	181179	122747128	22176412	75604344	78339320	22367814	14358930	39797972	67456680	66191528	42667896	79605304	73321664	110758	144736	190247	181140	42074668	27199010	46389948	27764104	21483358
520	207.066	1.56016	37437	59122	51784.2	36405.9	39609.1	35030.8	123422	135016	176119	113602	302225	276298	197396	220909	77959	141994	138067	224461	246566	319083	204816	178141	250634	173864	198263	121527	223603	296291	306724	241418	82581.5	134788	172203	231099	187096	206858	210981	232910	173164	138277	248715	236330	176200	208859	199544	274162	150223
540	187.041	4.75663	371675	917209	7542.5	26997	19975.8	24516	11786.4	18042.2	9989.61	15965.5	11246.5	11075.6	0	19962	8062.79	9917.5	9355.54	10715.5	10155.4	5158.66	10460.8	13244.7	15951.5	16622	14028.4	26715.6	10435.6	7931.62	11863.9	12869.6	14233.5	8399.93	11133.3	17483.4	6835.7	8122.34	11795.5	12693.1	13428.5	20749.8	13959.4	17466.1	10961.9	12107.8	24293.2	8744.87	13853.5
542	297.076	0.825098	11727	27104	6279.91	20321.7	23256.8	23499	16782.8	22494	16031.3	26063.7	107067	176922	96111	120452	15252.2	8733.93	21667.1	9777.26	48396.4	45328.8	77494.5	65838.4	12811.8	23780.2	0	30378.7	71529.2	90495.2	73112.3	80495.3	13796.5	11066.4	17905.3	12975.4	31643.6	47169.9	59934.5	75703.2	23372.4	15693.7	11102.9	13583.9	77824	117441	98562.6	54003.1	10920.3
558	532.138	9.53091	0	0	14925.9	19469.8	20257.1	22941.1	0	0	10137.1	0	7424.72	62232.9	44266.9	58429.2	0	0	0	0	7170.97	0	6657.67	33140.9	0	0	0	0	12589.6	0	0	58423	0	0	0	0	0	0	8205.14	24664	0	0	0	0	0	0	0	23377.9	0
583	297.099	0.894084	34556.4	26017.8	18963.1	16170.6	16861.9	16177.2	0	3406.59	0	0	0	0	0	0	13539.3	0	18465.9	0	0	0	0	7999.78	0	0	0	0	0	0	0	0	0	0	0	49006.2	0	0	0	11968.7	0	4895.52	3569.79	0	0	0	0	11667	0
587	505.116	13.0103	180475	353703	3438.5	7239.17	35581.9	15689.8	177855	150965	213608	231691	165748	195504	273614	243775	208880	205779	186171	222101	196777	197131	218231	260733	164704	165043	215146	216804	147713	203541	222760	294024	185948	193148	204679	198498	191477	231545	259613	224686	160392	167738	132217	177423	136671	187168	214770	233350	169478
590	174.041	14.6625	78988424	86429248	35546.1	15203.3	19947	15096.2	806529	656596	414970	446821	75685.1	45890.8	49698.2	54562.8	232781	247387	365569	203673	99005.8	94362.3	92421	61723.2	748913	575371	701656	589051	221696	49339.9	83447.1	79599.4	268019	528558	582203	480634	187540	92650.1	172083	130310	858853	374128	970826	514705	514931	248537	364449	234448	531342
598	217.003	17.8034	8.28662e+06	6.38062e+06	7963662	7504101	6834119	6458626	7.41079e+06	7.10919e+06	6011959	6235859	7.36099e+06	6.79299e+06	6.65196e+06	6.14802e+06	7.77385e+06	7.18902e+06	6.60446e+06	6079234	7.88167e+06	7311531	6799712	6394113	7.43397e+06	6.95117e+06	7.10462e+06	6.27566e+06	7406790	7.29177e+06	6.86646e+06	6.06902e+06	7412286	7.51003e+06	7192453	6.2283e+06	7816984	6872380	6487851	6.16433e+06	7.28546e+06	6951421	6.77137e+06	6.18539e+06	7.54156e+06	6908043	6.90486e+06	6324892	7.74291e+06
599	191.02	17.0017	11568557	20114226	7.57936e+06	10795988	16608166	19184336	23618550	28239448	21059172	22652830	33705324	32827262	34379980	34099196	23432062	20484470	22904554	23447824	26352154	24209074	27725148	26782162	25305972	30362476	22679248	25988786	33081132	23897974	30066114	32474256	19819272	23007068	25060538	21139126	23912572	25329458	26463424	30129884	29188534	25306140	25432934	25004762	23189556	27876142	25455612	26828778	22718416
609	293.179	1.2621	1362872	570633	1.00522e+06	475842	677257	566054	749144	1398160	1.09092e+06	977645	930780	676842	2.29551e+06	856614	1.11486e+06	675990	506200	573648	1.05265e+06	564873	710505	661289	953135	997332	984540	993425	1.23181e+06	452908	636467	1.67243e+06	1553170	1.32626e+06	629850	1.18242e+06	897046	1.38026e+06	960978	610213	1.34495e+06	1.36365e+06	701280	3.39969e+06	812096	841727	3.49891e+06	826551	794696
615	325.184	1.81439	787534	706902	751389	900181	617116	1.4842e+06	14326868	15613867	7183166	17416930	19642832	16492821	16498309	22670744	9047484	15346349	11494929	18027898	6.64163e+06	10938053	13669486	17280870	5379478	8479548	4.0889e+06	8017039	10050919	6339256	7.75576e+06	8.31514e+06	5750084	10154070	6.63444e+06	8643004	7307951	7.78623e+06	7.10682e+06	10458337	6609128	4848136	5530554	8.10349e+06	9079087	7242453	8923282	9548851	4.58404e+06
628	191.056	12.9023	688628	512460	546958	314776	171761	134226	619778688	717761600	408697568	459148320	380895584	479290368	414191040	447184192	276420576	490706592	567826304	542199488	301197632	277624128	224856528	319727616	513139264	637128256	357362048	365899136	358211872	224845536	255764704	299526848	216128256	447657408	464899328	477644128	227600528	216257200	232000704	317636256	558733504	453941856	552142400	477499008	355589024	371228096	334471968	363312928	282112192
632	194.906	1.07187	472879	317498	504142	391807	440176	379915	56012.3	49129.1	110432	84513.5	69645.2	67917.6	61304	56191.4	68339	79697.8	85447.3	65559.7	81817.5	90665.2	86227.6	102093	76419.9	53640.2	64072	64769.6	35057.1	116739	76503.2	44712.3	65985.2	49684.5	61738.2	56480.7	69587.2	142375	75284.3	70985.1	45090	68878.9	62385.5	60908.8	41712	51300.6	43658.9	33294.5	63354.5
638	325.184	20.8913	251123	274140	249957	257224	266049	282165	237725	249977	259045	262869	248240	254157	263877	264317	257049	240578	242293	267742	255721	251478	238828	272301	247107	245565	235820	261046	254762	227263	241467	264006	248500	250208	239273	268424	265028	250501	269499	264340	240677	244620	237101	259758	247317	253908	243275	278083	246976
641	265.148	19.5185	191879	62521.6	228490	284635	115228	60254.5	312230	163691	66935.3	57888.9	335299	218420	77264.8	61088.6	302219	269460	112607	55145.2	252338	318814	150229	68417.6	330231	189589	91937.4	50711.7	333526	302938	89184.2	53635	302995	306254	100356	52486.4	262848	192253	65513	58222.3	340712	318197	120692	57883.1	345290	193122	136774	61584.9	285922
644	165.019	1.19679	273145	365470	212659	243296	246824	293248	188709	210921	213305	201149	330367	305931	269354	247949	195843	193154	246239	244771	249468	285525	321965	336955	231377	195094	212817	233517	264573	270188	290496	308552	185628	183751	226248	263168	237043	318882	348339	318497	205611	208799	211142	192225	285246	254461	202301	383768	210887
645	216.854	1.1679	196037	96878.8	194531	121299	120579	97844.9	23317.4	24771.1	18976.6	31526	10665.1	12842.7	17529.2	43478.6	26344	11265.3	27214.7	18909.7	16692.3	33961.5	22753.2	26223.3	19833.6	16065.7	12990.1	20291.5	12167.1	19158	20699	28401.4	25131.6	19039.6	19539.2	23726.2	8551.35	24435.2	18883.2	15026.1	15316.2	19214.3	22628.4	21394.3	0	27200.6	13076.7	10288.2	18037.4
648	117.019	1.29437	145455	305540	176112	284803	296229	297043	623675	712130	530943	602044	639833	693153	681669	695814	472800	621643	608134	635992	529221	661507	662407	631350	698928	746551	635268	630411	834407	578144	805532	882226	410453	675962	696715	739576	511082	557103	602737	769513	824300	674591	822423	732862	745805	784560	707663	710621	653748
651	181.014	9.62416	159452	158244	136134	136046	141430	131597	226204	258688	197802	205578	1.42732e+06	1.84124e+06	1278775	1.49291e+06	173796	215631	235076	241014	869285	1.05365e+06	1463500	1.3704e+06	312103	457427	237248	289288	1185400	779231	973162	1.10882e+06	192348	251048	332389	336232	583603	840586	925569	897751	452710	354458	429437	344023	793995	731740	805624	1.02407e+06	260124
654	133.014	1.2387	149837	787971	119700	1.05368e+06	690081	521502	5736442	6.51632e+06	5.12118e+06	5.836e+06	3.85011e+06	4905737	5.14413e+06	4409673	4855258	5664309	6204098	5800022	3112760	4353157	4739686	4857473	6311135	5.55238e+06	6285193	5.88794e+06	3.39386e+06	4.16089e+06	4993189	4.40641e+06	5041042	5731515	5.68606e+06	5868633	3.42456e+06	4.66077e+06	4.40563e+06	4.68805e+06	6426170	4.70766e+06	6701671	4.11345e+06	3.77878e+06	4286590	3.8162e+06	3.65254e+06	5.44142e+06
656	133.014	0.87083	166486	879560	117899	1.11512e+06	632515	495708	9122576	9389161	8730872	8685381	5443512	6782575	8.34134e+06	7701811	8539378	9240392	9942296	9193599	4.57446e+06	6343472	7.33634e+06	7119670	9119983	8992589	10901881	9233893	5946989	6.34115e+06	8012735	8.36235e+06	8.34353e+06	9920025	8559477	9129372	5.27375e+06	7.4802e+06	7510859	7133974	9762583	8169403	10280622	8.24117e+06	6297019	6.42012e+06	6297781	6.22263e+06	9365729
659	133.014	9.05441	10019.8	243987	66865.6	147843	114563	153550	1.50925e+06	1.45605e+06	1.05273e+06	1.036e+06	811098	758735	690370	674987	835790	1.32349e+06	1292093	1719997	1.42269e+06	1.85176e+06	1.51532e+06	1.79573e+06	1.47386e+06	1858022	1.2892e+06	1.15707e+06	1.24748e+06	877899	921641	824666	823263	1.25833e+06	1.27641e+06	2.02517e+06	2120228	1.56613e+06	1.79444e+06	2162316	1.38146e+06	2676243	1.54352e+06	1.56275e+06	2.16383e+06	1.57518e+06	1.68879e+06	1.13112e+06	1342222
671	159.03	4.96417	11414.7	14236.9	26133.5	37857.2	32036.2	40576.6	170001	208931	188272	193780	317851	367033	255341	440504	228946	320556	269042	374688	422846	489491	622815	567843	193116	290742	190204	192929	229623	252670	219818	400563	264055	230099	317649	363937	286952	475163	536736	734459	322614	449763	279167	351464	595692	451951	415140	635426	449170
675	223.02	1.75243	0	0	23072	18372.6	28244.4	33005.6	99344.1	100140	80294.5	83241.5	79586.8	74440.7	67043.3	66647.4	74627.3	78884.4	68138.6	102401	72142.3	87104.5	65238.2	74087.4	100522	97389.5	97141.8	102925	51969.2	59040	82448.4	73842.6	84349.7	87262.7	81520.5	131379	57753.9	99588.4	76680.6	46459.7	109686	87044	111634	105289	90525	93448.4	84281.4	86993	76688.3
696	327.109	9.21348	0	0	15760.8	16011.3	0	0	81924.8	89359.9	58981.3	63960.8	79353.6	162178	103302	134163	44436.1	60365.3	63740.5	65238.5	71542.6	89504.8	74204.5	95166.4	115774	92536.7	82849.5	113270	153392	106508	104442	133459	54102	80859.7	93666.9	126331	83716.2	83385.3	98006.8	135034	115847	105206	106401	119542	167176	189701	147888	168881	72819.5
704	204.088	11.4503	0	0	14034.9	19798.3	13824.4	19711.7	4624264	4881294	2.73915e+06	3.36152e+06	1925755	1.4964e+06	1.14405e+06	1.25751e+06	4721498	4.8243e+06	4.07924e+06	3.39921e+06	2.69361e+06	2369918	2.29634e+06	1.35781e+06	4.89848e+06	4.50814e+06	5.59211e+06	4421401	2.81634e+06	1.48165e+06	1.78914e+06	1.36431e+06	5117556	5432574	5.66044e+06	4.91944e+06	2648703	2.33074e+06	2.17637e+06	1.91074e+06	5.15362e+06	4262137	5566321	4376712	3.30126e+06	2.87198e+06	2.74073e+06	3.11193e+06	4977823
707	73.0292	9.74356	6765661	7.61136e+06	1.646e+06	1.58854e+06	1.53885e+06	1.46227e+06	8049034	6.2322e+06	14942746	12189187	9994207	7857686	13120714	10332705	17237704	7679976	8.0143e+06	11410196	8914624	8001749	10139993	11016757	3.28904e+06	5.71437e+06	5540723	6831059	5938358	8712536	8.38164e+06	9796466	13227313	6.64953e+06	3751189	5293579	8535853	11312115	10440101	7159804	2.32953e+06	6462344	2.12553e+06	5411853	2.86663e+06	5.45422e+06	5.00818e+06	6121657	6585704
710	315.072	3.06136	0	120577	0	121893	854133	464007	171347	337473	587144	274802	2.87718e+06	2123431	1.81302e+06	2.83683e+06	119139	208976	164034	326926	854313	860569	820643	1.20945e+06	179475	308681	216204	546049	1.85715e+06	2064007	2.08951e+06	2.92359e+06	149890	169604	308959	389369	522307	716688	587806	1503042	269133	343753	362507	523820	998333	1864438	1.77492e+06	3.08499e+06	212856
711	315.072	0.803562	411553	562540	75307.9	174459	755172	404656	225867	437065	1464871	403823	4.08606e+06	2.95548e+06	2850234	3.78305e+06	358175	414436	301717	621856	2742078	1.77138e+06	2.25808e+06	2.06077e+06	156024	571933	319040	1.42497e+06	3.23346e+06	2.02513e+06	2.47574e+06	2.894e+06	148783	204193	472273	675202	1.70916e+06	1.76928e+06	1.77575e+06	3.11546e+06	138664	309066	503165	905637	2.0729e+06	2.11993e+06	2.41529e+06	3.72549e+06	233733
712	315.072	13.1315	6138.48	73588.3	61049.1	129161	754868	282882	1.30571e+06	1.18286e+06	2.3832e+06	689293	1677899648	1720636288	1819207040	1930726912	122422248	144372592	153018080	172162880	1201457920	1349510784	1586901888	1268250880	1.37364e+06	29509304	2.42592e+06	2.15651e+06	1893547392	1367422976	1588224384	1866940928	188117936	214406368	227774832	277164544	1195907584	1201479936	1458354816	1350010112	1741534	1.239e+06	3951132	2.15567e+06	1490210432	1577518336	1638638848	1780704896	173326432
714	131.046	14.2054	8196260	8928034	58371.1	302359	629559	478095	5149967	4355337	5.4677e+06	4.99139e+06	16807934	31250050	20937896	19771584	2.69286e+06	3.13536e+06	4394125	4752648	6336084	6.75795e+06	6.76661e+06	12172627	11469149	14670525	11840187	20252638	54379964	42495292	44115512	36392752	7291675	7639522	16400647	19883722	20386174	24742346	28100850	29200552	45091796	41460636	49739416	59362944	87516928	87002184	71932328	68706888	28218510
716	279.233	0.784683	59109.4	134479	167481	1.11708e+06	596716	470364	168217824	231393584	177177776	191999728	217198576	276212384	259229456	265303264	169242096	177512224	194567712	177640736	178514288	195971232	210445968	232045184	151135168	190935104	163583520	186367008	201733760	184741056	203983424	243265024	140228096	206286080	199059920	201837056	174899248	198421552	219372288	271035392	212289408	179646928	222906976	263561568	185171360	202433184	205128528	214889488	184265184
717	404.104	13.0441	7.87809e+06	13404901	63977.7	113716	585359	212738	14996406	14722632	26994050	22208056	18618046	18798548	24125904	25492410	16083241	15348884	15825062	21102976	17531406	17141796	20747372	24945936	15222038	14376933	16460723	22170342	14750098	20565154	19690556	26263152	17229452	16296453	15044609	20080244	16398199	19023022	27139748	23090090	13324901	17018488	15809385	21252048	15355063	16590338	17035230	22447728	16424301
721	377.086	13.0734	5.10968e+06	4.32528e+06	121339	142470	538232	200328	9161708	7.69093e+06	10002934	9985574	11631162	10507717	13256106	11812088	10420584	9238412	9056098	9806665	11153672	9818449	12269029	11726512	8881424	7876974	9931748	9860898	10527147	12384768	11929638	12478318	10288797	8730153	8555668	8786998	10939334	12363225	12185912	11122197	8450774	8574620	8659299	8535505	10145364	10160823	10665344	11449579	9447773
725	132.03	16.0099	28076046	22583068	484331	559596	518395	391838	43403128	43869972	33019698	35362032	36719168	25890142	28707074	23955568	31428434	36017660	36908308	29758880	56840232	44981004	41605412	35119084	38764520	46565656	41974188	42496760	72969968	34116596	44130608	36474196	35839352	44505612	44933772	40562772	72855456	47525268	62769648	47863672	34255072	38542108	31330928	19876152	82608176	73526096	75101208	62243076	39508184
728	633.148	0.724387	0	0	298323	448414	502171	456857	573246	526999	616714	591590	595609	421245	529868	532818	570757	481760	525290	596237	482080	546551	486074	471400	596916	635530	522849	587190	638773	578855	597479	576975	433526	488351	516746	498203	418317	511653	491192	524594	563873	439581	624608	715445	488462	636682	535111	587925	473863
730	194.906	0.724656	637428	429338	419772	376850	420793	375725	418741	375259	465260	406462	520596	305751	318041	411579	557241	503781	392662	377683	559944	540738	478185	426005	493785	406493	320382	410415	486447	473668	406819	341266	420836	565010	300765	417059	558012	571293	519477	431366	485750	378718	466831	349729	474960	370091	348989	386789	589050
735	315.072	13.6566	5350.06	36263.7	22472.3	63501.6	337373	144043	263031	386635	970831	240458	1582465280	1710327168	1627819392	1858540928	28016868	28787802	27915804	31057658	1029590464	1035525440	1297923456	1079131904	312700	7.91294e+06	738432	641646	1566915072	1159895040	1404048896	1665883264	38274632	39914640	39985452	52122140	898588032	963394240	1192201344	1077077248	495074	336695	1.06767e+06	650550	1050554048	1258949248	1309476736	1436632320	31859482
740	265.148	1.24951	2.71497e+06	949369	3007083	2.26477e+06	166407	1.63536e+06	4266558	5607386	5880152	3.88682e+06	3.04739e+06	4.06072e+06	14374173	3.98866e+06	4.29056e+06	3.61777e+06	1.92186e+06	2.44937e+06	4770907	3653656	4.29112e+06	3292977	4142072	3.65911e+06	5.04741e+06	3.75902e+06	7108231	1948541	3.84562e+06	10877738	6.06911e+06	6287541	2892945	6009565	3.66563e+06	10147333	4.41772e+06	2.92118e+06	8888407	4277933	3.20548e+06	12259850	3.78343e+06	4423526	27331856	3.1059e+06	3.03888e+06
741	404.105	9.72583	1047619	620403	157387	114767	132337	112061	640666	492907	956540	947545	803955	728867	900413	774139	935338	700013	644124	878479	877850	787286	893902	882821	156796	325283	394484	507662	406104	880469	741911	767986	937351	576188	220955	270987	807604	866766	786996	608686	27997.8	456800	34539.9	238672	72161.8	289587	300568	421951	541216
742	165.019	2.92315	98810.9	108635	97419.4	117618	114353	103780	220245	189662	170649	238154	423864	393650	332871	516772	978235	518115	220990	266389	419100	260310	388904	324648	363083	314205	783108	875325	270073	376899	329147	559599	428448	465084	1.06115e+06	463074	487962	265842	447813	344019	775255	580821	691276	530083	293398	360872	286159	517007	863833
755	341.11	0.786225	58677.2	48336.5	0	12685.4	46864.5	8963.57	74228.8	70730.8	71718.7	14712.2	118460	126037	33400.4	58827.4	64790.8	56150.9	55325.7	27056.3	72452.9	51445.3	38877.6	18656	55077.9	55516	33980.7	73137.8	81393	43430	36011.5	40617.7	41324.7	19490.9	64230.3	38163.2	29542.2	25615.8	44364.7	77177	30657.5	85037	45071.4	21999.6	75005.6	42045.5	51123.6	74080.6	26058.4
756	125.024	1.20347	99420.4	108561	23390.9	25666.5	41583.9	46098.6	415538	419166	311882	317176	281757	247933	179019	338922	421753	330918	316936	338298	183990	187378	252605	180575	241364	287406	261533	391800	319700	142926	199252	233030	415778	269046	291363	395106	190849	259582	329743	235602	517476	200697	299255	257864	677920	482431	311311	377484	394705
759	341.104	1.28383	133680	145226	0	24516	34733.8	8196.88	41176.4	25205.4	35962.5	0	53541.7	58628.3	24346.8	48694.5	28134.3	30276.3	14832.6	21499.1	36841.4	40131.8	17715	36393.3	21230.3	22768.2	25486.1	42463.7	91574.8	66502.2	39289.6	70278.9	24254.5	13123.4	27734.1	19833.2	34604	56112.3	60440.2	66722.3	27106	44914.9	20746.8	12087.9	172876	170164	71222.3	122897	0
762	271.082	0.873998	0	9620.26	3517.98	10089.7	31192.8	16949.1	43786.3	43134.4	39350.8	36251.7	93487.6	95628.4	87126.5	73019.7	46010.6	49697.5	36250.4	49186.7	56862.3	52014.3	58120.2	39168.5	27660.5	44919.7	36104.5	54795.1	112677	36333.4	76089.9	54873.7	28212.8	13890.4	51793.7	63242.8	41781.7	51882.6	20740.1	77755.2	37077.1	41408.2	53797.8	47247.1	63870.5	82523.3	62274.8	59609.7	2787.38
767	389.124	1.34267	0	0	0	0	24585.4	14553.6	648577	708305	485191	530893	1.95156e+06	373998	381291	2413279	341944	470942	591382	1.24227e+06	740768	726840	641826	470809	1.28852e+06	1.67284e+06	632313	994397	2560998	1.81918e+06	1.34824e+06	2.01168e+06	599543	795985	1.23328e+06	1.2406e+06	1.15739e+06	2.60118e+06	2.23497e+06	1.78809e+06	1.25248e+06	1306571	872535	1.7833e+06	6575439	4588927	2232216	4.21309e+06	2704498
783	377.087	9.53615	0	2937.46	6535.36	7443.13	15665.6	6097.71	29584.4	29925.5	21771.3	29928	24923.2	26558.2	23338.2	29079.2	23477.6	24268.1	35642	32927.8	22163.1	21893	21554.9	16776.8	30571.8	35426.8	25955.7	52663.1	21410.5	14309.3	16514.5	22581.7	19521.3	32789.8	37495.5	42216	11693.5	11611.1	30175.6	23513.6	33885.3	26533.5	27982.7	40049.3	22916.5	26746.4	21491	28581.7	29166.7
787	165.04	9.70432	6120.14	7459.87	4881.81	30783	15423	11137.3	46063532	40398424	48965304	49997000	10397978	12458978	13601387	11076856	46213720	43049848	45951896	41709876	11835199	20244478	16615214	13951579	47161224	54817092	59466292	56062516	26263788	16417351	18448808	15364043	46312404	50254448	58679520	56628396	20536150	24437726	32821954	20539784	76734304	47417060	77330280	61284964	41585780	41320084	40575240	30142528	41262584
793	133.014	2.9056	75141.4	507349	91233	1.10584e+06	697336	486633	1.11861e+06	3641000	1.0166e+06	1.01761e+06	3.48681e+06	3.72774e+06	4098247	4.38732e+06	1.26205e+06	1.1045e+06	1.08699e+06	1066285	601384	2.78085e+06	2.18899e+06	3.15898e+06	1.15021e+06	963562	1.1832e+06	1.04823e+06	3.57724e+06	3.46759e+06	4.39183e+06	4.41993e+06	1.19779e+06	1.10208e+06	963366	1.0542e+06	618851	1.83131e+06	668992	3793393	1.00714e+06	919872	958742	886208	590240	3.67647e+06	3.62537e+06	3672962	1.15512e+06
794	91.022	0.748687	1.64228e+06	2.46862e+06	333652	793128	444157	363142	658527	477236	574947	657960	588469	654557	665086	443031	1.16391e+06	435255	412580	720199	480637	553514	495623	701907	430695	472981	473939	556818	282036	627936	489622	465520	527103	776376	562990	490154	439493	771212	543524	348435	482878	562007	399851	606808	488222	616592	791912	415452	756831
795	158.939	14.1227	388425	835148	719095	757845	686655	701792	90079.1	96883.4	105324	100126	148082	124934	145367	150602	127576	97419.3	93896	86610.3	123054	650791	677031	122876	108254	102139	95121.7	95841.8	779575	561305	137003	124775	102505	100392	103987	86977.4	123019	126259	107711	120100	94272	118181	79277.8	97171.5	129876	131791	117538	132715	110645
796	309.174	1.183	282524	198639	449603	665460	250977	327357	409166	1.31783e+06	759928	857465	526250	653326	3790852	1.25471e+06	570945	526756	268502	185862	408862	657627	363907	544189	434392	409085	807057	775334	649511	352346	560939	2.64924e+06	1.96062e+06	1.60283e+06	488215	702309	398295	2.23274e+06	640997	344271	817983	559248	404940	3.79182e+06	543111	1.0975e+06	9519933	404940	445607
801	117.033	1.42402	133158	151194	401914	551452	535429	553266	284343	307224	294973	314874	332941	331211	302189	292954	317885	322587	390288	302129	312655	259609	288681	271428	265397	285435	314681	349179	220082	295825	337255	324999	305587	291127	311430	316581	218307	316447	314165	252819	292185	275991	308062	296968	182520	254173	264415	222124	232721
840	232.976	4.6221	5272.37	14362.8	6177	14284	85319.2	37268.2	194450	191408	184277	237293	177007136	94015936	105312176	104964040	29691356	45533136	44911932	54343832	81165168	78538824	108029960	90951808	234578	538938	213309	435102	134887216	50833364	75914232	80398792	34483276	47351348	44736740	72377648	66191528	73958008	87784592	96589824	390509	231326	307435	358659	118259248	67081384	81093176	54141324	29668342
846	209.118	1.01746	149114192	192978384	32235.1	20179.9	8079.41	17391.6	1.24682e+06	1.27649e+06	608172	1.38482e+06	1.89483e+06	912720	1.85814e+06	2.03194e+06	1.10493e+06	775555	990192	1.64169e+06	892253	521205	1.19615e+06	842054	1.31742e+06	1.3216e+06	861009	1.82252e+06	802824	700368	754965	704574	777593	936423	1.80703e+06	1754521	684140	774165	703885	988901	2.12477e+06	1.12951e+06	2.44333e+06	2547863	905920	814363	742367	1.18051e+06	1.14355e+06
847	151.026	2.56991	125169400	155366400	16304.8	13821.2	12079.6	27925.2	136617	153868	86908.2	106910	259708	4625263	1621561	3.07043e+06	111851	132397	101916	114411	198265	136478	152222	194847	147642	150869	131925	156513	267344	1.89345e+06	270539	956188	134329	176052	185078	239877	242194	172307	254908	291760	404648	200033	338832	380621	338122	350741	385369	266183	203931
848	188.056	15.0339	123293696	140435568	36019.6	12301.3	15522.3	23373.7	214475	328257	94345.9	113739	244387	249820	193702	222567	67063.1	131233	180879	213185	126959	145036	137879	203271	224484	361713	147082	139773	461464	258704	296191	289393	110273	207428	341619	348575	139368	117971	156056	237355	413574	385426	292219	278630	685049	783613	646928	812385	252131
849	263.129	1.10423	112377864	146715312	4222.93	5971.89	4212.73	15457.8	1.75903e+06	2.14626e+06	1.64139e+06	1567867	646951	843512	544565	513696	1.41856e+06	1.17852e+06	1.42047e+06	1.45105e+06	868637	679419	865141	652231	1.80319e+06	2.85611e+06	1.76852e+06	1.61752e+06	738349	583968	581602	598511	1.40134e+06	1.64991e+06	1.76913e+06	2.13183e+06	929645	835356	1.09405e+06	953691	2.04432e+06	2567048	2348671	2321994	1.09431e+06	879466	947894	919783	2.03164e+06
850	163.04	1.46546	104303632	115439184	15003.3	15952.9	17478.1	20925	2062877	5.38998e+06	1.27414e+06	1.72106e+06	3.66711e+06	3.17013e+06	3267124	3.54765e+06	1.01484e+06	1.12071e+06	2463805	2.79317e+06	2453000	2.76605e+06	3.03597e+06	2.79096e+06	2.21245e+06	4.32891e+06	1461405	3.01397e+06	3.06774e+06	2663146	2.83299e+06	3.24683e+06	1.50226e+06	1992566	2.87969e+06	2945237	2.27718e+06	3.38449e+06	2.99831e+06	4078855	5300933	4.99203e+06	4598099	8765468	5.94591e+06	4006000	4.11649e+06	4639871	5180797
851	107.05	1.61517	100728720	122276344	5754	3314.3	4471.01	13255.7	106454	132485	69473.8	99522	217411	196531	173093	166634	78936	84372.9	107361	106955	223063	197593	230120	197012	117655	132915	105238	131781	214206	131185	176085	166146	131232	144168	181745	183062	198189	183548	258041	234685	212341	154932	191306	176884	230631	176429	207115	189092	181608
852	134.047	2.80863	92512464	112225288	11689.9	4528.88	4005.83	6008.96	2.84458e+06	3.84142e+06	2.11369e+06	2.54009e+06	8.27599e+06	8038169	9645429	8319334	1.86612e+06	2.2383e+06	2.56732e+06	2475810	2087316	2112837	2.31503e+06	9337540	2.67609e+06	3.77287e+06	3006187	2.80071e+06	3287650	8401803	10600824	9668966	2.2226e+06	2735577	3.30229e+06	3.2214e+06	2223786	2.43053e+06	2.49935e+06	7541836	4515478	4229379	4.23842e+06	4.13578e+06	4.7425e+06	7290125	4085414	4.92793e+06	3110395
853	135.03	3.048	90740736	110107056	5260.8	21101.5	20014.5	16264.4	58492.2	85508.8	76831.4	53166.3	102084	111315	117658	166326	41011	40525.8	38815.6	36209.8	39970.6	60065.1	54489	98077.7	61570.2	67303.9	52038.5	50699.7	135311	110585	131047	156594	42656.9	55919.9	55797.2	50359.1	68353.1	94562.9	84671.9	135384	65189	61008.4	77754.9	57546.9	108803	158361	145390	229120	51580.2
854	151.04	1.64745	88632640	101650416	37822.8	24778	31986.8	26408.5	270095	425354	271194	328853	430477	635802	451603	578494	236148	297510	389875	250764	245996	319246	412083	425614	265164	341919	319592	274775	348259	287836	343202	390904	156985	237069	316106	258786	193131	253643	285280	411651	317626	341711	398644	303061	348741	483374	457113	481489	212251
855	227.067	1.82268	62269692	73329048	0	2174.69	2624.52	3620.44	48103.5	67168.5	37915.7	35944.4	78789.3	77680.6	94887.6	74284.2	19278.4	24568.7	33577.6	34358	52788.7	60531	62340.8	81884	56078.8	66189.3	45605.8	46484.6	70746.5	58418.5	70606.1	89801.4	28028	42273.2	47242.6	48501.3	43193.5	50388.9	60786.2	95670.8	92833.9	69713	85861.6	94948.8	100297	73471.5	81992.3	94424.3	74308.7
856	187.109	15.1305	57150568	61290512	57980.9	6021.79	10885.1	71882.3	16638.9	16324.5	9953.68	15650.5	6482.35	10796.2	8030.41	7631.63	13511.3	11309.4	21864.6	18890.1	9598.58	5416.57	6205.54	6698.66	22413	26852.6	21345.5	17345.4	10411	7063.41	5369.66	10281.6	16736	17366.4	14985	26811.4	9941.15	9179.15	9456.51	10878.3	49295.2	24272	41756.4	47511.7	22205.5	13893	15199.4	14585	37763.5
857	111.02	1.35562	56281412	63569464	16694	11555.6	16144.6	22104.7	6651240	8596915	2.80533e+06	4.2673e+06	718424	1.32154e+06	1.03368e+06	696734	1.63055e+06	2.07838e+06	3.05145e+06	2.37631e+06	629099	858066	705117	1.20062e+06	5475531	6976297	4.60451e+06	4.59929e+06	998235	1.0799e+06	1.20507e+06	970719	2.074e+06	2.80512e+06	4159349	3.81509e+06	1.13894e+06	1.06726e+06	890424	2132359	12494516	7.22301e+06	11847290	11633118	2.7629e+06	1.77813e+06	2506817	1917802	4461837
858	527.265	1.18399	55593780	68611376	0	0	0	0	13274	0	32976.8	28047.7	0	21707.5	0	0	28749.4	14434.4	13169	0	9007.09	0	0	11647.6	10112.6	18289.8	24016.5	20251.4	0	13346.1	12987.2	0	31867	20916	13898.8	11729.5	0	22249.8	18265.2	18557.8	24383.4	0	16394.8	0	0	0	0	20320.7	17513.8
859	125.036	1.20963	47235104	50779584	14032.4	4405.85	6292.53	6870.57	60799	49763.7	44157.6	57325.1	12224.9	32154.6	8692.75	26493	30578.2	31801.3	30916.1	33341.7	12968.4	9490.76	9745.93	10362.3	48439.4	38668.1	58084.2	60155.6	34600.5	13312.2	40760.9	17941.1	33962.6	50418	58901.9	46661.2	9529.85	12447.1	43191.7	21490.3	76355.7	53061.6	114027	63838.1	98904.4	56156.4	57919.3	64049.7	64010.3
860	266.089	6.65906	46293708	61786728	2869.93	3313.65	4111.89	5540.26	33602.5	48237	36269.5	35538.8	106136	127286	101851	150905	26668.7	32050.1	39535.4	34211.8	60537.9	55109.6	95344.6	97156.4	38189.9	45626.3	36447.8	41403.6	110688	64245.5	93969.4	109472	25929.6	39153.1	42108.6	46445.6	54587.7	57465.9	85100.3	93523.2	43753.1	46674.9	46280	49943.8	92646.5	74430.7	95799.4	102314	37381.4
861	168.067	2.28905	43429468	59665052	4676.23	2774.13	3891.43	4849.08	60581.9	56576.3	74098.9	62231.5	30569.4	61959	32862.5	46719.5	58995.8	57211.2	62709.5	48641	46688.2	39315.1	47406.1	38092.6	61050.1	66956.8	51758.1	53680.6	37579	26498	25581.8	28264.3	53635.7	51360	55216.1	59079.5	42062.6	37161.6	30977.8	38845.2	86794.9	91636.9	83267.5	84357.6	55108.4	39469.3	40590.6	39239.3	65709.7
862	221.029	1.30172	41621996	51817688	0	0	0	0	8099.42	12527.7	3722.54	0	65462.8	66497.6	61213.7	30418.1	5044.45	13490.9	25114.8	20197.1	42080.6	75209.7	51130.9	127244	0	14108.5	4605.44	7157.57	41944.9	59601.6	62322.4	51890	3579.97	10922.1	6979.21	12037.3	16467.2	25144.4	17384.9	56395.6	0	12285.6	9591.98	9361.71	41921.6	32298	23540.2	50492.5	7706.69
863	93.0345	2.23556	40273204	53370304	37798.2	40606.4	41338.2	48592.8	520928	1.23746e+06	328216	394593	981782	1.55618e+06	1979652	1.46091e+06	274756	397072	665111	539396	820185	434587	1.83912e+06	1.55423e+06	482452	661835	400535	400343	843773	1.36571e+06	2.32845e+06	1.46051e+06	314782	512961	601677	597111	774685	437032	2306132	1.96616e+06	712594	647976	639108	586231	1.19316e+06	1.96925e+06	1.92266e+06	2.03731e+06	543453
864	137.036	9.02791	38754888	44095212	29535.2	37592.3	23605.9	45840.9	96340.6	172569	203124	142700	68287	107652	254631	117926	69831.2	113128	76724.6	100377	59855.4	89123.6	50049.9	67486.1	129929	140304	93671.4	89331.6	86640.5	47892.6	76562.4	206491	164586	176910	107943	218543	88317.9	219993	70841.8	74891.1	270019	194091	171602	364785	78740.4	168742	653468	86331.9	96265.4
865	267.073	5.13622	36338024	43292700	3361.9	0	0	2601.59	340273	344368	452820	380946	78708.4	112932	58333.5	112979	258726	351400	444052	295697	129965	67530.9	70159.5	119075	365771	456550	317953	365926	103989	80014.5	117904	91396.1	323690	338888	395459	308310	134643	87585.9	146541	181416	380551	455058	403470	533164	141275	127380	137779	130039	427171
866	167.996	14.1666	36197044	34832800	67073.4	65486.3	41756.1	45181.1	0	0	0	0	0	0	13679.8	0	0	0	0	0	0	0	0	0	0	0	0	0	0	11688.7	0	0	0	0	0	0	0	0	0	0	0	0	0	0	0	0	0	0	0
867	167.035	1.51313	35753164	43068576	54457.8	40136.9	73179.3	78453.6	297910	376854	327507	283129	24040886	27865940	11116586	28624070	493577	428116	584615	563415	12304085	15279756	19878966	9417962	236866	314164	302402	351675	27883212	23473584	25007472	28620936	543539	501997	562053	816889	9969879	11755097	14444607	15419739	315974	307894	378380	347446	20310922	21805752	23790838	20428406	667062
868	151.04	0.84211	34322692	44101236	140273	113690	114623	125243	709212	901468	876180	751697	2.14249e+06	2639844	2.18135e+06	3.71609e+06	664004	551135	880098	674773	1.06613e+06	1.46678e+06	1.72095e+06	2.01249e+06	861182	805191	877302	869656	2.07133e+06	2333274	2.83795e+06	2871736	687007	772549	771575	800453	1.30253e+06	1.8892e+06	2.05496e+06	2.24749e+06	769997	760019	1.13135e+06	904548	2567450	2.64404e+06	2.30323e+06	2.98375e+06	724943
869	122.025	5.67576	30306816	37129116	20163.5	24791.9	27528.6	30436.3	285957	359410	216676	198520	143394	97890.5	137673	142265	147726	357000	237088	122582	114261	121424	82829.5	80065.2	384693	316689	296211	254230	92330.9	79269	99070.4	75194.7	123124	160987	212155	236922	131514	77306.5	62153.8	69181.8	459761	246116	547110	345381	127562	113111	159654	94534.7	225467
870	147.045	1.16624	30210038	34008088	24983.5	41249.2	33843.2	41815.4	269179	438095	112700	176489	547986	676903	623810	546514	85474	75401	135102	133308	301594	422740	622566	556139	256954	344285	218276	259316	471959	351337	460611	488147	92029.2	139849	216453	179994	288735	336471	483607	495897	534472	238250	715323	458933	245517	271936	327893	397754	191918
871	242.078	6.58911	29803788	35739408	2178.51	0	3608.95	3563.66	565467	837289	531929	775866	1.35993e+06	933501	1.36723e+06	1.11474e+06	625400	686328	693685	869875	950899	869936	1.10861e+06	1.11608e+06	459190	960710	669789	737860	1.679e+06	1.25566e+06	1.76244e+06	1.61408e+06	716039	802224	978625	880444	1.04493e+06	1.5176e+06	1.39215e+06	2.49357e+06	1.24733e+06	1.14958e+06	1.04738e+06	1.63759e+06	2.83445e+06	2.01238e+06	2.53643e+06	2598714	1.25862e+06
872	283.068	9.57562	29797902	27274232	6914.15	0	0	4390.95	122199	201427	51241.6	78911.3	540970	690420	516476	591103	57967.4	53571	57706.7	66162.2	314708	282751	392784	351806	129787	169273	96502.4	127323	382521	311654	499721	430870	55375.2	76846.2	111435	92891.5	338624	297201	396448	352509	357905	121501	316837	415550	265183	320615	341308	349813	116916
873	197.045	1.5502	28175740	36469208	4324.23	3806.17	3861.82	8352.31	164747	226015	107821	116382	70197.6	75448.4	74267.6	83520.8	59019.7	63653.1	114761	78979.1	47346.4	64238.8	74145	86917.5	206612	205811	157451	194921	66316.9	82924.5	67557.4	75904.2	79871.5	136217	172405	140394	39760.7	56549.6	59555.2	86332.9	294785	217577	333826	343978	79316.1	92581.6	81558.8	102638	224452
874	226.083	5.50562	27592676	33678388	2274.13	0	2494.96	2881.47	0	0	0	0	0	0	0	0	0	0	0	9987.88	0	0	0	0	0	0	0	0	0	0	0	0	0	0	0	0	0	0	0	0	0	0	0	0	0	0	9890.62	0	0
875	110.025	3.25893	27345696	33924908	20876.9	18514.7	25678.4	19003.2	39561.2	71910.2	40130.3	34192.9	55381.8	41986.9	50188.5	57651.5	12541.4	14338	43317.9	35903.4	36837.6	39143.2	38453.7	50919.7	21725.1	42952.2	16909.4	17265.1	97893	41717.6	55438	54012	13696.6	11456.3	18155.8	14415.7	18857.3	41781.4	43590.3	44578.4	14080.4	17914.2	24554.3	40553.3	55346.2	50069.8	76178.7	81662	14060.3
876	282.084	8.15348	27261996	32540566	3280.22	3356.69	3398.78	3107.02	7848621	11464253	5584444	6.37704e+06	5188646	7540973	5939097	5635956	3.98617e+06	6.23668e+06	7.70216e+06	6.09555e+06	3511642	4345429	4.39158e+06	6.54263e+06	10117582	15452674	9865467	11651009	6958089	5680452	6.50552e+06	7.91084e+06	5.00207e+06	8520803	11426970	11332042	4.01722e+06	4647703	5100284	8779024	19678806	13562231	19306564	20084312	10920583	10175752	9058538	11607057	10037663
877	243.062	2.57942	26477982	29040734	14680.4	14954.9	50111.8	33095.9	17953718	20745376	11953534	14675438	17891926	83214392	71642392	75080336	10181645	13123680	14212222	14644702	13952415	13359095	14104538	18011276	15241582	21332490	13465352	14296994	19139758	94485648	20516398	63034596	11257982	14651659	16780474	16102561	13403867	16940902	15112804	26214464	24447894	22480150	20948900	23317042	28248648	25645502	27811264	29963930	16078352
878	241.083	1.57515	26324904	31944912	3030.78	2254.21	2301.27	4201.04	418161	561895	254067	306366	689022	679202	743638	627602	166501	223823	258201	280785	497339	483657	594437	635428	442269	562289	358192	367502	730314	758539	839795	820619	234244	333558	438308	385244	503877	665664	649052	923868	678366	574001	683492	696568	863269	852701	885256	943458	458965
879	181.072	9.15587	26012760	30248590	88047	121948	150956	177293	3.24696e+06	2.48635e+06	2.08434e+06	2826995	5168167	3402948	3.94512e+06	4.11708e+06	2595779	2.54955e+06	2.6995e+06	2.47225e+06	2.32984e+06	3.22733e+06	4645052	2.09262e+06	2876824	3253738	3835324	3.13506e+06	7.4695e+06	3.04506e+06	4.88696e+06	6.97478e+06	2.64959e+06	3.47548e+06	4873321	3351421	2.6251e+06	2.57943e+06	2.99709e+06	2.87153e+06	3.34118e+06	2.62032e+06	2.7889e+06	2.23314e+06	4983636	3750268	5.4608e+06	4.7553e+06	2.26506e+06
881	128.035	11.5353	21894604	20203364	81573.2	91034.4	74063.9	101589	12297218	15115627	6.07418e+06	6770327	16821426	20755792	17259360	19170558	3.86199e+06	6.72901e+06	8.11082e+06	4.7861e+06	8756050	7734382	9055538	11812625	15806257	16527199	14229595	15800991	33219680	19480170	23030148	28152086	6685865	10017920	14990193	11467508	17297004	16649018	20274542	23121398	25750102	24542786	23186356	24957366	32837592	40516072	32048258	39413520	17436966
882	233.056	1.29237	21809228	29080972	0	0	0	0	0	0	0	0	0	0	0	0	0	0	0	0	0	0	0	0	0	0	0	0	0	0	0	0	0	0	0	0	0	0	0	0	0	0	24512.3	0	0	0	0	0	0
883	119.05	1.46148	21408440	25332070	2212	3150.74	3883.1	3092.05	399173	1.02745e+06	239219	343969	692179	608278	625835	719908	190808	237168	460312	573354	465406	532920	580337	565621	438290	816060	281717	616867	611041	519572	543626	702514	292394	385845	601987	629767	448676	629392	640194	813342	1.05204e+06	947989	907732	1.81709e+06	1104435	792940	757226	963262	989540
884	148.063	2.05737	21090484	19406158	2436.73	0	0	2337.91	3867.87	3774.42	4323.19	5569.6	5782.04	0	0	6726.15	4837.34	3354.9	0	4438.38	3927	0	3190.11	5179.06	0	4680.97	3940.89	4352.38	5240.62	0	7077.36	5672.58	3538.78	4000.54	5902.33	5720.68	3158.5	5674.35	5414.53	5945.18	6926.52	3516.67	0	5092.17	8635.02	5924.07	4641.78	7933.89	4735.86
885	115.004	16.0581	20333816	20398628	1401620	1.96348e+06	1.88563e+06	1.71577e+06	147383520	162673856	78331328	98402440	49883396	62026052	54491888	55163348	48141484	57116368	87414536	65028768	44715556	58474828	47351744	63009768	131786008	148668176	114436904	97267320	67337528	57607368	61403848	59168900	51564080	68612792	100701880	81592624	54241600	58940420	53603884	81607864	195837792	125820200	194606160	165342368	110278984	87876440	103469528	88276768	104517784
886	255.066	0.850553	20175574	21877456	8143.14	7384.09	3998.74	3928.07	0	2170.73	0	0	295120	60199.6	360225	259656	0	9939.46	3423.52	0	0	10184	31154.5	0	10700	0	7872.8	13403.4	29021.5	62449.2	19978.4	125004	0	10367.5	0	9190.58	12528.4	0	142760	26385.4	8379.69	9974.11	9780.73	8683.83	81983.8	50207.7	15107.9	34084	44555.3
887	443.062	1.26705	19346858	22244508	0	0	0	0	0	0	0	0	0	0	0	0	0	0	0	0	0	0	0	0	0	0	0	0	0	0	0	0	0	0	0	0	0	0	0	0	0	0	0	0	0	0	0	0	0
888	164.072	9.07179	19238290	21279900	15722.4	13444.9	10008.4	14525.9	38372412	61095964	35241652	35782000	30268372	70974656	43899304	45655128	19788178	41886020	47706116	38976036	33094002	40540984	34219612	56583656	53455304	79519840	54439072	61979032	62212912	44393560	51259684	54894248	30703654	51660592	67643208	73496160	37070296	37125524	45443208	69071904	88774296	82446704	85253696	82696184	80611352	78375040	73874632	75520576	52523676
889	130.051	13.1809	19195328	18720904	16961.9	12510.1	13905.1	15564.7	89900.6	138240	127598	134576	79008.2	168082	125854	123595	127611	132726	114497	120640	40846.9	73708	59800.5	89589.1	127756	197860	162816	165029	122532	143874	161790	165271	155829	123391	153092	203057	53991.8	49340.1	68607.7	72704.3	178261	225818	221879	225442	111818	195919	197279	188214	148328
890	141.067	12.7023	18674468	21396170	4430.42	3599.46	4858.76	4593.81	5400.39	0	6068.19	0	0	0	7343.15	6151.24	4201.04	0	4577.64	5220.72	0	3745.45	4363.88	0	0	5302.27	5189.86	7283.7	0	3320.78	4197.93	0	5603.98	0	0	4753.13	4220.22	5194.04	0	6949.71	5542.7	5879.46	5811.87	4258.04	6384.6	5821.35	6158.85	8066.93	0
891	446.152	14.0977	18442482	21872440	4696.34	0	7060.39	6673.17	0	0	0	0	49733	33049.9	40909.7	39107.8	0	0	0	0	21852.1	24311.1	22630.6	22920	0	0	29035.6	0	73538.7	68026.8	54795.6	86489.6	29149.5	29307.5	36970.6	0	0	17330.3	0	19957	26167.3	14877.1	18381.4	0	51153.6	56747.6	62364.9	46548.3	0
892	310.115	2.37098	18280750	19623408	0	0	0	0	21440.7	19567.6	29377.3	19770.2	44939.3	42820.6	42093.6	37576.5	26436.9	26725	24154.3	18357.6	29437.5	29949.5	36084.3	34687.1	18134.3	19458.4	27113.1	17466.6	46536.6	34959.7	33628.4	34734.3	26792.4	28536.9	26966.8	27324.6	36721.6	33763.4	34840.6	38893.8	16480.7	14492.2	23354	16033.9	46508.2	44439.6	46537.7	46626.3	21421.4
893	93.0457	9.061	17854600	21482164	12038.2	21088.1	5798.92	17205.5	34802.4	82637.9	19805.3	34449.7	25258	28848.8	95929.4	56738.8	34494.7	56974.2	39961.1	22286.9	29101.2	41577.2	24942.1	26573.3	82269.8	36679.1	41272	26091.7	36065.4	20807.4	35538.5	85953.4	65575.9	83375.5	51131.3	70988.1	45777	88312.3	18375.2	0	105093	42685.7	67312.3	37443.2	38432.9	68240.9	324758	26400.6	47814.1
894	419.244	1.01327	17432352	18659234	0	0	0	0	0	0	16077.1	0	0	14247.3	0	0	30907.9	37843.3	0	12108	0	0	0	0	0	24135.8	32788.7	0	36510	0	38079.3	0	0	24844.7	0	0	17008.5	17410.5	0	0	0	0	0	0	53143.5	0	0	0	39480.5
895	283.068	10.6958	16681488	16255628	0	0	0	0	31115.9	42652.3	18357.9	25516.4	36397.5	47660.4	39179.5	49692.4	8110.85	12327.1	15260.6	22548.8	36388	26883.2	33766	32024.5	34217.3	37205.5	29620.9	28536.3	50395.6	32032.8	38454.7	35735.6	12690.9	19962.8	35128.8	16641.9	39610.8	34637.7	49359.6	49987.6	64551	36477.8	75914.6	94284.7	40232.2	43260.2	43798.9	40928.1	35423.4
897	118.051	13.3007	15851574	14780828	64256.3	65836.3	67893.8	79235.8	9358408	9187759	7.60524e+06	9138043	11642634	16900590	12483155	14966487	9979954	10231781	9354390	7.48581e+06	9160069	10367932	9590515	10381473	11926499	9770376	17112798	19000404	18994268	22215410	20912444	21190450	13834648	14202116	16539232	16021751	13555027	13836677	16025938	14835988	17851298	13368871	19867792	19941018	25547546	31650114	30036342	29365816	19341286
898	340.126	2.06562	15688158	13098958	0	0	0	0	5478.51	3879.43	4122.2	5341.47	0	4406.42	5593.16	0	4813.34	5613.1	5605.53	5852.57	6759.93	4279.5	6151.79	4222.41	4840.95	6771.87	4842.31	5733.09	6198.31	5284.51	5400.03	6188.56	4628.78	7160.63	8147.82	5924.53	5598.43	6105.53	6772.7	7807.14	5367.23	7165.94	6687.64	5490.78	7256.44	5567.69	6771.29	6307.28	3436.38
899	130.087	9.8165	15109481	17045060	19494.6	25393.7	22389.2	29286.5	5754742	6627691	7979815	6307031	7.03669e+06	8951074	10573399	8213250	10358759	6249387	5706757	5.01966e+06	6.64542e+06	6089289	7614259	8237412	9407921	9192716	10293572	9916915	13022319	7.2135e+06	8352309	9589472	9255950	8.10915e+06	11011041	11101675	9706287	9052684	9399033	10061775	18670268	14460910	18042196	14731817	18692540	15951642	16944618	13598200	11446382
900	130.087	9.39094	14436913	19119302	16460.7	23128.3	24263.5	34115	15250216	18941594	14178774	14609066	21588154	26568234	26739596	23598278	16672710	19260706	18067714	15247539	21902464	22590168	24263070	26630596	17112924	21957814	20182882	21895890	31085318	24780078	27099104	29261568	19815806	18608080	20692436	23557600	24084130	24263208	25569608	30117074	27110064	25669808	24907828	21728192	31884482	34813724	33821040	33611392	20014074
901	104.035	14.1251	13957071	11758518	323932	206503	161794	201400	2.46376e+06	2797750	1.03663e+06	1.02307e+06	5952903	5010158	4249365	5159588	1.25365e+06	1.55798e+06	1459551	1.11522e+06	3.7736e+06	4169300	4316085	4.16627e+06	2914384	2.64986e+06	2.59482e+06	1.88421e+06	9895862	7513907	7.23489e+06	7450065	1612573	2299369	2650076	2.00898e+06	4.61108e+06	3738333	4.16714e+06	5219754	5.1753e+06	3.39883e+06	3.75034e+06	2.32435e+06	12038070	13873119	12570819	10156424	2818922
902	118.051	13.7003	13928457	15660579	41437.3	40992.3	42169.2	41668.7	258492	335208	199686	185061	110626	135487	119770	139198	125169	135250	196056	191240	127921	161802	157963	212813	302164	283049	254948	276680	248471	407095	326765	184429	219944	220229	265212	307609	187154	129309	149935	168431	289843	302923	325667	370057	268269	291783	441117	218305	275093
903	116.072	11.0226	13133501	13130366	20184.5	25213.2	27290.6	30358.8	7562736	8859994	6224292	6647486	14987072	19482338	15796276	15616519	6396603	6.58177e+06	6.77367e+06	5.94835e+06	9849825	9806799	10572750	13067820	10523599	11099898	11294245	12183986	23001328	15215945	16806838	18445342	8.12288e+06	8860763	10846547	11087407	14516108	14392923	14574610	17445346	19235386	20142892	18204518	17952530	26860404	25698976	24002760	22739216	12800414
904	219.139	1.10396	12965584	19101076	0	2302.34	0	3070.75	178673	235340	135718	160671	80259.1	86124.9	64343.4	88939.2	143819	112793	141330	179594	88028.4	72969.4	104034	77500.8	179508	245199	156362	191905	65339.4	67885.4	83967.3	47467.2	107923	155588	210309	267293	105661	88193.8	155463	96099.8	225020	264699	230788	214566	92365.9	93416.5	122531	106189	231968
905	401.13	14.1153	12067333	13563898	32177.1	52234.6	65753.1	38053.2	113499	97047.6	53141.1	24716.8	189553	248354	151909	144271	55176.3	53776.9	64503.2	58572.3	100309	117064	89383.4	77964.7	92234.3	147981	80546.7	81724.1	229965	104994	163122	154090	44657.7	83486.3	82129.3	108757	87056	72861.8	90677.1	104402	90538.5	161533	120370	96352.6	185039	214057	178324	142453	45978.3
907	153.092	1.10069	11769509	16010681	17266.6	23637.8	25205.1	20448.1	268795	314966	228545	188211	91648.9	120629	87691.8	91035.6	216520	200292	207780	185755	101657	104143	142281	79886.8	218016	351419	228768	174427	77985.9	76728.9	81821.6	94740.4	183357	232628	249461	271662	100958	135687	129701	132005	268735	367923	314189	305844	166397	121449	111805	107018	293542
908	287.089	1.6675	11488651	11751975	3550.22	2962.72	2813.45	0	15177.6	31083.6	17578	16502.9	59405.4	52923.7	65010	37072.7	24857.1	26763.5	20474.7	24974.4	38266.6	43066.5	44153.4	50568.2	19675.1	22364.5	18611.3	16031.9	88363.2	71264.3	81566.4	76321.2	18354.1	30785.5	25697.1	37563	40650	36523.7	49606.3	77641.8	27715.7	25018.1	21516.2	25043.4	49712.9	63972.3	52010.7	52494.8	23037.4
909	131.035	12.6318	10948121	8897774	103861	104911	115135	85756.8	406757	426396	266453	340665	1.92915e+06	2.06093e+06	1.61369e+06	1418528	398936	317909	385847	318417	1.41245e+06	1082560	1.63524e+06	1.08931e+06	460585	596934	381456	490895	1.4583e+06	882132	1.24052e+06	1.21674e+06	413380	385821	548403	659689	1.6223e+06	1.44695e+06	1.52733e+06	1.40915e+06	717767	478551	796570	623283	1.45219e+06	1.54417e+06	1398852	1.94572e+06	541771
911	231.06	14.1088	10224381	6.99696e+06	10905	5700.74	8781.57	6309.53	0	0	0	0	646670	373471	439042	549132	0	0	0	0	148531	285747	283752	454580	0	0	0	0	825002	1.38309e+06	939230	1.03367e+06	0	0	0	0	113175	178942	123364	326197	7227.4	0	0	0	418749	884128	717264	610549	0
912	345.124	2.1947	9893551	14645142	0	6763.77	10723.4	9843.63	11090.9	8970.32	10937.5	7536.07	24967.5	15905.4	10293.8	16951.6	17944.2	12861.5	7889.39	10640.7	8662.59	22152.6	17317.5	12786.1	12032.8	13625.9	8530.93	9219.08	42759.5	20795.9	15512.9	16661.5	10550.5	10299.1	19546.5	8371.44	13191.3	50823.6	18874.2	7813.48	10581.4	20444.8	13466.7	12164.5	36730.7	34069.4	32087.4	32941.2	12805.3
913	460.167	13.7668	9816212	8480175	0	0	0	0	33447.7	54612	22818.9	21717.9	15457.8	22548.6	18664.8	18609	12729.9	16882.8	24403.4	23913	16551	16140.2	12201.2	18834.8	33828.7	49858.6	30335.7	37195.7	21645.3	29358.3	28803.3	34908.5	24075	28764.8	44063.1	38477.3	20995.9	21757.7	22671	27068	40321.3	54251.1	35988.2	47377.4	29919.4	33452.4	32265.7	33194.7	27141.1
914	136.017	0.839415	9647231	13781272	13365.3	12377.6	10760.5	12909.6	131297	171598	172015	146251	222375	181259	203278	247942	148057	96560.2	161124	159237	140944	125315	172120	200201	194889	165749	183225	173455	255230	168792	217055	206578	145490	141277	177590	172109	148426	183076	202488	212952	131481	174034	194849	183332	255661	209890	213941	302774	134995
915	473.162	14.2276	9644314	7169842	0	7510.26	9943.07	6502.5	13860.1	0	14178	14328.2	64419.3	106891	65913.1	46489.2	0	0	0	0	0	0	0	0	34451.1	18049.2	61368.5	46438.6	118901	206735	105605	123740	20819.1	29240.3	36606.9	56412.1	0	20820.3	62203.2	93836.2	100287	72613.3	109591	54860.2	187793	169428	146937	116822	29615.8
916	326.111	3.08444	9607028	10503085	2746.72	0	3435.72	0	1.3061e+06	6.24948e+06	1.03163e+06	1.04125e+06	3.83847e+06	3132605	3.43745e+06	2.87438e+06	881018	1.08565e+06	1125630	950198	1.01816e+06	3.86049e+06	3.71376e+06	4.38732e+06	1.20507e+06	1.37931e+06	1.17527e+06	1.02842e+06	3.26992e+06	2.76011e+06	3.29898e+06	2.54885e+06	1021026	1.14294e+06	1.29117e+06	1.03991e+06	1.01359e+06	3.24165e+06	1071869	4837994	1.65233e+06	1.35747e+06	1.52211e+06	1.42802e+06	1.22417e+06	3.61419e+06	3.53847e+06	2.86232e+06	1307513
917	131.035	12.2228	9423043	8.33919e+06	45130.7	61388.6	92152.3	61163	488940	577931	340823	358388	2.32455e+06	1.80789e+06	1.45411e+06	1.77129e+06	342567	461427	438401	384228	1.1714e+06	1246976	1435206	855763	487960	595654	497060	568727	1.88906e+06	1.3596e+06	1.66837e+06	1.72419e+06	333379	460746	526531	581607	789539	707162	638965	1.08787e+06	619081	502831	751997	636238	1.30385e+06	1.32631e+06	1.39355e+06	1520137	480874
918	131.083	15.026	9403325	7.36439e+06	89420.7	50038.7	65258.6	93511.6	260762	424762	128253	150062	486385	936097	657632	791447	70863.2	120910	215132	175602	122269	215870	131471	336186	461289	818829	280383	384627	2248722	2.08694e+06	1.79165e+06	2.52753e+06	121937	277793	507254	508619	396167	545016	581676	877840	1.12006e+06	1351449	624274	771138	2883192	4.50238e+06	3.6348e+06	3.91106e+06	375778
919	125.043	1.11901	9397784	12650397	0	0	0	0	7417.04	7627.6	8102.79	7645.31	0	0	0	14697.3	0	0	5093.63	0	0	0	6374.62	7639.27	0	0	9388.16	11339.9	7499.36	0	0	0	0	0	11265.5	6951.38	0	5683.43	29886.4	8082.63	9290.36	6434.58	12072.1	9483.75	10161.4	15423.7	8654.27	9360.2	0
920	217.048	9.18147	9262085	10977762	28930.8	41445.3	46447.6	53138.8	238074	185999	347493	392887	563337	248232	510521	481751	558013	215848	218206	263116	629651	246102	527469	200648	315138	148579	245385	197263	869529	205885	416073	517873	376334	439820	393067	174265	359727	331318	405153	226586	252777	173396	208817	118963	484423	225239	571781	348068	413926
921	503.162	15.3063	9211714	10390253	3333.77	3511.93	6831.82	4584.71	787843	1.45868e+06	687043	674259	3.90058e+06	3583873	3.84055e+06	6660928	883908	1271280	2459014	1.63696e+06	1089375	1.03247e+06	1.54486e+06	1.92976e+06	605068	1.34075e+06	623177	543043	2.32053e+06	1.82999e+06	1.96391e+06	4224490	527987	932864	1.24364e+06	840015	514596	561107	769074	1.12735e+06	642052	906113	434482	343794	1.04283e+06	2427659	1.4005e+06	2.20371e+06	322518
922	172.04	0.876995	8733494	9992039	2313.42	0	0	0	65365.3	48405.6	48800.3	79782.5	94064.8	138582	72275.1	191041	133608	111504	81068.9	52299.4	72045.7	76409.2	96844.6	86156.5	42190.6	22925	61063.2	44486.2	168443	52467.7	98727.3	203364	97786	143441	63284.6	50496.3	104952	59294.4	159045	108531	42699.8	9296.47	28894.7	55928.1	77699	79111.3	65795.6	118199	53960.1
923	128.035	14.9266	8408953	10110242	50940.1	77784.1	103992	98431.5	209374	282031	190503	189576	342036	371085	415070	415959	82880.9	129461	182889	151707	129137	246443	248091	333565	333774	340581	317345	312229	728676	406007	673264	631561	102300	166072	306983	279692	223915	470749	480870	818471	797145	624859	753473	691552	1.41269e+06	1.23895e+06	1.45651e+06	924635	222272
924	533.187	6.5161	7.8961e+06	10092614	0	0	0	0	0	0	0	4448.12	0	0	0	0	0	0	0	0	0	0	0	0	0	0	0	0	0	0	0	0	0	0	0	0	0	0	0	0	0	0	0	0	0	0	0	0	0
925	150.056	2.26877	7.84956e+06	12034035	4422.64	3471.71	4868.89	4658.6	13549.9	15975.8	13576.3	13122.7	13253.3	11849.7	10564.1	16264.7	12518.9	11110.9	12557.8	12928.5	12099.5	9471	13187.5	11617.7	12842.2	17739	10589.3	13451.3	11528.4	10136.1	11698	12338.9	11032	12534.3	11565	13431.6	9746.95	8663.85	9890.77	9929.49	19897.3	22850.3	20373	18786.7	16581.6	24602.7	15760.2	15751.7	12620.8
926	174.088	15.0273	7.82632e+06	5250005	71331.6	36300.5	51996.3	73735.1	209496	351264	108649	114032	406324	770858	488203	598343	57287.8	101383	184109	144107	110042	163883	102581	279595	357180	665064	217004	300763	1.77299e+06	1.70399e+06	1.49715e+06	1.99247e+06	112268	237129	440304	376430	325118	432728	463077	689956	847291	1.1123e+06	489412	609234	2.30168e+06	3642235	2878551	2957044	305985
927	151.076	1.09828	7749549	10356320	5358.31	4930.68	7336.03	7744.14	107984	118748	97666	113811	61623.3	60091.6	39476.5	41243.8	99854	71099.9	94204.1	105790	60642	43338.8	36264.6	28711.4	100062	135028	81551.2	114488	45814.8	42552.5	30677.9	47532.9	87795.2	95963.2	109968	146490	70619.5	84658.8	59951.4	71657.5	98990.8	142793	110470	115997	80649.1	53029	51636.1	57618.7	133617
928	144.045	0.863233	7580196	8812425	5990.81	6846.99	7702.31	6355.24	198355	297105	201008	214122	172635	163495	98229.5	156498	424431	381240	291672	284747	160972	155536	203446	143013	196764	242161	261044	224003	252117	150054	152330	218877	313076	327587	238750	272580	180773	185620	194476	167325	246112	298525	214779	212588	286830	141298	172022	207251	271328
929	128.072	11.0937	7.46323e+06	7579654	4170.01	0	0	0	326675	434521	332374	307812	267933	429554	379777	310846	228063	406983	507663	300704	214902	165819	272475	201528	526155	718114	800271	741868	794373	512067	682081	563148	477574	933142	1.10694e+06	1.00545e+06	465520	299474	696750	425353	911365	992349	1.29315e+06	938742	985693	972670	1.05788e+06	1.01075e+06	635675
930	91.0552	1.16982	7360918	8.23528e+06	2761.3	0	2071.13	0	293994	373274	236951	350955	119886	121782	106513	100913	189770	293261	392772	297192	108394	112470	84288.6	103781	346094	330735	389655	638912	144823	82346.1	106944	141902	275057	433728	589667	528671	107956	104902	137161	140203	732730	394505	911504	789746	312528	222331	224582	209528	385382
931	472.167	13.1879	7167879	4.0796e+06	0	0	0	0	127722	254602	100810	120987	11027	19078	0	0	93129.4	94202.1	130395	57273.8	0	0	0	12750.4	233113	215996	333767	210811	14268.3	18153.9	25352.5	30236.6	118963	151953	221455	168486	25661.6	0	0	0	243579	203094	293850	146973	0	0	12236.1	12125.2	89566
932	173.046	13.4207	7.15867e+06	6759519	27230	21395.1	20349.1	31476.8	20442158	23807600	12043246	14865260	28503716	23528650	21277128	21415874	14148746	20505122	21548364	22810060	20933612	21596640	22024242	21566318	17956906	22590246	16025845	15487843	30401292	11937176	17106744	16089793	12879564	20619620	23494922	24745680	17643992	15520348	17604414	21154016	20911884	16236964	19221214	14977540	26862572	22167062	24257630	21998176	14902798
934	114.056	11.0008	7005371	6861825	11635	17180.6	17018.2	17785.4	3.61243e+06	4.221e+06	3.02117e+06	3.56153e+06	3.40323e+06	4884465	3.51229e+06	4.08131e+06	3683240	3.07836e+06	2.53898e+06	2.55392e+06	2795510	3065836	3074249	3.56207e+06	4.15412e+06	4948090	4780515	5445993	6.09411e+06	4.20693e+06	4.16877e+06	4.66224e+06	3.80561e+06	3.64728e+06	3826362	3808869	3.692e+06	3.9651e+06	4.04112e+06	5549476	6.88926e+06	7.40017e+06	7.43691e+06	7519415	7.97765e+06	9254701	8323933	8075438	5.38362e+06
936	256.059	6.42322	6960251	10341729	3803.47	0	2844.19	3318.09	694580	682078	759978	755625	251317	309861	286634	300185	641824	567312	576210	836802	236577	262001	343900	322454	832972	661010	1.10994e+06	1.08657e+06	376769	298227	336970	366150	688177	759562	935350	1251346	298803	385775	444143	404822	874643	679189	975178	910003	386638	368348	455981	588949	667453
937	259.091	13.3017	6948564	5315886	3219.45	4212.29	3381.79	0	720367	640472	650871	957595	350288	545064	503826	553566	975697	991770	736625	551178	580685	665817	476702	611963	1216963	728837	2.06508e+06	2.56391e+06	977780	2.07276e+06	1.3988e+06	1.33155e+06	1551904	1.40339e+06	1.63363e+06	1.7515e+06	1.01857e+06	1.05529e+06	1.32555e+06	1.05133e+06	1.84158e+06	1.1778e+06	2188111	2.41019e+06	1.73128e+06	2.13734e+06	2.05676e+06	2.07439e+06	2265339
938	563.183	15.3056	6782714	6.69469e+06	0	0	4352.11	3704.4	597180	1.0558e+06	512718	448233	3.05253e+06	2.86367e+06	2.79247e+06	4691769	675854	966787	1.93332e+06	1.08134e+06	887563	767424	1.15583e+06	1.30678e+06	481826	1.0166e+06	472604	358080	1.76887e+06	1.30395e+06	1.44194e+06	2.71243e+06	410193	737460	949168	528769	408105	435777	492704	798967	500775	653658	338487	233672	811040	1.85458e+06	1.06919e+06	1.40439e+06	240292
939	279.06	11.5323	6685204	4825813	0	0	0	0	1.41686e+06	2.13973e+06	417468	546133	1.80968e+06	1.96458e+06	2.04541e+06	2.47609e+06	169961	520913	685758	265885	396884	380231	437381	1.03183e+06	1.96825e+06	2.5056e+06	1.60735e+06	2294045	3648161	2.90877e+06	3.46337e+06	5349852	502209	893222	1.88597e+06	1.09406e+06	1.59446e+06	2.37219e+06	2323902	3137373	3.66476e+06	5.55339e+06	3.21086e+06	4958702	4116860	4.2288e+06	3.20986e+06	5.00675e+06	2.47273e+06
940	135.03	11.3499	6596539	3.53672e+06	106830	21283.3	21569.3	12448.5	13161270	13823459	8140629	9463060	8481980	5523306	5289503	5507866	11173860	13197623	12636947	9346642	8.21978e+06	8710620	5419502	4.19052e+06	16764180	16337972	14923370	13112125	10967197	4.22853e+06	6.59122e+06	6296737	12932294	15622185	16045804	14469529	8872478	6753476	6517476	6234913	19564926	14305975	18538554	14179598	13737739	10571239	11458233	7.47917e+06	16060810
941	352.945	10.0489	6590898	6999615	6603.33	12184.3	13681.7	16437.7	36961404	33371776	30997572	32928244	25889002	23203636	23495264	24076074	36343372	32702340	32283686	29728826	26696130	25512530	26239618	19953122	36605812	34347720	40366728	35878448	29437450	17930110	22771680	22709198	35968072	35803148	37732816	35051264	30614512	24540808	30872284	22443502	41534808	29987722	40091784	34217572	33244210	28329792	30321674	27243550	35331112
943	237.025	1.03039	6482351	8428737	11997.7	13647.7	11878	76028.6	0	0	0	0	0	7108.52	0	0	0	0	0	0	0	0	0	0	0	0	0	0	0	0	0	0	0	0	0	0	0	0	0	0	0	0	0	0	0	0	0	0	0
944	146.046	11.6339	6.35806e+06	4.50498e+06	9968.79	7965.59	6232.34	6697.87	919165	1.23227e+06	481493	541393	772654	1.46441e+06	809690	926159	583152	624776	820615	701068	618861	564482	680524	725860	1.19624e+06	1.3701e+06	1.06056e+06	812857	1.54772e+06	960230	1.00543e+06	1.22048e+06	707516	951822	1.33294e+06	1333440	911277	781557	949905	1.04159e+06	1.66863e+06	1160807	1.70473e+06	1.06868e+06	2.20556e+06	2.50132e+06	2.55071e+06	2.311e+06	1.16157e+06
945	393.13	1.44933	6.32111e+06	5.88522e+06	0	0	0	0	0	0	0	0	0	0	0	0	0	0	0	0	0	0	0	0	0	0	0	0	0	0	0	0	0	0	0	0	0	0	0	0	0	0	0	0	0	0	0	0	0
946	105.019	11.1696	6.29177e+06	3.08926e+06	75293.5	39122.7	34715.1	31826	17212108	18394890	12084625	13575254	10182601	6.54827e+06	7.05951e+06	7736982	12808313	13196328	15270554	11368070	9899012	9557052	9489531	6.74724e+06	20637870	21061798	19908860	17245920	16794198	6182619	9242563	9102315	13815740	16950130	18859978	16452117	13550912	10277462	12154610	10306736	24024152	20616210	25320218	19884300	24202092	16118608	19045246	14444638	18153912
947	439.139	1.66728	6.16893e+06	7214795	0	2299.98	0	0	0	0	0	0	0	0	0	0	5029.91	0	0	0	0	0	0	0	0	0	0	0	0	0	0	0	0	0	0	0	0	0	0	0	0	0	0	10054.6	5262.88	0	0	7666.75	54964
948	280.105	2.02136	5.92287e+06	5206484	0	0	0	0	0	0	0	0	0	0	0	0	3225.67	0	3699.37	3712.27	0	0	0	0	3565.14	4108.37	0	0	0	0	0	7060.06	0	0	0	0	3021.42	0	0	0	0	0	0	0	0	4639.18	0	0	0
949	128.035	15.8593	5.74713e+06	5756783	213747	252022	271267	214068	1962183	2346764	1.42607e+06	1.72645e+06	6405578	4719158	5.04754e+06	5.73812e+06	2.21496e+06	2.76269e+06	2.43088e+06	2.87178e+06	8481476	6.54798e+06	8.03886e+06	5.28885e+06	2.03258e+06	2.00894e+06	1.4654e+06	1.83535e+06	6.60529e+06	2.96843e+06	3.75733e+06	4203454	1.46197e+06	2.4691e+06	2028992	2.13444e+06	5431618	4402731	7506072	5.15978e+06	2.56493e+06	1.85562e+06	2.13653e+06	2.09008e+06	4352933	5.89189e+06	4.72257e+06	4344392	2142510
950	286.103	5.48459	5736084	6.82307e+06	0	0	0	0	0	0	0	0	0	0	0	0	0	0	0	0	0	0	0	0	11097.5	0	0	0	0	0	14010.1	0	0	0	9702.24	11127.3	0	0	0	0	0	0	0	10388.1	0	0	0	0	0
951	301.104	1.54764	5557986	5607545	0	0	0	0	70337.5	113745	54809.6	54645.6	138097	166749	131706	119402	35081.2	45887.5	57593.6	54084.9	87733.5	92636.1	110374	112292	83127	106839	65115.4	63554.8	139066	131357	164450	130871	41829	71113.5	85622.4	67167.7	90962.8	114658	99579.3	146853	130340	107081	143683	124887	149621	159847	161515	181824	85966
952	88.0403	13.2789	5455604	5610051	40637.8	50282.5	49205.7	53511	5.91592e+06	5.83191e+06	4550031	4.87352e+06	21267994	31185660	21169276	30021222	3.85838e+06	4934211	5052138	4593466	8786713	9759001	11574328	12718827	5.5053e+06	5281896	5.63067e+06	5103131	20005814	17177686	18180500	22384242	3940461	5532419	6439225	6.63285e+06	10337069	9475304	11830801	12701717	5.12595e+06	4400952	4.18155e+06	3049055	16607152	17594794	18428112	17331596	4421973
953	495.117	2.58094	5.42633e+06	6819707	0	0	0	0	1.97218e+06	1.66383e+06	1344475	1919050	1.13574e+06	2.17346e+06	1.51557e+06	2.06053e+06	1.71777e+06	2.24744e+06	1.37762e+06	1.52484e+06	1.26329e+06	1200551	1048389	1.20994e+06	2122065	2.16626e+06	1.94402e+06	2.3324e+06	1.12492e+06	3.24163e+06	1.39963e+06	2.03833e+06	1.81247e+06	1.59299e+06	2068809	1456648	1515455	1.46077e+06	1.10888e+06	1.67853e+06	2.6485e+06	2.70234e+06	2.50406e+06	2.60214e+06	1586769	1.58086e+06	1.88663e+06	1.91564e+06	2.3611e+06
954	277.058	1.53241	5.2697e+06	12682573	0	0	0	0	20749.7	41295.8	85392.8	40878.7	73898.2	54366.2	95004.4	79251.6	46718.7	34052.1	46330.8	75169.7	37002	39926.6	50258	86548.8	31250.7	83095.8	25174.9	59334.2	52728.2	76509.4	75854.6	92878.8	43966.4	48898	52528.1	28409.6	33447.3	66613	71506.8	99735.2	50965.7	40860.7	49280.3	76862.5	45393.7	61124.6	70575.7	105590	78965
955	130.051	14.6521	5212509	6.00425e+06	17836.7	17786.8	17814.3	20735.8	233304	174095	102991	137502	20772.6	18896.2	11977.7	22004.9	64244.2	73171.9	105624	51960.6	24906.4	25630.5	21071.7	17288	183236	161932	181988	158966	60342.4	17557.1	24918.5	24263.2	85132.8	150427	160068	124734	50872.5	26440.8	51452.1	37642.9	214696	112946	275602	134433	119188	64316.8	90114.3	76163.3	149394
956	203.082	10.0054	5.14182e+06	5073351	4300.84	0	0	0	389753	457319	306987	549010	582321	566975	489195	871123	744201	813517	498377	262279	409345	501828	543113	433766	401274	414257	554204	632295	1.02697e+06	442448	637815	978367	810901	796745	600539	499006	526053	464456	749416	511978	678713	427014	566323	468443	739048	594192	756204	633378	519762
957	401.13	13.0987	5.06834e+06	5.12542e+06	33168.8	70861.7	312851	125704	162857632	219788992	125017600	122971232	84664280	150658368	82767568	94552688	132023616	160583376	172240112	157318736	94511152	51573884	63714360	74535232	165265984	234353440	170266224	140793840	89271512	68418248	75951608	73845112	134248672	159017504	174436112	167654816	104223064	94976336	77778208	88655096	183467408	203001008	171700048	139437152	107439992	125396296	89032096	113542344	109335504
958	165.056	1.19327	5.04893e+06	6.34422e+06	15148.4	11982.2	13632.9	14170.2	88190.9	90785	84324.9	86599.1	533160	555770	507361	473723	69536.7	75228.2	94310.2	80467.8	492207	495959	652562	518344	108903	103674	119765	116433	651425	469920	636536	506867	87064.6	92982.5	120520	121620	685858	875349	769535	761701	267369	589102	122176	314859	665266	775480	767900	815086	576132
959	567.154	9.67577	5044463	4.23273e+06	0	0	0	0	0	0	5402.82	0	0	7265.2	0	0	0	0	0	0	0	0	0	0	0	0	0	0	0	0	0	0	0	0	0	0	0	0	0	0	0	0	0	0	0	8820.14	0	20832.1	0
960	535.148	4.97706	5.03282e+06	4429780	0	0	0	0	0	0	0	0	52623.6	47495.6	50284.1	57707.4	0	0	0	0	18605.4	17273.5	28841.3	25384.7	0	0	0	0	29772.1	14920.5	26819.9	46049.3	0	0	0	0	0	15948.7	18071.6	17839.3	0	0	0	0	17547.9	21892	19426.4	34748.2	0
961	404.105	14.1934	5000752	9994572	23659.7	31285.9	42401.4	30487	0	0	0	0	11200.1	12774.1	15862.8	15459.6	0	0	0	0	0	0	9092.7	12649.9	14875.2	12486.7	0	0	0	17749.6	14855.2	16546.6	0	0	0	0	0	0	0	15242.1	0	13908.2	0	22641.7	0	0	0	17751.8	0
962	263.042	1.88281	4.97324e+06	12022952	0	2358.7	0	0	12750.1	14779.3	13695.2	11438	16500.6	14094	20434.7	14946.2	8394.34	8268.29	12766.9	10704.5	11348.2	15627.3	15615.3	15859.4	9913.32	14050.3	10968.7	11157.6	17287.9	15163.2	16963.2	22262.6	6867.95	8369.03	12047.2	10542.3	9297.81	15668.6	12029.5	17283.5	13876.7	10453.8	13358.8	19113.5	11143.6	16887.7	18559.6	22760.4	12209.6
963	278.055	6.60141	4.90909e+06	6.53563e+06	2159.48	0	0	2674.28	43110.4	56592.3	49804.9	68536.5	90250.9	66802.8	99279.3	77007.4	53242.1	52205.9	50024	74499.2	70201.1	62574.9	83297.5	91591.4	37216.5	57591.9	51709.3	61626.6	89844.6	101679	130362	109853	59017.9	62283.8	65124.1	57402.2	74053.4	120601	110653	186245	80773.7	80452.2	66923.1	126232	145819	116632	142192	135772	93209.4
964	266.089	3.08322	4.84334e+06	6005314	8874.01	7909.04	8115.88	13799.4	689133	3216059	504112	550806	1.98079e+06	1.66964e+06	1.88174e+06	1.57455e+06	447884	516409	588362	532182	494729	2.08355e+06	1.91013e+06	2.46514e+06	644171	691238	595362	545029	1.72709e+06	1.54312e+06	1.71129e+06	1.5726e+06	478430	559386	662516	590799	539212	1.71259e+06	583525	2.85664e+06	819680	693366	745650	764717	615258	1.94971e+06	1.92452e+06	1.67576e+06	661106
965	302.065	6.64919	4802100	7047587	3559.5	3889.31	3647.24	4182.31	4710.24	4912.92	0	5882.94	14537.5	17541.4	16018.3	22766.9	6649.85	0	4135.22	0	11236.1	9094.95	15170.8	11374	7038.52	6019.13	6436.68	5626.78	14062.8	8560	11847.5	11428.9	4596.67	4800.91	0	0	8380.82	9702.96	12551.6	12250.5	10693.7	5261.32	10474.9	5999.01	12776.9	10413.4	11377.1	12775.2	4383.41
968	395.093	2.60171	4.71147e+06	4460041	0	0	0	0	15017.3	14843.7	6271.99	11040.2	181832	227960	77361.3	122674	9588.99	8833.14	11797.6	10614.6	183063	221468	262400	91757.4	19497.5	16208.2	14619.7	16161.7	288545	104765	101348	48772.1	8417.71	11127	14507.6	14635.6	192260	237566	221502	214178	26627.6	9799.33	21584.2	18627.4	199554	183861	164322	261886	10009.6
969	461.189	12.6413	4680874	2.68327e+06	0	0	0	0	0	0	0	0	0	0	0	0	0	0	0	0	0	0	0	0	0	0	0	0	0	0	0	0	0	0	0	0	0	0	0	0	0	0	0	0	0	0	0	0	0
970	102.056	15.8594	4.65656e+06	4452094	149923	174600	166235	123849	1.55814e+06	1.84999e+06	1.0442e+06	1.27103e+06	4837739	3.59497e+06	3.87111e+06	4.21074e+06	1.70091e+06	2119344	2.07299e+06	2198055	6.82625e+06	5.28779e+06	6247746	4.08121e+06	1.60292e+06	1.84116e+06	1.11152e+06	1.40907e+06	4973321	2180825	2.75813e+06	3.14724e+06	1.11836e+06	1.94014e+06	1.72621e+06	1.74727e+06	4.18018e+06	3.5026e+06	5812203	3.88091e+06	1.82956e+06	1284856	1.57518e+06	1481754	3059431	4361025	3.54097e+06	3194573	1.71665e+06
971	158.989	10.0502	4.63943e+06	4392170	71294.3	75343.6	74783.1	86758.5	17106510	16101823	14547624	15121363	12887267	12367030	11791427	12180254	16590426	15190050	15744925	13849446	13441023	12814345	13288547	10893616	18039356	16803454	18533646	16376740	14961270	9897793	12003238	11546964	16276813	16415877	17628200	16022132	14060950	12737090	14430705	11575771	18578824	15296492	17852956	15717439	15662909	14247769	15483266	13691648	16632592
972	117.019	11.4984	4.57449e+06	7.27163e+06	190691	201962	207775	195344	60342828	70165200	41002772	46754192	53996984	50846648	49114708	50741400	29333170	37712472	50774784	48350512	52721944	52705008	56034652	50227772	76434976	81181776	59750496	59675756	69057912	34538668	49736584	48995092	39771208	54799404	67342504	64308776	54443716	54090576	54796996	63056904	100125768	73387872	91898920	80375440	94075784	79903632	80731744	69190296	74812192
973	152.084	1.10614	4516170	7.16016e+06	0	0	0	0	68649.2	95707.9	68892.8	83912.8	24605.5	23891	21144.1	0	48895.8	46026.8	53870.8	65519.9	32758.2	29074.6	26094	40080.3	53511.7	116656	54433.2	90221	29830.7	14590.1	26880.4	12901.7	55391.2	63070.4	61857.7	86273.5	33907.9	33321	43372.7	51269.5	87933.8	93310.1	67939.9	102525	45585.8	40217.9	35293.8	35208.5	73752.9
975	541.172	3.0547	4.48668e+06	6319285	0	0	0	0	158899	167945	115319	162390	202067	144118	200273	148504	64433.9	91764.1	74798.8	133529	101471	175525	99166.4	236036	136918	117930	139921	146034	121595	426423	348561	292324	93770.5	101090	115094	104221	84095.8	109549	90054	300853	200197	142677	200184	238037	179085	219519	221493	262054	181763
976	305.123	12.5717	4.41276e+06	6.61659e+06	0	0	0	0	0	0	0	0	0	0	0	0	0	0	0	0	0	0	0	0	0	0	0	0	0	6272.41	0	0	0	0	0	0	0	0	0	0	0	0	0	0	0	0	0	0	0
977	144.067	14.9459	4.40825e+06	5.5818e+06	17744.1	28043.9	36395.4	38578.3	131306	174578	109422	132846	55883.7	48692.5	52833.5	60315.4	120756	112606	130355	134752	85217.7	71217.8	74675.9	59923.4	120813	198192	143171	173548	81661.2	51716.8	58719.7	63003.7	120233	146387	159819	180448	80502.1	78993.3	101472	109542	158668	177621	192291	201194	142623	118923	119678	138959	139625
978	349.115	5.50064	4407115	4.27653e+06	0	0	0	0	0	0	0	0	0	0	0	0	0	0	0	0	0	0	0	0	0	0	0	0	0	0	0	0	0	0	0	0	0	0	0	0	0	0	0	0	0	0	0	0	0
979	601.153	8.14426	4351959	5.63522e+06	3816.97	4682.05	5236.79	5143.78	352269	512647	282191	314865	102593	100131	144482	139238	178709	269366	290207	297051	64381.6	76410	102656	164731	337278	389125	371953	433091	105524	164717	148129	246415	233946	334598	300504	283607	82652.9	125342	112945	215942	390432	368496	370786	433073	215182	197299	145883	291437	414937
980	102.056	13.8327	4303039	4626169	28354.5	23062.8	23813.2	23840.6	152050	168234	90495.6	115041	58725.6	72553.3	58449.3	73954.5	62104.6	72326.5	92417.3	72635.5	53226.5	52561.8	51266.2	103944	124578	130412	119122	101687	76892.7	51738	63782.7	97803.1	69426.6	95868	114804	98407	81299.3	56198.6	134763	74159.5	112457	74673	142839	94718.6	116199	120057	117500	107538	101110
981	382.995	10.7867	4205624	6063383	0	0	0	0	0	0	0	0	14162.7	10837.1	0	0	0	0	0	0	0	9966.14	0	5921.28	0	0	0	0	0	6304.85	0	0	0	0	0	0	0	0	0	0	0	0	7244.4	0	0	0	0	0	0
983	450.922	10.0525	4.17431e+06	4542996	0	0	0	5915.65	25314082	22584800	21208410	22514770	17160234	15073324	15676170	15940899	24669408	22413926	21642408	20044408	17712296	16699642	17172868	12932375	25064232	22948700	27467418	24290598	19478172	11900960	15037052	15372892	24541294	23792502	25472012	24269764	20027164	16100171	20727750	14941948	28484474	20547802	27814932	23007970	22398328	18698968	20164842	18212386	23647446
985	460.167	13.2917	4.12114e+06	4.11755e+06	0	0	0	0	4252422	5.65294e+06	1.5746e+06	2.74341e+06	3.26098e+06	3.67006e+06	2.94172e+06	4.01797e+06	2.74401e+06	4663532	4295406	2.45315e+06	2.04202e+06	3495278	2.45005e+06	3.21348e+06	5233564	2.95246e+06	6.91648e+06	5429677	4.27572e+06	9494388	7320678	6.1655e+06	2.55352e+06	5756192	5985240	5961520	1.71346e+06	2.23516e+06	2691136	3375135	5.15765e+06	1823116	4855424	2.41968e+06	5.10187e+06	6.76599e+06	6.24489e+06	5.4305e+06	2.63535e+06
988	279.038	2.58426	4001496	9067725	3980.93	3731.09	11302.5	10815.8	840145	1.4114e+06	947332	1.11161e+06	1.11458e+06	7347411	8143851	10283400	232202	359097	751731	1.13334e+06	632338	776483	932661	2.1842e+06	517010	1.29324e+06	367183	833373	1.24772e+06	8631420	1651617	9085177	396327	546431	860669	1.29589e+06	535050	1177494	1.27827e+06	3.17316e+06	995571	1.31373e+06	723443	2.04214e+06	1.78908e+06	1.91712e+06	2.12165e+06	3.70801e+06	458356
989	496.1	9.63272	4.00047e+06	2.05486e+06	0	0	0	0	0	0	0	0	0	0	0	0	0	0	0	0	0	0	0	6066.07	0	0	0	0	0	0	10122.4	0	0	0	23534.3	16437.8	0	0	0	0	0	0	0	0	0	0	0	0	0
990	152.011	1.50957	3916784	5135249	4363.94	5512.85	11498.1	9243.94	26944.3	31670.6	28831.7	28817.7	2.1487e+06	2586879	994668	1199558	39453.9	38119.4	48682.7	62031.8	1.15482e+06	1.43745e+06	1.01359e+06	903101	26815	31613.4	27739.9	33580.1	2.53855e+06	2.22993e+06	2397902	2.89176e+06	52898.4	41648.4	49391.8	74218.1	960611	713061	1.42008e+06	919215	28558.9	32732.9	30204.1	37226.5	1.87656e+06	2.07847e+06	2236062	2.12957e+06	55238
994	223.027	1.10575	3.7777e+06	4.86997e+06	81436.6	102031	107451	102024	73617	62787.5	89767	107642	73047.7	74093.6	73830.2	94501.7	109659	62212	74297.8	86809.6	64519	59999.1	74589.1	99263.5	78320.8	72577.2	70133.9	106831	46384.1	48720.4	83469.6	91797	57750.1	90180.4	72041.2	83208.3	45135.8	101858	78748.6	87686	71427.6	75062.6	65810.8	98537.2	54823.3	72283.1	79524.6	66015.6	78922.8
996	186.041	15.8835	3.70618e+06	5.06118e+06	31017.3	22535.6	26238.4	25805.8	156807	202312	145884	168269	274533	262280	247894	442225	84605.2	106999	129075	141161	287990	173892	220680	245736	208437	240687	186819	203446	910023	184124	307505	468408	99374.7	188529	208263	188258	368428	431122	629634	519547	439024	385525	337824	443092	1044882	885639	856777	1.10627e+06	210394
1000	363.053	1.21109	3593903	2.78318e+06	0	0	0	0	21176.3	24868.5	11493.8	11909.6	45169.3	30997.1	28044.6	35248.1	10614.4	16501	14157.9	16381.2	26896.9	33988.3	33356.4	32180.8	16472.2	17035.7	24326.7	18128.5	27903.2	17106.1	32864.8	26171.8	23801	13675.7	18406.7	15685.1	19109.5	20547.6	22103	38831	8683.66	32833.9	13908.6	22335.5	14488.9	21284.9	34834.5	19805.3	36083.8
1002	88.0403	16.009	3.57831e+06	2.82026e+06	70847.1	87759.6	90031.7	72890.3	5371590	5424454	3.97164e+06	4469113	4693158	3.39918e+06	3.68079e+06	3.09266e+06	3.87313e+06	4.70553e+06	4.60379e+06	3.76498e+06	7314847	5.83205e+06	5471065	4.57928e+06	5.05299e+06	5837688	5.33521e+06	5668637	9666317	4.27118e+06	5.73234e+06	4767928	4502725	5686292	5.74384e+06	5222726	9827515	6175889	8473942	6.00714e+06	4278448	4734721	3.74655e+06	2.4681e+06	10842259	9888715	9551088	8114838	5.04387e+06
1003	402.125	2.95784	3.56696e+06	3.57446e+06	0	0	0	0	0	0	0	0	0	0	0	0	0	0	0	0	0	0	0	0	3890.45	0	0	8147.99	65322	0	0	0	0	0	0	0	0	0	13629.1	11867.7	48181.4	16596.9	34510.1	30737.8	105441	0	36768.2	24847.2	11637.5
1006	565.177	8.14898	3.45808e+06	4.1245e+06	0	0	0	0	239874	472169	121135	154491	77145.8	158386	120012	143484	56500.2	175325	195018	138071	57905.7	52080.2	46542	139490	336110	699313	346732	434353	205639	140296	164872	263720	114309	284827	408254	423550	79407.5	82467.3	93715.7	268063	951444	563308	935503	985297	418519	359004	298269	470089	353395
1008	203.029	13.3205	3420188	5.09872e+06	24515.4	33140.4	39652.9	38756.5	297975	219948	558798	719733	94447.5	136467	268078	178835	469275	510733	358098	391675	200987	314762	177282	377911	375115	127414	646641	753217	81247	606111	316069	254219	502755	421394	285458	323899	202916	324018	314233	278101	201936	218967	331301	390729	84533.2	141573	141595	190818	395889
1009	316.076	2.13854	3375581	7919040	0	11537.7	63251	34155.6	16129.4	24444.1	51362.2	22751.5	136215	69489.4	59887.6	122792	15699.4	26905.4	26866.3	31924.5	78569.5	53937.7	61556.7	50200.6	22078.5	51948	25273.9	58016.5	133573	85688.3	88344.7	103946	17284.9	17383.9	45153.9	37208.7	57109	79297.7	62573.9	94203.8	37963.3	45604.7	42280.9	55837.7	161715	133170	126584	179151	29243.8
1011	210.038	11.5435	3.34915e+06	3.77597e+06	43184.6	38946.2	20376.4	34428	3239433	3702834	2.84764e+06	3.15731e+06	2.00398e+06	2.43747e+06	3.16886e+06	3.28223e+06	1.84919e+06	2.21322e+06	2.76143e+06	1.84281e+06	786579	651911	852628	1742924	2.22746e+06	5084187	2.44339e+06	4273326	2.20912e+06	2.24073e+06	2.53812e+06	3.69396e+06	2.34077e+06	1.57096e+06	3.11486e+06	2.53469e+06	1.64753e+06	3.03796e+06	2.15459e+06	2399178	2.46034e+06	6.74842e+06	3.432e+06	6681757	2197289	2.79681e+06	2459842	2.89276e+06	2.53863e+06
1012	445.066	1.29676	3.30753e+06	3.77276e+06	0	0	0	0	0	0	0	0	15344.6	0	0	0	0	0	0	0	0	0	0	19488	0	0	0	0	18568.1	0	0	0	0	0	0	0	0	0	0	23965.4	0	0	0	0	0	0	0	0	0
1013	472.177	13.647	3.27623e+06	3310190	0	0	0	0	0	0	0	0	0	0	0	0	0	0	0	0	0	0	0	0	0	0	0	0	0	6545.5	0	0	0	0	0	0	0	0	0	0	0	0	7590.06	0	0	0	0	0	0
1014	405.135	1.38784	3.20568e+06	4.17046e+06	0	0	0	0	0	0	0	0	0	0	0	17734.9	8375.91	11617.9	0	0	0	0	0	0	0	0	0	6713.87	3656.67	0	0	0	0	0	0	0	0	12220.9	8461.02	0	0	0	9197.51	16269.7	0	7642.84	0	12289.2	16812.2
1016	420.116	2.37549	3.1879e+06	4483882	0	0	0	0	14233.7	10510.8	18280.8	14566.6	8726.53	6568.2	0	11588.4	11283.7	14092.4	12390.2	10593.5	4800.31	0	8531.89	6750.69	16836.4	11616	19419.4	15205.5	12621.7	8872.91	6419.81	8675.99	11749.6	12132.1	18354.5	11125	8751.64	11465.5	11793.3	0	12208.4	7968.27	13348.7	10205.4	29068.8	17000.9	19215	19920.3	44757.4
1017	254.968	10.0496	3131436	3.214e+06	12980.8	7540	11006.1	12120.3	16549406	15100815	13999806	15169660	11816487	11058057	10600858	11091964	15941029	15018979	15300991	13006700	12215140	11447891	11935158	9326765	17201904	15954655	18086414	16110669	13542167	8558657	10603373	10707096	16381555	15914266	17363680	15832195	13813705	11391265	13494552	10095138	18433286	14434871	17798798	14933120	15013206	12959505	14012347	12314723	16074325
1018	377.087	14.3705	3121940	4.28205e+06	30072.2	48225.6	53705.5	35628.3	58582.8	22942.8	25294.9	32656.6	12007	9370.48	9046.08	14205.4	35309.2	29809.3	33957.4	32265.6	0	10054.6	11620.3	14796.7	76419.1	39023.1	97880.1	100792	20493.8	12843.5	9070.5	10216.1	58476.8	55449.2	78350.5	88311.6	13389.8	13335.2	0	10014.6	184507	73242.6	155319	89896.3	34291.1	22663.4	22053.7	18392.7	62322.3
1019	219.045	9.10032	3.07278e+06	3.67509e+06	13387.1	15409.8	15957.7	17981.5	171727	169786	120565	117291	387610	84946.8	166164	153911	308301	169841	124501	128418	213207	213797	353064	127230	99142.3	74542.2	200303	123142	326955	155099	295981	174538	261081	168280	151794	140996	273010	232560	213197	105777	90117	64345.4	100871	64176.5	169686	161399	220167	164544	137472
1021	302.066	3.02733	2.92114e+06	6.77286e+06	0	0	0	4108.61	17297.5	872064	87936.7	25209.9	495198	488107	782220	602015	9038.01	14394.4	37246.9	28663	14721.6	575968	408329	1.11827e+06	22218.3	35643.7	25254.8	39707.1	425099	504556	603029	821850	16414	18933.6	37032.2	49859.2	15753.6	348034	38957.7	1167982	34556.4	53640.6	46298	71006.2	44658.4	548568	535028	828445	28036.1
1024	222.135	5.10013	2.86468e+06	1.88814e+06	0	4164.45	8383.6	0	8992132	11893067	8583271	9566410	4803202	4567928	5061794	3.91699e+06	11692354	11383847	10363234	11432412	8.2077e+06	7.28511e+06	6726151	6589529	7.99664e+06	8991935	9505543	9349935	4.92859e+06	5.58448e+06	5625036	4297852	10447798	11065554	10484789	10955658	9234852	9116904	7.94227e+06	6.85536e+06	9021674	7.95495e+06	8770180	6.93162e+06	5.66329e+06	5710194	5640376	5163506	8062072
1026	189.997	11.2112	2.75578e+06	2.74169e+06	50178.3	32563.6	28035.9	24939.8	3.25941e+06	3.20183e+06	1.56563e+06	4280777	3.62915e+06	2567807	3.56929e+06	3558850	3606868	3.66955e+06	3.87073e+06	4506658	3662138	4126568	4.04264e+06	3.77802e+06	3.12608e+06	2.94413e+06	3.04864e+06	3.5529e+06	2.96263e+06	3.04934e+06	3.49268e+06	3743101	3.60351e+06	3.35621e+06	2.86993e+06	3270130	3.79206e+06	4.1869e+06	4618507	4.07021e+06	2.23354e+06	3.1959e+06	2.47598e+06	3.24842e+06	2.84909e+06	2.76907e+06	2868448	3.15488e+06	3.21504e+06
1028	341.109	14.0274	2.7193e+06	3.46258e+06	12475.3	34536.7	92435	31119.7	193370	198499	142182	68919.4	387248	396561	217080	345674	97973.4	123904	121497	108603	179556	192034	193521	137643	209546	242366	157695	128810	420824	267156	195851	220888	73520.7	158897	199538	173011	126456	121101	109139	173972	227983	245782	175246	138984	315585	292534	300655	297164	84743.3
1029	429.125	13.0491	2.67876e+06	2.56506e+06	31870.1	37463.1	161561	53244.7	2.72039e+06	2.59949e+06	3.73878e+06	3.61673e+06	3.33399e+06	3.88625e+06	4.09389e+06	3.82756e+06	3.62251e+06	3.00143e+06	2974435	3.50983e+06	3963589	2.44608e+06	3539676	3427204	2518322	2.48949e+06	2.71171e+06	3.50982e+06	2.81132e+06	4.09594e+06	3.31934e+06	4366721	4013611	2.88623e+06	3175400	3.37247e+06	3.92047e+06	4099194	4.05569e+06	3819277	2.00614e+06	2.8018e+06	2.20167e+06	3.02328e+06	2753794	3.53609e+06	3.15541e+06	3.44104e+06	3.02118e+06
1030	539.139	15.3105	2676263	2929771	4667.04	0	5764.76	0	60306.5	115108	62376.2	60835.7	275763	242672	334517	467525	81235.4	135428	223967	179955	99055.3	113550	118324	183150	50945.1	95854.7	49365.3	48913.8	164120	204732	191574	368920	46792.4	85129.3	98474.7	67432.7	44656.1	62479.6	57855.2	111105	40122.9	74394.5	38995	23912.2	71553.9	182253	103596	132555	31479.9
1031	203.02	1.1523	2.65599e+06	3.3888e+06	6428.43	4605	3441.59	0	114469	168697	121934	140230	379838	301326	356911	320892	160125	169047	192174	280259	336073	333781	359550	335238	149930	205461	129203	184438	494747	165382	314715	403413	84998.7	255897	232180	341461	258817	201154	302788	408721	99984.8	230292	157111	157891	385151	297959	206895	358570	138786
1032	117.019	14.3257	2.58211e+06	2782257	967017	874615	860205	715212	1.11847e+06	1.33894e+06	679125	646809	449073	439059	477314	488040	433573	645699	1.00266e+06	679883	399082	465708	475884	492487	1.52172e+06	1.64531e+06	1.877e+06	1128938	531605	449353	488163	497224	566108	1036910	1.93956e+06	1.09983e+06	476940	540256	562616	876628	2.52633e+06	1.05884e+06	2.65167e+06	1.56006e+06	930760	794266	932077	862858	1.04932e+06
1035	106.042	1.13342	2510940	3.47552e+06	2248.71	5975.82	6002.49	13162	0	0	22321.9	66998.8	6856.9	0	28499.5	287124	0	0	0	114126	0	0	22746.6	27291.3	0	0	9073.49	71114	0	0	0	86565.9	0	0	10571.5	47007.4	0	0	13334.7	2.66339e+06	0	0	0	28435.7	0	0	0	41002.7	0
1036	638.255	5.08931	2.49209e+06	3.66844e+06	0	0	0	0	0	0	0	0	0	0	0	0	0	0	0	0	0	0	0	0	0	0	0	0	0	0	0	0	0	0	0	0	0	0	0	0	0	0	0	0	0	0	0	0	0
1039	318.061	8.14464	2.39596e+06	3.26822e+06	3548.63	5703.43	4555.29	5545.9	538298	606992	588068	590432	220679	222008	298993	257085	483028	463442	441392	502260	202471	208253	220187	294807	476987	479271	501837	552533	202601	252220	242488	370462	471459	461451	403501	384983	202472	289326	282767	329613	488170	500627	492180	502004	317621	310369	277536	366825	533328
1041	426.125	13.0355	2391488	2.44731e+06	21706.2	36605.3	157368	46341.8	2.43954e+06	2.44911e+06	3.01655e+06	2712102	3.09039e+06	3.15875e+06	3.52398e+06	3.0623e+06	3.01485e+06	2.74079e+06	2.68359e+06	2716098	3.1151e+06	2.48733e+06	3.24862e+06	2888326	2.44494e+06	2.50858e+06	2.48287e+06	2.70911e+06	2.57991e+06	3323755	3.0411e+06	3.0609e+06	3.25035e+06	2.72818e+06	2.7469e+06	2.47724e+06	3.08043e+06	3276379	3191247	3133469	2089917	2.69304e+06	2.24712e+06	2.51163e+06	2.35994e+06	2.81573e+06	2.90399e+06	2.71635e+06	2.75146e+06
1042	306.058	2.5769	2.37514e+06	2.54264e+06	0	3154.49	4741.02	3563.23	61024432	67105608	50266020	54967220	56097828	14083106	39199436	24597894	37662976	41581324	52399712	53412584	47747116	48209988	50934552	53813352	51691484	65964332	40232908	45321732	62385892	19407628	65377276	45840136	46775108	51559904	55722264	56181744	45193028	63620180	50579304	74027560	53433636	60933144	49160092	65666612	80748720	78877280	83047152	84052616	38499424
1044	297.083	14.9947	2.29772e+06	1.75352e+06	29734.6	23478.9	29483.3	27259.3	97729	100006	78878.5	69422.2	170399	108522	128962	129833	85754.2	98364	101038	64994.6	206503	140952	168165	128985	92226.2	102011	82108.1	78180.3	240711	101058	127172	122328	72296.3	91192.7	84967	70723.8	177447	117003	180557	119213	142730	101483	93905.6	101829	223311	221489	212513	180005	77077.5
1045	173.104	16.9107	2.26633e+06	2.34866e+06	102026	105482	402374	139149	617184	664262	910584	498582	3.20759e+06	1.98177e+06	2.06836e+06	3.48744e+06	577952	503870	473091	608844	1.12116e+06	848709	874179	858223	704726	1.07229e+06	838810	1.31188e+06	10232204	4222146	4597144	7.24408e+06	700639	714721	872448	864035	2.0429e+06	3.91336e+06	2.9068e+06	2.60987e+06	1.71551e+06	2.1853e+06	1.57177e+06	1.77682e+06	13222293	9949499	8397504	7296805	1.60358e+06
1047	151.061	9.91999	2.25579e+06	3140443	442174	617869	594974	628724	832951	897834	1.56574e+06	1.67897e+06	1.20759e+06	1.05161e+06	1.54465e+06	1.75379e+06	1.3385e+06	961623	931247	1.55127e+06	1.10837e+06	940452	1.33945e+06	1.54801e+06	761174	831738	961866	1.09991e+06	898913	1192802	1.2951e+06	1.71056e+06	1.18678e+06	790179	963973	1.14072e+06	967064	1.32502e+06	1.35847e+06	1.21306e+06	657423	812399	812845	985710	828754	969644	1.05603e+06	1.05637e+06	808476
1052	311.169	1.57547	2.18535e+06	2446989	670275	828478	732192	1.60011e+06	10076062	8874840	5.027e+06	11562166	18962130	17901858	12196501	20509870	6.91918e+06	8938518	7.01128e+06	10043854	10213098	8308818	10846345	11263306	4264795	6.39815e+06	3.83021e+06	7177575	9640891	7.20802e+06	8.07108e+06	7.26064e+06	4610830	6405776	5.20333e+06	7812525	5.28884e+06	5.44446e+06	4675049	5603274	5399231	3822250	4196383	5.67053e+06	9033288	7.59645e+06	8070475	7200796	3.27127e+06
1054	259.092	13.7913	2168698	3383410	3161.18	3244.24	3961.57	4553	6910.67	11001.8	7696.53	9888.33	0	8088.1	0	11751	0	5063.06	8461.87	0	0	0	0	6339.24	7672.47	8879.35	6319.02	7253.78	12387.7	8773.78	8846.47	0	5777.08	6612.32	7026.78	6337.04	0	5673.35	6686.31	8334.73	9258.27	11243.2	7650.21	9782.71	13372.4	9481.16	8711.62	23140.6	9780.37
1056	566.158	15.3079	2.11724e+06	3.06385e+06	0	0	0	0	25101	63033.7	36107.7	33456.4	132558	118495	186029	272990	39866.2	54651.9	118571	106612	39721.8	60290	53813.9	112649	21812.5	53718.9	19265.9	20203.3	73785.3	110293	98054.8	189325	18856.1	37322.3	52190.6	31270.1	16516.6	27143.3	38244.7	57185.4	19736.7	36090.9	23231.1	14725.5	40097.5	103874	53827.4	87541	9920.46
1057	71.0136	16.0529	2106322	2.2058e+06	344020	477895	483781	444946	16224992	18650440	8.02117e+06	10611479	5369750	6790385	6105832	6053882	5314660	6.24352e+06	9369005	7.01426e+06	5.05574e+06	6.267e+06	5.0907e+06	6.53364e+06	14439868	16606432	12828302	11303687	7391263	6210698	6.7208e+06	6654412	5589473	7338160	11414483	8825574	5.69289e+06	6.32079e+06	5742087	9015761	21734168	13323995	20947852	18027608	12131298	9484655	10965917	9350056	11554093
1061	515.162	13.3511	2.05357e+06	1.52154e+06	0	0	0	0	2.22273e+06	3.29598e+06	1.01762e+06	1249657	4.14657e+06	3.85595e+06	3.42439e+06	4194694	1.33726e+06	1.89798e+06	2.2793e+06	2.24094e+06	2.01125e+06	2.22872e+06	2.51294e+06	2.52437e+06	2.03112e+06	3.23276e+06	1.48668e+06	1.70704e+06	3.84145e+06	1.9842e+06	2.48056e+06	3.00385e+06	1.1683e+06	2.41535e+06	2.74528e+06	3.2204e+06	1.42112e+06	1436225	1.55097e+06	2.25808e+06	2.46717e+06	2186170	1.872e+06	1.50689e+06	3.10467e+06	3.21599e+06	3.13027e+06	3.03302e+06	1.16622e+06
1062	314.086	13.3178	2.04202e+06	2.14957e+06	0	0	0	0	572491	535749	605820	664824	632540	713132	723308	727414	628838	574544	551081	660076	649696	640408	661620	876874	530683	646743	526060	754014	956092	762208	833906	814696	738556	696710	736011	817861	747002	805381	888848	946818	662468	765346	677269	917818	908962	980716	982731	1.03303e+06	815569
1064	487.131	2.57318	1.99198e+06	1.71378e+06	0	0	0	0	1221594	1.88471e+06	586582	872685	1.1031e+06	15966307	10308449	10435243	530885	749969	811086	846926	760642	663671	759176	1.02837e+06	1.07828e+06	2.05198e+06	817517	958450	1.632e+06	17684914	1.56358e+06	7443184	592825	936720	1.29052e+06	1.00785e+06	863560	1.09513e+06	837746	2.32959e+06	2.83459e+06	2.28222e+06	2.10998e+06	2.34284e+06	3.1768e+06	2.56262e+06	3126318	3.30808e+06	1.18634e+06
1065	226.081	13.8642	1.98345e+06	2.54585e+06	3437.85	0	3862.96	0	0	5446.55	0	7569.98	15879.9	15566.1	14022.3	21803.2	8089.47	6453.8	7710.55	9348.86	6094.37	0	8136.36	12635.2	0	0	0	6634.22	19706.7	14807.2	22073.7	41415.5	6801.23	7763.41	6945.25	9558.18	6211.59	15911	12354.7	15631.7	0	0	0	7843.9	20491.3	28107.8	28888.8	31842.9	9699.06
1067	93.0457	5.45422	1.95866e+06	2.58733e+06	4381.27	4683.46	5015.88	4567.04	0	0	6958.33	0	0	0	0	0	0	0	0	6999.84	0	0	0	0	0	9298.39	0	0	0	0	0	11008.6	0	0	0	0	0	0	0	0	0	0	0	0	0	14181.4	0	0	0
1071	548.899	10.053	1.91124e+06	2.04692e+06	0	0	0	0	11791945	10759676	10251655	10810190	7942812	7.28273e+06	7.67971e+06	7.65745e+06	12022010	10448194	10611856	9523873	8103775	7670413	8.22284e+06	6.07045e+06	11982317	10863338	13387276	11660611	9086734	5465217	7071700	7138157	11667345	12013691	12047163	11450144	9645502	7.78418e+06	9918418	7047087	13665763	9592797	13495502	10776624	10669140	8480675	9181532	8769940	11207164
1072	382.108	12.4912	1.90132e+06	4.16794e+06	0	2658.73	0	0	9500.61	11929.9	0	6855.28	7999.7	0	32245.9	0	5297.92	5168.53	9054.56	8397.93	16541.1	27461.7	15171.2	0	0	0	33468.8	7560.16	14852	13054.3	16381.2	0	9887.25	34305.1	34647.5	9413.56	17398	9511.23	11100.3	0	48898	0	0	11380.6	36268.9	11220.1	27366.5	20595.4	26837.6
1077	487.173	14.1797	1.85083e+06	1.81233e+06	6268.57	13579.4	12688.2	12171.2	1437617	1.44506e+06	1507789	1.51905e+06	2.11602e+06	1.96777e+06	2.31819e+06	1.90006e+06	1.47369e+06	1.59603e+06	1.42074e+06	1.51319e+06	1.90968e+06	2122823	1.94195e+06	1.91698e+06	1.62011e+06	1.76807e+06	1.79897e+06	1.62723e+06	1.67122e+06	2.22583e+06	2.51207e+06	2.14522e+06	1287844	1.9843e+06	1.45201e+06	1.71642e+06	1.91212e+06	2.32774e+06	1.79485e+06	1.99662e+06	1.51732e+06	1.76206e+06	1612890	1.76494e+06	1.42161e+06	1.4536e+06	1.79044e+06	1.13883e+06	1.72698e+06
1078	88.0403	14.6595	1.85032e+06	2.18737e+06	43804.4	48209.4	54932.7	53298.6	75629.1	72965.7	66315.9	58920.2	99958.1	318945	121339	309550	46856.2	66495.3	63926.2	55693.9	68690.9	76243.8	85687.4	113234	83223.6	73831.3	83019.9	79118.6	256521	150476	116481	111461	73171.1	70533.9	90693.3	96621.6	87939.7	105213	100482	175444	108169	79398.8	89301.8	89644.8	270687	423812	288966	800823	78668.3
1080	683.226	13.0939	1.83486e+06	2.35303e+06	0	0	4820.68	0	101979336	135217344	86623632	87093928	40274108	80904776	42132508	53655940	80592192	94458424	101206960	106267744	49550988	15760273	25641878	46517036	98433336	152900832	97551072	98776064	41666460	26989160	29082800	38341708	77464336	89397432	96430448	110293352	59859888	50851724	45555620	50215676	109417936	127076632	96196984	88265776	50205412	67617008	41704980	69113560	61774332
1083	231.015	16.0494	1.80891e+06	1649262	15831.6	14864.9	16659.4	18247.5	14674634	16593563	7.69238e+06	9155372	4536231	5.8228e+06	4937770	4.82219e+06	4.25953e+06	5.27837e+06	8453385	5562416	3.88681e+06	5425042	4.09626e+06	5.50847e+06	12972326	14360702	11574525	8672616	6392876	5205598	5.98491e+06	4861324	4683370	6.07438e+06	9526732	6978772	4.95156e+06	5.28684e+06	4.44609e+06	7649650	19084892	12596348	20108596	16519801	11180705	8842614	10367344	8.08017e+06	10156002
1088	509.117	0.739284	1.75057e+06	1.91215e+06	50934.6	123578	135249	110542	124172	131286	73451.3	133286	76298.5	70142.8	125255	71489.2	117931	64493.1	121369	69643.8	102545	92767.7	109655	82037.2	94859.3	119816	70472.9	121204	131083	80299.2	83961.2	140989	98349.6	71256.3	100716	75630.6	89315.3	92375.1	107788	75471.2	106230	93106.3	74542	91083.3	94968	115681	112481	66748.5	72375.4
1090	151.026	9.58737	1.74534e+06	1.58953e+06	3813.85	5960.12	7184.87	7495.31	0	27947.3	0	8115.43	19971.9	49110.4	50552.8	33231.8	0	0	0	16857.7	5282.5	21173.4	0	31038.2	0	0	0	18988.9	39630.6	33190.6	38557.1	18973.2	0	0	0	0	33035.4	32783.9	26755.3	41269.1	36158.9	0	32303.2	36898.7	25790.4	0	0	39305.3	0
1091	279.055	1.55963	1.72387e+06	4.0951e+06	0	3466.43	2627.62	3665.49	6124.2	12262.2	8304.08	9433.02	21545.4	18571.1	26671.3	24851.2	4373.24	5195.8	6428.54	8229.5	9152.21	11684.4	16961.2	28005.5	6916.12	9543.33	7409.68	12748.6	24715.8	27693.4	22845.9	27670.1	5650.46	8380.34	8331.64	12518.3	7394.44	15497.9	19321.2	31913.3	13009.1	11055.8	15367.7	20635.4	16494.8	21102	23589.4	30870.5	9922.74
1096	114.02	14.4887	1.65063e+06	1.80129e+06	30171.1	33367.5	41662.6	34435.6	35544.8	32579.3	33348	31068.9	64011.8	114069	92584.9	80147.2	21023.9	27433.7	34366.8	32840	29808.3	41652.8	45996	52666.8	60806.5	66552.1	80642	79811.2	137991	130313	151592	132313	29895	42356	84384.9	74136.2	52811.6	86332.1	99058.7	96280	186998	121288	231600	185814	296200	307625	289407	238140	89437
1097	179.036	2.91449	1.64014e+06	2.12865e+06	16007	18445.7	20251.1	28644.2	89715.6	366965	37277.7	69359.3	1.14304e+06	1299887	1.04423e+06	675151	15154.5	29473.9	31122.4	30328.1	43928.4	791521	129421	1.76614e+06	103566	74401	54334.9	53008.5	894198	1.02527e+06	1.26082e+06	1.07211e+06	16151.4	24355.4	55595.2	52755.5	30885.5	211220	148302	2.09456e+06	205237	90209.1	162934	194023	168938	2.12955e+06	1.08709e+06	1591556	111464
1098	569.209	2.2429	1.63832e+06	2.55083e+06	0	0	0	0	0	0	0	0	4858.31	0	0	0	0	0	0	0	4143.57	0	0	0	0	0	0	0	10222.5	0	0	0	0	2497.72	0	0	3551.67	6122.08	0	6965.06	0	0	0	0	16025.4	0	7002.06	0	3148.5
1099	351.073	14.2878	1.63756e+06	1.43769e+06	6042.74	7148.64	5997.32	6562.61	171904	165012	141837	155802	123781	134822	119953	164031	115724	113281	150689	100330	70119.1	60254.5	67149	62206.7	161635	170390	261102	332226	246147	63298.8	129880	221141	136290	174567	218035	219630	130857	103205	171409	99638.8	378427	216597	403936	312124	334573	320733	319975	348906	189687
1101	301.06	10.0072	1.63106e+06	1671898	0	0	0	0	142706	160588	129798	199857	218634	226913	179976	323345	302013	283767	164196	126454	145817	170325	199060	161910	158062	150853	203098	269472	388506	151190	228217	383386	299769	290018	206707	196245	212548	164563	274110	194061	209426	196193	212637	173666	238968	214470	264089	215620	230537
1102	220.119	13.6681	1.62479e+06	1.70845e+06	0	0	0	0	0	0	0	0	0	0	0	0	0	0	0	0	0	0	0	0	0	0	0	0	0	0	0	0	0	0	0	0	0	0	0	0	0	0	0	0	0	0	0	0	0
1103	102.056	14.3882	1.62085e+06	1.67144e+06	29157.6	30149.5	31365.6	31015.5	22638378	29700922	14659012	17741482	13961941	16524418	13635514	14355407	10350555	13775929	16730624	14771494	12827606	12390430	12466090	13670370	23817506	30053190	21091784	22727552	26893294	15022552	17272532	17388244	12898791	19692528	24375680	24047524	19290588	17666702	18304994	22103004	37793532	29624434	32142168	31245990	34949072	32354368	32117528	29118324	21210308
1105	149.045	11.0404	1.61524e+06	1.11988e+06	10068.4	15192.4	18563.2	11861.7	44894532	39712856	33146378	35217728	25583174	33242682	23810684	22210970	30520388	35471836	34686436	30800106	26987132	28950814	25610502	24416110	52950356	51641120	53195772	52874764	50353292	28855936	34543916	25399522	36070236	45104872	52392736	54778032	34146956	28953542	33128622	35720620	78429048	63927300	78699016	65104892	73998416	61299752	68694752	48176456	51237808
1108	191.02	14.2003	1.59973e+06	437868	43451.4	17509.8	20560.3	19765.7	794829	705301	402127	432073	1.30359e+06	850174	961442	1.06745e+06	473191	281044	360360	330457	2.10609e+06	627911	703582	721350	876393	890801	777981	922870	1.709e+06	734207	958656	1.17037e+06	678437	628511	755100	860880	2.38483e+06	783736	863087	948299	1.57194e+06	756478	1.08625e+06	951169	1.12581e+06	921601	1.14503e+06	942079	1.81491e+06
1112	379.082	13.0684	1.57847e+06	1.31387e+06	35553.4	43636.4	164045	59578.9	2.6104e+06	2.46763e+06	2.91504e+06	2.98625e+06	3.49033e+06	3152586	3.97426e+06	3.5027e+06	3.1984e+06	2.84892e+06	2.93868e+06	3025945	3442114	3.08593e+06	3675424	3.60287e+06	2.69146e+06	2.46201e+06	3.09953e+06	2930720	3.10561e+06	3.62596e+06	3.40842e+06	3.67462e+06	2961620	2.79635e+06	2.66817e+06	2.76635e+06	3372502	3.64615e+06	3.49664e+06	3.43444e+06	2616063	2.53378e+06	2.57623e+06	2.53099e+06	2.86886e+06	3163612	3113719	3457258	2.89161e+06
1121	501.158	1.08924	1.4893e+06	2109979	0	0	0	0	0	0	0	0	0	0	0	0	0	0	16382.1	0	0	0	0	0	15232.2	0	26990	0	0	0	0	0	0	0	0	0	0	0	0	0	0	0	0	0	0	0	0	0	11121.4
1124	163.061	2.45879	1.46204e+06	1.32159e+06	8731.42	13114	12777.6	15268.8	159706	159360	183086	149750	152146	206042	158694	187227	213346	173645	194338	131778	158592	130283	180949	118597	188372	192694	198480	168389	180384	113618	145080	142581	205286	198897	223612	203539	176192	130302	164950	120213	193282	198310	205125	191304	175465	175242	172765	186515	219180
1125	137.018	2.23885	1.45693e+06	2.03048e+06	2604.17	2913.87	2776.65	2635.46	21790.8	51503.7	13369.4	14604.6	43374	61653.7	78873.2	55294.8	9768.17	17449	26834.8	17518.2	35335.4	16010.5	68839.3	61890.6	21231.2	24636.8	13515.6	14330.3	40969	50224.4	87964.5	42391.5	10757.7	22112	23233.2	19341.5	28191.2	16216.3	72096	73883	33690.6	23841.7	27636.3	23095	42088.6	71735.5	67234.8	82144.6	20422
1126	182.022	1.60787	1.45376e+06	1.97654e+06	4542.58	3082.13	4501.72	3358.25	7045.97	11280.4	7929.6	9304.23	2.07385e+06	2980612	2.46755e+06	2.95012e+06	6578.01	7134.47	11131.2	7603.56	717500	1.12571e+06	1.71546e+06	1.84484e+06	11524.1	12340.7	7349.4	10310.6	2.50416e+06	1.86833e+06	2.4495e+06	3.17591e+06	7329.45	7863.37	10142.6	11162.6	525535	764180	1.34072e+06	1.58881e+06	13936	11669.7	16669.8	14920.6	1.60118e+06	1.96794e+06	2.0195e+06	2.30711e+06	11613.6
1127	377.086	13.2188	1.45149e+06	896182	121339	142470	145828	50357.6	9052837	7.69093e+06	894354	758068	1.98237e+06	2.26354e+06	2.12495e+06	2.529e+06	10420584	9238412	9056098	9806665	979663	2.0595e+06	1.46699e+06	1.63857e+06	8881424	981248	9931748	9285549	1.36401e+06	2827921	2.01919e+06	2301998	10288797	8730153	8522930	1.12756e+06	631970	945318	884311	1.16253e+06	893848	733893	797054	625604	1.0694e+06	1.36105e+06	1.3539e+06	1.39338e+06	9447773
1129	135.03	5.24719	1.43299e+06	1.85e+06	5418.73	20527.4	22160.9	14089.8	117606	146618	118631	112764	70735.4	94103.3	68467.1	81459.8	79416.4	111645	142233	108028	53260.3	60226.9	59323.4	57051	150962	174860	103540	132483	76835.1	65054.4	61868.2	83769.6	71721.8	131215	134908	131860	66402.1	61045.7	62917.4	77343.9	151686	182934	164838	173699	80664.3	68482.5	86330.6	82524.3	114405
1131	136.028	3.01089	1.40868e+06	1677057	0	0	0	0	0	0	0	0	0	0	0	0	0	0	0	0	0	0	0	0	0	0	0	0	0	0	0	0	0	0	0	0	0	0	0	0	0	0	0	0	0	0	0	0	0
1132	354.943	10.0507	1.4018e+06	1.52202e+06	2793.54	5370.22	0	6810.62	7.8861e+06	7034054	6710361	6.99606e+06	5345909	4912029	5181277	5.15675e+06	7.5616e+06	7045505	6808088	6.18383e+06	5724559	5.54556e+06	5416617	4.20264e+06	7.76075e+06	7461348	8639787	7.65773e+06	6286466	3905076	4.86718e+06	4984966	7876386	7.78823e+06	7.97278e+06	7305851	6.57103e+06	5.35371e+06	6.34979e+06	4.81783e+06	8900365	6505193	8533787	7.29783e+06	6963080	5926849	6.39557e+06	5.70532e+06	7766672
1134	196.059	10.9896	1.38601e+06	1.38866e+06	0	5557.41	5717.85	3695.95	414867	440033	362239	379826	405928	605106	483691	557306	484544	400606	293964	306957	373944	427586	408222	504870	456690	424023	519004	485081	487042	549741	479693	530279	521705	435101	398781	396951	389079	470491	398725	570276	333666	513600	450976	463987	525598	724735	644209	684063	566494
1135	215.033	9.24525	1.37698e+06	2.13599e+06	27637.3	86848.6	77452.2	102063	22986462	23712734	21816672	21613800	20390104	24566330	22631590	21930930	18140914	23047264	24206358	21989670	21970918	23396902	20028238	23747770	24746444	24327258	24199742	24496888	23703644	24335106	23940402	22605958	22018988	23628364	24517838	23587006	20852554	22626624	21180876	24444852	24305786	23118380	24491476	23758314	24723144	24628776	24039482	23360328	23939986
1136	122.025	1.95378	1.36819e+06	1366654	13508	15122.4	16634.8	19004.9	26397.7	28543.3	19310.3	29320	18605.1	18033.4	20805.4	20301.1	24626.3	22000.2	26371.7	27267.3	15508.1	25271	21911.8	18530.5	27405.6	25653.2	18278.3	24389.7	30701.5	20413.3	21768.8	20885.7	17633.9	24134.1	25970	24323	16135	21670.5	26630.3	21579.2	26309.8	20144.8	24176.3	26427.1	27344.1	24962.3	21256.2	25012.6	27169.7
1140	211.061	1.17784	1.32668e+06	1.37065e+06	6095.64	0	0	2312.22	173005	191124	228981	220287	170198	149711	155165	124854	190344	152139	241588	266135	110294	151665	125148	119422	230281	251920	284840	380013	166754	140634	112961	116956	279957	247520	301874	334090	156598	207898	161766	160547	344599	404175	367578	369433	218710	241878	143574	175140	395589
1142	216.854	10.6653	1.31994e+06	1.85059e+06	2.7324e+06	3084484	3.00358e+06	3.41661e+06	174463	237832	222469	244501	303511	378208	413039	358108	155943	226774	230680	268334	157237	335175	461041	428541	169147	237150	196319	195070	230921	368138	377426	356839	161919	186378	203518	216063	138636	313115	280552	346473	161814	212583	189953	218360	194810	273217	286277	275447	161701
1145	113.036	14.2049	1.31095e+06	1.44411e+06	14811	48158	98629.4	84388.5	1.13609e+06	887022	1.13891e+06	1.03912e+06	3550869	6.58127e+06	4.61418e+06	4.17575e+06	537858	640765	881527	1.17956e+06	1.38633e+06	1.40439e+06	1490564	2.60571e+06	2.42856e+06	3.11489e+06	2.46914e+06	4491867	11260412	9088410	9051629	7892967	1.63928e+06	1.59627e+06	3.33666e+06	4.47429e+06	4162206	5138537	5.7045e+06	5.96691e+06	9499244	8754102	10313812	12231995	18277988	17711094	14712859	14551812	5.85628e+06
1146	207.066	0.840677	1.30817e+06	1.33529e+06	10204.9	14786.1	19218.5	23234.8	101673	246864	330244	241112	219338	88084.2	174765	144284	332061	997044	295912	767739	544212	524469	261522	262621	440407	317685	629565	254744	136039	151249	214509	229655	384272	476877	548635	669460	227053	172355	194695	117901	131021	226295	163084	113676	81059.1	100807	71151.5	100235	137616
1147	302.099	6.59713	1.29889e+06	1340318	0	0	0	2090.89	21086.5	28482.1	21141.7	23473.5	47543.1	44333	48389.7	39428.6	21067.1	22408.4	22101	25626.4	32792	30197.4	44842	33089.6	15877.9	30807.5	24809.9	22153.8	69156.2	40462.7	64299.8	46585.3	22907.9	28590.1	37044.4	32999.8	40876.9	54969.8	51874.5	90084.6	35626.1	38680.4	37692.6	46312	89881.8	73649.8	97577.7	73592.8	45662.9
1154	646.877	10.0518	1.25369e+06	1.44192e+06	0	0	0	0	7.52279e+06	6638990	6.56745e+06	7131685	5.22533e+06	4.61995e+06	4645371	4.92433e+06	7.8969e+06	6786812	6.62682e+06	6315364	5.47234e+06	5.00093e+06	5247723	3981486	7420243	6691036	8550392	7678091	5.59215e+06	3550941	4.51896e+06	4.85867e+06	7775625	7518498	7727558	7584536	6425369	4873373	6380128	4.29663e+06	8746691	6.05475e+06	9073711	7.18217e+06	6758019	5481915	5930702	5.77858e+06	7340372
1158	404.104	13.2451	1.2339e+06	1.60036e+06	46486.3	41862.5	103756	54401.5	14195817	14722632	2.46391e+06	1.78167e+06	2.78839e+06	3.07631e+06	3.85208e+06	4.8541e+06	15046825	14116719	12605485	16533175	1.32547e+06	2.12059e+06	2.3284e+06	3.60314e+06	12814872	1.81753e+06	14033800	1.90554e+06	1.78255e+06	3.76995e+06	3.25757e+06	4.65793e+06	13668115	1815564	1.8189e+06	2.78954e+06	933127	1.3455e+06	2126793	2.55979e+06	1.55548e+06	1.57691e+06	1.48992e+06	1.42882e+06	1.68329e+06	2.34663e+06	2.13597e+06	2.94096e+06	870381
1161	252.997	16.0303	1.22611e+06	1.12736e+06	36541.1	44638.9	35744.5	38047.5	2.11927e+06	2.36755e+06	1.65012e+06	1.90685e+06	1588547	2.15507e+06	2.20414e+06	2.02318e+06	1.1828e+06	1.36338e+06	1.71532e+06	1.77924e+06	1.29891e+06	1576044	1.41881e+06	1.9677e+06	2125192	2.1844e+06	1.70604e+06	1.82323e+06	1.55245e+06	1.93914e+06	1.89491e+06	2.08121e+06	1.29563e+06	1.50235e+06	1.80886e+06	1.62679e+06	1234470	1.66762e+06	1.22791e+06	1.86337e+06	2.30688e+06	2.10838e+06	2.33786e+06	2734877	1640050	1.69408e+06	1.75677e+06	1.90991e+06	1.99242e+06
1162	591.178	15.3085	1.22436e+06	1.26143e+06	0	0	0	0	12050.4	26681.5	12561.2	7991.8	55826.4	41459.1	55394.5	84480.3	12468.6	27912	42904.8	28897.8	16502.2	16061.2	20414.1	28738.4	6944.62	19723.6	6451.87	6065.1	22908.8	30008.7	27901.4	71359.7	6655.48	10186.2	19431.8	8651.24	8261.08	8954.47	12048.1	17346.3	7771.87	13230.8	0	5358.17	16243	26765.9	17685.6	19637.2	0
1165	256.082	4.51851	1.21729e+06	1.86935e+06	0	0	0	0	19828.1	23819.3	17180.6	18312.1	0	25984.7	12639.4	16654.6	17020.3	20066.6	18834	20570.8	13902.5	14382.2	12072.5	11719	29326.5	29950.5	23508.9	32443.6	26755	22439.9	15075.9	18087.9	25391.7	26738.6	32615.3	32839.8	14685.3	19175.9	25047.1	19249.9	48459.7	48369.5	49549.7	57641.9	42395.3	61817.9	35145.5	40233.3	48445.2
1167	300.13	13.3004	1.20361e+06	1.25236e+06	8582.98	10650.7	10203.2	13741.2	326283	286276	253261	434168	183634	241247	218023	244374	335087	415397	321712	281400	253871	338476	271567	371125	409058	151076	676447	683857	194633	730611	663799	442278	402556	412032	453932	424524	225750	333677	383702	356251	278608	122620	396986	285591	252138	297596	353693	321215	352489
1169	341.109	13.782	1.19515e+06	1.15228e+06	9744.92	32820.8	110138	34233	767479	1.03042e+06	594754	546123	939416	1.179e+06	976224	1.15834e+06	489736	721987	779041	723268	566825	658584	763298	675284	729978	1.04838e+06	714725	744035	1.09582e+06	865543	926242	1157955	495058	794810	893429	972608	517760	586283	729644	786167	750516	911011	707498	546030	740953	1.20248e+06	1.01767e+06	1.16484e+06	378759
1171	201.049	11.0248	1.1917e+06	1570953	5020.63	7268.5	0	7880.42	69452.4	71085	89008.4	65038.8	362971	556027	626048	561031	46386.8	64556.4	42573.3	71283.4	210258	207572	268333	447962	136395	28837.5	187254	57174	155921	373772	310612	500957	57907.1	137649	109339	66550.8	139935	265088	231468	250384	29026.9	73976.8	30239.1	52372.2	59562.3	125392	96578.1	187406	67548.7
1174	286.114	14.1295	1184152	1.23843e+06	36532	26635.4	25309.4	30249.1	0	0	0	0	0	8265.42	0	0	0	0	0	0	0	0	0	0	0	0	0	0	0	16083.9	0	11226.4	0	0	0	0	0	0	0	6831.17	0	0	0	0	0	0	0	0	0
1176	241.057	0.766572	1.17813e+06	1.57328e+06	208685	413617	282556	249005	224062	173954	207895	245300	214254	255393	215960	207365	396477	166152	180978	215269	188580	195752	163546	233268	221662	166530	196554	185090	119464	244814	208407	152092	192339	293305	164999	153418	160442	278708	200904	142461	162615	203277	175754	202894	168593	270077	277550	151966	222228
1177	150.042	6.07529	1.17514e+06	1.45121e+06	5816.52	4598.84	5797.34	5066.89	1.76008e+06	2.18141e+06	1.93214e+06	3.47934e+06	2544704	3.11909e+06	3.69741e+06	2523286	1.35206e+06	1.91246e+06	1344011	2.66865e+06	2.86975e+06	2.6769e+06	3.15695e+06	3745824	1.19297e+06	1.81708e+06	1.49104e+06	2.00039e+06	2770959	2.40512e+06	3.44905e+06	2.47922e+06	1.44735e+06	954627	1.06644e+06	2.00124e+06	2169138	2.88233e+06	2804032	4.00637e+06	1.76748e+06	2.05849e+06	1379993	3.37853e+06	1.87116e+06	2.02133e+06	2946012	2.44376e+06	1.65268e+06
1180	315.081	15.8568	1.15975e+06	1171932	0	0	0	0	270801	491392	118657	246577	1.2024e+06	946895	1.069e+06	1.28414e+06	215743	385752	392084	549785	1462050	1.44031e+06	1.66901e+06	1.14748e+06	289471	332235	99754	225295	1.34663e+06	485634	701344	865789	120683	317462	301690	282726	939355	878825	1.61612e+06	1.16037e+06	313779	198169	251899	265390	678539	1.1289e+06	849389	832325	269972
1181	485.165	1.26548	1148280	1.50798e+06	0	0	0	0	164703	226260	106409	114427	46268.5	88854.5	53513.2	64400.7	70020.6	58653.6	87356	88858.5	84926.8	49410.1	74379.1	88134.6	179867	259260	167151	225884	64599.2	61051.8	81413.6	65991.8	95415	118820	173581	233369	84755.7	80052.6	104016	100125	292743	262508	460466	272800	109426	132538	124313	148313	253817
1184	233.972	2.79668	1.12913e+06	799119	0	0	0	0	139319	146583	104540	110320	54373.7	30050.2	43004.9	35687.7	141060	121954	122038	126467	159400	140537	147538	37171.7	132556	154180	135302	110381	206303	48544.2	57642.7	43266	154791	144550	147229	133307	176863	162246	120714	151161	168671	201818	172849	137331	209640	124303	179151	150008	159276
1188	286.056	11.5127	1115575	598681	7631.58	0	0	0	190333	272478	70899.2	98812.2	534879	455688	356411	321222	90461.5	147896	158145	93965.2	619402	448710	409362	290026	394771	306887	418753	305518	761535	392921	358556	390907	123909	360469	300966	262244	591354	380313	433961	377720	668783	338300	338334	360283	742374	518571	699314	477780	335269
1189	102.056	15.2026	1.10792e+06	1.33968e+06	25214.9	18853.9	23587	21022.4	869976	1.10295e+06	542054	634098	178422	813405	259962	675829	248443	628300	693932	340925	329490	303753	346134	541119	1.25332e+06	1.87034e+06	1.02073e+06	1.39359e+06	1.64467e+06	612305	422463	309291	1.04587e+06	937952	1.43062e+06	1.20069e+06	720493	780500	661042	1.40137e+06	2514678	2.05674e+06	2326181	2.5827e+06	2.32833e+06	3.08775e+06	2.63831e+06	5.22455e+06	1.45533e+06
1190	510.111	14.0471	1106708	1.10918e+06	9325.9	10981.6	10352.6	11990.2	10574.1	12807.3	0	0	17627.7	10599.8	12111.8	14143.1	0	0	0	12932.4	18177.4	19947.2	12783.8	12162	18774	12866.2	22551.4	45747.6	17188	20658	9267.67	13140.8	0	23188.9	16529.9	36043.5	18188.9	0	0	14983	19517.1	21141.5	50142.8	55359.7	22263.2	24393.8	11466.4	13792.3	30527.3
1193	415.109	13.0654	1.08864e+06	1131550	16260	25742.3	107698	35584.8	1129811	1.09927e+06	1.50382e+06	1.39603e+06	1.25657e+06	1.3224e+06	1.61193e+06	1.51501e+06	1.34766e+06	1.19072e+06	1.25883e+06	1.37567e+06	1.38409e+06	960403	1.39451e+06	1.33747e+06	888628	1.03103e+06	1.04736e+06	1.34513e+06	1.04572e+06	1.52147e+06	1.39225e+06	1.6225e+06	1.38001e+06	1.18688e+06	1.06379e+06	1.56984e+06	1.35644e+06	1418814	1647140	1.31017e+06	671721	1.01088e+06	801819	1.17287e+06	975716	1.17516e+06	1.2554e+06	1355385	1.1492e+06
1194	233.028	11.175	1.08019e+06	266416	0	0	0	0	8959700	8.37393e+06	5337518	6059342	3.31556e+06	1.19442e+06	1506456	1.82182e+06	6.16138e+06	5906544	7188781	4.60212e+06	3.62646e+06	3.51497e+06	3.40105e+06	1.60248e+06	9741417	7.82725e+06	8864721	7355269	6.57808e+06	1.31365e+06	2.66682e+06	2.49796e+06	6715565	8.10848e+06	8.08224e+06	6.28731e+06	6.67763e+06	4050691	5154416	3.3896e+06	8268846	6.99775e+06	8.26912e+06	6.49083e+06	9082917	5489588	7.08243e+06	4.46414e+06	8479229
1196	215.033	9.20341	1.07731e+06	1.93111e+06	24395	81498.8	77452.2	76482.7	22986462	24020306	22483888	21613800	20390104	25209580	22674020	21962056	18140914	23047264	24357568	22112060	21970918	23396902	19463308	23747770	24746444	24538794	24199742	24496888	23703644	24335106	23940402	22605958	22018988	23628364	24136196	25400864	20852554	22626624	21538386	24954992	24305786	24068732	25353880	25722254	24723144	24628776	24039482	24312168	23939986
1198	188.072	0.840817	1.0718e+06	1.7395e+06	3428.58	0	0	0	0	0	0	11892.9	0	12607	14434.4	44212.5	0	0	17549.8	0	0	0	16567.5	13609.4	0	0	0	0	31877.2	20415.8	19910.7	46214.1	11897.6	18300.2	10553.1	10580.5	16544.4	16393.5	39393.5	26265.3	0	0	0	0	0	10425.7	8611.6	31902	0
1204	404.105	9.72972	1047619	620403	157387	114767	9727.35	112061	640666	492907	956540	947545	803955	728867	900413	774139	935338	700013	644124	878479	877850	787286	893902	882821	156796	325283	394484	507662	406104	880469	741911	767986	937351	576188	220955	270987	807604	866766	786996	608686	47279.4	456800	41834.6	238672	117814	300618	300568	421951	541216
1209	220.007	11.3503	1.02194e+06	1.50455e+06	21292.7	6744.29	7197.73	4498.17	2.48517e+06	2.77838e+06	2.77508e+06	2893714	2.36721e+06	1.59056e+06	1.98647e+06	2.04986e+06	2374230	3.05027e+06	3.02969e+06	3115827	1849198	2.44687e+06	1.72028e+06	1.60006e+06	2965203	2.88482e+06	2.84612e+06	3255514	2.31606e+06	1329583	2.03737e+06	2437770	2.68053e+06	3489924	3.07825e+06	3.54203e+06	1.92565e+06	1.98247e+06	2.3284e+06	2.22904e+06	2.48654e+06	2.82656e+06	2698431	3.21013e+06	2.19178e+06	2.21687e+06	2337840	2.17029e+06	2779823
1210	187.042	1.26335	1.01296e+06	1.26686e+06	3505.16	4846.06	0	0	10485	14907.3	25552	21577.1	18853.1	16617.2	26224.7	9978.07	11624.9	12343.6	13517	15514.5	12309.3	14422.4	18966.6	30399.5	15462.7	18593.9	16136.5	28588.3	26146.7	15523.4	20365.1	20125	20829.9	16955.4	11460.3	17437.8	19386.8	21554.6	20833.6	20399.8	11136.2	8763.34	19444.7	16293.8	12878.9	22021.7	13753.6	18876.4	21269.9
1211	122.025	1.21249	996617	1397154	87896.2	50030.4	48062.8	56481.7	75064.4	57591.3	56713.6	63790.4	66103.4	95282.9	54853.9	65238.4	93614.6	53220	94943.7	62857.1	81807.3	56866.8	55401.1	83319.1	78559.7	75122.5	79419.7	76244.3	144457	76523.4	83573.8	48817	92896.4	65389.3	76004	64576.2	66604.9	73397.9	65075.3	116970	97108.9	113018	101107	100658	128524	74539.8	134630	313080	100887
1212	200.054	13.2785	993316	1.17929e+06	11281.2	10777.2	14276	14809.7	479470	518096	488047	561413	330893	2.15999e+06	449292	427173	531277	15809982	505822	469675	374263	433691	6716396	3255658	640015	539213	774462	821145	17072268	1.32164e+06	648595	4480846	31874000	45727096	80349992	723064	509340	542920	614956	553542	140335312	602401	762900	748582	566010	42022268	41621140	635383	83094920
1213	152.023	2.54218	1.76966e+06	2.2184e+06	0	0	0	0	0	0	0	0	5787.06	66720	30954.2	46604.5	0	0	0	5289.86	7107.22	7706.89	0	0	0	0	0	0	9327.21	30730.4	0	0	0	0	0	12891.2	0	0	0	0	0	0	0	0	0	0	11733.3	12305.8	0
1214	310.114	11.531	980380	1.0021e+06	4230.86	0	4258.62	6883.79	414846	482029	188767	252729	400878	352848	347800	447177	164216	281966	304013	183517	179324	203674	203720	281709	569769	479087	481654	560459	419454	519853	616758	733668	242243	337413	500504	369391	356354	415493	465464	580760	574349	658068	545088	659589	395317	394054	402188	538825	517288
1216	93.0345	13.426	975190	945484	75957.1	39446.2	49526	45569.5	2.4207e+06	2741144	1.411e+06	1.8188e+06	3357560	2.83777e+06	2.56822e+06	2.52066e+06	1.68607e+06	2.41744e+06	2.51121e+06	2.90041e+06	2.3726e+06	2.57116e+06	2.675e+06	2.71228e+06	2040230	2.48875e+06	1.97736e+06	1965080	3.47436e+06	1.49978e+06	1.98679e+06	2.11672e+06	1549611	2.48359e+06	2.70182e+06	2.92684e+06	2.08396e+06	1.83819e+06	2243602	2.51794e+06	2.40831e+06	1.87655e+06	2.08785e+06	1.79332e+06	3101842	2.62106e+06	2776399	2.62452e+06	1.63499e+06
1220	463.124	1.34494	963919	1.13078e+06	0	0	0	0	26782.4	25687.5	22896.4	10503.4	48793.4	25863.3	0	61292.5	11549.4	13824.5	21312.7	34275.1	24132.6	28292.5	17993.9	15515.3	41544.1	57965.5	19013.2	34502.1	70480	67491.9	41692.8	45260.2	20818.9	27895.2	48463.9	33054.5	39035.3	85098.7	79099.2	51621.7	33911.1	41305.2	25016	61101.6	164878	123180	61687.7	112708	86760.9
1222	297.153	1.69816	955590	1.11208e+06	284915	369687	336630	806133	4.18461e+06	5116666	3504162	4295456	7116016	9657604	6221022	12128723	2588884	7758891	5.14451e+06	3.31392e+06	3.94757e+06	3.05454e+06	4.50467e+06	8.30695e+06	1.41987e+06	2.13004e+06	1.36182e+06	2.40126e+06	5.38587e+06	3.13974e+06	3.44469e+06	4367237	3.61871e+06	2.2167e+06	1.70674e+06	2252889	5.30591e+06	4147436	2.36555e+06	5.04724e+06	1.59256e+06	2.91589e+06	1.42471e+06	4696916	3493162	2.83284e+06	3.41918e+06	3754164	1.02929e+06
1228	287.05	16.0043	941568	701965	0	0	0	0	1415934	1.71401e+06	991290	1.37723e+06	1.69423e+06	1.37439e+06	1.71568e+06	1408191	766372	1.16735e+06	1184480	1.27709e+06	2.112e+06	1918771	2.06057e+06	2.03172e+06	1376450	1.71142e+06	1.18158e+06	1.58577e+06	2911620	1.64115e+06	2193452	2.27175e+06	1.02874e+06	1515462	1.60196e+06	1.47818e+06	2.46912e+06	2.12424e+06	2.89235e+06	2529272	998482	1.40972e+06	917059	669975	2.76114e+06	3.06979e+06	2.9329e+06	3.08422e+06	1.27021e+06
1229	344.135	9.07709	939911	946026	0	0	0	0	27122002	48499572	29232492	28224634	14421756	65853232	30477476	31981088	10974519	29976028	41438316	31073616	23064350	25124598	16484249	45344500	44439940	74242752	39519428	50905440	46349936	31356856	32492132	39999684	20975138	38670312	56116420	61174264	27517338	26822360	32010476	56137588	78369288	78020672	79419496	71710032	65545816	64610800	54589296	61052220	44016796
1235	186.038	14.1088	918503	1.05106e+06	34894	17721.9	15757.2	19437	13503.2	44163.6	0	0	382730	338444	382312	384100	0	0	35447.3	0	215922	270143	291056	403586	56199	40202.5	15946.3	0	340783	509304	434922	446960	0	18497	16603.5	0	176432	212156	164209	296481	51253.4	0	53403.1	0	251039	369155	320971	300620	41782.7
1236	199.034	11.0146	918378	884701	0	0	0	0	70142.4	139648	25674.4	25876.8	76448.7	132366	130496	146736	53675.2	66665.5	168755	24674.5	56863.5	82055.4	62840.6	93426	82803.9	22603.6	120268	68066.7	37250.1	129943	89309.4	110667	59970.5	212002	80692.9	46363.6	26752.2	67695.2	229748	78293.9	22383.4	45900.5	43568.9	27425.1	37905.1	51915.2	61180.6	48950.4	79303.3
1240	168.028	15.8584	916274	1.11526e+06	29053.6	42589.9	44037.8	37149.8	410029	533685	298707	420466	693276	641124	793079	739918	349949	447188	445470	594117	705262	700526	770346	793958	409137	474438	254546	367399	657835	573439	615576	721087	295535	409878	410974	460079	621584	673611	738011	754386	385637	364555	357100	417690	538678	704545	612149	704106	420990
1242	369.08	13.4311	906730	845704	110901	93743.2	92387.6	103084	1.81475e+06	1.94097e+06	1.2903e+06	1.74569e+06	1.78957e+06	1.52964e+06	1.68748e+06	1.52841e+06	1427789	2.06886e+06	1.96209e+06	2.56198e+06	1.65473e+06	1.89242e+06	1.8138e+06	2.08011e+06	1.54013e+06	1826119	1.47625e+06	1.5058e+06	1867351	1065544	1.29064e+06	1.25142e+06	1.27866e+06	1.89231e+06	1.94628e+06	2.03584e+06	1.39851e+06	1.33646e+06	1.46028e+06	1818066	1.47764e+06	1.2462e+06	1.35675e+06	1.19998e+06	1.67711e+06	1.3796e+06	1.46924e+06	1.53599e+06	1321857
1243	343.103	2.13283	905481	1.16984e+06	0	0	3116.15	2415.02	80508.8	142926	101336	102862	200047	163441	153061	192614	113567	191958	267520	245795	113003	145163	146446	88601	160193	273786	324531	200017	462234	160750	303959	237917	195879	294234	444678	231324	103674	136648	188471	164837	339454	302428	536729	391172	715049	868527	726637	909841	300552
1245	111.02	2.58831	903885	1.21516e+06	12401.3	12445.4	13073.6	11410.3	424831	477968	267048	360379	422169	2223372	1.96881e+06	2.09074e+06	235364	313359	349809	352717	317052	307682	324827	446930	361487	488272	293215	341136	414513	2.52137e+06	477722	1.74365e+06	269525	356863	363681	380562	321462	423566	346977	631131	557225	539691	484471	541833	637077	581071	615595	729259	340057
1247	200.056	13.8912	902321	1.3384e+06	7664.4	10056.6	7049.17	7838.37	80289.6	94978.5	36087.3	38891.5	34019.6	306175	81731.8	341854	18552.2	42705.4	42491.4	38863.6	66292.7	82101.7	77130.9	135023	145057	121565	101341	106357	1.37975e+06	372070	227891	130805	36894.2	74351.7	149437	88529.3	170494	199574	150995	551483	482070	223560	271717	277331	1327810	2.10227e+06	1.59723e+06	3.1e+06	123393
1252	431.163	13.8609	882269	709254	0	0	0	0	0	0	0	0	6351.66	0	4720.59	0	0	0	0	0	0	5966.26	0	0	0	0	0	0	0	5336.39	5270.86	9216.29	0	0	0	0	0	0	0	17345.4	7711.57	0	0	0	7149.91	10267.7	7818.19	8589.94	0
1253	229.081	13.2876	880490	824613	0	0	3496.17	0	168755	161991	167758	210683	232133	306357	270680	327739	120725	161017	152355	156077	192708	223320	234883	276539	153582	145399	212090	268724	358517	487608	412523	413949	142886	181960	186482	257946	270121	283313	364330	336608	138164	117661	158360	121423	320117	358976	405390	417685	156190
1255	111.02	1.72263	875696	1.42342e+06	10082	7725.08	9754.2	8670.83	24436.3	27716.6	11502.7	16024.5	11194.6	15442.5	12925.3	16330	8553.7	12533.2	16210.1	12718.7	10174.2	12754.8	10299.3	11872	18520	26891.2	19216.3	25309.5	12394.3	13779.5	17260.2	14772.8	10590.8	13968	17815.6	15908.1	9710.11	12663.5	11651.4	24581.7	35705.7	25486.5	35985.7	37724.9	17366.1	15493.3	18779.4	20227.5	22473.6
1257	258.023	13.4321	873428	1.28578e+06	6007.67	3490.12	0	0	543088	511558	1.08329e+06	1.11705e+06	434486	402626	633779	535311	669139	719539	668386	1.09322e+06	596235	683111	610770	987002	506633	454607	595900	762240	285625	644212	547253	584296	685813	591219	484157	662720	564555	690472	781390	710678	343910	553810	429937	669917	290910	329910	348334	420291	565594
1258	135.045	2.79956	1.8092e+06	2.19681e+06	75246.9	38882.6	37564.4	34054	56866.1	72490.5	40644.3	48816.8	162944	155858	185667	159592	44618	50909.2	48059.1	51976.7	45693.7	48819.5	45990.1	183036	50879.7	82147.7	59421.5	50499.1	65651.2	167363	184492	183892	41785.4	52921.4	73799.9	63911.5	42432.8	48390.6	49936.4	143935	96145.5	78473.7	81445.5	76038.5	90117.4	143125	103082	100258	65023.1
1259	567.147	10.7165	872576	779801	0	0	0	0	0	0	0	0	12504.6	8299.28	20807.5	18213.6	0	8020.65	0	0	18971.2	19018.6	11135.6	10800	0	0	14203	0	18995.2	9650.42	15611.9	25679.9	0	0	14071.6	11382.3	31874.1	20726.5	16806.9	31920.8	0	0	0	0	239925	51145.8	79865.6	24292.8	11627.8
1261	221.067	13.7074	872293	995504	5566.77	47610.5	144188	61073.8	482761	469169	425905	321775	721892	631298	513126	678371	443903	488101	401999	380931	513926	620414	644760	522850	405228	465463	558392	453022	834948	544326	509269	697041	390902	447907	482034	542707	488394	496196	554419	609188	400624	503696	563986	396945	835297	834780	732564	1.0782e+06	413262
1263	303.083	2.57757	861168	814140	0	0	3336.22	0	599646	680788	390730	415133	576297	2.61917e+06	2.29913e+06	2297524	322628	432207	472175	411924	460318	406981	437732	494144	504460	671868	435811	404226	566826	3.01807e+06	613624	1.76702e+06	359503	480686	543217	437234	445446	580543	460149	725981	714584	745738	680954	623536	892503	761482	840171	836225	515312
1264	423.112	13.0436	853999	1.34824e+06	8768.71	16608.1	86678.6	44324.6	1.37448e+06	1354514	1.63274e+06	1.669e+06	1.27626e+06	1.50157e+06	1.63471e+06	1.61313e+06	1.36536e+06	1.4692e+06	1.38571e+06	1815946	1.33246e+06	1.21492e+06	1378121	1.70201e+06	1.23215e+06	1.4469e+06	1.3128e+06	1.70474e+06	1.18118e+06	1352963	1.3901e+06	1.71294e+06	1.37373e+06	1.32423e+06	1.38139e+06	1.5566e+06	1.3066e+06	1.47515e+06	1.65636e+06	1.59676e+06	1181402	1.34755e+06	1.24641e+06	1.55933e+06	1.16468e+06	1.2676e+06	1.20698e+06	1.49763e+06	1.28482e+06
1265	304.065	3.13617	850978	2.14059e+06	0	0	0	0	72657.6	283975	35887.5	64803.4	138506	162621	245199	203211	15221.5	17880	37445.7	46523	26354.6	181418	140371	373754	30084.5	48096	25419.7	27206.1	164964	189131	206755	238145	12885.5	13657.8	17540.2	22917.8	12780.2	108382	49590.1	423222	41410.4	23007	47857.9	69500.7	67548.7	193150	182822	260308	24279.7
1266	256.044	11.4947	850033	436385	3754.33	5379.55	4451.39	4476.03	298286	398213	157528	199426	208189	114768	153302	151123	119389	148243	234527	132657	114970	143274	120241	135353	453904	456673	495375	432454	546921	182854	291479	254307	168620	346927	385241	295105	259792	281205	310295	301139	667044	594541	515781	549236	850544	451044	674360	336580	413152
1270	371.136	9.21364	3352119	2.4421e+06	0	0	0	0	0	0	0	0	0	0	0	0	0	0	0	19223.4	0	0	0	0	0	0	0	0	0	0	0	0	0	0	0	0	0	0	0	0	0	0	0	0	0	0	0	0	0
1271	241.038	10.004	841908	1.02797e+06	0	0	0	0	68908	86100.6	56597.7	107348	94333.1	100734	92442.9	169139	125503	156129	87720.7	70543	78963	86851.6	105449	92985	67024.1	79260.5	106059	129495	180216	61262.1	95383.5	181097	159627	160839	111979	89207.8	98963.9	88492	147125	104319	119934	77730.2	131441	122220	117959	117909	121609	126556	114858
1274	148.063	11.1637	837046	801954	0	0	0	0	0	0	0	0	5303.29	4919.15	0	5300.37	0	0	0	0	0	0	0	6412.04	0	0	0	0	0	0	0	0	0	0	0	0	0	0	0	4757.25	0	0	0	0	0	0	0	0	0
1275	147.045	9.07114	830361	947853	6235.9	7832.7	9773.29	10709.7	1.40897e+06	2.34726e+06	1.29684e+06	1.38542e+06	1.14446e+06	2.60281e+06	1.61064e+06	1.75063e+06	686137	1.52952e+06	1.7345e+06	1.4736e+06	1.27193e+06	1.58218e+06	1.36754e+06	2.24159e+06	1947702	3.04323e+06	2.0882e+06	2.37026e+06	2.47568e+06	1.64286e+06	1.93609e+06	2.10913e+06	1.15357e+06	1.86819e+06	2.49078e+06	2.89967e+06	1.36154e+06	1.41122e+06	1.78911e+06	2.62541e+06	3343484	3.14699e+06	3.19393e+06	3.09224e+06	2.98273e+06	2.87163e+06	2677506	2.77375e+06	2.04724e+06
1277	509.124	1.08168	825386	1.21319e+06	0	0	0	0	0	12291	0	0	0	0	0	0	0	0	0	0	0	0	0	0	0	0	0	0	0	0	0	0	0	0	0	0	0	0	0	0	0	0	0	0	0	0	0	0	0
1278	107.054	1.61177	823909	1.13109e+06	0	0	0	0	0	0	0	0	0	0	0	0	0	0	0	0	0	6722.24	0	0	0	4418.7	0	0	0	0	8057.44	0	0	0	0	4383.5	6652.46	0	7968.89	0	0	0	0	0	0	0	0	0	0
1280	151.026	10.7485	819912	804799	0	0	4250.86	4262.12	0	0	0	0	0	0	0	0	0	0	0	0	0	0	0	0	0	0	0	9171.8	0	0	0	0	0	0	0	4811.34	0	0	4647.84	7906.91	0	0	0	13290.9	0	0	0	0	0
1282	131.083	16.9163	818189	688920	65228.6	48938.7	101990	52260.5	146706	149090	185142	114077	684441	458250	498092	855281	137254	120739	111718	149573	259611	191602	193802	213840	172438	249897	189984	354429	2.42889e+06	985510	1.04699e+06	1.92145e+06	173655	167264	213450	219786	496196	938143	675679	617686	411012	480466	365904	429873	3.07302e+06	2.4179e+06	1.91973e+06	1.81634e+06	377841
1283	150.042	8.18532	817721	1.0783e+06	0	3065.03	2970.08	0	178077	256596	121398	142954	139134	204233	159304	175705	77799.8	136000	168059	140881	112921	112524	105577	177207	252049	399164	206978	273235	239785	170662	181231	257149	111302	187159	257722	297401	106069	127771	123102	232531	521436	330344	500400	492386	324116	272789	263667	302077	234502
1286	329.087	3.02549	811117	936011	0	13423.7	383622	115574	5920900	899846	4.87181e+06	4.78746e+06	49466124	50328632	44957328	67688576	4477801	5033001	5088851	4.32294e+06	5338259	15973385	6924223	31897736	5584399	5941442	5.73577e+06	4595793	20071820	48695000	50752396	65234068	4.81998e+06	5.09263e+06	5847813	4468142	5.5507e+06	4.51198e+06	5.66843e+06	34201480	6.76965e+06	5653852	6.75394e+06	6.00793e+06	8655273	42853876	20278728	56984516	5.73114e+06
1289	483.133	13.0389	804209	1.13888e+06	7894.5	17107.7	80731.7	33928.6	1.1519e+06	1.21955e+06	1.38344e+06	1.30874e+06	1.26796e+06	1.39221e+06	1446331	1.28927e+06	1262125	1348697	1.31926e+06	1.33826e+06	1.17824e+06	1.15339e+06	1.2643e+06	1366315	1.09208e+06	1246682	1.21323e+06	1.29566e+06	1.02445e+06	1.27534e+06	1.25583e+06	1278573	1.28321e+06	1.24135e+06	1.22156e+06	1.25325e+06	1.28161e+06	1324978	1.35327e+06	1.25859e+06	1.0661e+06	1.21882e+06	1.11266e+06	1.27932e+06	991769	1.17392e+06	1.18372e+06	1.2012e+06	1.13988e+06
1292	134.053	2.80032	794690	906313	2970.69	3591.87	3161.99	1934.82	24665	45271.3	16441.7	20075.5	77603.9	71782.8	83052.3	69716.1	14730.2	19221.6	19829.8	18920.4	16450.9	17044.9	19998.6	75089.6	22034.2	33167.1	24499.3	18513.2	26559.8	68060.9	87200.6	87961.5	18606.1	23918.1	22959.8	24881.6	17818.8	16727.3	18383.5	62909.8	35862.2	32429	31084.8	30466.4	35651.4	57609.9	33456.9	39315.2	22486.3
1295	425.119	1.67586	783680	779195	0	3532.33	3560.79	3677.95	5432.83	9427.99	5755.05	6415.81	0	7743.04	14281.3	0	0	0	7799.81	0	0	0	0	0	4294.4	0	6132.62	0	0	27567.2	14829.9	13650.6	0	4239.61	6478.41	0	0	26162.4	50792.1	43661.4	56445.3	41234.6	6555.54	0	104062	61554.2	11964.3	0	51757.5
1297	200.056	2.59778	775751	944104	2412.6	2684.92	4267.5	3484.86	484490	595172	340341	446544	511544	2.43136e+06	2.01207e+06	2.26629e+06	281704	361843	399949	457595	381555	357092	407733	518157	430586	632778	379901	430338	540755	2.65358e+06	597159	1.99221e+06	307109	416751	469131	510807	370231	474495	459750	790131	718080	642601	551366	746382	765104	733096	826717	845211	469299
1300	101.024	1.29282	768754	1.00474e+06	81502	86480	112914	95481.9	13622389	16347087	10757751	12449173	8456241	11097623	9219019	9295240	6.83089e+06	9634049	11610049	9481410	7522923	8569705	8.26322e+06	9485096	13423860	14830650	11945259	12373572	9625925	7.73271e+06	8580282	9058103	6436112	10642469	13953778	12719687	8047391	7.62146e+06	10023940	11372579	12649526	11397383	14739115	12109954	9983358	10590413	12020446	12167241	9616301
1302	320.058	8.12627	765365	1.05151e+06	2901.45	0	3709.19	3546.66	177214	207508	197098	191987	79057	85056.9	96960.2	81355.1	144376	157560	151825	177840	61510.3	68141.5	77154.2	101866	165728	158147	154595	162440	69438.7	92785.9	74798.6	107427	168220	148165	127716	152690	77025.6	91527.7	89609.6	126000	157480	159583	165314	169951	98475.8	110478	97557.1	134901	184870
1304	197.043	2.77712	762913	905463	3058.4	2661.02	3683.55	4235.84	885445	1.15415e+06	786984	834063	97356.9	84381.3	86629.4	120555	665806	777128	811826	851108	793901	828718	970437	83299	854366	1.19544e+06	998719	868834	1356759	92755.3	101212	120699	818840	931038	1118099	1.07735e+06	884728	1.03281e+06	979836	1064452	1.3623e+06	1.31694e+06	1.32441e+06	1.24437e+06	1.61783e+06	939625	1584761	1.42298e+06	1.00913e+06
1313	342.988	2.58629	742292	560969	12475.8	62920.9	70323.5	81649.2	1.01207e+06	747795	717812	792338	900676	373684	552062	593226	884860	811042	874043	672768	973444	810821	719017	685118	868395	819554	711648	724025	754897	519998	684082	711182	870936	838031	896992	807528	864572	829013	653830	798704	890978	1.0319e+06	1.04069e+06	769033	737341	754602	702566	654184	1.04883e+06
1317	255.035	1.25079	733522	893076	182308	221962	266907	298508	0	0	5457.08	0	0	0	0	0	0	0	0	8276.63	0	0	0	0	0	0	0	0	21222.9	0	6451.69	0	0	0	12048.4	0	5314.73	0	0	0	0	7442.27	0	9437.2	0	22238.6	0	0	0
1322	163.061	9.06687	727303	952843	9306.01	11321.3	12379.7	12531.9	1.80827e+06	2373072	1420488	1.78567e+06	1.4592e+06	1.58762e+06	1.42514e+06	979194	1.53205e+06	1.90083e+06	2220772	1.7059e+06	1.45381e+06	1.57897e+06	1.56035e+06	1.00465e+06	1.64343e+06	2.71485e+06	1.70839e+06	1.96832e+06	2641868	1514763	2004989	1.69893e+06	1.36489e+06	1.69561e+06	2.56014e+06	2.27452e+06	1.45682e+06	1.47902e+06	1.9942e+06	1.69017e+06	2.09846e+06	2383554	2429709	2.38977e+06	2859883	2.99028e+06	3.14273e+06	3.50376e+06	1.72559e+06
1326	89.0243	2.41508	714558	717211	226047	250953	249596	224982	262169	299207	209673	201510	262889	272504	260765	293864	197263	207862	222828	182784	195616	241656	198016	167408	245569	277621	199451	215946	214856	270271	239835	292200	200115	209903	224542	216957	209087	186636	174076	182029	310867	295284	317149	280646	226204	201968	240253	192523	227776
1330	417.125	13.0469	707438	795712	8778.59	15085.6	63518.9	17494.5	905776	891926	1155896	1.17877e+06	807033	1.01485e+06	988468	1.17801e+06	1.1041e+06	963777	1.06957e+06	1.02468e+06	1.05663e+06	608310	959356	918533	838988	843690	991471	1.14912e+06	750853	866013	914822	1.08812e+06	1.02211e+06	950019	965592	1.13649e+06	982481	1.09086e+06	1.15163e+06	908035	786855	820477	785464	1.04592e+06	774912	964439	933435	992902	865772
1331	137.024	13.4303	707390	739053	87696.4	112658	128433	131050	1.7807e+06	2.01507e+06	1.10347e+06	1283279	2406270	2.06388e+06	1.79519e+06	1.9457e+06	1.21638e+06	1.72859e+06	1785560	2.09342e+06	1.72567e+06	1.80907e+06	1926561	1.90055e+06	1.48791e+06	1900265	1.391e+06	1.43784e+06	2.53501e+06	1.08387e+06	1.56624e+06	1.51943e+06	1.13945e+06	1.71961e+06	2.00668e+06	2104312	1.51777e+06	1.40356e+06	1.6376e+06	1.89658e+06	1.71476e+06	1.36284e+06	1.54646e+06	1.28851e+06	2262333	1.83836e+06	2.11204e+06	1.98218e+06	1.25095e+06
1338	123.045	1.34348	684783	929214	13064.3	13043.2	27961.9	19111.2	355446	439254	250377	319638	1.215e+06	269676	243697	1.49694e+06	154995	266766	346280	766270	433140	423736	378737	290705	700887	969297	378476	621226	1558081	1.08597e+06	806943	1.19869e+06	313655	490628	698994	672561	710380	1.55888e+06	1.38264e+06	1.21707e+06	776548	773445	492852	1.10367e+06	5.14217e+06	3.24243e+06	1.33057e+06	3077504	1.66054e+06
1342	151.061	0.857917	672801	1.01067e+06	740704	983843	1081154	1.2816e+06	430482	519596	468890	574851	413608	493964	553467	632019	412855	537406	534280	622780	455883	516057	572587	749098	404782	513959	479371	640066	487973	560548	630234	759532	433148	431850	544676	593495	470160	508224	606970	684534	417887	442410	532406	744142	433415	565461	540913	539402	463957
1345	128.035	13.0319	672254	756019	47749.2	59041.6	80279.1	75613.7	132968	148884	139055	134929	281340	354219	394433	537598	76379.7	103124	139357	127960	110944	153648	347210	187705	157269	169610	154860	171039	654289	280370	354310	560287	92566.2	191842	168894	147151	224981	229068	363775	265911	279354	308112	238060	234852	596450	698878	715280	772985	128311
1349	223.061	1.22394	669761	863252	4234.9	4296.68	3961.24	0	35646.3	33862.6	37954.3	28410.7	64119	61382	35936.3	33537.8	18188.6	61083.6	25647.4	44648.4	41437.5	54456.6	43637.3	36859.8	57692.4	17322.6	54099.9	27056.2	33351.8	14794.5	33537.2	16395.9	35557.4	37436.4	32344.2	68651.1	22153.6	41101.2	14343.8	38083.6	45441.9	37429.5	51295.1	53182.1	36017	44850	15293.4	45193	57007.8
1350	229.055	13.8634	661351	1.39461e+06	4149.13	5106.53	6142.45	7062.76	0	6075.27	9053	0	0	6325.83	5281.46	0	0	0	0	0	0	0	6065.17	5780.04	0	0	0	0	0	6492.87	5919.94	0	0	5903.93	5852.8	0	0	0	0	0	0	0	0	0	8429.36	0	0	10997.2	0
1353	150.042	6.51772	655198	898355	2146	0	0	0	25773.6	27753	16119.3	28451.9	22913.9	25692.3	27292.9	25463.7	15996.2	20762.3	21256	20876.1	22227.2	24768.4	20943.4	28334.3	18287.5	28062.5	21179	24883.3	43180.8	20442.1	32440.3	26655.8	14151.1	18988	19375.9	21538.2	23528.3	20099.9	20986.5	31669.4	42712.2	23219.7	31187.6	41724	28173.2	16329.7	25996.6	17370.5	21853.7
1355	174.041	15.1794	654249	583367	29044	18075.7	16672.6	14177.7	73585	93305.1	47669.5	55546.7	120917	107543	82266.9	95731.1	54639	62601.4	70576.1	50289.3	115866	110618	150089	96086.5	100318	130499	73455.6	76103.1	201652	65877.8	81231.6	69221.1	57687.2	79836.5	94089.9	77007.1	147004	106063	147658	155454	166405	131910	163102	148552	198615	215128	198291	206893	102596
1359	297.046	0.779139	647881	927111	130541	272418	140794	118283	191977	231583	242697	223186	177456	277195	190800	187418	448153	166234	155039	256532	174849	204297	166779	215011	169089	170073	183906	192197	101579	245090	155270	176882	172123	262434	189843	140073	170293	302648	247338	154354	174826	165390	191205	245741	170388	230014	260224	144538	228824
1361	228.064	9.93196	646495	902325	10835.1	12662.9	8905.04	13642.6	139619	188581	318696	344687	332098	362502	384351	394042	475598	178041	134972	247694	314636	165925	316195	394866	225009	243521	228791	273842	337928	277472	283316	475764	453368	184346	258334	339357	400684	426983	422212	276561	404658	349867	374746	418002	442691	428296	344167	341287	324194
1363	588.178	15.3076	644571	644183	0	0	0	0	5636.73	6935.6	5572.56	4516.29	25023.2	22969.5	22582.8	44089.2	6674.78	10622.9	17664.5	11520.2	10477.6	10265.9	9208.54	14027.1	0	8318.68	0	0	11627.8	15528.6	14061.9	32149.5	0	7191.97	6363.72	6062.76	0	0	5983.54	9266.43	0	0	0	0	7934.04	15521.7	7583.1	12381.8	0
1372	114.02	14.2077	613020	642992	31605.9	38102.4	64766.6	55775.9	545408	464411	503527	472337	1.51493e+06	2.75275e+06	1793462	1.8037e+06	258743	318169	383789	471136	603987	591007	630852	1.15949e+06	1.00733e+06	1.32485e+06	990185	1.8335e+06	4760624	3.83962e+06	3.8897e+06	3.32311e+06	662181	741999	1.4259e+06	1.74323e+06	1.75003e+06	2.02188e+06	2.44069e+06	2.64332e+06	3910801	3.6488e+06	4.54453e+06	5.67378e+06	7352326	7735279	6.30583e+06	5.99402e+06	2.70986e+06
1373	199.07	13.276	611618	626405	3088.58	4314.49	3780.14	3832.13	123866	121956	101213	125079	417543	574905	555718	592406	75015.9	90985.1	89735.5	115966	228829	248693	346467	408346	86315	60591.8	102837	86538.5	442611	455468	490032	561842	56148.2	83730.2	73981.2	100267	244026	232707	302952	370201	55917.4	25889.3	46751.6	56561.9	195283	255267	247488	321985	48113.7
1375	146.046	15.0764	602896	707638	29478.5	26405.7	33919.8	24473.4	22131.6	19501.4	16565.9	22429.9	18306.4	32619.4	20557.1	54671	15093.9	15382.3	14910.6	14018.2	22988.6	18206.2	18209	20265.1	22837.8	24442.3	19343.7	22728.4	38400.1	19913.6	17162.1	29291.6	17552.3	21890.7	26700	19027.2	18067.5	19390.4	18141.3	21284.3	27769.4	25603.8	34030.9	28585.4	34328.4	40880.4	38103.4	55324.5	21101.1
1376	431.141	13.0079	600473	596880	5132.53	11926.7	40779.7	12996	577648	499170	696410	640939	642593	790046	694001	700625	723463	616982	576378	539907	780852	430779	813033	607641	530630	586690	488578	576461	597885	789911	750256	854320	777204	641018	571806	590828	789002	754714	814439	676982	390651	616933	507196	568136	511641	614375	587653	554946	585162
1378	346.151	9.06119	594799	3591953	0	0	3433.93	9120.86	574798	822629	163492	79490.3	1116512	135593	882048	837834	459077	649592	293512	128581	495379	756434	1.10612e+06	219111	473982	79485.9	964299	243388	1.63245e+06	584834	1.19732e+06	1.07022e+06	598915	755698	726912	402184	428461	640678	541530	200634	467779	324399	397063	142776	915045	702673	1.29759e+06	680298	492219
1381	461.174	15.0265	591758	350121	0	2890.67	0	4814.54	19932.4	40950.7	11349.2	10680	34130.4	76411.2	44856.9	49142.9	5316.71	11668.2	20467.3	15798.8	9473.63	17881.7	10958.3	30553.9	37540.5	67415.3	20385.8	31763.8	134805	147147	125973	173913	11293.3	26995.4	39846.9	44059.9	29632.9	44952.7	48924.6	65435.8	61992.1	115010	39879.8	45409.9	158446	209978	180221	162056	35621.2
1383	347.099	13.4333	590633	382725	355309	272992	259361	242281	3.73499e+06	4.71764e+06	1.27816e+06	1.85366e+06	6.50457e+06	4824549	4.08204e+06	3.96219e+06	1.93913e+06	3.89241e+06	4.02306e+06	4434031	4.07028e+06	4.40114e+06	4202695	4043730	2.92844e+06	4244095	2.28446e+06	2.04386e+06	6909692	1.37909e+06	2753883	2.29218e+06	1.55965e+06	3719546	4790228	4.72762e+06	3079026	2.26794e+06	2.60444e+06	3.76761e+06	3.68077e+06	2.28777e+06	3.16041e+06	1.82843e+06	5.65837e+06	4250172	4.64422e+06	4.04854e+06	1999257
1385	177.056	0.839282	588473	803916	29779.6	37580.1	44849.2	53081.9	560092	1.54818e+06	494629	483118	1.11091e+06	427613	458475	1.40414e+06	363543	437523	1.36758e+06	1.00414e+06	558651	579340	349395	315589	685092	996585	530810	825820	1.39946e+06	969883	1.00029e+06	1.42007e+06	452551	811427	1.02237e+06	710155	662939	1.54058e+06	1142515	1174889	725561	1.20123e+06	760144	1765472	4.04207e+06	2.0359e+06	1.58858e+06	1.88982e+06	3.34244e+06
1389	310.151	9.38443	579632	820215	0	0	0	0	10380151	13441675	2.70147e+06	6.82147e+06	13727086	17336096	18752076	15557090	7603617	13737741	13131976	8610509	14604921	15583910	13927760	18795816	12786907	13673483	14054240	14151581	22873342	21058658	19588778	18099054	11938959	13189752	15322786	16579959	13645149	16234351	13783760	19908006	21330358	7449983	20014282	10240930	23292716	25433978	22733966	20751164	15202872
1390	239.02	1.13913	578354	744252	5827.91	7955.7	16005	5375.12	129705	130684	147687	193621	595047	948531	1.58146e+06	2.41555e+06	155499	69071.3	127006	115064	129958	116947	450050	342738	153063	142020	201467	285058	2.26421e+06	1.61417e+06	3097681	7.70966e+06	303007	509328	269630	288811	248828	1.41569e+06	1156678	1.47466e+06	301802	250651	358830	457487	275453	549021	1.33285e+06	2.64056e+06	289034
1395	202.051	0.862981	573119	896329	0	3028.12	0	0	0	0	0	0	0	0	0	0	0	0	0	0	0	0	8118.62	0	0	0	0	0	0	8365.17	0	14692.7	0	0	0	0	12045.1	6427.39	19839	13289.8	0	0	0	17346	0	9489.36	0	17762	12479.7
1400	402.09	16.0648	567851	384361	4399.63	4800.83	5137.09	4332.97	572167	624472	497983	512422	526329	576809	554342	506294	424223	408756	447494	499143	473362	455562	456092	540246	531570	559529	447073	453661	485814	544000	484595	513630	490416	466358	435771	429001	461860	491714	418149	450192	617092	596552	535219	703035	474176	486872	453816	455058	541916
1404	216.023	14.3491	564316	1.00227e+06	16561	79400.4	173334	147573	19612.7	21036.3	18153	16362.5	19511.7	18195.4	20142.2	18722.5	22932.8	40269	21109.2	23011.9	18493.9	15334.1	20155.4	16469.2	15903.5	15224.5	25933.3	17293	0	27757.6	19679.5	16927.7	17899.4	16883.9	11295.5	15048.6	24700.6	13715.7	23499.6	14989.1	0	26569.3	20687.6	16937.5	0	34011.8	31273.5	36532.7	20050.8
1409	744.854	10.0526	555512	676366	0	0	0	0	3.47509e+06	3294876	3198867	3.35773e+06	2.36513e+06	2239899	2.21442e+06	2310013	3.53569e+06	3.17993e+06	3.05569e+06	3.02361e+06	2591267	2.31952e+06	2.46704e+06	1.95593e+06	3.29641e+06	3.3196e+06	3.88111e+06	3.59106e+06	2.52909e+06	1.6229e+06	2236785	2.20296e+06	3.64619e+06	3.57064e+06	3818877	3.53455e+06	2.89693e+06	2196609	3145398	2.02537e+06	3986407	2824703	4.12737e+06	3.20905e+06	3.0818e+06	2702269	2.77632e+06	2652411	3.45291e+06
1423	460.132	13.542	536087	58662.1	0	0	3165.27	0	49469.7	29462.1	14488.3	36309	861385	39864.2	40103.7	54007.4	219683	187332	169285	163440	83182	801933	486914	118873	621102	15321	640604	19418.4	964541	24517.5	28011.6	25961.4	166305	179685	150582	152084	591992	60189.2	47226.6	40290.2	760566	19057.8	18828.7	17277.8	814990	45329.1	36175	40098.2	117168
1428	418.131	2.10142	529409	635474	0	0	0	0	0	0	0	0	0	0	0	0	0	0	3842	0	0	0	0	0	0	0	0	0	0	0	0	0	0	0	0	4303.08	0	0	0	0	0	0	0	0	0	0	0	0	0
1441	405.137	13.299	515972	329185	0	0	0	0	260380	267546	218876	250498	241966	291276	253914	231096	284080	270887	259796	199498	279163	242656	213996	246005	353184	324430	377790	529154	510862	447406	400393	414982	452542	440835	436025	442313	416982	339716	429665	357232	613175	508760	583108	632140	634966	634161	584228	593601	615974
1445	433.132	15.8584	508518	386492	14354.4	15741.2	14641.5	11696.3	200565	267473	112653	170720	464241	428541	403683	459637	168504	259942	195293	254084	559191	485370	520945	427908	195130	209483	98169.5	144563	499577	272643	313667	376356	150063	177440	190874	158691	485065	407060	490440	434042	185720	172057	159742	180858	325683	398287	339831	350818	191537
1446	459.136	14.1588	505848	575088	4936.46	4539.46	4445.53	0	0	0	0	0	0	0	0	0	0	0	0	0	0	0	0	0	0	0	0	0	0	0	0	0	0	0	0	0	0	0	14717.1	0	0	0	0	0	0	0	0	15427.6	0
1449	1007.33	15.3069	502256	558674	0	0	0	0	0	18909.8	5835.94	0	81349.3	59192.5	71253.7	224223	0	11237.8	40935.4	16257.3	0	7142.22	8428.17	22597.5	5646.05	9205.23	0	0	26119.8	16604.7	24302.4	76644.3	0	0	9612.84	0	0	0	0	6488.75	0	0	0	0	13600.4	31763.6	10448.4	23835.5	0
1455	110.025	4.52516	490582	623308	20891.7	16777.7	16512.4	14462	17913.5	18135.2	20158.1	17853.5	20461.7	19877.4	20290.6	16632.3	18615.8	22520.1	20300.4	19894.9	18367.4	18098.8	17920.3	18357.1	19727.3	21769.9	17171.6	18280.9	22299.2	20213.1	20375.6	25328.1	16992.6	19551.2	20631.7	22670.5	25125.9	17301.9	24093.3	19952.4	22322.9	23737.7	22276.4	21328.3	27809.2	26063.3	20756.9	24091.5	19586.4
1456	149.045	2.84908	488790	603742	2586.36	11713.3	11194.1	7081.82	43409.6	165393	50330.8	42196.9	526886	1.0893e+06	859890	1.19258e+06	26113.4	38013.7	45113	32894.6	21972.1	90477.5	48386.5	397357	55470.8	83448.7	59042.8	66027.9	72788.9	864231	836301	1.02319e+06	30292.4	53751.6	65372.4	59153.9	22046.2	38493.1	29360.5	275862	86006.8	118130	106718	93073.7	78353.5	911702	385352	586690	39856.3
1457	172.04	1.06879	483473	719364	3542.63	17693.8	18421	11697.9	8791.02	0	0	10002.8	12040.3	9232.29	10087.5	20555.3	15862.7	13606.7	8909.72	0	7866.99	5565.63	9558.9	10588.9	0	7159.54	8637.67	0	13211.7	10808.3	11474	21140.3	12301.7	14394.6	0	10026.6	5912.37	10987.9	12734.7	13504.9	0	9296.47	13114.4	9718.79	12249.9	0	0	10952.6	9898.42
1458	221.067	13.1717	477469	467708	5329.84	52581.2	138621	53618.7	523400	701933	377575	395277	566022	663421	597291	582280	370146	530714	527330	539451	424802	399717	433596	450342	488872	656020	358070	356794	591366	568373	583759	527071	364375	457614	556533	421930	368761	399192	426655	431561	497192	821990	485141	490183	550390	726894	499205	658152	286130
1459	153.015	12.5836	473691	593911	5212.85	6056.44	9906.4	5972.93	10583.2	13013.9	11962	10625.4	738242	695851	713395	724108	20692.9	23954.8	20432.8	28651.5	545186	423117	681669	536266	9846.95	14690.6	9168.82	15012.9	750666	356494	502807	777007	27841.1	24678.9	33860.5	36942.1	485582	483346	602598	478110	22224.2	11382.8	13700.8	15196.5	419313	572486	605103	712183	23583.4
1460	426.125	13.8064	473559	374542	5126.19	6089.66	10436.4	6176.51	109659	142914	91289.3	81017.8	113865	117512	146313	119178	111914	118347	116017	107492	99204.7	114341	128751	113895	104615	138707	116932	104603	70515.5	207962	158820	156032	111865	132755	128662	149974	134655	135120	122489	121972	87330.8	109815	96436.4	88134.7	74650	117369	100244	85947.9	83769.2
1461	405.136	13.5975	468675	365108	2457.28	0	3046.51	0	13602.3	16737.6	12477.5	8595.99	9388.51	8862.64	7152.07	12239.9	0	0	9863.81	8513.47	0	12559.6	5831.46	7134.79	20128.9	17859.8	11538.7	15580.4	16782.9	15106.3	15445.6	12286.1	12300	14133.5	11891.7	14027.6	11287.6	8455.11	11204.5	8202.25	22030	17380.2	14293.7	20485.5	18807.7	17178.1	25178.8	17029.1	15288.6
1465	379.084	13.4296	435713	291000	7319.47	8611.72	16910	8260.22	733325	764007	492943	610776	298851	281001	251114	351559	384249	617774	679764	596135	210601	231899	247523	236202	739687	664342	571407	557853	325880	246834	246476	315399	353324	600913	583604	512192	230957	183106	172195	226947	682110	534297	702383	587802	310268	341878	343654	282457	459530
1468	153.019	1.38901	415394	903264	116103	147203	252880	245389	2.70023e+06	4.54527e+06	2.22313e+06	3073208	6.23992e+06	8.35509e+06	6572638	5.82396e+06	2.9662e+06	3.83488e+06	3.97789e+06	3.17575e+06	8585546	4.10762e+06	11650708	12603821	3.0443e+06	4486952	3.52709e+06	3.4336e+06	7759484	5.7091e+06	7930491	5932066	2.81732e+06	4.68108e+06	4.20544e+06	3.45642e+06	12568276	5.77168e+06	21526868	14299520	4525335	4.51003e+06	5175014	3.72237e+06	14864343	15921009	13409854	15823005	3.63261e+06
1471	71.0136	1.30152	400309	436691	42601	62105.7	61820.4	61439.4	1.77118e+06	1.81844e+06	1.52686e+06	2324718	1.43936e+06	3.09078e+06	1.53876e+06	1.59006e+06	1.49723e+06	1.43274e+06	1.5464e+06	2228339	1.11278e+06	1.3874e+06	1.30849e+06	1.73664e+06	2.06964e+06	1717175	1.6945e+06	1.65236e+06	2.34286e+06	1.30271e+06	1.3876e+06	1.26416e+06	1.39217e+06	1448988	1.71674e+06	1.64246e+06	1.12612e+06	1.04863e+06	1.32077e+06	1428380	2.05382e+06	1453798	1.76722e+06	1.47339e+06	2.4581e+06	2.48427e+06	2685583	2268530	1.39564e+06
1475	241.082	13.3636	387218	386931	3771.91	0	5487.9	4455.03	9595.83	13676.3	8341.88	0	21071.2	21400.2	17124.9	27879	8672.54	13997.3	13651.6	5904.79	9729.3	15380.5	14950.3	10736.8	8887.44	10449.8	12572.8	11502.5	17218.4	19064.2	23942	16110.5	7351.2	14041.7	19506.6	10473.5	8139.63	15894.8	11278.7	11764.9	13402	14812.3	13789.6	13732.5	37754.6	14931.6	26215.3	19607.2	0
1476	132.03	11.9275	387207	168361	100782	17058.1	15679.7	9489.62	119528	117474	189162	103716	79213.4	112010	82754.1	98630.9	221176	71430.2	80449.5	49759.9	76301.6	66817.6	73362.6	58955.8	127738	128076	146155	119275	156161	73650.5	73843.1	102245	90795.7	114596	101910	98397.5	110714	78722.3	98662.9	121823	180130	109001	191894	124579	191017	188287	210997	180766	114420
1477	301.106	1.23936	387154	849066	0	0	0	0	43094.1	36721.7	34887.4	30189.9	72479.5	64302	88671.1	90528.7	34359.8	30586	59434	48365.4	52380.6	54038.6	51646	62154.1	31710.6	37115.4	37644.9	38959.6	50142.6	38170.6	45282.5	68541.7	32049	40644.4	49794.8	37960	25517.2	42153.7	62440	46559.6	35388.2	68578.9	39124.5	47875.3	46914.5	69047.6	43379.6	70348.1	35288.8
1478	179.056	9.56349	378404	532724	11112	49795.2	57189.8	29638.7	200201264	203873248	150300400	167348096	136527152	131872848	124048680	114698688	161894832	192960000	193133568	171594000	196157840	31643280	21659050	160345760	225023328	238846976	231708752	241583424	196050048	42147324	156535088	135055776	167011776	213597184	239847552	262274976	200506352	180791088	200919856	193556704	305704480	220628960	295911744	248956976	51600036	221689632	234731040	206280368	208774768
1480	286.079	0.833561	372405	215143	505103	412348	390513	368122	96544.6	90205.8	93066.5	80680	104730	86159.1	107589	68511	129982	144993	87997	83409.5	120935	110445	101210	86517.8	89599.2	86548.6	70092.5	69846	93584.8	136359	91866.2	74175.9	120909	76266.6	98146.2	78512.6	125750	107226	77655.9	72154	87317.9	121374	84655.1	65446.4	90587	75220.1	69891.1	75088.8	101573
1484	340.126	11.1622	365298	318313	0	0	0	0	0	0	0	0	0	7497.45	0	0	0	0	0	0	0	0	4293.75	0	0	0	0	0	0	4080.51	0	0	0	0	0	0	0	0	0	0	0	0	5806.85	0	0	0	0	0	0
1494	108.022	0.87352	334654	449199	7126.48	13091.8	23744.2	16575.5	1.65459e+06	1.56794e+06	1.21615e+06	1.35372e+06	1.28815e+06	1.03543e+06	740260	1.3019e+06	1.76277e+06	1362561	1.34929e+06	1.45853e+06	602428	812988	903760	762517	1.12126e+06	1.42698e+06	1.20743e+06	1.37607e+06	1.14453e+06	668097	1.01294e+06	835569	1.42424e+06	1.21104e+06	1.13774e+06	1445850	746399	1.62805e+06	871999	1.04369e+06	1.51042e+06	1.25043e+06	1.22174e+06	1.49555e+06	3.04789e+06	1.79134e+06	1.0643e+06	1.36818e+06	1805559
1495	373.098	13.376	334252	250424	0	0	0	0	25689.9	30141.7	0	8700.86	21608.9	16946.4	0	15759.5	0	21305.9	34624.6	30923.9	10546.1	14959.8	9825.55	14729.7	18364.7	35296.7	12816.1	0	32707.1	0	0	9408.83	0	23503.8	37080.5	42264.8	11783.3	5245.74	0	18231.4	47931.1	19434	33928.8	9055.12	48997.2	29240.9	28296	24979.3	8874.97
1496	213.049	14.3179	329333	406961	8143.52	33288	67917.9	53426.9	54737.8	44880.9	85636.4	83545.5	93470.5	161332	125748	134170	37847.3	43636.1	50267	81140	61597.3	71373.3	76140.4	131609	79515.3	138896	132547	157293	191721	289157	235035	197813	79692.5	75235.4	119562	166007	118565	178491	189089	206627	213652	258304	258073	324894	273855	395515	297986	309062	138880
1498	367.046	1.23315	321408	516407	0	0	0	0	0	0	0	0	12149.4	33910.1	21425.5	19219.8	0	0	0	0	9905.9	17297.1	22952.9	35800.9	0	0	6628.18	0	70586.1	42978.8	58188.2	77021.8	0	0	0	0	0	11218.6	11558.9	60364.5	0	0	0	0	0	0	6145.34	44798.7	0
1501	418.132	14.2123	318719	293766	0	12008.3	22023.4	21137	42622.1	57462.4	121449	86733.7	143309	268732	187404	162519	31945.2	40319.2	62526.7	89303.2	72992.4	65076.8	72577.7	135060	79878.7	134780	79750.6	204933	292319	394784	333922	275730	79259.5	79499.4	121297	216060	206137	246008	278255	261033	231329	438017	326140	664124	507972	643811	397675	563477	226971
1502	234.062	15.7039	315370	238906	225654	226970	257941	232760	122188	131390	146055	152133	1.31568e+06	1.09014e+06	968367	1.25683e+06	209734	118430	113218	114474	1.06527e+06	646673	1.85423e+06	593483	120285	145154	157280	197089	2.0208e+06	605045	1.10271e+06	1.42544e+06	200394	140473	165711	174038	634533	663271	1.04033e+06	597417	196908	190376	181780	165894	498763	892046	752487	1.77884e+06	234308
1505	382.994	9.76762	313104	6.0097e+06	0	0	0	0	0	0	0	0	0	0	0	0	0	8463.96	0	0	0	0	0	0	0	0	0	0	0	0	0	0	0	0	0	0	0	0	0	0	0	0	28130.3	0	0	0	0	0	0
1506	345.124	2.7522	312803	495863	0	7942.13	0	9762.85	6018.75	9095.05	6872.85	5814.69	15519.4	27944.2	21610.2	0	17631.8	15210.7	4457.12	11613.7	17846.7	22206.4	20097.7	0	5875.16	0	0	9338.85	22760.2	0	23286.6	0	14171.7	11072.4	5392.03	8783.08	19534.9	20191.5	24496.7	0	8936.29	10048.4	0	0	19979.2	9414.44	17433.4	16926	0
1509	316.078	11.0101	293896	186740	0	0	13981.9	4591.69	132258	184454	47157.4	58506	240919	206495	192308	224767	60956	69161.8	110100	67545.8	154525	184228	157437	140356	150099	36583.6	226764	44647.2	230025	167906	191962	238938	58220.8	260629	191008	111552	108650	127708	139672	176135	152966	42934.7	50311.2	22153	247263	191846	208305	184873	99800.4
1511	137.034	12.5205	293232	301128	23078.2	22448.4	23518.6	21843.3	974263	1.11271e+06	310939	666339	1.99038e+06	1.76221e+06	1692186	1.93866e+06	600692	816150	837023	687211	1.38777e+06	1566971	1401156	1.27284e+06	1.08527e+06	424323	807438	758198	2.17417e+06	1.24983e+06	1.76786e+06	1.8894e+06	500816	919137	953855	848035	1.27771e+06	1.19261e+06	1.25133e+06	1.25845e+06	1191793	419403	136841	530748	1.81155e+06	1.86488e+06	2.03344e+06	1.75212e+06	742950
1512	266.086	9.39737	283738	334372	2963.07	5972.44	5647.98	6283.62	85272.2	89075.3	61751.9	59016.5	33151.9	46956.7	39650.2	31633.4	48058.2	60939.7	62299.8	52027.4	31887.7	53692.3	34264.9	33426.8	73044.2	72283.7	65048.1	58342.4	51429.5	24180.9	31184.8	37756.3	46218.7	65782.5	72468.2	62147.4	46766.3	30630.3	38995.8	39053.4	86681.2	67349.1	100777	57169.7	45454.7	49727.4	42530.1	43432.3	70413.6
1513	345.133	0.929347	277264	304558	4750.96	7260.27	8187.49	8073.35	0	0	0	0	0	11336.3	10218.4	11314.8	0	8775.89	0	0	5383.16	7256.59	8479.82	44203.2	0	0	5662.04	0	0	7890.59	11345.5	0	0	0	0	0	5062.75	10311.2	13912.6	21227.7	0	0	0	10081.5	9624.4	28927.3	15831.4	9177.41	0
1518	131.035	14.2361	269519	312510	122302	143636	168663	128982	198181	130525	129664	78820.8	645297	388600	495553	424365	112382	104123	147634	113492	562218	575920	588317	509064	168223	209496	139262	154990	983211	267191	441306	411088	109732	133212	164070	131646	697300	540512	1.05212e+06	485759	227072	256200	345538	253321	1091964	733809	791082	824526	211288
1519	153.019	1.37794	265271	331710	117668	147203	252880	245389	2.70023e+06	4.54527e+06	2.22313e+06	3073208	1.35148e+06	8.35509e+06	6572638	5.82396e+06	2.9662e+06	3.83488e+06	3.97789e+06	3.17575e+06	8585546	4.10762e+06	11650708	12603821	3.0443e+06	4486952	3.52709e+06	3.4336e+06	7759484	5.7091e+06	7930491	5932066	2.81732e+06	4.68108e+06	4.20544e+06	3.45642e+06	12568276	5.77168e+06	21526868	14299520	4525335	4.51003e+06	5175014	3.72237e+06	14864343	15921009	13409854	15823005	3.63261e+06
1520	141.019	1.6344	265076	276859	147952	162089	152516	138927	170251	238584	132557	117100	174538	166995	152183	153891	85899.1	174205	207335	129186	116752	157368	129247	117247	188659	201458	74665.9	78656.6	132434	109733	146410	153863	68807.5	68773.9	125193	88923.9	77159.2	81363.5	100014	116388	76350.7	88273.9	80777.1	86416.4	125114	156569	146239	113407	83130
1522	280.104	6.40097	260835	300400	0	0	0	0	97840.3	86416.2	80799.2	87513.5	43471.2	60317.1	51735.7	53647.2	84515.1	86718	99631.4	85848.6	43842.3	42987.9	52489.8	42583	110738	110133	118547	101743	59427.1	51190.9	56795.7	51719.7	95513.2	93237.5	124796	136811	57289.9	51196.8	54953.3	57520.3	109267	108873	134790	106977	77514.3	62715.3	71210.3	74609.6	94453.8
1528	280.104	11.5394	253137	236670	0	0	4811.05	4762.59	93098.6	120306	47166.5	64575.2	85245.7	98861.7	96745.3	124115	37272.3	62542.7	71499.7	45059.2	47929	49364.8	51754.2	70841.7	116193	111442	121929	157441	106006	122581	175056	177530	62060.1	101441	137146	99172.6	87555.7	105667	136753	143307	204438	161518	177116	182411	69344.7	121999	93653.9	160154	121860
1529	130.051	3.33948	250731	367478	10852.4	7015.91	7235.96	6804.61	607678	920366	623598	674702	87892	90804.9	91974.4	131725	20017	142391	599014	449982	92262	143453	179627	181030	240453	463152	229294	41603.7	296707	132418	189967	150764	31061.4	30335.4	46250.9	42658.8	200348	314625	375948	552771	55050.8	374423	514392	651452	356559	391994	524189	531145	44168
1532	168.067	9.08199	246088	227065	4980.09	3640.3	4827.06	5901.22	31826.1	35506	148609	38700	16626.8	28963.8	18871.8	27845.3	15841.6	30533.1	26486.6	27522.7	13106	28859.7	14983.8	24842.7	32217.4	153409	25694	37354.9	36393.2	13087.2	26738.8	13562.2	21801.4	25320.5	32605.1	49001	19689.7	15002.9	22892.6	29670.3	39158.8	349813	46121.9	462860	39459.2	38161.3	37258.2	50367	33694.6
1536	186.041	16.8327	245576	233629	9828.85	9083.42	9123.95	8797.91	17329.8	18444	19441.4	16470.7	79610.4	71619	69951.7	72325.6	17584.5	16108.2	15582.2	14661.5	96671.5	72070	77364	62097.3	17118.7	15237.7	18740.1	15376.3	89133.8	47610.5	51561.1	53200.2	15885.9	18145.7	16570.5	18759.4	100050	81150.4	88187.7	66826.2	22561.1	26472.7	21930.4	24927.8	110935	94552.8	85584.1	67873.4	24372
1544	373.094	1.31793	238959	351291	0	9577.07	10374.6	86691.4	23103.4	59513.9	17241.6	19887.6	53805.2	20009.1	19758.4	23449.7	8283.75	27543.9	17890.7	32591	22872	37352.9	27594.1	24712.6	30062.6	83252.7	8621.55	16596.3	38111.5	26555.5	32496	51575.2	8570.41	17216.7	33334.2	29678.5	26408	52607.7	45267.3	68951.9	45727.6	77663.1	39513.1	74924.2	67124.9	55832.4	59141.8	64866.6	37771.9
1545	315.082	11.6785	238674	187120	0	0	0	0	11260.3	26327.4	9616.56	11070.8	31420.6	34426.2	31964.2	41067.5	10058.4	12159.6	12988	9115.55	14675.9	24031.1	24563.6	20027.3	19718.1	24590.7	17404.4	14992.8	24631.2	40148.2	32490.5	35854.7	9317.09	12754.4	21421	25632.2	10530.7	25209.5	32799.2	36658.8	29417	23680.4	29709.7	18232.1	41388.8	48079.5	35238.5	45365	16721.1
1547	131.035	1.22614	228273	283842	113509	151529	157008	145072	409258	497013	330110	396644	367960	417508	311741	359910	274132	368709	441007	395834	285294	354695	370693	350595	454102	510110	419877	493641	444572	254214	356211	388747	347316	458914	509392	511983	277726	335603	380640	411792	586107	445635	625973	507508	491202	414793	383373	493566	530047
1549	280.105	11.1771	223822	200282	0	3649.78	0	0	0	0	9342.66	0	8275.91	6501.93	0	4031.48	0	0	0	4926.51	0	0	0	4481.72	0	0	0	0	0	0	6171.89	0	0	0	0	0	0	0	0	5034.74	0	0	0	6708.33	0	0	0	0	0
1554	341.109	2.93591	212461	230059	0	10810.6	36922	14686.1	18392.6	24057.8	19174.3	5492.35	54172.5	78657.4	37388.9	55599.3	7394.58	9686.17	7901.75	10640.3	11588.8	27344.3	29194.6	26145.2	12096.4	14520.8	9805.16	19341.8	32635.4	43089.2	34468.3	45597.1	8518.01	7903.36	12530.8	8030.1	9181.6	25460.2	9798.84	40713.1	12722.5	22578.3	15631.8	8654.91	24334.7	48985	21269.3	47621.1	0
1568	203.023	17.4225	195323	120041	183102	148049	134395	141905	1.13778e+06	2.32212e+06	468151	684177	3.70934e+06	3.98355e+06	4.07032e+06	3.93773e+06	837158	918326	839118	978424	2637945	2753438	3.14056e+06	3.44596e+06	1.10283e+06	1838219	615978	862124	3.59932e+06	2.46644e+06	3.5835e+06	3.57189e+06	612923	1.02959e+06	907858	597928	1.93166e+06	2124275	2.04144e+06	2.84295e+06	1.47724e+06	1.14369e+06	999575	1.03768e+06	1.79147e+06	2.57104e+06	1.95408e+06	2826958	908541
1569	146.046	10.6949	194383	116947	7110.48	6722.61	6673.92	0	88020.6	81221.3	86465.6	99176.1	46085.4	53358.9	40416.3	63178.1	76758.3	67980.2	79519.3	44879.4	31082.4	44285	43849.4	30470.6	71533.5	77817.2	200272	199240	191292	46431.8	70420	86458.3	119785	152110	148743	139171	64591.8	45602.9	96266.6	57354.4	178732	45717.3	209622	192634	165197	181458	282099	225309	218243
1570	326.109	11.1348	194146	58010.6	0	0	0	0	7620.15	8092.1	7446.48	5977.03	9352.6	30358.5	12403.6	15115.7	5847.17	10019.7	8915.02	0	6586.2	4505.29	9028.11	12197.5	6812.98	6089.54	9167.58	7773.67	13042.5	14643.5	12299.6	15466.6	7626.48	8217.66	9156.16	0	7136.19	9954.63	12292	13869.8	9707.99	8294.94	10738.2	6451.72	13003.6	14943.8	15685.7	10600	9339.93
1575	144.067	4.87923	190731	220114	18615.8	13865.7	14189.7	15583.1	85831	75178.6	49712.3	64633.9	71098.4	123956	63979.3	61585.2	86456.2	57580.5	68951.3	51392.3	52393.9	50457.5	72782	54284.4	82390.3	91668.6	85037.2	101653	134694	62124.2	57427.2	53346.3	114117	97438.9	98794.5	72331.5	163585	104496	139398	148894	186014	146303	144258	142564	208780	124471	151714	189035	127057
1578	108.022	1.10344	188380	264824	3343.94	10260.8	17296.4	26818	1.24149e+06	1.4622e+06	1.17021e+06	1.46923e+06	1125704	1.06146e+06	857336	1.32918e+06	1.3596e+06	1.12292e+06	1.07587e+06	1.50209e+06	518381	677326	849025	663540	960272	1241243	1000783	1.44093e+06	948159	656846	942210	718037	1023165	856593	969024	1.36189e+06	793905	1.45523e+06	982022	928765	1.20571e+06	1.21817e+06	1.15618e+06	1.42039e+06	2.35735e+06	1790789	994207	1.41263e+06	1.53475e+06
1583	107.046	1.60818	727830	900774	0	0	0	2442.25	0	0	0	0	0	0	0	7673.48	0	0	0	4863.73	0	0	0	0	0	0	0	0	0	0	0	0	0	0	4665.81	0	0	0	0	48654.4	0	4619.34	9529.38	0	0	0	0	0	0
1588	189.058	4.91181	183921	331262	25808.3	42928.8	44957.4	54480.4	36526.1	32461.7	30302.5	27928.4	0	0	0	0	24024.2	22946.6	41788.2	19764	0	0	0	0	27374.3	22148.1	34828.3	44469.8	23882.5	7982.96	0	0	25870.1	30919.8	39012.8	34924.9	0	18961.4	0	8476.38	19972.9	14424.9	28658.7	24849.9	20589.3	0	25799.3	22649.1	22650.9
1598	122.025	4.5539	177336	229962	12342.1	14455.2	16961	17723.4	19224.7	17799	18477.8	19942.8	21391.3	26477.6	19536.1	25825.1	16257.6	17177.8	18121.2	19846	18113.7	18578.5	17182	18651.2	16899.8	18275.5	18501.8	23693.3	19317.7	19870.2	18994.9	21900.8	17749.8	16425.2	20349.8	18528.9	15569.1	21990.5	25442.5	22040.6	20205.2	20316.8	22029.5	23304.8	23229.7	23774.6	21907.8	22078.2	23336.1
1602	128.035	14.22	175854	249688	53879.4	84724.6	111208	106544	1.58542e+06	1.95581e+06	1.16449e+06	1049076	3237186	3752541	2.84092e+06	2.99896e+06	523510	678711	921638	737314	1.80019e+06	1.86027e+06	1.61541e+06	2.65087e+06	2.44739e+06	2.70167e+06	1656480	1.88599e+06	9393766	4.03563e+06	4.03807e+06	4.00265e+06	753297	1.1311e+06	1.64699e+06	1532185	3391198	4.0059e+06	3.9558e+06	5346251	6.40208e+06	5686771	3770904	4565871	12233813	10512390	9321593	9002598	2.51155e+06
1619	231.063	2.18104	155801	148217	0	0	0	0	4863.35	0	4602.11	4876.88	5897.42	0	0	0	2933.02	4029.33	7040.33	0	4858.48	0	3731.8	0	5397.48	0	5636.43	3039.95	0	0	9081.89	0	3258.74	4556.81	4175.55	5407.2	6272.99	7203.66	0	0	6753.66	8662.31	10996.5	6673.62	8715.07	0	0	0	5905.17
1623	255.063	2.11718	153273	237581	0	0	0	0	8120.22	12033.3	7276.32	6910.91	65311.5	43462.3	47405.2	48828.6	5722.01	7014.21	7485.81	10109.3	20265.6	19615.4	26293.7	40656.6	19198	29378.8	16801.8	20196.9	191521	48200.4	100905	115861	6231.68	18555.3	26403	28336.1	30062.9	39415.7	34538.5	72238.2	53182.3	47386.5	69894.7	59570.4	225767	198844	142614	275451	32455.7
1625	443.066	14.9836	152625	241528	0	0	0	0	0	0	0	0	0	0	0	0	5518.38	0	0	0	0	0	0	0	0	0	0	0	0	0	0	0	0	0	0	0	0	0	0	0	0	0	0	0	0	0	0	0	0
1634	137.036	1.71179	147150	138393	81333.9	55245.9	34739.7	68431.7	86974.4	122483	160419	76720.5	89594.2	64390.8	180832	67303	106468	107477	86218.2	74714.8	71629.2	102496	116776	108717	197293	117511	133441	59602.1	91577	41210	57398.8	86827.7	132868	128838	84221.8	118192	99699.2	188112	96056.9	84792.7	479371	175239	149066	94806.3	56114.9	64216.8	329658	78964	97276.9
1637	179.035	0.867293	143359	200394	24620.7	25023	26548.3	29310.2	123812	109989	151612	133467	347953	176858	383601	257980	153100	105788	147241	116089	243055	283868	360601	214444	135132	143090	164656	153349	523565	212185	317412	317638	169371	187751	133956	191735	386442	340592	457465	401759	113274	162695	134193	162296	309829	294883	345750	360081	145618
1639	401.13	13.8039	142279	157690	4695.77	15000.2	36347.7	11736.3	401213	469013	343689	290825	640853	669490	630094	634639	347901	387115	414691	332051	408962	426401	524079	369323	386168	499275	424444	371633	744964	487822	607354	644858	317293	436849	461933	437726	426550	364929	507746	458033	398271	408103	394113	275105	509870	639104	618372	674545	268148
1641	341.133	13.0996	141128	155659	3695.84	6023.71	8532.26	7221.57	3.32099e+06	4976593	3.04397e+06	3016262	1.78019e+06	3.33668e+06	1.94744e+06	2.57359e+06	2.70603e+06	3.63273e+06	3.67134e+06	3.78994e+06	1.99661e+06	1.23631e+06	1.49128e+06	1.99651e+06	3.35023e+06	4.62501e+06	3.26385e+06	3337714	2128155	1.58922e+06	1.53498e+06	2.00711e+06	2601897	3.66825e+06	3.73052e+06	4.42621e+06	2.22881e+06	1.93516e+06	2.28957e+06	2.49779e+06	4.0917e+06	4258467	3.24e+06	3.41274e+06	2.14598e+06	2.7535e+06	1.87126e+06	2.67443e+06	2269639
1645	284.075	13.3101	138250	236855	4306.44	3343.5	3364.73	2664.2	52907.1	60184.3	79671.4	72445.7	220069	240467	273677	238838	37215.2	45294.5	54965.6	77817.1	108107	86495.6	137177	229024	43849.9	45393.8	37879.8	35502	129162	81321.2	113200	144373	34133.2	37521.4	33897.3	45723	76551.6	102284	93538.2	116766	25229.6	36228.1	24799.6	22679.1	56539.7	67159	64024.2	72203.4	27298.8
1646	123.045	0.991087	136610	173280	25702.8	28607.8	33060.4	29576.6	3.07485e+06	4.21649e+06	1.47279e+06	2531147	1.68639e+06	1.17649e+06	1.19958e+06	1.46062e+06	1.27524e+06	987729	1.90347e+06	1499614	658690	970261	926194	1.14049e+06	3.79704e+06	4951586	2.08756e+06	3.01111e+06	1.08662e+06	1.38433e+06	1.23917e+06	1.00683e+06	1.3172e+06	1.87842e+06	2.61498e+06	1.83789e+06	844314	1.49016e+06	1102743	1.65513e+06	5.13045e+06	7.63327e+06	4627504	6.24368e+06	2.29406e+06	1.96402e+06	2411621	2.12296e+06	5200876
1650	169.033	1.23814	500465	633328	2430.92	0	0	0	0	10179.9	22617.2	6771.44	59534.6	65574.3	55040.5	49398.6	25317.4	29516.8	18371.3	27324.3	39329.2	39477.1	50674.2	47332.9	9223.59	12450.7	14089.2	17640.9	39529.3	20954.2	32895.8	65110.3	10639.9	25215.6	24438.8	18802	26552.9	31088.7	20011.4	28253.7	0	23937.6	5370.87	0	22647.2	50221	34140.9	27941.8	20126.8
1654	145.051	1.7404	132712	147440	42441.4	46998.4	51707.4	45427.5	4.24902e+06	6.84149e+06	476135	2.23764e+06	583858	1.91347e+06	539324	586953	303542	591958	558024	947063	623692	719362	802020	620349	3.07917e+06	4352138	1.58319e+06	2.13351e+06	519959	1.4699e+06	569728	636618	318240	905412	1.79362e+06	1.13881e+06	589012	553133	566089	1.77496e+06	10680490	4.15092e+06	9955626	9700907	2.61881e+06	1.17167e+06	2.01911e+06	648035	3064426
1657	417.119	2.91303	128273	132835	0	0	0	0	0	6378.64	3785.66	6435.89	19963.9	0	0	19192.7	4363.9	4900.8	4798.13	5493.69	0	0	0	0	6267.33	0	4440.95	0	0	26341.1	0	0	0	7245.04	5500.08	0	0	0	0	0	0	0	0	0	9578.79	8684.71	0	12946.3	5466.88
1660	443.066	11.5409	127315	136853	0	0	0	0	38131.7	53288.4	35372.7	35265.5	29502.5	45454.1	47348.3	54146.7	8908.22	13125.7	28836.5	16881.5	8686.33	6218.76	9873.21	17207.8	27557.7	88378.5	30339.7	74312	87886.5	50698.4	54610.7	117524	16700.5	13164.1	33345.6	29342.6	20047.5	50565.8	38455.5	67897.6	62155.4	256514	61271.3	225795	96832.9	105562	82889	130970	35923.6
1661	131.035	0.864847	127182	167549	135430	162072	165015	165033	221843	282190	247549	237709	237704	197376	217778	229773	206258	232126	297566	190956	299845	243154	292531	257103	214992	239752	202293	207758	202273	193760	227829	192571	193534	203218	207456	214271	247641	213634	211057	273210	214730	189842	188249	208287	207881	194089	201386	203131	200953
1663	297.088	1.19551	126628	150695	0	0	0	5929.26	0	0	0	0	0	0	0	0	0	0	0	0	0	0	0	0	0	0	0	0	0	0	0	0	0	0	0	0	0	0	0	0	0	0	0	0	0	0	0	0	0
1672	293.049	11.3495	122478	54017.7	0	0	0	0	935590	1.17536e+06	439146	622036	356666	145811	160100	169116	687583	1.06948e+06	986331	626798	319167	377769	165553	95435	1.49507e+06	1.5875e+06	1.3432e+06	1.06085e+06	673999	162311	231050	268299	906702	1.51413e+06	1.6999e+06	1.42635e+06	403363	247079	315540	239996	1.78379e+06	1.16945e+06	1.82593e+06	1.20185e+06	871964	569267	703730	357323	1.26427e+06
1682	210.041	2.96087	116611	164712	14869.2	7341.01	7147.47	13901.5	16125.4	31795.1	14247.2	16165.2	54096.5	64965.4	55269.4	67449.2	12044.1	15746.5	14160.5	18233	47188.7	59198.9	56946	73292.9	14913.7	23483.8	16912.3	18562	86829.2	78099.9	65960.5	85829.4	13739.6	16685.5	19523.2	20066.2	40308.9	38289.8	48951.1	52846.2	24460	24536	23992.4	22768.1	33613.6	90073.1	77121.1	115835	19556.6
1683	460.167	14.1166	115641	147060	0	0	0	0	0	0	0	0	0	0	0	0	81148.3	0	0	0	0	0	0	0	0	0	0	0	0	0	0	0	0	0	0	79827.7	0	0	0	12820.6	0	0	0	0	0	0	0	0	0
1688	459.136	13.0629	112557	77834.3	0	3441.63	8639.74	4496.87	866979	881371	716417	703530	995342	678066	916023	822596	824548	792780	769893	760394	887467	908685	935961	800860	963276	887217	947048	857226	808903	863298	918193	937050	764870	729321	875560	635448	889387	987422	770814	855528	1005376	887085	989354	808160	1046863	823470	962936	715361	980610
1692	243.063	6.7613	111109	221661	2893.39	4422.06	4891.72	4673.05	17498.8	16932.6	11947.2	14991.9	18136.8	16439.1	13395.9	15058.9	12687	13966.8	12383.2	13613.9	11583.4	14830.1	13965.4	15498.9	22847.6	19582.1	17859.6	18285.2	20321.7	19872.6	22055.3	18402.7	10493.6	14103.1	20442.2	19846.7	12168.5	15002.7	13134.1	24058.1	37302.3	26234.6	31829.7	31772.2	47877.2	33851.7	32158.4	30080.8	20754.2
1694	228.064	9.39325	109980	182078	0	0	0	0	118968	133107	151316	177669	150394	178642	191332	180201	155020	139568	167660	186013	144955	151457	178206	223891	134683	182324	167708	208729	137481	120235	178587	205134	184454	117961	128543	182165	208654	220176	230559	231546	122587	204009	161127	200825	121438	178921	163005	241387	165657
1695	503.158	0.963428	109488	170149	0	0	0	0	0	0	0	0	0	0	0	0	0	0	0	0	0	0	0	0	0	0	0	0	0	0	0	0	0	0	0	0	0	0	0	0	8242.59	0	0	0	0	0	0	30402.1	0
1698	227.056	7.09	108726	201116	3084.27	3648.68	8235.28	5121.31	56387	68944.5	72923.3	70644.9	35810.1	42561	33638.4	43354.8	62212.4	62822.7	78151.7	77367.9	34568.7	41686.6	61867.2	39431.6	70395.5	80407.6	89683	91556.7	43373.9	35060.5	40268.1	42232.1	58716.4	64264.6	82343.5	90684.9	27150.1	40151.9	49078.1	40510.7	71585.4	72181.1	106907	82153.6	46899.7	58183.7	56104.3	54414	55187.3
1706	133.03	4.69026	104270	166633	16334.4	35967.8	26557.2	30443.4	10265.2	23350.7	62269.5	34417.1	0	11846.2	11865.4	13934	14777.1	11611	10701	17018.7	11589.2	9502.43	8779.19	12584	10655.8	8632.69	10393.5	15213.6	9891.12	11532.9	15247.2	16769.3	14421.1	10484.1	10717	43323.6	9350.86	18032.1	11369.4	0	13090.1	20758.9	9852.41	12943	13315.2	10554.6	16014.7	14205.4	11713.8
1711	108.022	9.61261	101529	77031.2	2437.71	14766.8	25755.9	19641.5	38448.5	23046.9	39665	20799.9	2.72277e+06	2.94791e+06	2.66946e+06	2723208	31688.3	25138.8	26915.7	38801.3	2512547	1985805	2.91237e+06	2.06271e+06	25227.2	29854.7	27004.3	30675.8	2728818	1.6419e+06	2101415	2697437	27479	37855.4	42181.6	60732	1.70523e+06	1.55933e+06	2.05105e+06	1.70561e+06	21251.4	31661.5	31589	31624.2	1.55224e+06	1.70287e+06	1.69472e+06	1.98788e+06	37185.1
1713	345.132	1.25466	100960	130527	0	0	0	0	6697.24	13817.6	15885.7	15937.5	64170.5	181002	63834.2	85050.4	17679.8	0	8513.82	13643.7	67562.6	94222.9	62704.8	254172	19228.9	16410.4	12872	12337	25930.7	94408.7	33197.1	40025.1	14363.1	0	16934.5	19086	55074.4	49878.6	49834.3	153190	16177.3	20011.5	19701	21644.9	195066	327750	153204	65506.3	14937.2
1718	483.131	13.7336	98073.5	125675	0	0	4863.47	3732.21	51630.1	65605.3	44383.9	42028.3	157340	129737	76379.1	73599.2	89902.3	59113.9	85532.9	53726.5	276707	48602.7	247552	57816.8	53433.5	77954.9	56920.9	59289.4	259730	59887.1	74273.8	91687.2	133747	53774.4	69606.7	72290.3	252886	208833	251714	62130.7	62988.3	67572.6	56016.3	45688	431156	359645	352395	279648	124791
1719	439.129	13.6454	98026.8	108749	0	0	0	0	0	0	0	0	0	0	0	0	0	0	0	0	0	0	0	0	8909.29	0	0	0	0	0	0	0	0	0	0	6546.59	0	0	0	0	0	0	0	0	0	0	0	0	0
1720	503.162	13.0076	97899.1	101428	0	0	7171.36	0	152498	163186	146202	148828	227730	277001	224512	244285	135321	161774	161917	132985	168876	169328	146799	157600	133201	124990	138577	146221	359965	178349	179737	176711	133727	169367	124247	150580	134286	154639	147464	171699	104188	150134	145003	108949	267280	427059	258708	304121	122637
1723	431.14	14.0165	97184	104000	0	0	3405.82	0	78393	48232.9	46182.1	51789.3	86771.7	92211.1	82792.3	67084	52529.8	28460.3	22125.9	42442.9	70872.4	76669.3	86474.8	66578.6	59292.7	41321.8	75859.8	40509	107791	55529.2	84344.3	88039.2	73143.1	58828.4	53124.5	90509	77627.2	74504	53629.2	68173.9	55992.4	56805	64167.2	48641.6	54732.2	80939.3	70590.8	90261.2	50830.2
1728	503.162	14.2817	95740.1	134612	0	0	0	0	0	0	0	0	0	0	0	0	0	0	0	0	0	0	0	0	0	0	0	0	0	0	0	0	0	0	0	0	0	0	0	0	0	0	0	0	0	0	0	0	0
1729	93.0345	7.24297	95515.6	121436	36469	28806.3	30717.1	36159.6	584292	753963	473216	796122	2.72251e+06	4.24279e+06	2896859	3.98703e+06	574269	520886	474167	712246	1.63625e+06	2.33944e+06	3.42076e+06	4.82183e+06	416557	434261	493427	625179	1.96769e+06	1.65527e+06	1.86047e+06	2.80073e+06	347868	499899	454270	611171	1.367e+06	1.86382e+06	2559571	4.04632e+06	409360	391478	479618	469178	1.51414e+06	2135312	2.17384e+06	2.98721e+06	365250
1735	423.112	13.764	92422.5	131476	0	0	5223.71	4627.59	53918.5	78509.1	47947.3	45945.7	54813	76809	76517.2	86126	37103.3	55484.8	58418.6	66896	41021.9	55689.9	61461.7	65396.7	51216.7	81005.3	51310.2	62039.6	72357.6	66886.4	82187.6	90765.8	34587.9	52971.5	74025.5	82003.5	37444.8	42938.9	62244	64134.2	63289.8	68012.9	59915.6	50921.1	65309.6	77851.4	80407.4	88414	28771.1
1736	421.118	1.71306	92300.8	91212.9	0	0	6662.34	3809.91	0	7630.38	9151.02	7776.27	19151.9	9026.83	0	14079	6623.24	0	6295.98	5084.65	10040.4	14755.1	9481.33	8342.25	11515.8	9235.27	6052.48	7562.67	21700.9	15783.2	16903.2	16350.6	3838.21	7801.75	7724.27	8740.82	10944.8	17858	14179	15768.4	12374.9	9325.54	10155.3	9429.32	44832.8	24721.9	23331.4	21624.4	16832.6
1739	533.186	3.06267	90903	62702.8	0	0	0	0	0	22198.2	0	0	15886.2	0	22400.8	23335	0	8309.82	0	4178.23	0	10114.2	12965.1	16950.9	0	0	0	0	0	0	0	0	0	0	0	7466.86	0	0	0	19654.1	0	0	0	0	0	0	20480.5	0	0
1753	683.228	14.1551	86818.7	101588	6429.71	0	0	0	0	74050	27411.9	32637.1	0	0	0	0	52007	0	26391.8	49744.8	24280.7	0	0	27021.9	38177.9	22440.1	0	0	0	0	0	0	0	50128.8	49397.2	31687.2	24013.8	0	0	0	0	0	61111.7	37514.4	0	0	0	0	47438.1
1754	431.14	13.7751	86737.4	89373.7	0	3957.3	5777.92	0	141964	134656	129215	114686	69065.4	71725.5	72540.3	79625.5	124568	141082	118676	120454	80243.2	89935.3	84596	76947.4	138295	150878	159587	130203	88988.2	61761.8	79465.2	90069.6	104014	118841	130185	157267	71382.5	68355.3	74133.4	71232.1	135287	109072	158673	100156	64012.1	72890.3	70416.1	79781.9	126364
1756	287.104	1.68237	85324.8	95594.6	0	0	0	0	0	0	0	0	0	0	0	0	0	0	0	0	0	0	0	0	0	0	0	0	0	0	0	0	0	0	0	0	0	5141.29	0	0	0	0	0	0	7738.7	0	0	0	0
1759	177.056	1.1826	84801.7	115779	14816.8	18921	23437.6	26688.1	18957	28298.2	23071.6	18840.1	54532.5	49008.3	43428	39296.3	18110.1	21342.2	19151.3	20816.7	28361.5	31566.8	27958.4	38641.3	28689.9	29213.3	22081.5	17003.5	21130.5	54573.4	48436.6	42688.1	20431.3	25331.8	25519.6	26727.5	24503	31085.6	30132.6	18312.8	49090.2	71880.6	22950.8	45220.5	56904.4	25666.5	29319.8	39524.9	48406.5
1775	535.151	13.817	79976.2	96389.8	0	0	0	0	15675.9	35140.8	0	6501	15074.7	19584.9	17035.6	16618.1	6105.97	7270.95	11945.7	8311.5	10206.2	11659.8	13142.5	11995.1	18702.8	31607.8	14014.6	10456.4	12962.2	12699	16016.6	14962.8	6794.88	8817.33	13228.7	13867.4	8777.03	9489.56	10817.3	16615.8	42379.8	21657.6	38484.1	18730.2	17548.2	17687.4	19719.4	13431	8667.05
1780	242.08	15.0868	77814.1	11753.8	7356.63	6635.34	6064.99	6367.77	1.45826e+06	1.48884e+06	1.16383e+06	1.79529e+06	750827	1.22297e+06	884272	1151988	1.02137e+06	890219	1057062	848951	760104	822229	1.07748e+06	967502	1558862	1.81364e+06	1594057	1.81529e+06	943645	618129	779521	1163270	842117	1107732	1.4298e+06	1.48222e+06	771633	741845	1.09875e+06	1.06211e+06	2.99441e+06	2261749	2.98645e+06	3141218	1.60471e+06	1.469e+06	1.42369e+06	1.68917e+06	1.82837e+06
1786	116.072	13.1663	75956.5	60419.4	8644.84	13824.1	17614.7	18004.8	329541	612207	148262	185424	85061	553235	168573	442472	82711.9	203659	176029	99180.7	135851	140752	168244	270715	516212	769269	369704	596372	864047	425213	273110	198241	186679	246493	308607	311101	203519	286401	211120	634917	987794	1328967	770830	1.06525e+06	899331	1.65916e+06	1.06425e+06	1.86415e+06	278174
1826	417.125	11.061	66127	97866.8	0	0	0	0	90733.5	115061	82639.3	74822.8	57718	65545.8	41460.7	53591.9	79144.4	77461	98095.8	61985.3	62712.6	47426	41582.6	54892.6	82497.5	92612	87643.3	76351.7	127122	47284.9	49521.1	61493.5	82178.5	89823.3	79522.8	69982.7	112694	61776.8	76911.8	79952.8	66741.3	118871	63872.5	78893.3	176870	141531	148354	134986	70002.3
1838	131.046	16.9241	63671.1	70013.3	18937.6	30365.4	39689.3	26306.8	675676	300958	466109	429502	275356	535120	404566	364612	243129	226681	354096	196375	132402	129796	138034	184976	1.11825e+06	736060	1.72691e+06	1536472	962668	522385	672340	631211	551607	791398	1148694	1.23948e+06	600676	440652	674382	439680	2.81699e+06	1.24838e+06	3927215	2.33322e+06	2.63696e+06	1.63458e+06	1.99733e+06	1.15624e+06	1.76464e+06
1844	373.096	13.76	62227	110327	0	0	0	0	67654.9	75239.8	61865.3	87929.7	41052	22527.2	33131.2	21000.7	52688.1	59342.3	64293.9	61439.8	27983.8	37317.9	47569.6	10847.3	74957	72307.1	85623.6	87809.3	52039.4	0	17904.3	15486.1	58171.5	71459.3	74017	82845.8	19738.3	16319.3	32223.2	29215.5	58208.9	51069.3	66778.3	65558.3	36526.1	37349.6	40251.5	28852.1	61683
1848	426.124	2.24596	61415.3	149229	0	0	0	0	0	0	0	2820.06	6477.62	0	6840.63	10193.8	0	3106.59	0	0	0	0	5642.84	0	0	4623.05	0	0	0	0	5446.24	7891.79	0	0	0	0	0	0	5894.12	0	3467.66	0	0	0	0	0	0	0	0
1850	153.019	15.2485	61234.3	318339	60773	304116	1.05791e+06	662958	425537	596017	1.15255e+06	530042	9562509	8870546	9433059	11750516	374351	596980	670902	869108	5704622	4.34686e+06	8476978	4823476	308803	683391	468712	1.16034e+06	8733736	4119848	5927758	9301426	367908	464582	884037	1.24992e+06	3.74766e+06	3738413	6043121	4.61687e+06	247849	401351	835296	918680	3.51757e+06	4.24481e+06	4339430	6.57595e+06	324547
1853	282.088	6.4597	60915.3	56790.8	0	2511.49	0	2291.27	0	4539.08	0	0	6272.38	0	0	9335.27	0	0	0	4773.84	0	0	0	0	0	0	0	0	10884.3	0	0	0	0	0	5137.62	0	0	18485.5	0	0	5928.53	5390.69	4948.46	0	32069.5	27010.5	10616.8	15615.5	0
1856	327.11	1.95659	60276.8	25027.7	0	0	2474.96	0	13422.7	19132.6	14648.5	12738.9	93171	188632	109350	250745	11110.2	11706.1	13816.5	13885.9	33779.2	31343.6	65331.2	114395	15698.1	14869.1	16746	21503.7	87206.7	174275	129599	219602	14274.4	10781.8	11465.2	14898.6	26617	43278.6	62372.4	65004.4	14100.3	25767.8	23370.1	18257.2	78609.2	125843	94886.7	174510	12967.7
1863	310.114	13.2076	59109.2	121910	4297.44	4329.82	3691.73	3318.21	0	0	0	0	0	0	0	0	0	0	0	0	0	0	0	0	0	0	0	0	0	0	0	0	0	74601.9	10792	0	12045.4	0	0	11562.2	12385.9	0	0	0	0	12832.4	17743.9	0	0
1867	509.116	13.5954	58352.8	60853	0	0	0	0	6984.44	9540.5	6656.29	7727.27	400791	468586	427612	366631	87871.3	116273	111247	82845.3	484534	353940	459679	427450	4956.95	30759.1	7482.87	9869.74	437015	440621	496825	345669	107213	157900	195818	206655	374705	302848	472689	423315	10199.2	9897.46	9962.65	11757.2	583605	599577	478522	386260	133245
1872	460.132	13.4257	536087	377095	0	0	0	0	799821	821123	568267	680812	861385	721350	708537	637222	631652	846333	765393	916724	856179	801933	721536	741846	713802	847479	640604	635306	964541	504583	659437	593260	626846	757640	797016	781627	744579	586212	597729	633533	760566	660211	710058	591400	814990	728117	702376	639419	698792
1884	256.046	6.44524	56162.9	76703.2	2613.59	3858.63	3458.08	4272.91	10897.5	16585.8	8094.28	14639.2	19194.9	19221.8	16405.4	15675.1	9623.43	8492.09	12466	6380.68	14692.2	17869.4	16378.7	12128.8	12470.8	12530.8	9239.05	10487	13976	12472.7	12965.6	14868.8	9340.73	13997.4	12051.8	10268.8	10085.7	10200.8	10729.6	13083.8	15217.2	12507.3	15263.5	15389.7	13963.4	13068.2	14656.1	14442.8	8402.34
1888	329.088	2.70164	55201	79891.7	4318.26	12006.3	201303	91682.8	61890.1	99721.9	59988.5	59454.1	61115696	131401256	110473576	174804096	214841	306356	381718	379844	12085894	14868103	18858528	73893016	57944.3	132916	50458.4	85005.8	22905718	116107672	110194616	188160080	281012	380879	444654	476504	11450481	16557266	17092566	16756504	56579.4	84613	69752.6	79201.3	14833731	13413205	13388704	23485118	326539
1895	355.094	9.68633	54223.9	99502.9	0	0	0	0	67234.3	62508.2	71747.8	81759	11898.6	21123.9	19487.4	14767	101246	86885.1	72755.8	73865.7	13843.1	37472.5	19862.5	28017	54204	88564.5	91983.3	112004	33768.1	26787.4	28779.1	28236.5	67196.4	65752.2	75354.8	88025.4	27245.8	37652	49178.1	36337.6	44210.7	79816.9	53694.9	86531.2	33167.6	47998.6	52989.7	51318.7	69994.3
1897	221.03	16.878	53548.5	45094.1	12247.6	12297.8	12462.3	12288.7	359527	283421	314343	306903	588662	639886	619514	432312	350295	296089	293248	248581	315952	293946	305912	375602	357286	341830	418517	357457	440869	459573	455829	411669	349185	322669	286745	238140	286093	276662	245354	285639	517825	376916	505232	392665	319538	372490	311202	268772	420397
1905	431.14	10.9396	51440.2	67067.2	0	0	0	3001.9	358789	306469	132020	174348	355122	207045	173242	280310	207009	157941	195219	176336	302324	205760	310090	125307	347541	197364	368565	201998	802339	92219.1	219340	332085	187508	377555	309838	225225	446936	251309	400023	257291	85413.8	127701	133569	111060	804091	550050	660260	599576	276590
1911	231.062	15.8393	50805	34724.5	3305.47	3638.04	5629.21	7236.59	125498	85763.7	115383	111723	247016	240404	139880	158415	106633	84088.9	83367.1	84020.4	261336	162789	198703	136521	200113	158862	242466	212165	525599	161600	171894	133772	170438	154560	212998	230096	318121	246146	345164	236969	438439	315393	537310	401553	664922	569191	491168	478297	463205
1916	509.116	13.2199	49908.5	44540.3	0	3909.15	0	0	23701.7	17737.9	14043.3	22594.7	804413	396710	461919	579780	24085.4	29165.2	26527.5	15680.1	395059	705054	610577	289215	21632.5	16532.8	26663.2	19041.6	930722	812442	653700	697152	25632.1	98210.7	132039	125144	368486	214047	217099	384523	24289.3	19092.9	23129.6	23173.7	821236	767606	607543	529664	26716.3
1918	179.056	5.67673	49428.6	48334.3	15122.1	29648	31263.6	26128.9	4.9696e+06	6.1375e+06	2.00547e+06	2.74965e+06	2.33708e+06	5.3324e+06	3.36511e+06	3.31061e+06	1.48546e+06	2.95776e+06	3398045	2.29611e+06	1.5921e+06	2.19047e+06	2.42118e+06	2.93302e+06	6.31053e+06	3978220	5.28654e+06	4086994	3.21866e+06	3383177	3.46864e+06	2.94287e+06	1.84034e+06	3.69169e+06	4751423	3.71177e+06	1.52016e+06	2.08325e+06	1.8215e+06	2.92038e+06	6690090	2.73432e+06	7.26017e+06	4.6944e+06	3.40535e+06	3.14528e+06	3.53363e+06	3.03537e+06	4.91114e+06
1922	377.124	9.8169	48985.1	37755.4	0	0	0	0	0	11977.6	9803.61	0	31903.8	22425.4	59396.1	23897.4	17790.1	0	0	0	19719.9	15805.2	26810.6	19792.9	19977.2	0	12244.2	0	58986.2	14660.6	21731.8	25902	7747.44	20143.4	15831.5	14091.2	18233.1	28585.2	29253.7	22259.7	29200.7	0	35438.2	14633.2	60191.5	40980.6	42047.7	28345.9	0
1925	108.022	10.7431	48481.3	35644.7	4052.96	14309.7	29978.2	21019.3	54984.6	63784.8	62731.7	56956.2	519324	546743	502418	533198	56574.5	55703.8	58590.1	57498.9	497308	477516	635843	402903	56169.3	63848.4	57111.4	63528.4	504747	321810	367429	464772	48663.7	58608.2	56990.1	60491	376267	379756	436385	363719	57456.9	61782.7	55876.5	63321.3	319575	347991	361995	410520	51069.3
1932	194.046	1.28491	48168.7	55789.8	5390.41	5395.05	6810.08	8581.58	19959.9	22862	27420.5	19845.8	26061.8	35596.9	32587.6	29546.8	25553.1	21797.8	19622.5	31721.3	25645.7	30071.5	18329.1	32552.1	18647.8	29342.8	15615.4	24216.5	25129.4	27657	26241.6	46897.4	15655.8	24329.7	23811.1	27206.3	17365.6	34258.2	28503.6	38431.9	24697.5	26433.5	29054.6	21471	40019.6	36926.7	36393.6	30520.8	26896.7
1941	203.031	16.872	46500.8	38178.7	7787.49	16901.5	11345.2	17582.7	566891	244882	375125	335929	82764.9	62680.7	53669.1	56243.8	180992	162795	298134	136015	76843	54570.1	50769.7	34213	944604	550392	1.47552e+06	1.27047e+06	571158	94248.9	165742	122835	442705	679682	977046	939936	404765	222680	432665	156076	2.52633e+06	940056	3.43693e+06	1.8747e+06	1.86954e+06	856808	1.13759e+06	604175	1523867
1951	391.119	1.7162	45318.9	49281.9	0	0	0	2323.1	0	0	0	0	0	0	0	0	0	0	0	0	0	0	0	0	0	0	4300.83	0	8333.97	0	0	0	0	0	0	6453.73	0	7633.8	0	0	0	0	8588.39	0	7852.9	0	0	11349.9	0
1958	683.226	13.7323	44190.8	69076.3	0	0	0	0	7539.62	9473.26	0	0	7442.86	6168.34	7680.16	8683.28	5842.1	0	7571.99	0	0	0	8134.58	0	7421.56	8161.48	7354.64	0	8385.58	0	9690.85	9114.01	0	11408.6	10135.2	10057	0	0	0	6643.7	8127.05	10188.4	7161.32	7018.91	0	10628.9	7716.08	10656.8	0
1968	243.077	2.57949	199980	177274	0	2351.09	0	0	116499	159971	87131.2	96425.2	109411	632961	474218	551203	65662.4	86545	88354.4	99176.5	88649.6	101117	100723	134439	108178	128381	87869.6	108562	123941	672130	122330	421181	73470.4	88639	105620	100929	88345.4	110745	104187	195141	188573	151704	159348	164042	184288	177459	168754	223194	109320
1980	387.114	13.8756	40318.3	18087	0	0	0	0	21891.5	19893.1	11799.2	9993.4	41290	34798.6	39283.7	38162.5	17918.1	19985.8	15702.7	15790.2	42714.4	25647.1	37391.2	21718.4	19896.6	26191	15302	11988.3	29095.2	24954.6	32125.9	30336.3	23527.4	21659.9	20133.4	15704.5	41131	20878.4	18586.5	21431.8	18840.6	17430.8	14685	14906.8	21355.6	27436.1	27677.2	17494.4	17720.8
2002	221.03	1.6643	37713.1	146422	2743.19	0	0	0	13354.6	21444.1	11675.3	10030	102828	129718	112814	59059.6	9330.59	19511.2	14586.7	27950	70133.8	97814.6	88933.9	142401	11822.4	22102.1	8766.79	11923.7	53170.8	120632	99379.2	77336.4	8344.03	7974.34	14049.3	16165.1	36622.7	45547.4	39420.2	88709.8	13273.7	18215.6	15666.4	14536	27806.3	47586.3	41249.4	48105	12294.7
2010	200.056	4.98757	36640	53914.1	3918.25	5907.37	3384.21	3084.13	2217859	3.45667e+06	1.96402e+06	2.62089e+06	2451042	1.3627e+06	2.06245e+06	3.02485e+06	782100	1.04686e+06	1.6845e+06	1.56467e+06	2.11915e+06	1838123	2.83238e+06	2248948	2.95017e+06	3.9639e+06	2.94549e+06	4347780	10446741	2.2535e+06	4.23172e+06	5260959	1.21604e+06	2527175	3.14217e+06	3.59545e+06	3598043	5305847	7.71647e+06	6930867	6616252	5.38328e+06	6739957	8613139	10104017	7.77831e+06	9823069	12302532	2.9421e+06
2012	175.045	2.36228	36471.2	35334.6	0	0	0	0	58947.6	91832	38500.4	57926.8	33576.6	62506.9	42623.9	78995.3	6687.49	43367.7	84204	51667.4	4031.89	53351.3	34886.7	36235.5	144484	143728	74174.4	171215	98364.7	72363.1	115770	123953	20358.7	51673.7	121385	67512.8	8692.88	85416	79786.9	110570	448966	258011	409575	485592	209630	280110	191869	218115	97972.1
2013	405.105	1.32895	36285.8	35510.8	0	0	0	0	0	0	0	0	0	0	0	0	0	0	0	0	0	0	0	0	0	0	0	0	0	0	0	15761.2	0	0	0	7389.12	0	0	0	0	0	10486.4	0	0	0	0	0	0	0
2014	317.099	16.2594	36258.7	26329.8	0	0	0	0	0	7271.76	0	5988.5	0	5074.91	0	0	0	6854.92	5456.61	0	4611.65	5759.25	0	0	8158.99	6944.12	6031.05	0	8032.94	0	0	4904.18	5374.94	8198.01	0	0	0	6143.27	0	0	8454.04	0	10039.4	13217.5	17743	8461.38	13190.4	10184.5	10516.7
2016	404.105	11.5477	36066.8	32343.4	5207.48	6951.62	8985.67	5617.36	597537	535862	868870	685958	786342	759056	867596	898373	606149	692350	680258	935538	733642	851977	1.04322e+06	964694	648000	537376	831754	812223	583119	633516	777151	904507	580104	846874	627932	1.13906e+06	690968	590582	883908	957379	627173	509207	654386	622955	246512	396242	431212	662740	710099
2024	301.057	2.15473	34951.1	56821.3	0	0	2126.01	0	9019.84	12346.8	10019.2	9671.72	15989.6	14243.8	15442.4	23088.8	7401.47	12850.4	10044	13879.1	12239.3	16021.4	13047.1	14764	9192.65	13728.2	9427.82	8582.4	15296.2	14991.4	14492.4	17567.9	6773.45	7225.59	10342.1	11416.2	8316.54	12106.5	13236.3	19891.3	12076.1	12263	9311.61	12490.1	22907	21089.4	17127.5	31566.4	11828.6
2037	196.061	6.95291	33882.3	38021.8	4584.82	4046.83	4149.06	3475.95	30398.6	38980.4	27346.5	20619.5	56936.6	34154.3	23211.4	79335.8	24066.5	26048	27156.7	32808.6	33456.5	37934.4	26130.2	19842.3	43141.1	56991.3	29335.2	28498.7	108704	44706.8	46160.9	52342.1	23311.2	32112.5	36477.5	27500.4	48773	76585.7	66410.2	57737.4	48276.3	50477.9	40837.1	39036.6	200352	189142	109489	139246	83822.7
2045	165.056	9.07628	33030.4	33743.2	11519	12032.9	12851.5	14241.8	173377	228383	194818	173075	168540	207243	181276	196782	115973	178130	183876	202873	140800	189390	187042	192750	209976	342153	222739	334508	285253	132604	181479	183521	144163	268160	280609	325793	153847	155266	204218	229017	297185	306433	302133	330489	268484	251051	252125	238175	198094
2052	509.113	2.58057	32683.6	39768.4	0	0	0	0	5317.11	8630.46	5426.49	8896.61	13333.1	107285	70448.9	86947.5	6722.04	11401.4	9800.89	6885.96	13435.6	17576.5	16074.5	10932.8	0	13624.4	0	0	18749.7	178304	0	52175.7	0	6291.93	14259.8	14998.7	10722.1	14371.2	9768.25	24666.3	0	22590.6	0	10292.8	24782.6	17006.9	17128.1	14251.4	7082.38
2056	475.146	13.9053	32450.8	70271.8	0	0	0	0	0	0	0	31381.2	163079	203198	200754	233779	7285.74	8471.34	7258.28	9585.11	130012	102904	164403	98694.2	0	0	0	0	133385	75487.3	99585.1	160412	0	8113.22	11053.2	9505.96	69263.2	68520.6	82293.3	84102.4	0	27647.2	6149.34	0	77158.4	83539.2	85436.4	99051.4	0
2065	231.014	16.9739	31798.5	49820.4	23464.7	37005.9	34230.2	34972.6	92396.8	90684.5	72359.1	82457.4	82935.8	68987.3	64758.5	64799.3	78390.6	54925.8	68609.9	67196.4	86215.6	110182	177244	100275	61473.2	66204	75248.2	70619.9	148733	65029.8	64921.4	59603	61606.4	78120.4	65997.8	64100.5	138785	132013	171121	234114	59008.8	60742.2	74394.1	71458.1	136899	108734	165250	79643.6	68681.9
2070	603.149	7.35174	31462.2	43907.5	39346	47236.5	53639.7	54343.4	4.40159e+06	7.40067e+06	4.67214e+06	4878374	1.98853e+06	1.34886e+06	1.55622e+06	2622971	4.18635e+06	6608163	5.27219e+06	6.00618e+06	1.71053e+06	2967025	1.50507e+06	1.9892e+06	4.18583e+06	6.92967e+06	4.23933e+06	3.99749e+06	2324978	2.4881e+06	1.7937e+06	3.08767e+06	3695506	6.06818e+06	5367465	4.87656e+06	2.00485e+06	2.97207e+06	1.62794e+06	2.49372e+06	4.96233e+06	5280924	4174724	4.31774e+06	3.8029e+06	3.60614e+06	3.36416e+06	3.92673e+06	3.66293e+06
2073	203.029	17.4133	30726	20395.4	27812.4	24120.2	24820.9	23658.4	170881	332439	68494.5	103443	541044	862826	626572	656621	115539	129075	132860	156737	447185	418692	505485	518182	167232	243104	118073	119391	638609	498296	610184	497229	90570.8	160819	130460	87759.7	261948	284496	298629	444333	208139	164569	154526	145486	225644	385953	319731	398887	126163
2074	194.046	1.22422	30723.5	27919.8	26623.1	5395.05	37894.8	11132	19959.9	27302	27420.5	19845.8	40344.5	51758.4	33307.6	29546.8	25553.1	21797.8	19622.5	31721.3	25645.7	30071.5	18329.1	44983.3	37389.8	29342.8	22472.6	24216.5	57542.3	55563.1	80178.5	96177.5	15655.8	24329.7	45775.3	31351.4	32015.6	34258.2	30272.9	40035.1	41341.9	26433.5	32435.8	38018	40019.6	47861.6	36393.6	73241.5	27420.1
2090	151.048	2.42289	116802	124501	0	0	0	0	2945.93	0	0	0	0	0	0	0	2388.82	0	0	6569.12	0	0	0	5775.21	0	0	3729.73	0	0	0	0	0	0	2794.59	0	0	0	0	0	0	5919.45	3157.12	0	0	0	0	0	0	0
2093	213.052	15.8362	29353.8	25403.3	8486.25	7338.1	6422.08	5322.98	92576.7	55412.6	68996.1	86040.4	170473	165878	123278	134530	100712	61932.8	66326.4	69770.9	211864	134441	145962	105947	156017	135790	151088	165663	396620	116892	128977	126042	119537	112531	137408	151034	262071	183683	269090	215694	326347	218507	366185	301089	455275	503095	368094	360173	275370
2107	113.061	1.72721	28442.7	36379.9	10959.5	11066	11502.1	12741.1	3.46342e+06	6033779	1.23611e+06	1.84934e+06	9060388	13149104	8748088	10371309	813897	2069407	2795127	3401265	2.65094e+06	4223483	2.32225e+06	7956751	4921461	6.59888e+06	2.37092e+06	3.22065e+06	9970316	9562954	10407608	13178828	1.27481e+06	4.62084e+06	6709305	6.68503e+06	3751637	4.14536e+06	3187129	11505357	11989405	6723715	9921486	7.82749e+06	11722006	13564026	11254555	14871308	5.85501e+06
2110	310.151	9.85971	28356	19008.6	0	0	0	0	71538.9	165068	457389	373250	299435	559548	477678	494551	359809	208931	73069.1	261564	217530	45619	261099	613413	805209	472864	424815	393178	271826	469658	242442	524045	496388	174017	816367	543253	310842	524532	304857	130930	3.44445e+06	435547	3.03771e+06	997656	1408258	667481	634966	286128	373831
2151	497.108	1.44335	98967.6	90199.9	0	0	0	0	0	0	0	0	0	0	0	0	0	0	0	0	0	0	0	0	0	0	0	0	0	0	0	0	0	0	0	0	0	0	0	0	0	0	0	0	0	0	0	0	0
2157	503.162	13.2698	25299.8	17726	0	0	0	0	105111	163186	32060.4	68017.7	34880.3	43560.4	47059.4	49082.7	45399.1	64523.6	39478.1	62036.9	30667	36780.3	26879.8	29686.3	102926	23802.5	138577	20205.7	55822.8	51754.7	61005.7	65707.4	59763.6	27734	29428.4	34126.6	21215.8	25588.3	22987.7	38425	31692.8	23944.6	86918.6	20362.2	42117.6	41826	45881.3	40664.7	65951.1
2188	446.065	9.38402	24057.6	133333	8433.88	11808.2	13925.9	11727	43762.2	62027.4	23743	44426.4	37843.9	31787.9	63558.8	64103.4	25806.3	59971.8	53679.5	70396.1	37075.7	76807.3	56924.8	87590.5	39997.3	56634.9	74335.5	73689.5	45495	66267.6	78017	70311.7	35044.1	65105.5	60708.9	59574.9	28067.9	67768.9	71062.7	68755.5	36482.2	35039.3	51870	51000.3	47733.2	59803.7	56696.3	63852.1	37918.3
2195	108.022	5.18244	23541.5	28501.7	3798.94	9820.28	11081.4	9810.39	17889	11973.9	12759.7	13305.7	537894	599650	563499	680979	27617	24451.1	18729	17604.3	286242	386614	418632	403238	13975.7	17746.4	16155.5	16689.3	577336	501795	537726	632338	26096.8	25329.1	19511.9	20896	286228	383041	352080	442846	12433.9	15743.7	14049.1	17534	504411	471848	463880	569967	27591.1
2198	136.053	1.09607	2.06146e+06	3603469	3642.78	3049.53	2607.91	2515.83	36145.8	55518.3	0	21953.1	0	22646.6	0	21087.8	18581.2	0	30834.8	21857.5	15704.3	0	0	6054.01	32730.3	57581.5	34538.4	31464.8	0	0	0	12036.4	24853.4	23366.6	36117.9	30938.9	21064	23217.2	27478.8	69994.2	35298.5	40988.7	41916.6	39814.2	0	0	15620.4	24397.2	36157.4
2211	165.056	1.52118	23060.8	31240.5	9907.67	11923.8	11718.7	11781.2	197446	190895	197457	187056	94269.2	80563.1	73142.4	97990.4	203232	218859	209321	185751	92610	68993.2	82827.5	55869.3	219687	229892	271991	278660	131089	75213.4	86149.1	93964.8	240897	266411	283340	282932	113449	99510.3	96258.9	92026.9	278438	313764	337447	296845	139792	132943	145802	148106	256221
2221	105.019	8.71575	22693.2	31783.1	6618.34	17795.7	23886.7	20932.9	2.19109e+06	1.07665e+06	1.53428e+06	784742	498828	830865	519227	303040	790189	2.03252e+06	1.82575e+06	1.19226e+06	709894	1.08306e+06	437045	733740	2.6306e+06	1.9198e+06	1.41573e+06	632250	336936	391055	320165	256752	803157	764396	1.20253e+06	1.3409e+06	506206	224993	256403	448412	1.79282e+06	2.09193e+06	1.67628e+06	1.1372e+06	952326	607182	367155	212214	1366469
2243	243.063	1.7589	21134.8	17956.2	0	2588.75	2966.42	3198.43	24981.6	35526.8	17796.3	19068.9	73697.5	94910.8	42642.4	56791.6	9185.93	14764.7	18087	27032.1	29695.1	35183.7	37246.6	64060.4	29532.9	45683.8	25447.5	42950.2	73750.8	116868	77569.3	44278.5	14349.9	24402.9	42059.1	36552.1	45142	74362.7	68397.9	175213	58303.2	47827.3	65011	86743.2	166953	230651	228763	129833	41922.7
2248	173.045	4.57903	20857.1	23091.8	10087.5	11723.8	12148.3	12560.8	162330	193786	166836	156129	302032	586098	355104	517318	176292	172514	154480	140720	336176	421512	537416	483006	172975	201937	165028	199685	412272	295665	387926	468097	223151	168826	191800	174022	301362	440684	443668	422397	230483	277497	248913	243825	408278	614016	530608	903413	186626
2249	229.083	9.26236	20725.9	33150.7	0	0	0	0	612233	527680	301473	567400	165502	225158	146005	159729	414348	358822	357727	399845	151319	176745	144550	156134	1.01292e+06	936777	1.20375e+06	1.30291e+06	362902	165546	202090	177295	693432	689871	1.10799e+06	1.22159e+06	239431	251420	295369	451896	2.65785e+06	1.29509e+06	3.10613e+06	2468685	699966	550819	551204	499540	1.63416e+06
2255	313.078	5.20773	20362.5	16849.2	4022.44	5111.59	4806.88	3862.07	3.09361e+06	1.98101e+06	2.77637e+06	2.27229e+06	421335	678943	443050	508540	1461976	1.60121e+06	2.47397e+06	1.15671e+06	399296	244975	270059	264790	3.05032e+06	2.34168e+06	2.19934e+06	2.14672e+06	521027	184604	412804	480908	1.59097e+06	1.85082e+06	2.01004e+06	1.53167e+06	439862	319517	366927	336163	2642644	2.1806e+06	3.12501e+06	2667913	705534	492866	481178	354255	3.00589e+06
2265	503.162	16.4016	19847.3	28873.7	23507.9	22980.9	21191.5	25126.8	21133.5	20689.8	19162.2	22401.5	25119.6	30827.5	35671.6	35029.7	21295.4	19902	21652.4	27627.9	27068.1	26780.4	22185.6	25052.4	21886.5	21558.7	23160.9	20641.3	24815.4	21774.5	22364	33139.4	21229	22732.5	21813.8	24254.4	21870.3	22885.9	26679.9	23257.2	19357.5	20021.9	17752.7	17378	18925.4	19964.3	26330.2	25571.8	19308.3
2266	367.05	7.33352	19789.9	22722.8	6356.9	3462.4	8737.98	10967.1	15187121	11779018	10714712	13694668	15332242	10414499	11707345	9802829	10916639	11714436	10193223	12589644	15288850	13581805	16597800	13471073	17085568	14580381	12690144	15635674	18759908	8.18099e+06	10457155	8.27476e+06	12017154	12901841	12555849	15028368	19096346	15859032	21157836	17666190	22216906	17984188	14958580	16949930	26360378	14775828	15559790	12617147	15277796
2279	304.067	11.0699	19108.2	9502.14	0	0	0	0	150515	143072	75931.3	104791	76446.8	174108	153074	218314	56280.9	40655.8	47666.7	46059.3	221388	112124	428240	167783	138416	121279	103761	89894.1	514087	84930.8	185147	48020.4	78749.7	89589.1	73400.5	62158.1	376683	634984	373854	453669	159816	84107.5	162118	121951	417243	279225	458558	372953	163436
2289	207.067	3.36561	18702.7	36954.2	18193.8	25816.2	29097.8	31491.4	54397	87674.6	49167.7	44670.3	94581.5	109410	70808.4	73065.6	24711.4	25814.8	60592.6	74718.8	32230.6	57794.2	49756	80883.5	86097.5	88461.4	34460.1	20387.5	87050.8	52842.8	73801.3	84915.8	40016.6	10191.3	12708	15225.9	23494.3	78722.4	64796	91244.1	62081.9	43896.6	42271.1	34825.4	74606.6	80975.4	83853.2	82931.6	17849.1
2298	207.066	3.04439	18455.1	24548.8	16779	25334.5	26351.1	29984.3	10670.6	19097.7	37805.3	8152.17	47871.3	34798.1	52241.5	56121.9	12316.9	8368.76	14812.2	8001.91	11233.2	22277.7	14765.1	42038.3	8835.01	12209.1	7964.82	9953.73	24862.2	28408.6	45203	82754.5	8315.75	12953.3	11937.3	9837.03	9999.65	13983	10718.5	66670.1	12472.1	11555.3	9952.69	17016.3	22995.2	40575.9	20311.3	51743.6	14812.4
2314	387.112	0.964789	17920.1	22159.6	0	0	0	0	0	10204.3	21475.5	15153.9	35907.2	15027.5	39396.2	24191.2	25224	41396.5	16249.5	30920	20691.3	33801.6	28056.5	13782.6	9276.51	25738.1	16226.5	17473.5	44064.4	18995.1	45293.2	39256.7	17961.4	35410.1	25787.8	32168.8	18129.5	11477	29097	13989.4	0	0	10179.3	0	0	10534.7	26371.9	31398.7	0
2337	501.158	13.2723	17032.4	23528.4	0	0	0	2837.94	51370.4	40468.9	21575.7	28655.8	128147	322208	165566	201620	12111.4	27875	34978.7	20749.4	27442.1	37532.1	61420.8	63309.7	48143.3	45232.7	72556	55803.9	296169	160213	204767	201560	21983.1	47358.5	81637.5	81077.6	51240.6	57253.6	94549.5	124705	109515	37472.4	120977	57540.9	256620	264105	352083	245975	40651.9
2341	200.056	16.9272	16717.1	14503.5	5293.12	7204.66	11991.8	7456.19	39403.7	37900.4	27974.2	29300.4	21945.7	19260.6	20883.5	23730.8	28218	36650.8	35916.8	26849.7	23816.3	22884.9	24166.3	18622.2	33835.7	34472.4	32815.1	32572.2	45074	17184.8	27271.4	21468.4	22896	30208.8	36893.3	44450.1	31525.2	29309.5	28795	30129.2	52700.2	37168.4	47241.1	42510.4	56726.8	57798.7	45956.4	44457.5	31847.9
2381	165.056	2.19805	14061.3	32129.3	10266.1	11564.9	13068.2	13478.5	4203866	7203757	4057110	4829951	6.28389e+06	3.30692e+06	3.10983e+06	3.1418e+06	4346849	7602239	10483104	4655091	3.69748e+06	5815131	6.01607e+06	3.18425e+06	7.51858e+06	11819703	8.29046e+06	7.7251e+06	12941517	6.36986e+06	9519397	7.07166e+06	5956062	10712691	15520678	8675632	3.91125e+06	6.11794e+06	6853608	8590821	13987629	15856159	14661900	15600344	16810850	19818410	17437700	18417480	9799365
2398	158.939	9.88301	2606138	14052272	64133.5	19188096	19681134	17850328	7.35052e+06	7274159	15156399	8686653	8794865	10328756	12555609	9448135	14601803	6589019	10203646	8.15645e+06	12539148	5857872	6909861	10724566	7.5515e+06	9020990	5.08499e+06	8522832	8188442	8499613	6.77501e+06	7707639	11319752	5.9695e+06	6673906	8.07099e+06	11642059	9148091	7.21013e+06	7.94639e+06	9473254	16260836	10828203	13636946	14060539	7462656	6009521	9863189	9262391
2399	216.944	9.80436	177353	6810830	5362.41	20296.4	9789.51	280455	5.85089e+06	3.73246e+06	1.008e+06	3.99874e+06	4.52613e+06	4375620	1.11547e+06	3.13366e+06	797582	4.54651e+06	7719943	5266311	8208527	5117459	3.79153e+06	3268813	1.43777e+06	3.2004e+06	921356	4.38731e+06	4169051	2.5284e+06	4406934	3.34317e+06	3.60009e+06	2.98439e+06	1.20828e+06	2.29247e+06	9190418	4.20902e+06	5739419	5513047	450895	7.7814e+06	466793	3.2025e+06	1.9173e+06	2.71424e+06	2.00416e+06	4.64739e+06	5230081
2400	194.906	9.8673	1.18386e+06	2.58497e+06	3.73649e+06	3.65158e+06	3.16791e+06	3.34687e+06	1.09633e+06	869400	1.76345e+06	1.06479e+06	1.25934e+06	1.45239e+06	1.55139e+06	946613	2.23534e+06	977519	1.57372e+06	1099442	1.82665e+06	1.06739e+06	831800	1.22971e+06	591719	816196	199142	966786	1.07223e+06	1.29008e+06	985419	873033	1.56278e+06	664354	314183	529499	1.71124e+06	1.21751e+06	946510	1.19116e+06	517138	2.0284e+06	464039	842218	1.08078e+06	803098	513461	1.06381e+06	1296162
2401	311.169	1.33455	1.70292e+06	1.8984e+06	809667	1.03372e+06	1.0168e+06	1.49084e+06	1.28185e+06	1476068	935364	1.75644e+06	1.48545e+06	6127045	1.4857e+06	1811921	869926	1.23056e+06	1.12115e+06	5147067	1.16709e+06	1.13761e+06	1.42992e+06	1.64461e+06	859251	1086892	1.06687e+06	1.1096e+06	2.1657e+06	981842	1.12673e+06	1.45966e+06	755888	941876	1084106	5493584	907047	1.1813e+06	1.05663e+06	4.34934e+06	938816	732653	882855	954150	1.66412e+06	3.65897e+06	1.15633e+06	1.11919e+06	745982
2402	181.072	10.2587	885726	1836489	135939	204614	295696	274181	1.3932e+06	873944	2.02818e+06	2.23448e+06	1.81843e+06	1.78318e+06	2017812	2420878	1.77884e+06	1.80938e+06	1.84269e+06	2.41334e+06	1.80437e+06	1.38935e+06	2.02767e+06	1920621	804287	1.00445e+06	1.01145e+06	1.79282e+06	1.50358e+06	1.18276e+06	1.69768e+06	2262648	1.22432e+06	942605	993267	1.19236e+06	1.89571e+06	1.97609e+06	2.50009e+06	2.00041e+06	910783	1.25655e+06	1.10885e+06	1.32758e+06	848661	875632	799854	1.61648e+06	926130
2406	89.0243	3.73571	1.03896e+06	1.41244e+06	260557	280685	288535	264907	2.32242e+06	2564313	1.78229e+06	2.10475e+06	1.66814e+06	1.69092e+06	1.62429e+06	1.85067e+06	1.49719e+06	1.81666e+06	1.96663e+06	2.14301e+06	1.35795e+06	1.47228e+06	1.42139e+06	1.41736e+06	2.29472e+06	2.0481e+06	2005728	2.17939e+06	1.9514e+06	1.41709e+06	1.66818e+06	1.82894e+06	1.18206e+06	1.26941e+06	1.76315e+06	1.91578e+06	1.44683e+06	1.4102e+06	1.48266e+06	1.54471e+06	2.40555e+06	1.83593e+06	2.49439e+06	2.18017e+06	1746617	1.74889e+06	1.88062e+06	1.72891e+06	1.70827e+06
2409	197.009	1.37129	466773	1.14545e+06	27983	36259.9	36148	31874.1	84681.7	117153	84469.8	67273.8	41882696	57406676	34167172	44587280	58883.1	88418.9	149300	148318	7.65026e+06	14564709	17323670	24324108	69331.3	176494	60682.3	74950.2	19940074	25245656	22798838	24316552	81819.5	143090	201522	196292	4.9617e+06	9395604	12082674	20408532	84022.8	71461.3	100659	93208.7	26690036	35718372	24869800	37018140	264815
2410	234.976	8.92089	711688	1.14276e+06	744622	844142	767483	961985	406844	428026	435840	460716	418651	420011	516630	509848	448513	430246	402135	518717	454727	427894	493258	501197	412819	356238	379656	441203	405947	443801	481187	520233	418910	384571	393882	481482	471160	482418	467074	471385	367533	381533	386531	401150	432778	386944	446101	438883	382155
2415	123.009	1.62378	441717	1.01462e+06	20464.3	26241.6	32310	23833.9	50367.6	46044.5	41333.5	34866.6	175799	199523	158753	182833	43351.7	38721.2	42900.8	37322.3	87812.2	101929	137705	132217	42087.4	45273.6	37179.9	39060.3	168873	131773	150466	196356	38059.3	38494.2	37358.6	41192.3	73488	76211	111620	114472	42320	42693.3	39971.9	45515.7	126631	145523	135901	179928	46008.6
2421	297.153	1.34888	623862	875366	406013	460388	481647	530531	613499	735820	308104	638340	555862	590052	508571	651286	298800	417545	367332	617445	395451	447057	452090	700348	447119	439713	269506	471852	314685	328341	557172	511751	262940	329764	333174	1.27568e+06	277799	418900	369137	579753	550662	284095	439890	522464	523234	386071	609462	531274	344160
2428	269.045	0.867187	231457	765010	18278.5	23711.9	24140.6	23845	172429	123953	66037.9	86955.9	306001	321401	567382	512669	139585	106201	183378	114532	149957	165899	207951	727759	162521	199783	156861	171788	1.10221e+06	687617	323746	387127	197041	376751	249125	226146	196476	235767	377282	201479	520358	297034	215928	372069	730540	1.04717e+06	474363	989972	444889
2429	268.044	11.5097	302877	763163	0	0	0	0	1.36203e+06	1.64498e+06	323002	665082	1.01231e+06	757333	808789	1.04118e+06	354637	694116	731094	425911	436785	566254	546598	602816	1.96954e+06	1568783	1.69583e+06	1.53943e+06	1.98502e+06	1.37765e+06	1.58529e+06	1.50168e+06	592835	1.2536e+06	1.59292e+06	1.14661e+06	881653	979964	891437	1.16443e+06	3.11536e+06	1.34817e+06	2494637	1.79574e+06	2275655	1.87507e+06	2.17936e+06	1.6208e+06	1.70665e+06
2442	217.03	9.27487	446944	680036	11184.8	31431	28550	36926.8	7653103	7.74056e+06	7110936	7.01107e+06	6802274	8063619	7556028	7.23268e+06	6.04445e+06	7667921	7.87628e+06	6.96737e+06	7.22888e+06	7780263	6.40273e+06	7.85001e+06	8297969	7659155	8.04475e+06	7589356	7884941	8.17717e+06	7.88623e+06	7.46302e+06	7.21462e+06	7.73739e+06	8.22042e+06	7799197	7.00011e+06	7560857	6.97267e+06	7918361	7.71839e+06	7465825	7951361	7.72616e+06	7.9961e+06	7795945	8040164	7591354	7.99631e+06
2445	173.082	1.66462	462251	657767	27912.8	28161.4	26475.9	26333.1	82840.4	95468	68089.6	76930.1	125387	133000	117769	115917	55512.6	63102.4	69654.8	70306.3	111587	114568	138115	111225	98063.3	108142	88923.1	90355.2	113559	93417.3	102578	125515	71449.7	75013.5	110946	99902.7	113248	118687	129095	142363	155674	108187	166537	135044	131622	155739	123842	143771	117002
2447	270.023	16.0463	433818	640000	9310.58	8178.86	5314.16	6417.45	914428	1.01697e+06	775621	938052	742840	872758	911740	875656	405048	639453	747537	815469	738424	877930	891147	1094025	857609	919287	724835	933062	967125	888525	961497	1.05496e+06	545137	679343	820992	859279	825022	884540	996425	1.04586e+06	837812	891984	776844	876068	998422	1.01865e+06	1.08919e+06	1.07814e+06	706428
2448	195.03	2.10582	397670	636592	16846.7	18811.1	20040.2	20183.9	28495.8	34955.7	24921	26367.9	121015	97800.7	89633.8	222828	31805.7	30389.5	37323.8	34735.7	60046.8	70827.7	64261	129042	25688.9	39732.5	31524.5	24469.2	206597	118684	114338	162622	29346	32597.8	27882.7	34739.9	41318.4	64512.4	70996.1	72480.6	40053	38278.2	29883.1	35758.5	142666	181267	118052	204081	40988.3
2460	279.051	2.09173	269012	583164	0	2005.01	2635.69	2132.94	72253.7	94839.9	41170.9	69759.9	65018.5	91875.1	73058.5	74413.4	65636	69942.1	101594	67170.6	87561.7	100083	110835	26784.4	80548.3	124526	82657.7	76830.4	109676	62994.1	74269.6	50024.1	61488.9	87882.2	156848	82781.8	40516.6	85702.1	92262.8	62754.6	140408	99625.1	150337	118760	239555	179552	128040	89679.3	125045
2485	166.018	6.98085	374713	531387	21192.4	21539.7	16782	24522.7	2845578	3.28932e+06	2.4228e+06	3.31559e+06	1.97131e+06	1.89755e+06	2151712	2.66862e+06	2.94363e+06	2.60606e+06	3.15652e+06	2979659	2.1501e+06	1.97996e+06	2.13567e+06	2.69902e+06	2745219	3.12305e+06	2.46436e+06	3.23045e+06	1.51659e+06	980547	1.44508e+06	1.65296e+06	2.35269e+06	1.97906e+06	3089732	3.25311e+06	1.78722e+06	1.51619e+06	1.67442e+06	2.34384e+06	3.6325e+06	3659056	2.90822e+06	3.61134e+06	1.95777e+06	1.70708e+06	1850975	2.20032e+06	2989538
2487	228.049	11.6384	437847	527695	6847.79	6221.31	5879.63	6052.51	168248	192352	171481	141485	66042.6	82860.7	69527.1	80811	101590	115896	160533	128252	39754.4	63989.1	64523.6	75593.4	202261	213057	202043	149948	85207	114910	102588	101288	109231	155881	242864	176060	46992	58884.5	64264.6	81929.5	186342	185819	203450	153938	112692	134960	168910	125897	136175
2488	403.104	1.37332	275979	525674	0	0	0	0	0	7303.27	3783.43	0	32377.9	14632.4	24899.3	38000.7	0	7593.28	14090.4	12601.1	16290.3	22961.2	12085.7	25475.6	12571.7	10315.7	5272.07	0	29792.1	25934.5	20219	21164.5	3665.06	7638.57	0	6012.52	10678.3	28866.3	18458.9	53863.8	16050.1	13051.3	12018.7	13343.4	135636	63041.7	24228.5	63022.9	20214.1
2489	325.072	1.6244	431792	521684	0	0	0	2335.87	17640.5	21713.2	5862.76	13162.9	17917.7	15533.5	15251.1	25880.7	7821.41	11871.7	10373.7	20028.4	9301.82	9214.75	14824.1	17546.9	6986.72	10776.3	6065.42	9065.58	12822.4	12942.4	16744.9	20609	5322.14	8864.75	9834.64	8892.51	6715.32	9013.88	10540.1	9562.38	8886.12	6538.62	10345.6	15969.9	11343	13367	12812.5	17881.8	7153.03
2492	172.061	2.37657	333966	516678	6289.57	5146.97	5598.56	4920.86	31704.1	45474.4	28328.3	26774	40358.9	33807.6	32273.2	27123.7	23538.3	34756.8	35846.3	33268.1	30962.7	28959.6	23459.8	38803	28417.6	41557.5	24561.4	28828.5	28256.9	24595.1	31394.7	28586.6	24311.2	30208.8	34024.9	35053	23690.3	26191	25316.2	31989.1	51826.6	34731.9	44144.7	59719.4	32111.4	31037.2	36243.8	31562.9	32076.7
2496	197.007	16.0785	448691	509446	79449.5	94830	97850.9	90419.7	365088	398713	354121	374480	410172	397226	436193	429637	310105	351960	374486	376083	353974	326985	407143	387421	373760	377355	326975	350591	346751	395868	411147	418037	349509	334688	345462	342212	321772	358966	294675	393987	347720	380338	375650	412203	333544	358027	335733	372939	384814
2512	429.125	13.8101	399270	399592	7041.82	9542.01	18124.7	9320.29	93019.2	119875	105894	87227.3	102735	94037.5	115672	107281	112426	118855	119548	138137	84951.5	84886.3	97619.9	106115	93839.1	107992	116698	108686	79665.2	168115	126420	150709	116915	117349	119523	128127	97375.4	98880.9	101418	102683	65579.9	93075.4	70908.4	65181.9	58908.4	75363.8	83387.2	78813.1	75446.7
2537	149.045	12.2367	434404	249058	44966.5	23191.7	21310.7	17453.8	10320196	12042241	9815089	9402162	24055440	13175047	18009760	18419074	9660325	10377895	9677253	9895012	22730188	16797446	23680606	12264662	8751766	9924763	9923995	9399399	22562958	12054478	17297654	19113234	8398841	9573435	9726419	10916357	13993100	10039188	13314137	11004355	8659802	7516515	10128207	8560538	13160884	11607620	14919851	15313705	8783585
2538	228.049	15.8612	228486	246566	12855.8	13856.1	13810.4	12124.7	101118	146697	87502.8	104249	182344	184590	176269	180463	94539.9	134723	119816	159861	188244	180793	190058	190116	105590	122957	76780.3	85235.5	171430	141898	160981	176514	73110.7	114335	108786	103735	162049	169191	200199	175388	89838.6	99633.3	98192.5	122977	139094	178051	162801	176808	114340
2541	310.114	6.97621	214409	233019	0	0	0	0	11110.2	13316.4	12641.6	13288.7	10437.4	12034.7	8280.33	8807.54	12173.4	11162.4	12441.9	10604	8213.52	7375.93	11184.6	6851.46	14967.4	13073.1	11739.6	13059.1	9761.78	8366.36	9313.21	11060.4	12992.1	12081.9	15920.5	13773.1	9299.59	7509.67	8896.32	9742.21	14083	12325.5	14623.5	15643.9	9027.12	11697.8	13764.7	11294.5	17105.7
2542	326.107	2.14005	338901	225422	0	0	0	0	3843.41	5693.67	3075.3	3847.11	0	0	0	0	5215.85	5515.21	4160.91	3027.84	0	0	0	0	7779.21	6329.11	9306.1	8091.45	5655.86	4291.81	4878.55	0	8333.1	9372.95	11052.7	11700.4	4751.31	4605.55	6186.48	0	11108.4	5895.85	9329.13	6943.29	6980.76	0	7352.8	0	9706.58
2548	195.03	19.6899	162107	195352	152835	199804	238745	205114	198690	193621	187019	176126	195466	204152	196550	199458	180429	193089	204012	185183	176392	190298	202057	190815	192898	192501	193695	190188	165454	203341	196347	195499	176582	187241	197043	180720	186550	200545	181640	200803	174556	177519	190358	185888	186196	203010	194022	198223	170767
2555	163.04	2.27406	73113.1	173782	9467.37	10220.6	13755.9	12851.9	31564.3	43347.4	28098.4	28145.1	22917.7	33198	19741.5	39750.9	19256.7	46721.8	51803.9	49086.8	21629.1	39330.3	33603.2	35790.9	44300.9	46475	29802.7	26477.8	49167.6	41999.2	30183.2	21747.3	25091.4	33643.7	60746.2	49314.7	14556.1	44173.4	31683	46967.7	83251.4	81710.2	84765.2	114024	58160.6	47710.1	44969	35463.2	44596
2556	303.07	13.7373	109373	172959	0	0	0	3437.99	33073.3	33099.6	31677.9	28163.9	49063.8	195507	99406.9	86338.7	28469.8	37186.9	34230.9	37217.3	45026.3	137452	43980.8	136259	28351.5	38444.4	33210.4	40585.2	57162.7	91105.6	82919.8	75717.8	30621.6	35749.5	36838	43747.9	85290.4	119268	98440.1	147529	30405.7	35175.7	33638.7	32662.4	80504.1	92711.2	51408.3	54741	28019.7
2558	149.045	2.17438	145241	169629	4228.38	8134.73	7246.52	5712.61	271492	368511	242392	231103	188158	207097	197538	166327	180354	204137	238334	184777	160460	150974	173897	170028	248372	334822	240738	202787	170144	146886	189407	163787	154668	193880	219762	205706	181315	139256	148307	218014	350554	302190	339158	342660	187362	162753	200577	177422	195837
2564	115.004	11.4763	113971	147991	112790	121205	100521	85572.3	284555	319334	318266	316544	447049	437992	518019	446914	241785	273247	352852	343270	537968	418820	548630	409758	277966	340463	279293	284553	514124	321148	444364	414064	256470	241739	272085	318501	429163	367285	365229	430036	306137	373295	348736	360006	640521	627078	562026	496319	290133
2571	130.087	17.0694	25802.6	138951	12219.7	24745.8	25820.6	27119.9	186084	211311	155593	169563	234647	302686	260136	229299	168895	193202	202221	145412	169281	209348	260762	212958	216837	271631	290927	256092	440731	217061	318247	276523	170648	240845	292456	292425	240118	220394	269375	311141	403572	407792	385949	322421	423688	415152	474918	355096	254837
2586	169.014	0.889291	75893.5	111689	42296.9	28317.4	28642.6	30725.4	329727	415308	275876	371382	584534	525343	717423	757626	300147	227043	273039	293712	378622	359323	518516	411942	297752	407514	377968	448653	984138	392964	624480	891319	314248	540753	362586	350129	403961	573081	470670	708630	453758	302313	484625	381677	343767	492142	856195	649806	379364
2605	128.035	10.6979	77887.7	94292.3	15545.9	33164.9	41124.6	59828.5	69014.8	60500.9	68244.8	69470	85989.5	91476.2	93606.8	99220.2	41861.3	52227.5	53322.7	61346.9	72453.7	73919	78408.8	85895.8	59449.5	80786.6	50730.8	75849.1	183863	67584.8	88367.6	108748	40384.5	48620.1	61068.9	65828.9	80538.2	87874.3	109086	137150	78157.6	130131	74960	137608	155170	153360	137365	154060	63249.1
2611	367.105	8.61634	45115	88714.1	0	0	0	0	1.62437e+06	2103787	1.46145e+06	1.60352e+06	799203	2.65945e+06	1401882	1.39025e+06	758620	1.85619e+06	2.22593e+06	1.84971e+06	1187612	1.52209e+06	1.00873e+06	2.11594e+06	2.54192e+06	3.14623e+06	2.21501e+06	2.66697e+06	1.69982e+06	1960421	1.73046e+06	1.79421e+06	1.22467e+06	2.11263e+06	2.94906e+06	2760309	1.0668e+06	1.33963e+06	1246048	2292470	3568819	3.32457e+06	3428494	3.91647e+06	2.27355e+06	2566489	2.09694e+06	2.23392e+06	2.1799e+06
2618	142.051	15.4828	76142.4	79801.6	7487.77	15052.9	19105.6	14180	12433177	13482965	7128301	10944092	5.6746e+06	5.38043e+06	4.92323e+06	4.93153e+06	7239673	7220521	6812130	9716831	4267734	4.57928e+06	4.80201e+06	4.8005e+06	7.93475e+06	9130758	5878709	8.03796e+06	5.481e+06	2.18026e+06	3452395	4.13854e+06	5.37391e+06	6.04221e+06	6.44442e+06	9206958	4.06821e+06	3.52025e+06	3785817	5313181	8.23563e+06	7.07927e+06	6.486e+06	6408588	6531272	6.50177e+06	5.83165e+06	9420169	6381478
2633	144.067	3.1715	43614.6	66359.8	13675.2	12827	21073.4	16111.5	1.15659e+06	2550927	1.29757e+06	764124	981051	883102	912573	1.02497e+06	112343	123375	988560	757461	288523	687267	653648	629416	227855	742003	202597	250739	1.70698e+06	728940	1.01112e+06	1.19592e+06	128775	200134	193254	208404	130202	974022	660409	1.30602e+06	279929	208831	291446	247195	780638	1.40775e+06	1.77751e+06	2.34776e+06	126546
2639	510.12	13.2117	38779	62708.6	0	0	0	0	33493.8	46000.6	25302.2	34578.2	216707	108054	153284	181950	60340.1	81442.6	70493.2	45122.2	181558	226840	252448	161479	28376.8	53077.8	24665	41383.6	340097	274090	163385	183780	38915.7	122757	74921.1	90746.2	51912.8	118489	71557.2	165537	38530.4	34255.3	42143.6	45491.5	263417	275975	181272	163657	83418.8
2646	405.119	1.587	37008	58721.2	0	2227.92	8942.72	4075.97	128300	159620	138554	107382	332120	79867.8	86227.2	294373	85865.5	99625.8	130055	146713	136750	141905	129904	80438	200264	218715	130313	128932	519378	363467	278921	289633	106778	144480	198588	189046	235244	443541	407358	404679	252581	384565	179711	301150	1.72845e+06	1.10855e+06	502062	870343	454883
2649	215.033	12.9529	68635.1	56184.4	44491.4	59492.4	64486.8	63258.8	122603	183945	78472.1	134150	2.06438e+06	1888974	3026857	3.41267e+06	547033	530521	359290	138147	1.13539e+06	998819	4.07289e+06	924179	153188	162831	348519	230668	1.74172e+06	2.16214e+06	2.38115e+06	3.61592e+06	558475	653016	337839	301614	792491	617585	1.7402e+06	458418	155794	76968.9	128030	83129.1	797020	1395220	1.4052e+06	1.52305e+06	190852
2651	164.072	17.0974	10101.4	55842.4	0	16140.3	17773.1	16501.1	80261.6	101722	72947	70379.6	101793	126450	102481	115396	63535.9	77021.6	86214.2	71742.5	65355	87513.6	115125	98244.5	89900.9	119798	98024.7	96959.9	148694	79138.1	110564	107580	59539	90247.1	109384	123938	68520.6	75888.8	112747	118226	131625	117356	156934	114178	139133	123258	141029	145136	79712.9
2653	188.035	16.8123	41978.4	55019.9	46093.7	55686.4	58956.5	62106.3	26619.8	19853.1	24804.6	23093.4	24631.1	26128.8	28128.1	22115.6	22269.3	25855	27744.5	26012.6	24917.1	26292.2	27464.1	22304.2	22958.7	21738	26769.2	19599	24358.5	30930.8	25466.6	23944.7	26057.4	24435.1	24539.2	24797.7	32493.9	27617.2	26039.5	25393.2	24132.5	28396.7	24887	23273.5	26590.4	26605.6	31854.2	28925.9	19723
2678	510.12	13.1778	38779	62708.6	0	0	0	0	33493.8	46000.6	25302.2	34578.2	221468	301355	234385	299857	95641.2	119112	143772	146859	286180	250331	262512	243113	28376.8	53077.8	24665	41383.6	340097	309273	281466	321406	86448.9	122757	123128	144459	152674	199286	233478	232162	38530.4	34255.3	42143.6	45491.5	263417	322177	219334	261523	83418.8
2690	188.035	0.828035	32305.7	41041.8	5450.95	7465.13	6371.42	8884.3	7872.36	11785.8	4658.73	4316.7	15150.8	2718.04	8931.53	2887.56	3659.05	0	8391.32	5079.2	8138.02	3363.93	13360.5	16156.9	4872.51	10886.4	6492.24	14694.2	11879.1	13169.4	0	13395.7	15514.3	4834.63	8826.88	9049.41	0	20202.1	2440.98	0	0	0	21709.9	8535.78	0	0	3366.2	10732.7	16574.7
2709	217.031	12.9139	9798.7	50158.5	14536.8	20490.3	22316.2	25420.2	105792	218121	40003.9	25434.4	652280	655431	1.00332e+06	1.20766e+06	193063	188741	111226	45072.1	415661	340829	1.37898e+06	354134	230080	65178	246329	79240.6	532657	685334	789572	1.12965e+06	176657	219584	246169	205954	224005	203188	525304	155318	224163	31070.9	180612	28703.5	239620	394520	479543	527507	73033
2711	216.944	10.4811	28270.3	36578	6091.07	11784.8	9112.95	9770.18	5049.09	692376	0	0	4994.45	20568.4	11830	0	0	0	6003.02	0	7473.94	6928.53	4913.25	20436	1.79373e+06	1.5609e+06	185862	10862.5	13093	13380.7	8706.02	5828.37	0	11996.4	1.5863e+06	1.21196e+06	0	13533	0	23922.2	1.24333e+06	52641.2	1.039e+06	1.54564e+06	1.84454e+06	402917	845989	21068.5	703371
2720	306.058	1.76397	15628.6	34653.5	0	0	0	0	13675.7	21241.5	13230.2	14090.2	54998.6	76014.9	26981.7	39992.3	8810.46	8028.02	9268.09	16075	27263.1	35138.7	38620.7	58845.1	18623.7	24141	19624.1	25902.8	64047.7	134894	75346.5	33844.9	7597.77	14324.8	22608	22768	36632.1	78192.2	77401.8	109530	28255.4	32054.3	52914	58219	116409	216882	206979	96878.4	23169.2
2731	297.083	15.0021	2.29772e+06	32125.6	29734.6	23478.9	29483.3	27259.3	97729	100006	78878.5	69422.2	170399	108522	128962	129833	85754.2	98364	101038	64994.6	206503	140952	168165	128985	92226.2	102011	82108.1	78180.3	240711	101058	127172	122328	72296.3	91192.7	84967	70723.8	177447	117003	180557	119213	142730	101483	93905.6	101829	223311	221489	212513	180005	77077.5
2753	172.062	15.029	27280.2	28729.2	7097	8119.82	8049.73	9974.79	218955	288391	125568	118771	185177	162117	140719	141801	100855	138342	149809	158080	122417	129286	125108	158874	240460	323831	179620	181275	369769	144595	203737	180558	112974	176771	243693	271452	176545	131971	149675	230236	400397	313512	305981	219420	434965	349966	335485	333170	193130
2774	216.944	11.4854	0	26684.5	0	0	0	0	1.35463e+06	1.68681e+06	1.36148e+06	1578602	369203	552647	442035	440135	467159	829154	1.38632e+06	1.52102e+06	347264	393654	487081	481405	1.48332e+06	1.83145e+06	1.45623e+06	1.74415e+06	395297	300900	470320	465552	708359	1011411	1.68729e+06	1.72322e+06	585931	714269	814941	824776	1.25607e+06	1.38533e+06	1.62395e+06	1.61718e+06	459569	513964	496601	566356	1183562
2787	187.042	5.13457	43314.6	25271.7	6753.68	10747.7	5915.4	6712.04	94040	129652	112137	125388	0	41753.4	26084.9	28265.5	77965.7	84872.9	114143	134133	37250.2	23069.9	25464.7	63910.1	85168.4	107226	86745.8	122588	29728.6	27077.7	26684.4	28909.6	79524.5	85107.1	100771	134342	51625	40483.6	58316.6	51732.4	90266.7	99493.2	106404	133701	33268.6	34943.3	0	33409.6	90006
2813	200.056	13.1359	36036.1	22587.3	5920.78	9384.95	10500.8	13398.8	55084500	48422308	16136704	20931660	6872499	3414478	3578593	4120001	16892306	15809982	23790364	18714000	13445437	13697614	7140244	6378528	53887256	50592004	46628088	43672324	17072268	4394840	8708819	7.37043e+06	31874000	45727096	80349992	81529960	35334088	19805060	31811234	19461690	140335312	28727568	139131264	71803320	90734256	42022268	47599248	27222732	83094920
2826	130.051	8.58779	24785.9	21488.7	10002	9174.33	8368.82	10246.4	483448	503075	342068	446800	271725	464921	287108	338710	300680	612939	500743	348870	558541	330332	374242	285918	520593	669054	684030	559974	723446	345733	426170	459428	359188	791274	703646	720562	509768	290515	430294	450436	820573	633535	911469	807322	965981	795839	837817	809381	555868
2840	377.089	1.27128	18702.9	20176.7	0	0	0	0	79375.3	118408	69355.4	72134.5	176172	118089	100821	140965	40655.6	100080	58293.6	90673.3	98970.4	119202	111326	105156	121930	184522	54225.8	58339.1	374311	107320	190678	273536	27785.7	95945.9	97926.9	101059	104331	121505	140989	245685	82910.4	134466	120117	100245	269818	271337	326433	508941	47512.6
2842	257.078	15.3525	27607.1	20135.5	8499.65	5435.13	4359.97	4794.65	40057.6	54604	26017.9	29005.1	16849.8	18398.5	19036	18583.6	21003.7	22498.1	18222	17772.2	30540.6	16063.9	20745.9	17256.7	31049.5	35159.1	27681.1	29561.4	35989.6	13067.9	20927.4	23004.1	22438.1	23809.4	25347.4	20334.8	29076.3	19908.3	23959.3	25314.4	57438.2	35957.9	40500	38584.5	43953.4	38307	34636.7	35551.1	24158.6
2843	108.022	8.29306	18457.4	20039.1	3036.57	9543.46	13979.5	11354.1	25116.9	27045.8	23089.2	19847.6	295393	324802	214019	319943	21123.9	23070.6	28036.5	24982.3	219525	181487	231542	220869	21800.1	45093.7	22594.6	30954.5	410497	205250	219630	339775	22348.5	25620.8	32387.5	31098.8	239197	268649	250678	349470	29590.3	52095.1	26043.3	37644.5	350864	297313	215092	385622	19935.1
2847	177.056	4.45099	10942.4	19905.7	3982.03	4679.05	4280.5	5400.34	7644.89	11593.9	7095.42	8540.97	10885.9	9975.15	6257.45	10443.3	7861.03	8464.98	8080.62	11258.1	7387.26	9375.55	6024.4	10020.4	7752.8	8248.61	9977.08	10777.6	9776.75	9488.16	7996.69	9945.56	8180.54	10790.6	9460.23	15206.1	5991.95	8613.13	9196.12	8331.93	15098.1	13421.9	14433.1	17895.7	0	13395.2	11300.1	12794.1	9209.47
2849	95.0138	16.0121	14321.1	19844.7	13631.3	20407.5	26921	30154.9	34323.9	36694.2	40696.3	33637	1213166	729146	855991	605942	83105.8	75818.8	74535.7	96881.2	2.83236e+06	2625006	2137790	2.20162e+06	33909.6	55605.7	33905.1	37738.1	1.94678e+06	729037	916957	466405	101001	111978	102403	142682	3.367e+06	2504158	2967160	2.49883e+06	37479.4	33192.6	35934.5	45778	3092026	1.83087e+06	2.28729e+06	1.59714e+06	181947
2866	383.119	9.33615	17029.4	19054.4	0	7788.89	26467.9	6069.12	403958	574671	141248	250168	220792	331340	241447	309591	130533	319202	376084	380546	133541	186393	288863	251344	441858	527229	362717	408980	315917	255561	242418	894687	154338	464673	558264	658790	125679	131179	173789	255101	479890	305478	474811	242820	422933	432231	397360	408923	218443
2894	267.072	14.6002	34959.5	17126.2	67495.4	16924.1	19188.3	23262.2	10605.9	12429.5	8798.66	9485.55	29062.3	22504.1	23969.5	28094.8	10510.1	8814.42	11467.6	8609.72	16148.4	18542.4	22111.4	15012.8	11564.2	12668.8	11181.4	13922.7	45922.2	12992.7	30977.8	33753.2	13762.6	13904.5	12705.5	18108.7	21784.2	18845.4	24647.9	17044.1	16701.5	13305	14616.2	11714.2	30506.9	28372.4	29578.2	35688	13464.4
2897	320.06	7.36218	14562.2	17103.2	12625.2	16304	17269.8	15698.7	112044	90489.1	64059.4	113840	96621.8	82917.3	79589.7	70554.8	85275.3	81873.9	91478.4	79098.6	146983	100216	110771	106112	97149.7	124866	110230	124602	137184	77640.1	79607.1	60362.2	91750.9	112596	101135	106626	115785	115264	123030	81897	115338	129537	128717	114780	149009	110237	100722	123059	101949
2916	351.071	8.69411	13432.5	16056.8	14500.2	13690.7	14948	15621.2	0	0	11514.8	0	48551.2	51694	24379	43762.4	10431.6	0	12464.6	12021.5	15356.3	27730.9	31848.7	23662.2	0	0	0	0	64460.7	26752.6	27374.8	42841.4	10214.1	0	0	0	14458.9	38349	22397	25810.4	20476.3	20283.4	0	82797.9	126183	96591.8	47619.1	55863.1	161038
2919	149.045	5.14045	14555.4	15657	5861.72	11859	9724.15	10096.7	458670	484458	427208	419100	246299	350187	264357	284100	253264	341052	460346	311139	276550	258742	268761	306691	489611	566478	366373	414000	371841	261297	282760	282878	304738	398440	461934	421495	296315	244327	302310	275554	569434	538350	604724	731101	378500	309636	388266	342119	468560
2950	133.014	14.1887	71245.6	1.18114e+06	23782.1	1.06711e+06	543582	280232	1118397056	1077852032	939675904	953565568	632197760	650345344	638894144	621893184	1120355456	1049715136	1049015168	909530176	616774720	617928704	610006976	507972192	1060473600	1094411392	1268739456	1089704192	739003456	524211648	616681408	624982592	1044667968	1055019840	1078807680	964236608	691034944	585596224	674031424	576828416	1136160384	896597376	1158982016	903307456	810934976	703539008	769774912	583382400	1014546240
2951	365.055	7.33116	7467.4	73543.9	137427	84215	253685	230364	456616544	343714272	303223360	389958176	449985984	301229344	329039136	289365024	316710528	337610208	304313024	357742720	453261440	400722784	464036864	405887232	481428224	418345600	375952672	443325184	542368192	236580384	298271808	241337856	337375424	373304416	374513312	445648608	563690304	455420704	605288320	535248000	665328512	511177600	429190304	496982176	782311616	423125056	455105312	371520256	440349472
2952	345.119	3.30745	31769.3	53090.5	15084.6	65311.5	494590	304047	119735848	168334688	127811880	104912456	71392416	61059092	81515856	66280992	14063714	16815956	124283984	151748272	59569596	95325512	77749232	87122576	27836782	100955872	15348093	18524384	106824472	86916640	104290432	83720544	13545312	16384328	20060686	19733928	9217700	122226408	87154248	132072976	20933838	25069404	20669816	82611904	110715800	129017584	137906400	134262976	18162834
2953	115.004	14.1867	1.0505e+06	1.40056e+06	887771	1.22628e+06	1.18788e+06	989215	140016288	131193568	118716800	120905800	76725656	78290296	76539352	75993488	139147984	132098424	125495464	113514872	72831728	75037616	71846768	63016608	131940856	130989552	151881600	139598768	88544320	64777620	72276200	78658816	127324792	130575208	131886728	126691760	84884584	73392680	86967240	72390672	141031984	110766736	141593552	116840904	95961504	83098304	90289760	71596008	124119024
2954	277.217	0.789183	8945.15	27534.6	71536.2	298651	165622	131258	74681184	113789176	74760224	83693832	95033136	119785520	102904952	115609448	76767632	70320584	77727232	83147384	77315960	82002960	90168776	89213648	68867496	92333016	70271456	94787944	102322744	79517672	91848744	105339280	63355076	87753520	80718736	98421816	67370864	85711304	99544752	102295416	101725744	87433664	99138944	124527704	101916360	106276976	104781856	94079504	77157048
2955	173.118	1.10257	148893	216463	55696.7	58198.3	63835.4	54111.3	73973728	88902776	69706976	79728432	10775337	25108854	19433028	13469401	29536054	50235884	65765132	69701504	14199626	20104994	13499104	26904846	44685640	66169916	77786280	50972100	8.24679e+06	22520132	17910514	14933375	40587684	58286760	70620720	76521152	18413026	15809822	14909491	28700970	50118560	47534536	64864220	56876340	11976081	17455438	26535390	21041054	51117596
2956	181.072	4.953	145301	187082	143246	204478	235521	243217	45557504	95376536	67257936	41532280	75009200	93751864	96887976	101578576	75658200	52726788	57395440	48063312	75083072	102427472	118577848	64091120	85074568	62389732	117610576	64881740	135347808	106796864	123555448	107955736	76771296	47768712	94999088	71961608	89681352	88230504	85425064	63420420	94506856	78531864	108138024	49319164	124105304	117534680	145618272	127748680	50965748
2957	329.233	1.17518	13160	26788.1	9056.85	46671.9	25996.4	17369.9	57509180	67501008	66077528	61835320	131578616	136246800	157802608	118549160	65135364	80316632	80419472	84313952	125262192	152357680	161440608	195449744	47129780	67499088	69925384	51071432	149801568	154592672	186598864	186413456	64941468	69247264	91208928	96231336	159107280	154786496	169109200	246203744	77988464	61535260	76738176	73909400	61198348	78591752	129580416	192752352	71665152
2958	135.03	12.5126	1.40394e+06	1.14108e+06	56514.9	76876.1	92649.4	41231.3	87525248	101224808	62279044	65070376	187843152	168324576	161296624	180636176	57462368	75148304	75766192	64419704	129539776	141819856	133396032	111638456	96098784	109402936	74015448	69841336	194074864	116300960	162038160	170526448	47514760	83669696	89420040	77702272	112566640	103366904	119305320	116774664	107218856	86969880	104767160	87719520	172511728	174654864	182448464	158253728	65111292
2959	123.045	3.30893	14916.5	32434.8	16644.3	37057.5	212303	149778	52897064	80153968	59907800	52481376	32571156	27217354	38853488	32311324	6.66968e+06	7.88078e+06	57693428	76260024	25995808	42185208	35290872	43844696	12116979	46495980	7.49952e+06	9786987	49750056	40624312	48825896	46915804	6347042	7580844	9526027	10578058	4.42545e+06	57098860	44269032	67819408	10257998	12267470	9658751	43185620	50191612	62631936	65419208	76307856	8811891
2960	337.15	3.52948	3017.96	10197.5	7378.49	10194	28483.6	22342.4	69025896	78527928	59192176	64472392	86011560	64262448	74257784	58698128	29166694	58577980	62315520	76468160	86377488	84379688	77311000	68922480	65970220	70319432	53831768	45792748	84675680	60037148	67348328	62648972	8.35617e+06	16033881	30526374	10349186	79044208	89489592	72165232	84159992	63817088	77510288	62211232	61476600	63369952	61612256	66601260	64052748	45933484
2961	383.119	12.8805	138754	41493.9	0	9416.66	31443.9	4459.09	95932120	114733304	57888872	62708012	14437443	8513114	2.18496e+06	1.81323e+06	26918670	72111200	87296264	70379616	13605349	23088254	145216	24900582	78320744	97261312	52835220	42458336	15725983	655372	1.31533e+06	225965	19548608	66452188	70869208	60047388	10103965	15522820	1.42375e+06	33859804	85190120	66748640	84767536	63396988	39514464	26996410	24536306	16040395	39615964
2962	315.072	10.707	0	15560.2	0	13427	62937	33108.1	65876876	75348840	50707556	61291512	38970232	35222328	36260808	32085538	62053044	68712408	63644100	57885924	39487272	41038456	35998644	32262862	50688440	69571888	67809936	74051744	55545056	27769916	35917528	34700564	58936752	70818544	60485252	69989840	43874628	42857176	43334236	51508784	63251772	70047464	56549552	53874040	56454600	64743152	61618408	62422996	61162456
2963	275.022	14.1727	0	9623.37	3928.24	4449.67	0	3608.37	47289836	49365836	46245936	45852164	28250822	33699564	33521622	35922692	51440384	49896788	47597408	45387952	32432608	32130408	31447212	28898600	45911192	50395712	54295724	56361112	26740368	19636220	26163834	34311816	45473776	45835848	50610860	48660016	36721356	31085648	38695272	36607420	47084436	49415856	49324372	52644644	28393834	26594470	27827256	33125450	45969884
2964	327.218	1.18982	6099.32	19525.6	8804.78	41048.3	22154.3	52688.2	38722204	53906040	44895004	47590452	96484112	85581984	102238640	77019360	45084076	59321452	57163876	63682524	85681104	99823544	108911032	110272016	32050506	49131232	47695200	39111988	104119760	95633024	115264056	129001320	47952700	52317448	66442920	72351072	96623712	99402856	114508128	140626176	55497076	44312212	55020380	50875096	40507260	54026304	84593136	120420936	46873784
2965	671.466	5.54118	0	6818.61	3801.01	18008.8	17421.6	8605.77	42962364	44791632	41809956	37608836	12986343	8.26844e+06	9164961	7630199	46440368	45453424	45559200	42735248	26505838	24610418	19420394	18433932	42161180	40886776	41931368	47101660	23529872	10733088	14397386	11002090	38538388	50596492	49219908	59034608	36467372	22775450	33504674	20074318	45020768	35547380	49029632	39238884	37461356	27099408	30187604	26662108	43125876
2966	195.051	13.716	66679.2	48891	90645.4	54668.8	36051.7	23376.7	55299764	53947336	41475944	43877248	25114530	18700416	20645942	14465184	53368304	50551332	57231848	42641688	56474448	49331004	33935912	32332312	53612572	56970688	49272056	50254540	37433856	16856534	25884100	18206256	42345900	48644824	52744924	44481684	42555292	37921480	37300500	38818140	71045808	55187672	59170276	51523840	59636268	48529504	49140540	35100452	51342560
2967	133.014	4.91308	49333	397926	38901.8	561982	405294	314705	43139436	44585176	41100328	41513936	35635588	36692092	34497592	40545240	30499892	35795392	41436116	32589938	22610524	23923518	30498990	19477092	41826540	42566096	48808344	45169184	37973092	22601646	36181676	43301864	29796048	38592220	45648700	42167896	23185346	24091548	34816000	25918176	46447268	31910728	55142780	42841960	41325784	40201088	43504660	40922376	38962544
2968	141.017	11.5421	24741886	27528532	37866100	45523192	41818616	40788532	38329280	36813092	40801004	42678772	31599770	30987546	35363876	32789896	39639960	38101968	37057236	34559404	27792020	27591244	28263098	29454222	31204656	40902628	33475734	38488044	25754974	30377026	30957866	30674406	38585900	31331780	35905116	31656060	27819250	34543472	27651122	26378104	30087524	37179032	34784484	38014560	23076050	27088650	29605576	24968472	31951028
2969	285.098	3.30784	3839.77	17807.7	4864.63	22406.3	137721	86683.7	37051692	52988600	40273512	34925360	21573978	18436080	25971254	21248970	4480993	5534023	39050252	51958640	17900444	29589218	23791986	28137340	8450673	30966184	5.25823e+06	6828712	33509730	28150032	33221550	29628470	4501076	5.18539e+06	6516828	7.15091e+06	3.06272e+06	38905248	29041352	44753900	7040729	8484278	6659259	28005268	34293316	42238296	44362016	70755312	5.8475e+06
2970	75.0085	9.34375	106138	104637	615569	898638	755432	806666	45142044	48274976	39569848	43480720	16164043	19140274	16641067	20469920	26921692	37325856	47768952	35474124	21136510	17933086	13746594	17357062	48553984	54765636	43721940	56646220	35972140	11673803	18720498	24154378	34277588	43472124	50648548	52043144	28660484	24002598	27841118	27310590	57314036	41985600	65152964	52755428	41742816	39085084	36485792	37901008	46240688
2971	165.04	13.5742	6117156	7776510	155292	71406.4	50704	40647.6	45955288	40465600	38436156	39665236	18289162	15122232	16107037	14718208	44925448	43395892	41666420	36774484	33291412	27586606	28754134	20132874	46274500	46288576	49741828	49080408	29866364	17975326	21900862	18529988	44501360	45798980	45232944	46844700	38697620	27866214	35713764	26135246	57380920	43040900	59200924	51367940	47166328	39792672	39479724	36312928	48493756
2972	731.118	7.33246	0	0	0	0	0	0	55076724	41698428	36912988	44363612	54793792	36406688	38021804	31196754	40870012	42709936	36932800	42832044	56211436	49329916	56798444	46750148	55732888	48682184	45412648	53308256	64492888	28226876	35927420	25269398	43714288	46578756	47321184	52403896	66927704	56254084	66748148	59159276	70971648	60118132	51150800	57121092	82528832	50108916	52282720	41551604	56277112
2973	533.172	13.0221	109404	58108.3	0	0	0	0	57937700	62930768	36557784	40496528	24831524	22131982	18631876	16398270	24104338	46281092	50801356	48611248	24073316	26648240	10806208	25923028	48757296	57597772	38870792	36856404	23300474	16028932	15599461	12414126	23646928	45936680	48918452	41168400	19742998	19904208	12949126	32935480	47797768	44383992	49393288	43214700	34154924	27087366	28068354	22174372	34202908
2974	131.071	13.2352	30015.6	24159	27429.4	27047.8	28857.2	31333.8	48108908	52489276	35567988	35415284	3.10894e+06	564820	573471	824307	47705596	37019432	49828148	44358032	18203370	17447100	14699741	6.94795e+06	80991144	97301184	87554128	90038096	38033008	4.98167e+06	8.06947e+06	1.86354e+06	83114256	81879688	113626432	107290808	37306740	28765750	41033960	25685738	128864592	118734120	117709864	109608704	109833512	82118472	83825216	69056144	104124560
2975	133.051	3.9562	62287.9	31487.9	44957.5	38937.6	41883.6	36996.9	50231352	59565448	35271980	39792496	27422976	32564220	26971798	30537604	15857301	27618600	35932008	39580032	20030290	28733368	23600218	34623780	51413536	61474508	35511828	32879174	47021972	31715084	36876020	37770316	11844449	26875230	40504384	43368500	18129174	30006024	31321718	60323292	65557640	54930608	68340184	58015196	65764844	63170832	60573044	68993848	26834466
2976	165.019	2.49062	230279	172382	82018.6	76375.2	92573.2	74812.2	32588418	30091184	34563068	44966616	408711	789746	637278	488281	38466716	41583396	37042952	40220948	37614756	32965148	53364764	843686	41938156	48759596	58912292	56506600	27166208	348748	371800	475535	43598168	44795012	62810540	54953720	36788536	35367356	47953832	272221	64348776	56165592	89756080	68605408	32092708	329513	26802046	29063060	83777984
2977	833.52	7.59327	0	2887.83	3013.39	15942.1	14569.7	7587.31	33816188	34301928	32949756	31762050	31230388	33023304	32508474	28742726	32224028	31033464	33233666	32572154	28347820	28354588	28019012	28941004	36764340	34906456	34568644	37174992	35999608	24356284	27154016	31161448	30113286	34197184	35008696	38693004	29724982	25401768	33140068	30445474	34959664	34925424	34706080	35098768	35665808	36391084	34822320	32789576	31648800
2978	255.072	9.33782	39494.4	274174	5036.73	11817.6	7934.95	11347.7	35625320	41068520	32932250	33498942	13595026	18363202	14801149	17516110	20180482	31424720	41610712	27961010	18959864	15200698	11672912	15830216	41506760	51177092	36532684	44034368	31373882	10843501	16301281	19965164	28527698	36018020	45023120	43220280	24584492	21537104	23330670	24138822	50686988	39841124	60071008	45222348	37398676	37004332	31586294	32838874	41359052
2979	179.056	12.2952	17241.4	29282.5	18640.9	50882.2	67869	39725.8	37924696	34515348	30194814	33363248	87858512	86205744	76823312	78720928	40647064	38385364	35361888	33196424	105574744	98695960	120301608	64147436	39486872	40407184	44180676	44822728	137316320	72728600	101779264	105803536	41017980	43676632	45373904	49737296	106034576	93831352	133098848	87377680	49919452	36861752	58166956	45158592	139319040	137128160	143264752	152041808	45568496
2980	315.093	4.94107	0	0	0	0	0	0	27074366	29563068	29364226	25431798	27354696	28544162	25590348	31230654	21011246	24201862	28332600	20885712	17697274	17873788	23854036	13249284	25794918	28717900	34551632	28730408	30723038	17929078	29157962	31812828	20735202	26460762	30166832	27701512	17964112	17928130	25739334	18135010	28700376	22097690	38902324	25584202	32459782	31429114	36072292	31841984	24851898
2981	333.059	15.8797	142300	103637	131206	171463	215437	109151	25815080	19795276	28076630	22977766	32096460	34678852	32160264	26540000	32579846	30356636	27869428	22737522	46105480	30974444	33096242	30204580	25443516	21764720	29239268	26401886	35041128	21184214	23568446	24292704	30412900	29117904	24573204	25929482	36209480	23121756	33314404	24046952	31330232	23762974	33885720	32119290	30588142	31479470	26945320	27914332	34053496
2982	191.02	15.9694	5.78274e+06	8925818	3.17213e+06	4754893	7.34612e+06	8377282	40156308	52849904	27789948	34159004	34641420	33399300	39541148	37412900	22504690	30792084	35297868	33238710	11437574	31241722	38082736	32242484	40852128	55066720	35780780	42866048	37537144	24374898	37237068	36408280	19923000	36221752	41402136	28022488	12131343	31281614	36001652	40799940	43435504	36080716	38427244	32217388	24576832	34319044	31041826	31386052	24790888
2983	313.114	11.9614	3305.37	6953.91	4742.33	8271.53	13737.6	8177.86	30922446	34729684	27457320	29095036	54925672	57468744	53389372	57606796	28194580	28535198	28003040	23689368	33003450	33513486	44698328	32732200	35310852	40360576	40787364	37743132	57070524	40400612	46474248	53955516	31851086	34461404	37145048	34829668	38653988	37351328	43301512	37488520	45228560	43831936	45632064	40144800	50334952	56788004	55055488	58744232	34878104
2984	179.056	10.5521	13214.2	33353.3	8509.78	27635.9	50580.2	24928.5	35871232	35514552	27158868	33113178	12686583	16557904	12580289	13134808	31692680	36199948	35212204	34489492	17865712	22129272	17260336	20461256	21341822	24403760	38676372	39350280	21426882	13070692	16121464	16097390	34376912	39033644	22546206	29342302	22417136	22237040	23482196	26719130	25566786	45056240	26082558	23331384	15856001	28039962	27203248	27995460	38188056
2985	195.051	13.1916	193988	115364	172768	30547.6	25687.5	16001.1	34708724	24134280	26817732	24948946	5567278	3.65784e+06	4647395	3.86963e+06	28073418	25415970	22394082	21656484	8759418	9792319	6.827e+06	7539576	35592004	35251636	34663496	38915784	10551521	6795983	8000761	5047015	27215006	18956446	16590896	20604154	10350833	7729483	8.25982e+06	9748144	46258996	44564048	51903748	62937528	14749444	12535918	13511262	7907581	35682036
2986	209.067	12.1124	4936.06	4395.31	0	5839.22	4367.25	3009.75	38875584	34638460	26207652	41062816	24563736	29944480	25992976	25004662	37337788	41149228	40151092	37507624	26015532	26059998	27057982	22647292	44000468	48882248	47039988	55031764	37263928	24386014	30130684	27214624	42337564	45737204	49487084	58420372	30266988	27662444	30816722	27883554	51580772	43962088	49817676	43790848	38961420	41065720	40377868	41208532	39316796
2987	293.212	0.83218	9641.69	19481.8	20488.8	58956.4	31279.3	41309.7	32619902	38365356	26086734	30730532	18046716	18683266	27077528	16942812	49292748	44449228	29892856	41299928	21782496	18239504	23021366	24536380	18499498	27331850	30530040	22792700	18232090	16906322	25425740	33070962	22805308	40509064	30276724	39868656	25326486	25616210	21852862	28811544	21807878	17356662	24786682	21592698	9815365	10392268	14865156	20491236	14154198
2988	205.035	1.24686	10399.4	14115.5	11303.2	18990	15195.9	16207.7	31683396	34367356	25719984	28131762	23372470	27705402	22582892	26027232	20071678	21809564	26558220	21817614	16817456	19435074	20616386	21166092	34494128	30438010	29293270	27087294	23019288	17616408	20182956	19547772	19436908	24650910	28669312	27969774	17342742	17393958	19863616	21814174	31479862	24848478	34634808	25201458	28014638	28610572	25226948	22998804	24328802
2989	367.358	0.787766	33483.4	48331.3	153014	125033	103218	112211	15552343	28984070	25264708	22693220	27939004	37227292	41443712	37829568	26842040	29232044	24969456	34391168	31144322	32726016	42235600	35109604	11774675	19498724	23827964	24348506	37353056	21876032	29026146	42719332	19309136	35921428	29847838	35585328	29046216	31405120	38919608	41738188	20558500	17434544	27126456	31743650	17463366	20320302	28900242	24887198	25632734
2990	308.992	14.1637	3075.8	0	3119.06	0	0	0	32220828	30238452	24994600	24227284	16065164	20482272	17237076	16941276	33068546	28322466	26295848	23310820	23347162	18306874	17336576	13614289	31651038	30808276	31391814	29404470	15584441	7.83419e+06	13086501	15620403	31610788	29891188	31807656	28717028	29580170	17533194	21405228	18278282	34774568	33201116	33063156	31225052	18330782	16372905	16290007	20050024	33149162
2991	335.135	3.65807	0	2998.48	3721.67	4109.49	9600.71	7485.32	25998402	37318768	24688162	29122498	34245136	27803180	30541726	29117694	21924910	27171976	25717940	32852254	31236278	32570756	31630706	29154582	21402796	25311464	21920580	22226656	28892854	22453778	28831634	25488516	14129491	16620935	23272784	20833842	27365272	33056932	26911964	30437996	20100258	24341858	21117338	19503024	20083000	21667798	24818940	25657996	17215390
2992	174.041	8.27533	7596.48	6046.04	4920.13	6932.89	4707.29	4626.08	19906432	24941448	24302856	24444804	14235885	20858674	18020816	18332276	14926781	32538330	21119188	23071752	28654218	16446736	22305694	13374127	17839508	25296236	29652330	29005264	25194814	14807671	22512452	20330930	14763429	30613742	23371088	33030252	25841472	13284458	22548854	17549204	19357314	20798502	34678260	26611352	26528164	28655106	33596576	35258460	19336716
2993	188.056	7.79305	8859	7969.94	5343.41	4799.5	6041.59	6138.99	27888686	31804494	24038308	34462892	15697531	29828632	15698796	18196996	20607928	32049782	34298584	30725526	24500908	20986922	25143658	24093442	26557072	45025228	31692276	48844776	28593340	11171951	14968043	17839110	23246034	32293664	43334020	58472556	24535444	21092760	29332014	33396620	46374736	43387780	52699540	63538436	34270700	32499624	24460436	32785212	33427260
2994	695.466	5.39741	0	4303.8	2908.59	9333.82	11460.7	4917.62	23751988	23248446	23829754	22788964	7.20166e+06	3.74086e+06	4271679	3.3485e+06	21476960	21592816	23721898	22102206	15501512	14329098	12023436	9764758	25119010	25016764	20790798	24357526	11988601	5.71836e+06	7574686	5.62273e+06	21422288	23892850	25344474	28226794	18078846	12489405	18161894	10626485	24645824	23555344	27054058	30321856	18967490	14832051	16281118	14880857	22873310
2995	245.043	14.1999	15583.4	16157.3	18367.2	26316.7	33080.7	23393.8	27928434	26525636	22825876	23549240	21356338	28492840	22599182	25162044	13665097	18343732	20379194	17741806	18087782	18472082	18895986	22607732	32355598	33972000	34633940	41609064	32885974	16337163	20773916	27930874	20916416	24809730	34282944	42658504	23291820	18968936	29544206	25359598	52591252	40543788	67207336	59665720	44285532	37580112	37781024	45406092	44192192
2996	321.075	3.33551	0	29662	6248.89	20487	176987	162934	9212165	10260828	22293006	16556591	10084596	11058870	18337018	17353672	1918331	2.73221e+06	12601256	19563476	7289505	11777889	12301523	19916358	3880789	8168591	2.13875e+06	4.88635e+06	10956543	12802866	12910331	18899824	1.95819e+06	2.24527e+06	3.21431e+06	4938830	1.8847e+06	12789771	17481226	20479786	2.77745e+06	4.71873e+06	3449631	12369932	9160202	11883189	11398820	20016106	2.64093e+06
2998	165.04	11.0091	12060.1	10099.8	7699.17	13030.7	7556.33	4880.55	26795566	30130596	21155486	23093652	21877698	18238778	17668168	15928647	24784336	27992456	26558468	22253982	21635274	22692150	21548806	17031382	31234536	34918552	33580260	36233528	34299144	21581094	24953242	23001504	27854926	29744872	35775344	36415832	24473682	26469820	24745854	24648494	41467412	30387876	43108808	33793088	38229544	42213312	36452564	34533236	32796756
2999	295.228	0.825865	13248.7	22844.9	24951.6	62623.7	36247.7	42014.7	32002838	32178176	20330098	30080524	17977426	22859860	28326870	19186246	46238972	43816884	30664840	29339784	15253144	18485600	18878374	21450480	14445358	25343384	30645740	20257826	18302948	22364090	28275736	40739588	19562468	39977120	29314704	41674024	18959996	23696698	18555368	23776480	20598208	14820257	24686792	18333218	11032737	13008496	18830094	23074318	12050896
3000	149.045	9.53592	22122.9	26221.1	10370.5	16392.7	17823.8	12601	28310064	31208390	20175652	26067804	7441228	12024402	8520701	7.96354e+06	17558868	27277214	28564164	26188430	8788536	11856647	9832433	8655539	36803564	44413724	38136116	40897300	18925516	8842700	11521872	10810171	20001716	34430980	44635984	49150916	11208923	10832146	14375536	14945006	46724652	38625580	50288064	50017352	26258046	26184270	25612838	25239342	26278138
3001	339.327	0.788708	38041.1	56858.8	67330.8	89800.1	65172.1	90826.9	13046586	21822460	19984700	18775738	28301848	34598676	37445416	31813624	22490696	22921270	21233466	26312866	29208292	29307524	39022004	31030410	10445813	16819208	21328002	21025972	37023812	22241058	28201248	38193324	16508114	28846810	25782684	27599200	27912014	29271706	34998224	35408100	16602628	16109524	19496898	22385654	16409388	21100152	25461186	23964806	19517612
3002	348.094	3.12267	14739.3	14474.2	13114.9	12449.7	49620.8	30767.9	22549108	4.05851e+06	19830572	63924852	2.0112e+06	2.03495e+06	2.40879e+06	2744467	73641848	22167542	20485034	55531288	15879804	3.69634e+06	9245816	1705734	25883858	31077744	26816416	32046420	11819647	2.89278e+06	4257728	3.58747e+06	77787976	26394192	31366462	34289892	15166570	15179234	25404952	3.19511e+06	30372934	36681852	34456380	32013258	39414448	5137972	10317008	7.2242e+06	27300454
3004	121.029	3.31543	437040	297991	406022	281776	334405	312623	17298400	27190478	19600782	17242558	10480450	8901715	12626988	10404936	2.03073e+06	2488647	18917346	24904374	8.34911e+06	13836013	11566628	13876565	3.89061e+06	15287909	2.36809e+06	3.09103e+06	16400639	13244121	16613423	14806398	2.03101e+06	2.41598e+06	3.06171e+06	3.33857e+06	1.48213e+06	18269486	14327500	21738384	3.24422e+06	3.95596e+06	3.1155e+06	13643438	16203531	20308698	22172098	25380076	2739977
3005	354.162	9.08656	0	0	0	0	16097.9	6305.13	16156997	20233854	19137228	18593164	6.13597e+06	25846836	12973236	13502099	6428749	16135275	23814488	19046074	10240019	10708935	6089514	19955352	22209612	28102088	17257420	26226754	13803665	17266122	14151812	14794717	10715624	17330058	24445044	23248100	9519549	12501959	11390477	20281210	26777198	27135348	27226170	30787774	17693798	22508652	17867156	16158338	19764672
3006	353.342	0.788144	12797.6	24114.1	40275.8	48539.3	27700.4	36947.4	10006878	18788998	18989952	15910870	20785364	30469242	31907962	25183980	21318686	21666438	18247094	23957832	26231160	27103476	34873148	24859148	7800681	12479011	17577764	16888728	23562042	16253784	22883488	31603858	14325699	25199698	19766716	24340820	25435848	25248322	27687178	35056320	11644104	11172198	17552744	17602282	10570158	13562128	20156006	15250397	13414267
3007	129.019	1.26997	53802.8	63439.7	44347.5	48546.8	56429.7	55171.7	22894654	25051688	18907946	20935466	17304142	20946258	17163342	20500542	15334207	16797572	19642946	17232294	12511481	14822930	15687910	16755633	25647698	21919568	21249656	21164736	16268759	13381554	15531379	15828724	14910753	18197744	20740494	21318212	13340299	12875406	15371468	16445191	23231530	18363076	24654402	19473574	19692864	21258182	18306870	17719492	17040992
3008	179.056	12.9341	58176.9	86908.9	34413.4	67965.5	94900.4	50069.5	24057702	48291024	17231140	22509798	109876184	126066232	141897552	175042560	42332064	61401488	54668344	29804726	61315076	51658604	120730720	57924252	19583580	34975664	27463380	25431246	102977880	72728152	91015344	136904592	31804450	61139700	44593352	35654096	41638960	34939932	70349200	40724360	24710030	22044108	22341354	15668552	61788724	84756648	82680440	96125312	15800017
3009	173.082	13.2366	13987	13671	18025.8	13026.4	14563.6	15328.8	24169446	27111142	17150916	16240899	2.04032e+06	336116	412733	583055	23299214	18364756	25599616	21093266	11315104	11788649	9973943	4280063	41885656	52701176	46298728	45556736	20884688	3.33485e+06	5.28865e+06	1.07328e+06	43437676	42266312	60891768	54280148	22455862	19061814	21945242	16715241	67804512	64156912	63002764	56155520	57581180	43926520	45835300	36530280	54570652
3010	433.236	8.46709	8009.69	3529.83	5168.42	4562.66	4468.15	3104.97	15815493	17520026	17068456	15028737	1813178	2270108	1.65491e+06	1.62628e+06	12559226	16823576	19983054	13181977	4.65837e+06	4583580	3.40683e+06	2.75099e+06	18893072	24810800	23919446	24531058	4981738	2.16335e+06	2.89544e+06	2.59294e+06	15565890	19475022	27040228	28215554	6610340	4064165	6.22793e+06	4.66048e+06	27671902	22179698	29621700	23824006	11891329	9047900	9330369	7800828	17037156
3011	277.129	3.52791	0	5091.19	2833.9	3716.78	9080.26	8884.28	19564430	23382390	16952828	20563572	24967132	18321270	21099798	17987376	8313886	17661288	18637882	24583666	24785068	24774708	22604944	21221486	18450918	20815522	15734164	14124398	24398038	17651832	19193406	19516516	2314013	4453864	8858933	3462173	22535388	25649240	21700354	25450324	18901580	23762098	17642278	19743950	18119782	17465628	19439296	19772254	13021063
3012	405.102	12.904	3050.24	1.81098e+06	5610.74	18605.1	82263.8	28646	14626821	17794032	16027535	17110396	12250063	11969632	10397930	9464821	14455719	17935120	18699894	18816760	12890858	13828711	5506784	15702116	12989835	17494212	13491992	15590779	10428901	10929984	9946545	6811290	13275375	16312110	15373624	16058085	12010173	12440298	9273455	14831367	12617110	14598128	13058981	14554425	11468796	12213953	11103536	11381661	11375965
3013	135.03	15.7121	78903.6	114197	23190.4	45521.2	59764.6	34891.2	15779614	14446779	16022854	10447846	15528938	5.79343e+06	8437817	9894465	16183866	18829676	14875792	11045634	16403667	16748652	19726292	11382836	17889976	17708710	20534826	12992348	32344196	5.51447e+06	14601726	10260792	13156446	19478736	15861538	17593672	14014117	10929913	23923802	11813847	19337734	14252504	24530784	14071744	23994928	24436584	23653000	23225204	13268557
3014	367.105	9.36247	8946.41	14032.5	81948.5	60531.8	50680.4	41099.9	19233732	23137618	15730800	17966244	13350534	23166240	19040802	17973190	9124276	20711764	21303690	19615366	16504262	19031836	12198428	22884952	24187200	23556452	22481206	26966950	20756658	21617198	20528142	21444776	16073612	21006036	24807652	25570798	14893873	17199718	15897691	23317866	26222096	24708504	26756176	27114572	22276018	23882552	22138376	22864656	22374766
3015	189.004	2.77285	0	0	2657.24	3732.04	3572.79	0	21339206	18901452	15704653	15691653	3.79897e+06	1.57403e+06	1.45982e+06	912678	12563178	14790878	17436348	11024567	4162234	5937002	3.28382e+06	2.31534e+06	19836368	17445428	17240522	15388356	93384.9	848455	936294	199260	9114801	9289801	17245670	13001509	3481192	1.92987e+06	2557909	1.20966e+06	17846338	10726447	20075326	13727924	7342938	5.08709e+06	3.98296e+06	152657	14691569
3016	218.031	5.89684	3576.03	2773.45	0	0	0	0	18991934	17115756	15624765	15249542	3514880	1.13617e+06	1.72983e+06	2.25265e+06	14795303	12340969	13995081	12649084	4.21883e+06	4.36966e+06	3325982	1.84655e+06	17464332	13830400	16806364	16119963	6.39282e+06	1.54187e+06	3.60862e+06	2961899	11868475	15192749	15372482	17478392	8.11135e+06	6161509	8549174	4.46844e+06	15913843	10744184	16231557	11771768	10143266	6.37293e+06	8822248	5169336	15326783
3017	291.197	0.812154	5244.05	5770.61	0	13847.7	7077.83	6769.86	17787390	20087454	15537774	21876522	10442265	8749929	14991637	9968019	34176556	32450786	22818888	27159230	11605360	11569915	13546732	10709419	8937249	15416680	19698526	16212414	9609969	8328980	12401229	17024388	17552208	26923320	20503410	28479290	13265317	13845862	11878237	17297428	8.37607e+06	7936330	12233248	9937913	6107759	5.73528e+06	8888697	11050190	8.1396e+06
3018	218.103	7.33327	5540.41	6973.41	9965.16	3778.97	3952.79	4551.13	10032672	13980151	14688919	13601429	8765232	9532159	10052579	12869756	17480440	13960575	11003852	12841559	7.82066e+06	7628967	11300357	11059642	9517708	10820908	15903104	15258119	7654553	5.12972e+06	7.22606e+06	7.5892e+06	12445284	10268611	12954041	14569357	6982974	8312448	10128190	9820430	11116072	11266319	12078445	10311317	6.99056e+06	10459021	11143118	13217522	6630496
3019	121.029	2.46355	516658	369107	418317	283227	293642	277048	13249824	12837277	14621059	18944806	708873	552072	486074	604347	15396161	16980176	15917735	17257396	15520877	13544008	22035788	401093	16348981	19470158	23230774	23032082	11109844	315771	4.31467e+06	292142	18166788	18780152	25451466	23796242	14883795	14484936	20371050	310444	25849018	21738798	35583088	27420950	13131685	9241250	10914354	14335810	33362538
3020	831.505	7.62093	0	0	0	10796	7334.22	3415.57	15576733	17750022	14601059	16012185	16536646	17313050	16514253	17036500	16948788	16741280	15869425	16913994	14445416	14526504	14809681	13003652	16425400	19336550	16035082	19098666	18796726	11435947	14424055	16201048	15420326	17099380	17997186	19918226	15221078	13486321	18631246	15928793	18133264	20154292	16935724	19119290	18807742	18486132	18393986	18507538	15686743
3021	158.939	10.7033	15655461	18361070	16223093	18402828	16990666	16478567	16672133	19232238	14316889	15640727	23294978	25363712	24848400	22886550	14184311	19105290	17994260	15904115	17621134	24961802	27430278	21705992	11150401	15542405	17060852	16360532	22788318	21961316	23756510	21797224	15745818	17597330	12739586	15770368	16989478	22431634	22459608	22428708	6.65566e+06	17299160	6741450	10921200	13231018	23391306	21999718	22174192	15163682
3022	167.989	8.52588	3158.78	0	2848.61	2328.67	2785.94	0	19898218	23273846	14233138	23128212	1.57943e+06	16579263	9204914	8591103	13747589	5304510	3.55349e+06	5.20688e+06	14439356	19010814	8.30274e+06	39952388	3.63412e+06	3.63381e+06	1.88552e+06	3504262	753775	2.80787e+06	3.21899e+06	3.33926e+06	1.57957e+06	1.55495e+06	929334	1.18769e+06	1.81997e+06	3.14342e+06	1.95434e+06	13502041	4337412	3.08779e+06	2.00004e+06	3.19743e+06	980377	4.8391e+06	3865092	2.97559e+06	1.79859e+06
3023	433.135	3.34371	0	0	0	0	0	0	11812911	18466938	14010818	12407876	1.08943e+06	954971	1.41257e+06	1.43606e+06	374790	435659	19256236	14782529	2.25107e+06	3.57754e+06	2930879	1.89451e+06	1.91314e+06	7577675	498228	352972	3.56999e+06	1.27704e+06	2.72588e+06	2.07992e+06	312935	386344	457557	420602	329408	5069526	4.5342e+06	4.65588e+06	361593	1814091	1.89656e+06	6.05031e+06	3.8385e+06	3.58138e+06	5316835	4.33617e+06	318126
3024	669.451	5.56339	0	0	0	6467.52	7131.44	2723.66	15165942	17692080	13966976	14321224	4985292	3.0217e+06	3465531	2735222	16713641	16881054	15232333	16153824	9787838	8542634	7072884	6009241	14916201	15975302	14647792	18182204	9358183	3.73325e+06	5.11958e+06	4.31862e+06	13998869	17531864	18219226	20865198	12753693	8009252	11844577	8059780	16849420	14515512	19151708	15917570	14066004	10506728	12215981	10980209	15044813
3025	476.278	8.28662	0	0	0	9539.89	3104.57	2986.68	20196948	22088620	13906699	16612869	4321571	9226905	4.83374e+06	6382303	9293368	13091432	19278740	11507840	4956022	5830523	5.70835e+06	6230381	23816804	29617780	23797756	21889672	6157782	5995840	6.29943e+06	6623379	11599289	16514106	24641510	21093976	5.82699e+06	4903293	5896886	7036913	34326284	26389152	34163832	29981348	12597650	10558103	11458022	8.20138e+06	17632364
3026	201.004	1.16908	17852.7	21212.7	7261.78	6066.73	5188.11	5969.93	23818130	40839332	13886900	20312342	13694621	6813250	6.55598e+06	14328898	14187977	18919266	25271498	10938933	6801291	6954906	12133780	4.9858e+06	17384226	31814422	25499086	28207612	39958052	7898057	16309589	12071075	9612222	47016280	36035896	23091578	13570614	16383801	33310816	16201529	27183762	14982116	42909880	18556500	27257184	30151812	45939824	26758154	14268933
3027	331.067	6.6463	0	0	0	3372.46	8986.27	6024.52	19041824	21099362	13345127	18876406	22612764	19471018	15759525	18290940	16316568	20789004	18892928	19230784	19508854	21564016	14810697	19626796	25701512	30362670	22235880	30118658	27746170	12974679	15824413	12722606	19106598	26962648	27480934	27354432	20834508	20917058	22008682	28485840	34813396	35004420	31960818	31392660	46201664	41916032	39985732	37285812	28055574
3028	313.106	3.52827	0	2739.33	0	2441.97	5679.87	4624.92	5.5548e+06	6.35017e+06	13252664	12638497	9682332	10633539	14753081	15126426	2.52489e+06	6.52502e+06	7.52459e+06	13880199	10095359	10457110	11629373	15540731	5.47535e+06	6.89805e+06	4.73274e+06	6331412	8940468	10465589	10713006	15055986	634605	628677	2090518	767425	8.0062e+06	11060276	12688745	16677426	4731815	7707107	5757588	10253137	6890361	8635968	8919194	14809957	3567804
3029	93.0345	3.30514	106479	150379	23506.2	23276.6	57647.8	48222.5	11627789	18597226	13208861	11751679	6894025	5.74986e+06	8428577	6840239	1.36428e+06	1.69765e+06	12939994	16700410	5252835	8891281	7.22351e+06	9482240	2478624	10194962	1.56194e+06	2.0485e+06	10492941	8599778	11059819	9995178	1.33858e+06	1.55728e+06	1.91776e+06	2.21713e+06	891880	12216485	9598724	15147992	2.15005e+06	2.53103e+06	2074632	9392870	10964053	13901555	14910038	16536572	1.77074e+06
3031	133.051	5.80895	142718	82410.8	106046	92380	97042.6	91032.5	21916460	19693192	13037384	15594209	5.58637e+06	5824897	3.60096e+06	4.0546e+06	10700111	12599938	15988490	11935429	5.21321e+06	6.76509e+06	5.51991e+06	5865524	25733642	22557370	21209620	17225302	10809027	5.5126e+06	6.25319e+06	4709323	10479956	15797649	21821746	17974080	7460825	6713941	7.86179e+06	9460733	31404558	18707464	28514276	19039352	14997830	11745289	13581241	9730499	18600892
3032	223.046	16.0302	8390.07	15149.5	0	36350.4	18729.9	8947.62	21012814	10534133	12934634	9500981	747872	453435	467007	357319	12407268	9117125	10692116	5686942	1.47908e+06	1172694	755659	470017	19451370	18719496	29994964	21462074	2667858	549218	857494	586322	13517322	14515268	17980870	11458199	3.63867e+06	1.6995e+06	2765986	1.09562e+06	39557208	20631380	37222960	17626772	10459004	4630665	4.34289e+06	2.49885e+06	19676886
3033	89.0243	14.1689	446336	434602	419180	488263	483627	457334	14848828	14709309	12857600	13712119	8773104	9198720	8652763	8784536	15502147	14698225	13882313	11837517	8082513	8105206	8368063	7.00267e+06	15423663	15310875	17299562	15288179	10391068	7.34668e+06	8438053	8876838	14118740	14424436	15432152	14315645	9405671	8463158	9478913	7.90922e+06	16114002	12694063	16710464	12872705	11073247	9573815	10271509	7.93878e+06	14131840
3034	452.278	8.36044	0	0	0	14632.1	8474.74	3568.47	17578732	20793658	12464140	15636073	5865838	11461542	6902411	8518262	8900399	12095339	17667222	10802561	6.40093e+06	7670793	7.47022e+06	8300534	18603624	25344064	18328556	19004180	7.5294e+06	6821069	7.02865e+06	7864790	9932225	14263109	20987038	19365040	7102728	6.44134e+06	7091980	9093860	27256742	23286454	28449732	28167980	12583652	11022558	11598085	10610187	13793163
3035	175.061	1.67201	28025.6	63133.2	16353.1	49539	47729.3	42882.2	10628400	16320178	12283270	12437351	9647894	11327840	11884241	10555488	7.54061e+06	12608235	15448630	12162503	6771353	12106284	12555338	7953743	10402039	15023053	11657179	11551085	9484509	8248027	12274992	12080285	7.5358e+06	10102921	13685921	12684533	5.16199e+06	9475478	10915989	9646045	232975	12511562	16300257	13841314	9890229	177252	13456689	18116846	10051243
3036	151.061	3.58592	97471.1	168175	116504	152376	165246	196389	11739384	16700306	12098411	13304302	8.06614e+06	7417747	9249629	8521148	9369341	11194880	13614938	12547901	7.67891e+06	8722563	9676003	6.32451e+06	12141246	16205400	13100484	14407600	10669578	7672969	10023183	10186605	4.26155e+06	6.66921e+06	12611461	6.06957e+06	8132020	8689153	9662120	8976706	15465806	17620586	18259756	18977242	12561466	13766220	13735617	14084968	12920854
3037	175.061	2.37478	14123.2	35972.7	7976.26	19838.2	17776.1	15413.3	21002822	25594114	12080206	23126596	13184981	32542612	16159286	27191978	2.23723e+06	11375398	23151930	14230167	1.90502e+06	14011366	8957181	12731900	41776248	55516664	24223832	48808732	28853032	24979900	28653616	46416340	5563343	17237256	47207220	23260974	3.94504e+06	23782176	32429764	33106746	123865880	83163592	120261720	128582904	60402768	76633112	59639924	76943856	36964504
3038	309.207	0.871817	8741.04	14665	5819.96	44605.5	18995.7	11331.3	13871896	9025770	12058664	13118921	5732879	6415889	11831238	6.44463e+06	38430940	30762776	16928658	26363390	11420299	7646179	10267062	10146092	5.00681e+06	8517005	13594178	6429180	8867729	6.47324e+06	9649651	8885784	11171335	28375824	15064655	21728584	14791938	13748500	9934105	11664145	4641538	5101666	6388544	5.65583e+06	4.16587e+06	3.93253e+06	6.32329e+06	7.52221e+06	5.29659e+06
3040	445.011	7.33347	0	0	0	0	0	0	16377181	12393299	11793198	14639819	16020081	11036579	12029802	9870569	11428823	12422165	11007964	13590743	16137239	14786856	16315969	14800865	16926778	14719406	13326769	16508367	17960118	8904697	10928120	8605694	12302845	13176033	13729740	17244386	18906010	16207571	21156254	19044208	21877658	17587810	15092743	17653470	25124566	14656400	15710362	13172794	15802948
3042	571.203	3.30874	0	0	0	0	0	0	10651743	17878476	11621704	9469372	5.10026e+06	3.90022e+06	4913796	4115622	712496	858061	11631794	15846109	3.89351e+06	6978335	5.28777e+06	5941642	1.22426e+06	8850799	857815	1.06399e+06	9405778	6651939	8420282	5864720	732491	1.08133e+06	1.17946e+06	1184832	478243	10789526	6211400	11491665	1.35989e+06	1.66071e+06	1.21437e+06	6.35426e+06	10145620	12693228	13677669	13387196	1.04835e+06
3043	680.62	0.863651	0	0	0	3650.14	0	0	12418219	10873031	11601593	10252315	9926989	9462015	10551330	11615573	9908924	10419472	9970325	12063675	8736055	9522953	8423152	9888566	13317107	9554286	9749432	11333140	9808621	7.75192e+06	7701112	9317559	8632766	10599305	11786549	11881861	9452111	8643524	9948560	9903457	11099861	10312825	9929933	10074822	9478903	7980632	8771818	9964539	7836006
3044	311.295	0.787188	83483.5	96496.8	116013	139743	98289.2	167550	9881623	14229872	11225132	14576562	13136940	17091306	16611354	15014223	12160273	14274906	12412864	16331843	15234993	14704067	17195352	14062790	6759585	11137097	9918916	13559540	11306908	9909861	12594364	15274678	9093697	13791392	12923385	13357248	12541615	13612915	14109211	17971620	8613940	7769885	11784262	12807842	7469862	8014973	10121692	10037490	8603539
3045	258.062	5.29488	3423.79	4234.96	0	0	0	0	20442928	20671434	11213595	14311789	10953478	26623742	13220927	8270404	5681108	14412123	9163965	6.63742e+06	6476253	9588077	5.52218e+06	11946010	28554178	25743002	15779489	14237053	11909588	16877200	14766314	9329104	8452244	8768996	16165319	9365041	7532584	7.15528e+06	7890697	14110054	39958796	28122954	38800688	38420584	28792516	33584492	23755296	18547678	21442750
3046	204.088	12.2423	3927.72	0	4339.91	4883.3	4803.62	5350.88	15616964	17581550	11153304	14507677	24827336	17928526	20858122	24515484	13090222	13279164	13285075	13695616	16570912	22546088	27021658	19008464	15224110	16354493	14080881	15850944	19998162	12574820	16292002	19596334	12043787	13382244	14392693	16051657	11430611	13479530	15794789	18500030	16687999	15230549	15630301	14071321	14062494	13448038	16276947	17433708	12756128
3047	269.07	13.1519	11466.5	12751.8	6224.08	28650.4	10907.1	20317.1	11608247	11519005	11024316	12949072	1.26018e+06	1.26137e+06	1.0107e+06	889541	9617652	9751739	8956478	10062412	2.50577e+06	2.54595e+06	1.37793e+06	1.85837e+06	15463352	17411290	14177725	17741868	1.96869e+06	1239658	1448743	1.06998e+06	12295446	9723075	10989042	14530950	3573556	2951437	2.7563e+06	2.39619e+06	22117886	22247092	21751542	22418322	4.61074e+06	3.6572e+06	3516280	3.30965e+06	13956930
3048	237.062	13.8254	5241.75	9534.51	6734.28	31457	20049.1	13331.7	13246803	15057886	10771230	11138246	19814022	22664538	19248742	19413532	12859279	13156827	12408424	11227320	18326550	12674676	19328642	18629818	14661399	15658616	15549450	13999904	28674298	15993307	19111236	19166026	13751740	14838739	15150121	14515421	23667130	11402553	24159868	11623007	16407889	13846678	17096374	14139994	32992874	31724068	30734958	29533530	14309372
3049	409.236	8.54883	0	4974.3	0	7845.37	9896.95	4661.82	9340977	11478584	10492188	9377337	1.12689e+06	1.22212e+06	979906	881673	8532494	11457939	13535895	9198102	3.4205e+06	3.15097e+06	2.25852e+06	1.79064e+06	10459172	16501395	13553030	14579144	2.74153e+06	1.32147e+06	1.6567e+06	1.52153e+06	9922104	12787957	17727138	18836304	4.6583e+06	2.79545e+06	4647643	2.64576e+06	16816488	14631289	17502640	14720836	8073561	5.57061e+06	5283609	4595925	10320711
3050	158.046	7.03379	11803.2	10482.2	8863.37	7330.62	8186.74	7688.43	7.51883e+06	8787160	10281619	12180817	5.32986e+06	9030801	6650069	5548432	7678203	11365839	8728083	9924724	6.06604e+06	5.50391e+06	6.64027e+06	5.12202e+06	9378737	11613058	15267335	16715569	10124843	8592485	10467470	8.31356e+06	8142263	14381448	12697148	17764954	7.96909e+06	5.92917e+06	8440918	8732973	14622941	14143821	20906470	22012086	12719982	16183120	15249327	13522263	10298975
3051	293.049	12.4712	5748.4	0	0	0	0	0	10328808	10656543	10157241	10375644	1.77705e+06	2.00567e+06	1591376	1293509	9924828	10109495	9763715	10633315	3630860	2.71919e+06	1.16974e+06	2953241	10539006	10306434	9901302	9629239	1.88956e+06	1.68644e+06	2.88484e+06	2.23191e+06	9815992	9661147	9574648	9502339	6224702	4954922	4.61938e+06	4276255	9302413	10048809	9404436	9482025	5538533	4.46004e+06	3.8414e+06	2.65317e+06	8973242
3052	427.233	0.892751	0	0	4386.54	5120.2	6033.52	7818.44	12293713	8.24981e+06	10078185	9268937	4.49044e+06	5408076	4.58529e+06	4600404	11291803	8288083	9994015	8817301	6345668	6.74271e+06	6965577	5419679	18523604	10323085	13564560	14392887	6.26506e+06	5.29183e+06	4677664	4.82169e+06	14062826	13115259	14556107	16397659	7.07756e+06	6.54291e+06	8971297	6.27341e+06	20223910	11033405	17168398	15795824	8660962	9663859	7.45144e+06	9149637	17886584
3053	311.223	0.942853	17632.6	31070.9	16256.1	41953.8	26152.5	19887.3	12724070	11605792	10031000	12018971	17026224	14516457	23284832	13527376	26237180	22942574	11626291	17366842	15582741	16095032	19336574	18323848	7.08709e+06	9566103	11820376	6876294	12085625	12335502	14896152	14825542	11179179	18837712	12749791	16325543	16666141	17680710	14385298	21542328	7745011	6.88889e+06	9771705	8191265	7.10428e+06	7.38082e+06	11483045	13983010	8119528
3054	740.642	0.857191	0	0	11680.9	13713.7	14298.7	12241.1	10762874	10237442	9788114	8804912	9334741	7.96715e+06	9182459	9654444	9670141	9229425	9314384	8674014	7945172	8849893	8076571	7.86779e+06	12764505	8836460	8366043	9083943	8631840	6.45631e+06	7.26478e+06	6.84969e+06	7.51803e+06	9478068	10261657	9322538	7.34109e+06	7.76252e+06	7204948	7949492	10524394	8477303	9275070	7539134	7847692	6.87552e+06	7016250	8.18992e+06	7.00544e+06
3055	71.0136	14.185	309022	396819	248922	315587	330144	285911	12225872	12247930	9769233	10448672	7.16287e+06	6.91394e+06	6.97829e+06	6969560	12471217	11538810	11632661	10525103	6.56793e+06	7.09368e+06	6534618	5660716	12013389	11862786	13721815	12463853	8.3577e+06	5874326	6.59863e+06	7084754	11401436	11756095	12135557	11335435	7.57149e+06	6750659	8193068	6.59701e+06	13280477	9815592	12487245	10567350	8836549	7706245	8.27817e+06	6614776	11290405
3056	413.291	0.808222	0	0	0	10735.4	2370.89	0	9395281	10269654	9734826	9804512	3.3762e+06	6.1448e+06	5615710	6511080	11282052	8279504	10951796	5.03312e+06	3.20208e+06	3.28425e+06	4.33203e+06	2.80511e+06	9290329	9658428	10505121	10288138	3731390	4.12844e+06	4.45776e+06	6.56008e+06	9570676	7594495	9649208	8455939	3.93628e+06	3.36853e+06	4.2355e+06	3.02918e+06	8.31357e+06	7648425	8769878	8.22624e+06	4720171	3925638	4457782	4251173	5.34544e+06
3057	157.051	4.23827	10921.8	14322	11529.6	12793.1	14084.6	13906.7	14539371	26004922	9602918	13226932	4.00959e+06	4805881	3.59481e+06	5.73461e+06	3.60965e+06	7.70032e+06	13720733	14176148	3.28849e+06	6794524	4.02628e+06	7.06955e+06	21718880	30359636	15437244	18733874	6.11904e+06	4.96061e+06	4.97469e+06	6.33519e+06	4853554	12189714	20003328	16977194	4272747	8500496	7.86397e+06	15002950	30182952	26077054	33860332	36806440	19316550	16196374	18040842	16564175	20136300
3058	311.223	0.89239	17632.6	31070.9	16256.1	41953.8	26152.5	19887.3	12147816	11012295	9572005	12018971	11252848	14516457	16121515	9408710	26237180	22942574	11571419	17366842	9871292	9204337	11832345	12283769	5.83422e+06	9566103	11820376	6.46117e+06	12085625	8007648	11342366	12739258	11179179	18837712	12749791	16325543	16666141	12636192	10913774	16200994	5858255	5.1324e+06	8761450	6123713	7.10428e+06	7.38082e+06	11483045	13983010	5620535
3059	165.04	12.4945	184088	180222	17201.7	22462.8	15108.6	12666.4	13786660	12110311	9543873	9827525	3344526	2932634	2868235	2.4946e+06	11168028	11396136	11362591	9234001	7.67682e+06	8445663	6.13362e+06	5.56569e+06	15388958	16171795	15543214	14167010	5.91244e+06	3.94808e+06	4.32324e+06	2.99552e+06	11291892	13651855	14243183	13973597	9199712	7.46846e+06	8421047	7.45236e+06	23325112	13554845	21783588	15964357	12682863	9741471	11724094	7.38116e+06	13040735
3060	139.019	3.23813	0	13925.6	1249950	71778112	1.01854e+06	2.93004e+06	3837308	7.61514e+06	9486956	3.08123e+06	3.26144e+06	29466178	4.37514e+06	2.11023e+06	343388	1.89772e+06	6640152	4706244	2.12901e+06	4.13926e+06	3.02608e+06	3303837	469893	1.44355e+06	3.44006e+06	329979	3.53556e+06	3.59933e+06	4088154	3223849	400933	280778	917515	381775	3581960	19731278	2.99416e+06	4.18848e+06	405131	692605	561016	1.53692e+06	3.49197e+06	4.15971e+06	4.51066e+06	3.32755e+06	386143
3061	693.451	5.44201	0	3512.85	3041.95	5842.49	8495.23	3810.91	10370484	10781193	9472482	8812144	3533379	2024879	2.2484e+06	1.79169e+06	9774948	9440259	9794321	9488641	7.31695e+06	6.27461e+06	5381779	4.12374e+06	9670692	10763560	8869911	11118489	5956778	2.91673e+06	3.70333e+06	3.04798e+06	7879438	10439671	10681660	12452993	7.78065e+06	6053901	8559176	5.32602e+06	10633466	10250613	11334903	11953388	9118380	6.95802e+06	7.23646e+06	7.19311e+06	9868066
3062	131.071	1.82458	64566.7	84033.6	45394.9	49557.5	50264.4	54860.4	10896141	22092610	9338694	10949687	49568708	49221456	41963588	39244864	11086918	16551610	18631094	18005600	17113466	26303052	30492376	27837594	19485458	36110964	18762970	24333562	69281312	62770808	78439816	79977576	19052060	31420548	38496336	32142626	18164274	37281972	33811160	62032164	34500884	42436344	38039464	44143968	57268004	88531488	80963872	98202312	32165286
3063	89.0243	9.34851	423254	505647	292432	348341	308040	338558	17316226	20035960	9237535	9590735	11853396	26490390	14868682	13879882	6.07754e+06	17527910	17632890	11789288	12721182	14078936	10193711	18548374	24665354	25455202	19468870	19669776	23440568	23070378	18248254	16174667	10347170	20283520	24695362	23588862	11343792	13615620	11053475	19617240	33783024	26414322	30205606	26908282	29433436	27577980	24937910	20858294	21714282
3064	635.453	1.25573	0	0	0	0	0	0	7338495	7.1722e+06	9144901	8276665	7.66345e+06	8035062	7272654	9306785	8918899	7881491	9155283	9574494	6.60708e+06	6792530	7.78643e+06	7.39221e+06	7864528	7.27321e+06	8756410	9982938	5810260	5552097	6.47806e+06	6958830	8186130	8054398	8661441	9629793	5.77564e+06	6035337	8113875	6738511	6.35682e+06	6.41943e+06	6.52813e+06	6.96003e+06	5.5734e+06	6855934	5.01761e+06	5.70405e+06	6566434
3066	275.114	3.66105	3031.87	3169.82	3121.34	3629.42	4632.6	5033.28	9230568	13360121	8616217	10882753	11422152	9592771	10986955	10442024	7592306	9614576	8962245	12219191	10845173	11092713	10556189	10421866	7.4076e+06	8612764	7740874	8312426	10316962	7583713	9922833	9495185	4891714	5677344	7.97197e+06	7.95127e+06	9601943	11410022	9673875	11284205	7.25984e+06	8544493	7.16664e+06	7.39227e+06	6.98246e+06	7.46108e+06	8570758	8983419	6086614
3067	159.066	9.01622	21283.8	22436.7	19037.9	20840	15138.9	22031.4	8273147	8880992	8595457	10980533	628691	1.47529e+06	782868	689547	4606194	6.11019e+06	7.78105e+06	10247943	1.08339e+06	1.25662e+06	870247	1.44998e+06	11642014	16203206	12986599	16832000	1.65064e+06	1.23298e+06	1.18566e+06	1.0488e+06	6.90099e+06	8176184	12871646	18714944	1.60546e+06	1.54302e+06	2.04885e+06	2.99815e+06	15192837	15610705	18409820	18941238	3095284	3.79113e+06	3.3881e+06	3349154	9099301
3068	209.067	13.2626	0	7128.02	6579.94	7618.22	5605.35	5661.14	9769025	10310598	8507195	9077562	20198922	16639900	15297748	23351544	8065724	9538585	7.29571e+06	8671146	13722929	14153056	16706970	11956311	6720957	4.48092e+06	10011068	5.8956e+06	20523124	12776554	16377711	21798400	4158145	6.97468e+06	6566680	7496223	8080084	8892543	9304296	12144292	5995191	3123142	5.87949e+06	3.71625e+06	11920680	15434743	15810352	18917970	4863828
3069	147.03	3.44735	63495.6	82597.8	11540.7	14634.6	10517.3	10574.4	6.36911e+06	10325056	8417847	7.65242e+06	1.51811e+06	1.68382e+06	1737370	1704952	2.25992e+06	5.02952e+06	10577409	7.57618e+06	2.50877e+06	2.10562e+06	2.5661e+06	1.69111e+06	3.54047e+06	6088501	3.54133e+06	2.75567e+06	2.34557e+06	1081530	2207286	2131852	902869	953432	1274307	1.12941e+06	2.71469e+06	2.79103e+06	3597579	3032075	3.28974e+06	5.01657e+06	4.40504e+06	5.85819e+06	2126546	2.56963e+06	3244743	2.96292e+06	2.05253e+06
3070	381.374	0.789249	16194.2	22940	68258	64935.9	43753.7	59842.3	4.24901e+06	9266605	8388852	7114217	8489525	11701630	13159391	11076150	9140387	9921497	7733590	11576473	10042441	10550613	14257071	10660799	3294737	5773182	6724894	7264427	10024275	6.36735e+06	8905264	14420209	6.17669e+06	11170116	8655734	10952178	9338706	9813348	11300123	14064839	5.19112e+06	5.05475e+06	7.76841e+06	9279413	4604394	5654919	8748280	6.78015e+06	6.55347e+06
3071	193.072	12.2352	3383.59	6254.25	0	4703.75	4388.49	3929.28	8.12696e+06	10434475	8.30861e+06	8501427	36882716	25722006	33270914	39471696	8415845	8567579	8673389	7.80459e+06	18174752	25280732	32365172	17838390	7832009	9772898	9290675	8804029	42638780	29064454	37071680	44594780	7369963	7.34735e+06	8769733	9131482	17422496	16203784	21824328	17875990	9413210	10205756	11131434	9104957	29138924	34681928	39908264	49529636	8430035
3072	135.03	11.3499	6596539	3.53672e+06	106830	21283.3	21569.3	12448.5	13161270	13823459	8140629	9463060	8481980	5523306	5289503	5507866	11173860	13197623	12636947	9346642	8.21978e+06	8710620	5419502	4.19052e+06	16764180	16337972	14923370	13112125	10967197	4.22853e+06	6.59122e+06	6296737	12932294	15622185	16045804	14469529	8872478	6753476	6517476	6234913	19564926	14305975	18538554	14179598	13737739	10571239	11458233	7.47917e+06	16060810
3073	311.169	1.85949	1.05283e+06	979317	670275	807539	565373	1.75955e+06	16233410	16390778	8.0165e+06	21285000	22814292	20757934	14613537	21447684	11360840	17857422	12983528	17154344	16874956	10768223	13537948	16096728	7.01672e+06	9777839	5402365	10727095	9511852	6737535	7861742	8355940	6561535	10798353	7.74421e+06	10490027	8711133	7.93977e+06	6617404	8341476	7.45461e+06	5.54058e+06	5.80033e+06	7.63138e+06	8678792	7503247	8.12046e+06	8952676	4.76216e+06
3074	75.0085	5.95884	255829	287868	145190	177244	192655	189467	11403895	11166755	7935416	8371547	6.42678e+06	6023448	5595065	5.62761e+06	6.37399e+06	8256549	7.96713e+06	6930634	4652932	5.99822e+06	5231879	4437990	13056133	9927349	10386521	9014781	8559493	4660143	6.56678e+06	6377663	6.16602e+06	10232205	10198238	8.27599e+06	4.81735e+06	5111639	5.54295e+06	5203212	12653107	7597964	12418982	9333884	9191610	7588819	8839729	6755946	9532180
3075	789.171	7.25649	0	0	0	0	0	0	6650367	7038517	7.81535e+06	7.73324e+06	6.31259e+06	6.55307e+06	7032697	7279944	6903098	7423884	7.10263e+06	7684347	6.14732e+06	6.37744e+06	6484798	7.15384e+06	7.0745e+06	6535464	6.82253e+06	7390207	5.96798e+06	6.41202e+06	6402470	7.18759e+06	6.86022e+06	6.76731e+06	7.0324e+06	7337891	6.28156e+06	6891419	7676920	7.10303e+06	6346392	7168812	6888964	6.82549e+06	6.2596e+06	6501347	6271788	6.80635e+06	6680594
3076	376.11	11.9562	3488.3	4005.57	3989.98	3192.13	3107.88	0	5.25397e+06	5572670	7.76114e+06	6936166	9513933	9920443	11306961	12519605	5.42511e+06	5427131	5.32319e+06	6448202	6.49031e+06	7042919	8.01433e+06	8778879	5804056	5878533	6052262	7.20464e+06	8710110	8804808	8504047	11556578	5.8105e+06	6059385	5603172	7.03749e+06	7206113	7285722	9815856	9179712	5.34387e+06	6.87251e+06	6.17629e+06	7.66453e+06	7342433	8.1501e+06	7.72532e+06	10798912	5.69112e+06
3077	433.236	7.96615	9552.43	3018.5	5761.5	5706.22	6498.41	2537.43	5.85682e+06	7523474	7.69127e+06	6.42426e+06	1.23316e+06	1.37581e+06	1186721	963372	6570288	8.03118e+06	9064541	7.78308e+06	3.16027e+06	3082395	2442847	2.29474e+06	6005446	9353661	7.33854e+06	8275628	3259473	1.55598e+06	1.98754e+06	1.6715e+06	6797425	7848718	9499122	12605866	4507708	3.18781e+06	3.65629e+06	3.59932e+06	7293278	8397859	8986319	7408103	5132234	4292656	4.92357e+06	4.39257e+06	5699012
3078	217.03	9.21248	367998	653510	9430.07	26789	30363.5	32478	7653103	7763368	7605451	7.10629e+06	6741819	8.20736e+06	7556028	7.43291e+06	6.04445e+06	7667921	8018197	7310751	7.22888e+06	7780263	6.40273e+06	7.85001e+06	8297969	8401535	8.04475e+06	8030631	7884941	8.17717e+06	7.88623e+06	7.47321e+06	7.21462e+06	7.73739e+06	8.22042e+06	8066674	7.00011e+06	7560857	7055844	8.20044e+06	8.09838e+06	8.02425e+06	7951361	8692096	8.11875e+06	8.03354e+06	8040164	8.1958e+06	7.99631e+06
3080	89.0243	14.1293	446336	434602	433445	488263	493318	457334	14848828	14709309	7433802	13712119	8773104	9198720	8652763	8784536	15502147	14698225	13882313	11837517	8082513	3.15488e+06	8368063	7.00267e+06	15423663	15310875	17299562	15288179	10391068	1.60773e+06	8438053	8876838	14118740	14424436	15432152	14315645	9405671	8463158	9478913	7.90922e+06	16114002	6.44717e+06	16710464	12872705	4451883	8.20388e+06	10271509	7.93878e+06	14131840
3082	179.056	5.1968	16032.8	32767	10881.1	19287.6	24548.7	17509.1	6974535	7790974	7.25701e+06	6538741	1.47804e+06	3.93945e+06	2.54773e+06	2.03119e+06	4.03301e+06	5.31732e+06	7.56918e+06	4960884	2.87492e+06	1738312	2.21749e+06	3688656	7.19387e+06	9025795	5453428	6856289	2.32923e+06	2.09479e+06	2.12435e+06	2.27182e+06	4.93023e+06	5.64403e+06	7335316	6721905	3.40448e+06	3006929	3800428	3651580	8743105	8888173	9805194	11721114	2.8505e+06	2.87681e+06	2.8529e+06	2.70678e+06	7359361
3083	186.077	9.00913	40565.6	49638	29489.3	35585.9	36042.6	43117.8	7.31665e+06	10487970	7.2298e+06	7268121	5686595	9010967	6296813	9502096	4.48162e+06	6345964	6647404	6.71302e+06	3.00098e+06	4.13997e+06	3.82313e+06	5533160	7.64587e+06	9486016	8407597	8693999	8530297	4.80255e+06	5532362	8746962	4326583	6.88612e+06	7.99928e+06	10103446	2.77126e+06	2.91433e+06	3.50002e+06	5.76341e+06	9259676	9875958	10137328	9050789	8939426	9649043	9301046	13824161	6165015
3084	129.019	7.48614	39609.3	47974.2	35570.7	45070.5	51176.3	46733.7	11177080	10812815	7.1024e+06	8.29093e+06	8414604	12204864	11757603	9975099	5.21547e+06	5.95291e+06	7744030	6566968	5260180	7012260	6.6965e+06	8655550	8530017	10032850	7668657	7.86377e+06	7.9885e+06	6.89475e+06	8509744	9651928	4.61862e+06	5.51254e+06	6435930	7.248e+06	4.79075e+06	6619964	6224124	8.31535e+06	15797104	7388285	15066359	14844747	10210050	7.17727e+06	9190340	8323694	6111942
3085	367.105	9.40873	10817.4	16298.4	81948.5	60531.8	50680.4	41099.9	8710404	23137618	7101268	17798590	13350534	14517560	19040802	17973190	7.52633e+06	20711764	21303690	8389753	16504262	19031836	12198428	22884952	24187200	22745926	10069187	26966950	20756658	21617198	20528142	21444776	16073612	21006036	24807652	25570798	14893873	17199718	15897691	23317866	26222096	7.35521e+06	26756176	9749670	22276018	23882552	22138376	22864656	22374766
3086	323.071	3.33729	0	9767.65	2750.08	7288.18	56267.7	49733.5	2.87431e+06	3.17242e+06	7.06663e+06	5060774	3.02533e+06	3.3212e+06	5.41929e+06	5615116	574437	840252	3843479	6.10568e+06	2255248	3.7022e+06	3.61445e+06	6017453	1128943	2.35691e+06	689382	1.51479e+06	3.28166e+06	4.0238e+06	4.04923e+06	5713166	576029	671779	1023895	1.58565e+06	610231	4.06693e+06	5400678	6.03345e+06	945130	1.38904e+06	1.06339e+06	3827818	2.99142e+06	3.47565e+06	3.45911e+06	6114755	747124
3087	103.004	5.94525	264942	282705	56352.9	57785.3	58876	51029.4	14565679	14298636	7.02741e+06	7736857	6889339	6789285	6.08455e+06	6108909	6738347	9360281	7975829	6.58837e+06	5.00847e+06	7.0197e+06	5.4117e+06	5047912	19171020	10393364	13787392	9595422	10941460	6445414	7417430	6.68136e+06	6.99626e+06	13174808	11517285	8892658	5331719	5421780	5.3284e+06	5.26227e+06	18543718	7700401	15351045	9433172	11295514	8424277	10720746	7.3747e+06	12616094
3089	334.078	3.14616	3383.66	4573.26	3680.79	3219.63	4092.03	2560.2	17785748	2.33909e+06	6987531	14032541	1.84539e+06	1051995	1.27265e+06	1.50496e+06	7030121	12744817	12680043	18808050	14847158	2.46723e+06	3807812	1.41147e+06	17386356	20136454	13416914	13493074	4.84465e+06	1.25057e+06	1.66962e+06	1.28406e+06	11868811	13117657	26761100	21233588	15786666	5453300	14454711	3.21446e+06	27360778	23427678	25439538	21670964	20644410	3.37242e+06	4.01621e+06	3.82126e+06	17713594
3090	133.02	14.1835	0	9113.66	0	8109.74	5627.91	0	8777028	7757111	6937690	7.61262e+06	4589996	4757394	4442116	4263596	8.21126e+06	7624562	6751149	6.33462e+06	4.70039e+06	4229368	4.50171e+06	3.52561e+06	7.99896e+06	8161464	8544672	7670151	5412903	3.60709e+06	4.50917e+06	4943723	6.71564e+06	7.10573e+06	8060452	6.90397e+06	5140659	4.91142e+06	4.92573e+06	3797047	8598625	6.68774e+06	8362868	6938828	5.81911e+06	5.23621e+06	5.90462e+06	4.22167e+06	7224556
3091	772.559	0.887365	0	3839.81	0	4125.91	0	0	6213361	7.79175e+06	6.85928e+06	9049833	5.045e+06	5.11426e+06	5192517	7402694	6373192	6272445	7.9012e+06	8885495	4.33137e+06	5368321	6.94291e+06	6.07917e+06	6.07414e+06	7669279	6.99919e+06	7858600	4769154	4.74025e+06	5770411	6243477	5.05036e+06	5956201	7963700	8.23468e+06	4.20735e+06	6.60843e+06	5.86214e+06	6.90966e+06	6154657	5.56179e+06	6.46709e+06	7706466	5.09078e+06	5643446	5.57178e+06	6.55224e+06	6138523
3092	113.024	9.35573	140008	185722	26808.1	49695.5	87203	54483	11961613	14280118	6.77506e+06	7036018	7710693	19520286	9847387	9740712	3950765	12140702	12508949	8678253	8624548	9244726	6.86632e+06	13406347	18642256	19382260	11167693	14885699	16057883	16108817	12746287	11253844	7213912	13001333	18070174	17555946	7.91243e+06	9462066	7585368	14896217	24681202	20081508	22459594	21470780	20835798	20252404	17874204	15856134	15203027
3093	367.212	0.888971	8470.98	9203.3	7976.15	17835.1	8998.45	17440.4	7585428	5.25149e+06	6668930	6.32581e+06	2836661	3.56279e+06	2939152	3198403	6.86515e+06	5184636	6408044	6246150	3.931e+06	4346290	4.09944e+06	3.7419e+06	11448055	6.10663e+06	8329986	10658258	4.09112e+06	3.32259e+06	2.92778e+06	3.64262e+06	8305213	8604490	9411984	12041228	4830169	4.24785e+06	6.00712e+06	4447550	13045537	7.50932e+06	11043565	11164400	5.23579e+06	6129445	4.70331e+06	6278194	11740891
3094	199.025	3.28396	26275.4	11830.7	15126.3	7962.09	6393.38	5427.5	11371042	4323533	6559839	6364326	10307641	4.92558e+06	7441690	6.89877e+06	53271.6	495520	2.58201e+06	3.01417e+06	5.19141e+06	3.35597e+06	11250528	5.38069e+06	1.38263e+06	4.51133e+06	644789	87393.9	61167272	6.89456e+06	12949169	16082632	40261.4	35364.6	41892.2	35866.7	5.98477e+06	25623436	32903774	33577776	741311	2.30177e+06	2.02301e+06	4.60225e+06	44293264	16436808	54509928	59970140	80363
3095	367.105	5.27371	8990.71	9415.74	0	0	0	0	5012327	5.18106e+06	6545429	6215507	193334	1.00036e+06	404815	675433	3.7218e+06	5073696	6204360	6.07718e+06	276537	136344	181756	444378	5397838	6.16665e+06	4994899	6.61024e+06	243935	291808	237095	450952	4.5868e+06	4993952	5.61182e+06	6.86049e+06	373075	222431	354498	394039	5.67956e+06	7.00104e+06	6503412	8494392	387387	286517	351509	440808	6.07908e+06
3096	712.538	0.888301	0	0	0	3120.01	0	0	5.42811e+06	6.9084e+06	6501467	8627942	4.56211e+06	4.63623e+06	4744526	7.46505e+06	5373710	5683694	6617018	8.3779e+06	3.72819e+06	5.08565e+06	5.33412e+06	6.04614e+06	5.80089e+06	6.74535e+06	6.24234e+06	8038962	4387169	3916818	4.80729e+06	6264137	4.41985e+06	5.00121e+06	6736547	8.00152e+06	3680812	5.09952e+06	5.98372e+06	6712656	5661636	5441443	5717854	7919677	4835910	5.20073e+06	4.97792e+06	6883656	5098570
3097	101.024	8.11564	101829	123104	55297	60245.1	76824.5	60567.2	9719359	8996362	6481167	7314101	2.11536e+06	4968608	2.87643e+06	3.02504e+06	3.84944e+06	6446412	9579270	6480541	3.40873e+06	3.89742e+06	2.51165e+06	3.89688e+06	10251566	11506381	9776211	9405718	4124815	3.8553e+06	3.80021e+06	3.40012e+06	4.65756e+06	7.40841e+06	10360444	10149104	3.59643e+06	3.35542e+06	3.40274e+06	4621180	17883534	10678315	19263578	17645178	7322972	5994704	5.42893e+06	4.8336e+06	9319196
3098	142.998	3.02403	16054.9	17952.2	15582	16156.2	16124.1	21221.5	18394510	17848496	6467117	11961842	23747226	16899934	19948168	18840424	94679.5	197270	7670999	12725485	12207296	16223565	14450990	14014160	105368	176883	51580	62823.1	16112977	12410574	18934064	18582432	77510.4	79594.1	75064.4	130817	146637	13115713	8836329	13268156	90095.7	134010	68337.4	13999833	10636864	12274298	13335005	9253523	80584.5
3099	483.273	7.44199	2934.29	2552.22	0	3296.08	0	0	5.75495e+06	8641268	6.43187e+06	6700548	1.24619e+06	1.92331e+06	1.55288e+06	2.15138e+06	5080848	5.58541e+06	6477961	5288529	1.67552e+06	2.0809e+06	2.02998e+06	1.93585e+06	4.17591e+06	6.93198e+06	6.99785e+06	5.84176e+06	1.26364e+06	1.53461e+06	1.50901e+06	2.24612e+06	4.66872e+06	5.57041e+06	6557343	6647600	1579064	1.71221e+06	1.77208e+06	2.03759e+06	3.33911e+06	4.64692e+06	5.81965e+06	4880174	1.02591e+06	1.95101e+06	2.27564e+06	3.21313e+06	3.87784e+06
3100	652.589	0.861561	0	0	3288.23	0	0	2809.49	6.17035e+06	5512130	6365442	5.81514e+06	5.40609e+06	4981614	5.31163e+06	6431471	4884639	5243494	5.60326e+06	5652298	4.38263e+06	5422475	4.8266e+06	5338500	6697681	5.34448e+06	5.07637e+06	5853549	4460880	4238843	4.63116e+06	5.43074e+06	4.17888e+06	6.07412e+06	5883270	6.18172e+06	4.58258e+06	5.0285e+06	5.82954e+06	5.33671e+06	5468810	4804878	5.0446e+06	4962488	5188569	4338777	4.5085e+06	6.04254e+06	4.13805e+06
3101	239.077	14.7623	28003.8	40631.1	26820.3	43754	48695	42266.2	6024619	7.58781e+06	6.35444e+06	5874181	3.32196e+06	1.93826e+06	2370644	2.65276e+06	5.96021e+06	6512097	6873329	4.82091e+06	4146655	3.95107e+06	3.78799e+06	2.09682e+06	5618560	7.66714e+06	7112709	7250619	5332542	1.74254e+06	2529700	2.58905e+06	4778511	5.57034e+06	6.18829e+06	5843220	4.59602e+06	3.66589e+06	4.84565e+06	2.78857e+06	8403008	7226298	8764287	7.16401e+06	7.3956e+06	5.5656e+06	5.50376e+06	5.82549e+06	5143285
3102	117.019	2.80996	75730.6	193135	75134.1	169271	190573	201843	9335332	7.80197e+06	6.33188e+06	6.68261e+06	1737700	974468	959675	783540	5004395	5989587	7.32758e+06	4.48747e+06	1.78152e+06	2.88355e+06	1557415	1.19912e+06	8396056	7.1726e+06	7.10982e+06	7005818	68503.4	595865	664219	523721	3.73352e+06	3.81437e+06	7.03684e+06	5614748	1541108	922634	1.18892e+06	558088	7496785	4.29951e+06	8474067	5.69865e+06	3.42498e+06	2.40731e+06	1.79784e+06	372128	5.98119e+06
3103	239.077	12.9339	19544.3	21883.6	19445.8	29635.4	35083.8	26703.3	9269184	19369808	6317881	8.10499e+06	43983040	51820660	56742824	68604360	16517644	24443246	21203274	10716000	23483196	20142472	47612972	21612894	7342474	13750493	10284853	8844634	40100612	28227332	35176212	49109920	11594863	23892510	16949366	12836342	16007013	13418887	25340128	14462219	9170513	8.02191e+06	8663547	5.22052e+06	24480424	32307574	31824668	34306304	5.63117e+06
3104	714.509	5.01149	0	0	0	19670	11131.7	8152.11	6248354	6.962e+06	6.27616e+06	7282070	4.78183e+06	5.70492e+06	4568124	6178846	5.69897e+06	5827335	6.58688e+06	7323608	4894904	5.5634e+06	5.17799e+06	5.35325e+06	7197995	8000034	7.25466e+06	8744701	5.86754e+06	4.4555e+06	4792947	5852235	5.74707e+06	6.57322e+06	8016471	9317424	4683406	5006206	6580145	5392956	6.85933e+06	8.19376e+06	7.16195e+06	8397408	7167476	7.53911e+06	7340136	9070197	5.77183e+06
3105	113.061	13.233	7955.22	6835.31	7346.1	6556.71	8247.43	7434.97	8573287	9536311	6.25182e+06	6215331	573845	131306	154691	213994	8713275	6.77798e+06	9106952	7.85856e+06	3025305	3.00286e+06	2.39608e+06	1115003	14999316	17955166	16081524	16634261	6232119	881742	1.43466e+06	358486	15281258	14788214	21348604	19937018	6555949	5361928	7049598	4354558	24124646	22416236	22431876	20625884	19752420	14436951	15508560	12174468	19032284
3106	309.207	0.904446	8741.04	14665	5819.96	44605.5	18995.7	11331.3	13871896	9025770	6235431	13118921	7977370	6415889	10180009	6.44463e+06	38430940	30762776	16928658	26363390	11420299	7646179	10051928	10146092	5.00681e+06	8517005	6.52154e+06	4.5285e+06	8867729	6.47324e+06	9649651	8885784	11171335	28375824	6.67829e+06	8235683	14791938	13748500	9934105	11664145	4641538	5101666	6388544	5.65583e+06	4.16587e+06	3.93253e+06	6.32329e+06	7.52221e+06	5.29659e+06
3107	202.072	8.5018	8965.19	10245.4	4300.02	4607.25	5288.08	4533.46	9885522	10460502	6.19948e+06	7987455	1.08397e+06	1.49862e+06	828330	692991	4561068	7847721	8502796	7.85237e+06	2.06997e+06	2727119	1.69093e+06	2.45413e+06	14046771	15437913	10209108	10551891	1.45993e+06	921592	926991	487591	6202135	8805310	11434105	12128078	2.35055e+06	2220694	1.89729e+06	3.82102e+06	16170962	13389240	13696035	12200119	3898786	2.68437e+06	2.36815e+06	1.90711e+06	8848249
3108	223.046	16.8095	7386.2	55570	3392.01	162436	73590.5	37635.3	7192997	4.56844e+06	6183659	5606035	488018	221840	318862	241437	8212488	5451900	5.9241e+06	4.44415e+06	1.96303e+06	1.28775e+06	807379	473658	7.09626e+06	6299283	9512149	7691716	1.32331e+06	558983	679744	401391	8556230	6053166	6.48139e+06	5953652	3.80395e+06	1.76485e+06	2.17668e+06	798653	11953198	7.97494e+06	11253293	7702964	4.68551e+06	2.33376e+06	2246773	1.39865e+06	9073119
3109	155.01	7.14138	19246.6	18942.8	15010.6	11969.2	14643	14411.4	9004172	13734683	6.12228e+06	5621616	13771699	18700062	16423457	15108877	3678011	6051343	7921119	6.65683e+06	4.84771e+06	6.98277e+06	4.97522e+06	10777948	8472086	11612951	6630798	7017406	17570400	13173797	15424684	15066813	4.13868e+06	6.10185e+06	9557501	7963667	5829071	8236775	7810551	14790343	11937165	10153437	10721957	9479568	16318689	16225011	17665268	17240606	8517351
3110	313.238	1.00205	32075.9	34702.9	18574.2	37786.3	27555.7	26767.6	3.47607e+06	7.0484e+06	5975825	6.03976e+06	5.28808e+06	6048659	7.23656e+06	5065429	3.25059e+06	7048946	6095881	8428330	6465919	7867141	7783509	7894174	2.1946e+06	5033038	3.89803e+06	3.68978e+06	6.54305e+06	6844178	8414227	8586881	5.09308e+06	5.414e+06	6.53206e+06	7901867	8513158	10280993	8.25481e+06	12385137	5236404	4.34457e+06	6046611	5.61511e+06	4.43256e+06	4.75647e+06	7.53854e+06	8923763	5.28303e+06
3111	441.177	9.08683	0	0	0	0	0	0	7.52386e+06	10300881	5963313	6.19942e+06	4878812	8453540	4.11075e+06	5798901	3096685	6.43509e+06	6121414	6249268	4.32664e+06	5.11666e+06	3.74687e+06	4356519	20578124	24832482	14488943	18334462	19848068	7877684	8.35385e+06	10069059	6783786	14034625	20285430	23951028	5770745	5061086	6.63326e+06	9493685	40341412	40940684	37627704	43464096	28354154	26900478	21268296	26118772	20797918
3112	147.03	14.6648	276121	143073	220671	129470	118422	105653	7.8903e+06	7.27139e+06	5938807	6562650	1143043	1.03652e+06	913805	919322	5.83612e+06	6543828	6.03081e+06	6538454	2.78808e+06	2.50103e+06	2.1769e+06	1868316	9464648	11524852	9985923	9434128	3191963	1.24893e+06	1.56364e+06	1.07389e+06	7550404	8563180	10191959	10651402	4.14736e+06	3036850	3499273	3.42555e+06	15128921	12866476	16127208	12815158	8462065	6034296	5.82523e+06	4.29576e+06	13208264
3113	195.051	14.4743	185283	169932	163644	167669	152469	142021	8852213	8058992	5884289	6044371	2977234	2.08912e+06	2.29306e+06	1.58754e+06	6494460	6600383	7792662	5.46127e+06	5.77615e+06	5.05933e+06	3.91396e+06	3.33116e+06	8048974	9846819	7047279	7930613	5.70205e+06	2.11376e+06	3.29313e+06	2.14469e+06	5.09182e+06	6.28159e+06	7.52258e+06	6.15705e+06	5015687	4.10513e+06	4.64549e+06	4752571	17103924	10496747	14095107	13050590	8747443	6.29965e+06	6.65552e+06	5.17802e+06	8200085
3114	337.078	13.6744	3614.33	6221.64	0	6196.13	9697.8	9675.71	7759818	9061185	5.81287e+06	7.17462e+06	10241523	10690903	12036828	12547903	7.25984e+06	7.20143e+06	6479561	7078257	11929538	11918737	14960690	11940197	7943255	6.89879e+06	8915341	8773606	14714699	9014811	12133860	14842946	7.86107e+06	8.14151e+06	7582412	9866319	11476873	10442405	14083076	13186464	8377182	6.59633e+06	8.00378e+06	6626869	14886299	15920022	16196769	15373411	6.39855e+06
3115	193.072	12.2516	4062.3	6254.25	3468.52	5777.1	4388.49	3774.83	8.12696e+06	10434475	5.64884e+06	8501427	36882716	25722006	33270914	39471696	8415845	8567579	8673389	7.80459e+06	18174752	25280732	32365172	17838390	7832009	9772898	9290675	8804029	42638780	29064454	37071680	44594780	7369963	7.34735e+06	8769733	9131482	17422496	16203784	21824328	17875990	9413210	10205756	11131434	9104957	29138924	34681928	39908264	49529636	8430035
3116	370.138	4.92175	8551.1	4420.58	0	0	2602.94	2887.35	5596040	4109748	5.62809e+06	4.33581e+06	1.09338e+06	830402	927390	1.01955e+06	5726103	4.64885e+06	5194422	2.59033e+06	1.20276e+06	896047	709363	630835	3.48531e+06	3228389	4197069	3.0682e+06	1.33907e+06	708395	1.15906e+06	970439	4.80372e+06	4957469	3863752	2395935	1.71999e+06	820608	1.0477e+06	735670	4508399	2.26673e+06	3.90448e+06	3.29147e+06	1286514	807793	1.21478e+06	611740	5.34461e+06
3117	71.0136	9.35755	221840	284530	122587	161444	183127	163201	9694753	11800626	5.61222e+06	6147405	6256660	16349237	7824518	7.81427e+06	3.53441e+06	10093787	10480471	7150612	6.91068e+06	10202180	5584451	11104267	14797111	16465815	11629875	12056904	13372097	13412244	10604498	9073159	5853545	11832813	14885574	14356953	6382527	7.59519e+06	6.19165e+06	11746623	21050706	16944846	18639292	17774450	16981980	17032132	14497006	12814072	12398156
3118	119.035	5.81683	874255	1.36735e+06	20556.1	20791.3	25919.3	21385.7	8119833	4972427	5.59849e+06	7874375	1.61506e+06	2.12173e+06	1.28849e+06	1.4028e+06	5095447	5.87168e+06	6.47701e+06	5717747	1.94137e+06	2554947	2.13141e+06	1.79512e+06	13864439	10190756	13632466	19750110	4.69975e+06	2.511e+06	2.7709e+06	2.21035e+06	9198953	11538465	14624934	17838290	3.20048e+06	3138266	4.56705e+06	3.51594e+06	27098960	16129494	29286720	29272818	10555619	7.54031e+06	7.19562e+06	6.70801e+06	23463420
3119	391.105	12.8811	0	0	0	0	0	0	8031861	9413464	5524070	6173231	518252	233603	52285.2	55439.2	1.93619e+06	6685611	7.97673e+06	7970719	726222	1.57825e+06	24823.5	1.84864e+06	6.58333e+06	9216033	4661695	4521524	615436	0	32557.7	0	1.26866e+06	5.66558e+06	6193147	6.93942e+06	492769	888487	39306.1	3.20102e+06	7.34336e+06	5800345	7329781	6845218	3.07564e+06	1447488	1.42369e+06	968658	3.06037e+06
3120	135.03	12.9743	1.24784e+06	680842	56339.5	76674	87730.4	51160.8	5836887	7.21416e+06	5518171	5.99318e+06	13729369	11987886	15562049	18810992	6083083	6.18486e+06	5.6583e+06	5973846	7612268	7.42844e+06	12286455	5795450	6.72125e+06	7450568	5585944	6480101	12724971	9365121	15294563	21168192	4.32657e+06	7.9563e+06	6.52804e+06	6.53946e+06	5.7622e+06	4.585e+06	9665087	4.43614e+06	6376598	6.60634e+06	6941722	7212912	8174311	12152235	11581558	10834928	4.89363e+06
3121	133.014	5.25694	42170.7	386744	39763.4	546338	397933	295976	5.9956e+06	3.92701e+06	5.4483e+06	4570085	2844513	2132367	1837175	2.26269e+06	4.18799e+06	3695485	5028899	3.14952e+06	2226947	1.6257e+06	1.71002e+06	1.57634e+06	6.03871e+06	4950884	4.77557e+06	4367295	2.94096e+06	1.61778e+06	1.89212e+06	2.09637e+06	4.33892e+06	4374792	4305979	3850177	2.55539e+06	1.98781e+06	1.89913e+06	1.61102e+06	5159091	4.3216e+06	5.82361e+06	5.41875e+06	3.20616e+06	1.61381e+06	2.30764e+06	1.77501e+06	6.08403e+06
3123	101.024	9.3603	275724	303874	57441.4	78090.9	134994	88734.9	9276515	11162777	5.4216e+06	5.85707e+06	5.87088e+06	14097241	7556818	7.63209e+06	3.52273e+06	9563717	9912938	6.72489e+06	6.35487e+06	9086669	5.28616e+06	10048625	14172415	14347887	10777186	11015152	11514320	11586585	9778762	8635065	5.75269e+06	10922042	13754693	13816953	5.62994e+06	6.78901e+06	5818326	10907884	19188500	14837625	17988764	16218470	14977623	15219022	12655853	11656975	11604158
3124	146.046	5.89643	15435.5	8054.31	11814.5	10456.5	9015.21	7616.62	6.49175e+06	6.01539e+06	5376709	5610299	982848	304135	439157	654348	5220302	4283849	4.80627e+06	4551989	1.20873e+06	1.24278e+06	947905	520561	6.08052e+06	4.73409e+06	5877629	5993835	1.91947e+06	440956	1.12395e+06	873179	4021496	5.12971e+06	5.36307e+06	6.41704e+06	2.37459e+06	1.69665e+06	2.59804e+06	1283930	5.47612e+06	3.56841e+06	5553041	4.29336e+06	2.94536e+06	1.84645e+06	2.58118e+06	1542888	5.24722e+06
3125	233.028	11.175	1.08019e+06	266416	0	0	0	0	8959700	8.37393e+06	5337518	6059342	3.31556e+06	1.19442e+06	1506456	1.82182e+06	6.16138e+06	5906544	7188781	4.60212e+06	3.62646e+06	3.51497e+06	3.40105e+06	1.60248e+06	9741417	7.82725e+06	8864721	7355269	6.57808e+06	1.31365e+06	2.66682e+06	2.49796e+06	6715565	8.10848e+06	8.08224e+06	6.28731e+06	6.67763e+06	4050691	5154416	3.3896e+06	8268846	6.99775e+06	8.26912e+06	6.49083e+06	9082917	5489588	7.08243e+06	4.46414e+06	8479229
3126	395.211	3.53096	0	0	0	0	0	0	8580980	6110056	5.2821e+06	7939494	13567335	8200936	10850861	8.13695e+06	8.1089e+06	9403217	6.79483e+06	6968614	18173278	13426722	14381004	9299221	10485639	8.15979e+06	8.17116e+06	10177333	13238759	5388965	8583474	8830373	6908642	8628205	11127678	11779734	15935513	13122457	18278996	10235949	7660126	5508342	6130349	5.04716e+06	10303355	5539489	5912305	8.21682e+06	6158832
3127	477.146	13.031	224083	212842	0	0	0	0	5397911	6.28828e+06	5275978	5.35242e+06	5597094	4708149	5580354	5.5683e+06	4224195	5.31222e+06	5.41985e+06	5114361	4.07826e+06	3741780	3.42887e+06	3360226	6.00471e+06	6.9194e+06	5221513	5.05055e+06	4903843	3750093	5.87142e+06	6049056	3641418	5.54962e+06	6.37477e+06	5.59371e+06	3694421	3.56236e+06	4.12992e+06	3783874	5.49784e+06	6.43116e+06	6.07036e+06	6.04871e+06	5163685	5543407	5163682	4.86986e+06	4642703
3128	111.02	7.13848	27918.9	35919.7	16271.5	15360.4	16221.6	18473.9	7.50487e+06	11806037	5262518	4901026	11555608	15947356	13865465	12968240	3.18959e+06	4975003	6940000	5.91081e+06	4055791	5.93098e+06	4222682	9162057	6889140	9627594	5661953	6014127	14847632	10945717	12859861	12158637	3506430	5240853	8.12491e+06	7.04249e+06	4996756	7014170	6751312	12240764	9894963	8568347	8987171	7825275	14034799	13191668	14666250	14571310	7301821
3129	230.013	3.35957	2462.29	0	2894.72	2736.33	0	0	7765676	6.03785e+06	5.07023e+06	14782462	1.67719e+06	1.78095e+06	1.86685e+06	1716050	11673399	8778854	6.48342e+06	11776338	3.35456e+06	4.24868e+06	3.66266e+06	3.32241e+06	13738839	13941270	11354742	25867672	2.78941e+06	1.27785e+06	1703192	1.65363e+06	0	0	22220308	0	7.24684e+06	5292656	7.10291e+06	8832253	22814058	18906270	22213696	43106636	5782205	3.74461e+06	3.37626e+06	3.76653e+06	38746900
3130	309.28	0.787243	4952.25	9245.75	18114.6	43140.4	24342.1	39759	4.99887e+06	8068415	4.98559e+06	6010297	7.32944e+06	12549738	11025805	8275909	4157910	5361671	5901146	7.07611e+06	7.26393e+06	8015673	8475036	9398339	3.66825e+06	5288731	4540470	4.974e+06	6.18598e+06	7405587	8.17836e+06	8958438	3283066	5708502	6.06892e+06	6261917	6.77481e+06	7630832	7.17922e+06	11245921	5.15074e+06	3565120	7.83626e+06	7.96695e+06	5.06968e+06	4.95209e+06	6954283	6370226	4956650
3131	133.051	9.52466	130063	55180.3	100279	71504.8	64533.1	59163.1	5.55493e+06	8567009	4.95362e+06	4284679	5.23594e+06	10586314	5.3445e+06	5.7706e+06	1.67418e+06	3.09743e+06	4363717	2.55499e+06	4513340	5.19086e+06	3.99128e+06	5930731	13680216	13125990	15751358	11050062	16832016	11993908	10676468	10162538	3375073	7.10719e+06	13680157	8353151	8525534	7.51245e+06	9716577	13544467	30420588	21680744	29798730	25737096	32829668	33400164	30517758	27499778	13870110
3132	425.167	3.51518	0	0	0	0	0	0	2.71807e+06	4.36228e+06	4948478	4.21342e+06	517360	406589	527242	401857	871316	3.31469e+06	4201547	4531625	1.38386e+06	1.1304e+06	1.03541e+06	592846	2.01369e+06	3.60036e+06	2.02153e+06	1.24884e+06	959426	327718	547037	451720	113170	195364	388908	72409.2	1632762	1.58069e+06	1.64509e+06	900705	1.65773e+06	3.28711e+06	2.47128e+06	3.15149e+06	801037	597324	824456	790182	1.07239e+06
3133	325.311	0.788302	18911.6	22941.5	63408	65754.9	62440.2	67948.8	2.72528e+06	4.73343e+06	4946863	4.3924e+06	6.34887e+06	9275697	9674027	6952650	5687250	5.55824e+06	4785417	5.65393e+06	8420556	8900315	10998492	7960072	2.24487e+06	3314128	4.55455e+06	4.34286e+06	6.11722e+06	4924443	6.85363e+06	8391698	3702097	5563615	4948544	5195678	7526429	8057270	8297727	10015224	2.71433e+06	2.93902e+06	4247578	3854513	2.85886e+06	3.60096e+06	5257512	3.74754e+06	2.80275e+06
3135	133.014	3.22603	69588.4	407559	60580.4	856718	477185	372744	3.94191e+06	5232201	4875564	3.44034e+06	3.23819e+06	3.44558e+06	4659267	3993861	1.29135e+06	1.01357e+06	5.03079e+06	4764729	2.13766e+06	3.58527e+06	3758028	3636979	2.01075e+06	2.99456e+06	1.03083e+06	956871	3.57724e+06	3477834	4.52087e+06	4262080	1.23421e+06	937726	807259	854056	728464	4472845	3.23739e+06	4.05198e+06	953190	2.49032e+06	1.73404e+06	2629791	3.2476e+06	3.67647e+06	3.83871e+06	3.40047e+06	1.06041e+06
3136	395.389	0.791991	8277.04	14095.4	52818.4	36054.4	25080.8	42479.5	3.42838e+06	5.84586e+06	4872509	4.59e+06	6.6606e+06	7376039	9742352	11573974	4.88905e+06	5455063	5119970	8463312	5441136	5.89816e+06	8708241	10326921	2.6759e+06	5209353	4730467	5.82029e+06	12644399	7215032	7357824	12315067	4.14915e+06	9148575	8036262	8885081	6427077	6940503	11056017	8884711	5.71228e+06	5.24591e+06	6.46017e+06	9678486	5.99179e+06	6905719	8.04992e+06	9171493	7426036
3138	73.0292	11.4967	1.38308e+06	1.61933e+06	963276	930608	929158	898769	7477978	8386248	4.81231e+06	5887014	6.44516e+06	6155826	6.04134e+06	6.1557e+06	3.8705e+06	4677099	6.10914e+06	6092734	6.32609e+06	6397925	6.70179e+06	5994859	9121623	9398976	7248144	7676627	8.1736e+06	4357815	6.02449e+06	6311319	5000041	6.68876e+06	8.12571e+06	8.31018e+06	6544409	6.54261e+06	6797007	8004464	12100931	8787182	10647787	9704671	10495125	9012033	9319808	8289443	8846868
3139	427.233	1.17274	0	0	0	0	3442.05	0	7316673	5.72037e+06	4766223	5.1655e+06	1607931	1.86832e+06	1.46462e+06	1.76198e+06	7.02907e+06	4.11896e+06	5803163	5171327	2.36818e+06	2.12781e+06	2.6413e+06	1.58132e+06	10342137	5710438	10691493	8737807	2337149	1.53827e+06	202016	1.3558e+06	6645316	6.71976e+06	9601651	10188347	2.08697e+06	2.04991e+06	2845995	296102	8804351	4521349	10109990	8017214	6.06402e+06	5482450	2.42527e+06	3.51027e+06	11039583
3141	185.009	6.41578	8076.44	11410.1	8054.26	7186.81	5493.51	5964.88	4771247	6.22835e+06	4.67684e+06	5.80797e+06	3.5379e+06	3317896	3.65873e+06	3.68537e+06	3.05209e+06	6.16972e+06	6.18559e+06	5.00196e+06	3156495	4408545	3320114	3.19646e+06	5093122	5.62126e+06	3838138	5454162	1.98376e+06	2.52797e+06	3.37734e+06	2827121	3.08343e+06	3.91716e+06	5113248	4.09234e+06	2.36682e+06	2.50264e+06	2.98565e+06	3.10496e+06	4467987	3817134	5066847	5.37076e+06	3.94208e+06	4201289	4.00595e+06	2976563	3.79807e+06
3142	161.045	14.3981	359490	455980	349541	521592	699595	510810	4.411e+06	5296366	4.66503e+06	5123899	2.28783e+06	1.89552e+06	1.64858e+06	1849698	4.04888e+06	4204598	4400401	4422608	2.28164e+06	2.68595e+06	3257782	2.01472e+06	5.00152e+06	7.22268e+06	6138926	7.14696e+06	4.55189e+06	1.89442e+06	2389122	2145700	4.24283e+06	4686403	6174072	7.63912e+06	3.14337e+06	3.25901e+06	4.53143e+06	3.75914e+06	7189012	7.49266e+06	9557169	7707707	5.50637e+06	6161912	6235379	6868516	4553217
3143	236.077	14.3429	55596.5	42876.4	17481.3	26250.2	21769.2	19737.5	5246433	2.2811e+06	4.64914e+06	4998407	421874	335130	329914	275405	4860465	3.81599e+06	3.42117e+06	4879351	647258	910958	555912	465019	7.65649e+06	5.78374e+06	9074469	10140764	1633761	537017	779129	627953	6908979	6.32525e+06	7.68435e+06	10764711	1.28223e+06	1.29722e+06	1.41785e+06	913468	12023146	7793600	12520002	10964953	3.14956e+06	2429869	2.26604e+06	2.2338e+06	7.15186e+06
3144	875.53	5.39338	0	0	0	0	0	0	4528782	4417094	4.63572e+06	3.92159e+06	477942	620383	408278	361282	1.83782e+06	2988305	4.52821e+06	2716333	1.13844e+06	791349	918428	1001236	5.40527e+06	5930083	3.78342e+06	5688712	1.31971e+06	623780	751114	504207	2.46939e+06	3415869	5059429	5.02256e+06	1.59354e+06	894132	1.41151e+06	1.03501e+06	6635514	6.47488e+06	7459723	9512442	2.19573e+06	1.67803e+06	1.5965e+06	1.45728e+06	5.676e+06
3145	215.033	5.38201	9390.62	21290.9	9207.59	10257.7	12845.9	14381.3	1.73782e+06	1763968	4.62999e+06	3.12292e+06	37392.2	2.06727e+06	1.40517e+06	1.60622e+06	1.10581e+06	1.59486e+06	2.60401e+06	2.21695e+06	435332	448354	623220	1.23689e+06	1.86525e+06	2456440	1.61239e+06	3.03853e+06	542243	875509	768990	1.50822e+06	1.44648e+06	1.5714e+06	2109051	3057067	450956	538383	835333	1.03088e+06	1.93081e+06	3.08612e+06	2.43595e+06	4927622	543015	601996	581926	889847	2.10722e+06
3146	712.61	0.864163	0	0	0	3346.73	0	0	5281783	4.72148e+06	4.62593e+06	4.17944e+06	4410363	4.0301e+06	4451811	4.50946e+06	4368046	4310640	4.85367e+06	3.73429e+06	3418494	4233183	4.03651e+06	3.7841e+06	5.848e+06	4.08293e+06	4016910	4236054	3782441	3576723	3.78944e+06	3666358	3404199	4.56154e+06	4.62748e+06	4352235	3.45731e+06	4.17568e+06	4.07064e+06	3.7574e+06	4434264	3.69805e+06	4116326	3.49241e+06	3870825	3.22173e+06	3.30438e+06	4.37751e+06	3154370
3147	578.347	7.53951	0	0	0	0	0	0	7.45308e+06	8.33302e+06	4623360	5780454	1.93794e+06	2.94789e+06	2248847	2.78612e+06	4.11382e+06	4953845	6660293	3842231	2.60815e+06	2.84875e+06	3.37338e+06	2.73073e+06	6873453	7530893	7.528e+06	6351324	2403521	2326375	2.47224e+06	2.53079e+06	4.70135e+06	5.61491e+06	7.30626e+06	5.69657e+06	2.56331e+06	2.51023e+06	2726588	2.74461e+06	8394968	6.85683e+06	8.31789e+06	7319207	3791026	3.64079e+06	4.05174e+06	3.95454e+06	5.80645e+06
3148	191.02	7.46508	995111	677188	481791	478638	598971	658031	7306280	7559014	4.61274e+06	5.4048e+06	6.0047e+06	8.0102e+06	7.9441e+06	6.58102e+06	3.65876e+06	4059546	5249977	4507912	3.93353e+06	4946714	4.868e+06	6.11138e+06	5971910	6748403	5.29107e+06	5239580	5608646	4902349	6365894	6897360	3.36737e+06	3.90495e+06	4.55468e+06	4.7965e+06	3.50694e+06	4.75535e+06	4467344	5.9417e+06	10256394	4812894	10164712	9430639	6925123	5187146	6.41765e+06	5829822	4.12874e+06
3149	311.09	3.65418	0	0	0	0	0	2250.88	2760385	4.08562e+06	4.56008e+06	5959270	4.63254e+06	5061086	6.90492e+06	7.00727e+06	2.37413e+06	2.9954e+06	2.4382e+06	6.91757e+06	4.11791e+06	4664296	4949649	7346233	2.44212e+06	2807011	2.63031e+06	3.85116e+06	3.98755e+06	4385851	4.93621e+06	6620117	1.19164e+06	722219	2086043	2.68462e+06	3.21391e+06	4687464	4223431	6.99929e+06	1.9994e+06	2.65403e+06	2498735	3.62474e+06	2.52573e+06	3512426	3.73673e+06	6652794	1.39052e+06
3150	118.051	8.74873	7008.04	6926.07	3990.71	2926.62	6201.59	3591.63	7965353	4.83083e+06	4519212	5.65935e+06	36558.1	37313.7	33648.4	39324.1	3.19033e+06	1.79977e+06	3.82978e+06	1.77893e+06	130799	356509	269409	220458	7.56432e+06	5.61498e+06	12651861	12515773	613428	30562.1	84701.9	72416.2	3795133	7359844	8860002	9214965	922573	375187	1.391e+06	865779	11068710	3.92925e+06	15004485	6707001	2.187e+06	657755	1.44491e+06	739203	5140900
3151	164.072	15.5797	12039.4	15202.4	6222.76	9764.55	10625.5	11222.4	4.68117e+06	3609727	4511365	4480609	1.99756e+06	1.75486e+06	1.28668e+06	1.17208e+06	3878263	4.72144e+06	5933310	3645836	2.25959e+06	1.92805e+06	1.92244e+06	1.47186e+06	6.5745e+06	4.45859e+06	5.69672e+06	6401924	3.12712e+06	1.25782e+06	1.40079e+06	1.02087e+06	5.04441e+06	6875312	8432762	6.50974e+06	3.94159e+06	2.20197e+06	3.29897e+06	2.41329e+06	6.83332e+06	6.91276e+06	7287018	6.14739e+06	5822926	4.50613e+06	4413631	2.46235e+06	7851555
3152	191.02	4.53351	648548	631237	188066	219192	290470	333944	7461092	7531513	4504738	5.07808e+06	1.75409e+06	4.34787e+06	3.40379e+06	3796416	2.61769e+06	2.77319e+06	4.06106e+06	3.7576e+06	1.87946e+06	2171222	1.59229e+06	2.90862e+06	5.55382e+06	6406206	4407628	4.33294e+06	2.26383e+06	3.20933e+06	3.02546e+06	4435816	2.47188e+06	2.88504e+06	3779884	3.8499e+06	2.12356e+06	2803655	2.15625e+06	3.86806e+06	10884357	4.48322e+06	10378113	9440086	3.66372e+06	3513565	3.98925e+06	4381672	3.89537e+06
3153	282.084	8.25354	27261996	32540566	3280.22	3356.69	4617.46	2687.79	6.05578e+06	11464253	4.41772e+06	6.30395e+06	5188646	7540973	6119180	5635956	3.98617e+06	5.71747e+06	5950896	6.09555e+06	4395390	4345429	4.39158e+06	6.54263e+06	7.62394e+06	9043415	6807000	7577255	6958089	5680452	6.50552e+06	6356408	5.00207e+06	7170414	8.28327e+06	7623022	4783659	4.6751e+06	5229269	8.12196e+06	13391339	9307383	12318535	13448010	10920583	10175752	9058538	11607057	8.095e+06
3154	387.166	9.31108	3692.24	0	35122.2	19749.5	10413.9	15365	4.81587e+06	6.61108e+06	4.41273e+06	3.51947e+06	9349958	9885076	11648093	11653866	4445633	18457448	19537402	13080560	8148985	6.12679e+06	9951028	4.9327e+06	5.17736e+06	6.39095e+06	7129345	4983593	14416802	5410453	10417300	9961005	5638949	23709144	26360548	25088280	7171034	5.78706e+06	12756291	7069398	5.85471e+06	6.39653e+06	7374293	5.19125e+06	9668193	8678567	10050407	15313190	8097504
3155	276.034	12.8184	53286.4	77330.5	48674.5	34425.5	22643.9	20265.9	2.65823e+06	2.53607e+06	4.41077e+06	4133471	1.86724e+06	1710680	2.31211e+06	2.33034e+06	2.74824e+06	2.88198e+06	3.09724e+06	4.20129e+06	1.87319e+06	2658080	2.04064e+06	3.67471e+06	2.52651e+06	2.35582e+06	2.6149e+06	3.30332e+06	1.39873e+06	2.35725e+06	1.86927e+06	2.34656e+06	2.66735e+06	2.88793e+06	2.6014e+06	3.32991e+06	1.98607e+06	2664676	2.7676e+06	3.44232e+06	2.04667e+06	2.58807e+06	2.08011e+06	2.99507e+06	1.75183e+06	1.75081e+06	1.85923e+06	2141820	2.57244e+06
3156	323.029	14.7567	0	0	2855.28	5440.27	4452.19	3563.02	4.90125e+06	3.28223e+06	4.40969e+06	3.36549e+06	392194	423834	434328	282956	4.19013e+06	4176211	4074873	2.82139e+06	1.72432e+06	1422874	920376	1.09978e+06	4.88945e+06	3.95433e+06	6013981	4972333	1.04693e+06	361673	465229	370413	3.95216e+06	4.79562e+06	4507280	5.15699e+06	3.07216e+06	960068	1.76604e+06	874062	6163931	3.18293e+06	6733049	4290489	1.92445e+06	1.20591e+06	1.06243e+06	745412	4734024
3157	277.054	11.1353	70387.3	24157.2	0	0	0	0	5.1633e+06	4.38885e+06	4.4093e+06	4.47342e+06	1.79974e+06	1.39418e+06	1.18084e+06	1.23915e+06	4390068	3897011	4.4438e+06	3341938	2.35139e+06	2158967	2.19762e+06	1.48204e+06	5.3416e+06	4.82931e+06	5276347	4989900	3.3282e+06	1.37885e+06	2.02902e+06	1.70853e+06	4.5048e+06	4.51018e+06	4904531	4573355	3899097	2.66575e+06	3.4187e+06	2.83572e+06	4694831	4.97126e+06	5077609	4.70792e+06	4.58338e+06	3.596e+06	3956915	3160428	4804806
3158	315.103	3.52009	0	3278.34	0	2947.54	3076.03	0	1.72653e+06	1.83382e+06	4.36343e+06	3.87434e+06	3033306	3.04548e+06	4.49528e+06	4529421	784003	1.99567e+06	2.33467e+06	4367642	3142352	3.23235e+06	3.46591e+06	4.97375e+06	1.65072e+06	2.2048e+06	1.46359e+06	1.90488e+06	2.68692e+06	3.26093e+06	3.26779e+06	4.5169e+06	205865	186794	657191	239508	2.36257e+06	3.363e+06	4007291	4931922	1.45094e+06	2.4461e+06	1872638	3.30064e+06	2.04993e+06	2.81984e+06	2.58899e+06	4.81134e+06	1.16176e+06
3159	745.504	4.97845	0	0	4216.96	4013.16	3212.35	4668.44	4.50411e+06	5.17013e+06	4354599	4.61649e+06	1.82595e+06	2.48845e+06	1.96573e+06	3.26013e+06	3.26836e+06	4.02172e+06	4227229	4.33049e+06	1.87474e+06	2.34218e+06	2421961	2.59772e+06	5161745	5.28579e+06	4.14034e+06	5.33395e+06	2.45527e+06	1.7833e+06	1826332	2.76163e+06	3014313	4.00191e+06	4916036	5.76582e+06	1.94555e+06	2.25264e+06	2.9729e+06	2.88619e+06	4683933	4.78758e+06	5221464	4.9807e+06	3.44197e+06	3.29784e+06	2.90261e+06	5.12895e+06	3.19488e+06
3160	341.109	11.5548	0	11636.9	0	29119.8	103207	30603.9	5161873	3.90683e+06	4.34134e+06	4297770	1.65831e+06	1.83494e+06	2.48253e+06	2.47034e+06	5466457	5214596	4.22523e+06	4301642	1.19399e+06	1.02563e+06	1.4314e+06	1.60719e+06	4.01582e+06	4.28871e+06	5.63742e+06	5.41306e+06	692070	1.17919e+06	1.36313e+06	1.79944e+06	4950048	3.89892e+06	4453794	5108716	1166087	1.69652e+06	1.09027e+06	1.00208e+06	2.66837e+06	3109475	5.0218e+06	3.63569e+06	347828	499819	518219	702999	3.30425e+06
3161	113.024	5.1694	27391.6	28940	25664.7	25874.6	36050.6	25209.9	4.10778e+06	4.79978e+06	4.32418e+06	4.22432e+06	1.18069e+06	2.69225e+06	1.9765e+06	1680586	2276671	3257012	4.44525e+06	3502789	2.13696e+06	1.49033e+06	1.73572e+06	2790580	4184991	5412297	3.52421e+06	4.58398e+06	1.88597e+06	1.57531e+06	1556148	1.79564e+06	2.74235e+06	3.50785e+06	4612184	4.84837e+06	2.57981e+06	2.52896e+06	2.91266e+06	2.93165e+06	5.22633e+06	5180021	5.8601e+06	7.43952e+06	2.44676e+06	2.2218e+06	2.06211e+06	2406080	4.47318e+06
3162	71.0136	5.18388	108386	142090	97934.8	135569	138627	130865	4.15707e+06	4.81034e+06	4.28319e+06	4.19264e+06	1.09107e+06	2.58913e+06	1.82662e+06	1.49482e+06	2302404	3.22847e+06	4565290	3.46747e+06	2.0152e+06	1.30328e+06	1500639	2528248	4.31778e+06	5.40413e+06	3.54562e+06	4509837	1.72933e+06	1.37945e+06	1.44743e+06	1.65203e+06	2743739	3.48859e+06	4.47809e+06	4698746	2.53884e+06	2.22153e+06	2540896	2.5972e+06	5.24205e+06	5453379	5843968	7274661	2.27691e+06	2090779	2.0157e+06	2.14082e+06	4.49882e+06
3163	422.094	6.00332	0	2992.87	0	0	0	0	6.12812e+06	9172153	4277704	6030995	2715737	3163294	2.33946e+06	4.05866e+06	2.65894e+06	4.11783e+06	2.71799e+06	3071519	1.69167e+06	1.59144e+06	1.52424e+06	1.66642e+06	4879418	7083540	4285281	6.02639e+06	5807332	1.48245e+06	3712128	4963965	2.89864e+06	4711028	5.03003e+06	4.77509e+06	3.81972e+06	2.73424e+06	5.34028e+06	3.48017e+06	5963625	4.58848e+06	6.62635e+06	7300861	8327212	7.73715e+06	8.34295e+06	8094997	5.03302e+06
3164	165.056	13.1727	19839.8	26507.9	15595.1	22478.1	24594.1	25437.1	8868938	9917663	4.26159e+06	6518484	557110	71425.4	77341.1	59049.9	10860864	13204412	18688838	10752607	7763963	8.1481e+06	6015112	1.70063e+06	31962026	31814276	36617252	34065112	8570870	493166	1.1133e+06	162009	26004788	42358900	71007648	53305024	18958512	13061218	20532024	8761553	75085760	36685868	69059088	39551248	40231444	20999824	24271328	15632918	41559236
3166	219.014	3.07937	4995.63	5355.81	3007.65	2906.88	4254.48	4824.61	10934964	9425557	4.24676e+06	6509663	12387502	9119675	9934470	9634022	19424.1	28851.2	4947657	6923085	7.33806e+06	8670626	8.0154e+06	6.90637e+06	36298.4	40759.1	27363.5	31976	8975056	6.24238e+06	10231137	9647416	18577	26397.8	31098.8	30472.5	10381.8	7.25056e+06	5114108	6741395	39272.3	32959.3	40917	7646059	6238541	6660521	6.92727e+06	4509586	21277.6
3167	191.02	9.60001	4067.7	5147.4	2634.08	5817.39	3834.72	4075.92	16847966	18683968	4200470	5.83603e+06	29024676	20928586	18382810	16629187	6432445	9225113	8986950	8747872	35543584	29163036	29984020	27833518	15839572	11857492	11506537	6726937	40713596	20865338	25195148	17210584	6327069	12450388	12528827	8994304	45763104	32825576	37799808	37603736	21411304	7.05771e+06	18256752	9664763	49132380	44065700	45575768	35743984	13290126
3168	257.028	11.4942	98205.9	243258	3168.26	0	0	0	7130699	7558824	4196130	5.12337e+06	3.2593e+06	2.12356e+06	2.61349e+06	2.64003e+06	3.21867e+06	4.06409e+06	5.28589e+06	5.42477e+06	3.16124e+06	3.70042e+06	3.1934e+06	2.72073e+06	8068735	7326218	6339211	6468377	2.84283e+06	1997951	2.8761e+06	2.58593e+06	4539245	6288427	6867183	6.27006e+06	3961091	3.23121e+06	3.12832e+06	3.16234e+06	7279089	5.94996e+06	7.32895e+06	5990166	3174347	2.52533e+06	3.21891e+06	2.27942e+06	7.18521e+06
3172	161.045	9.3505	102621	166557	42131.8	141389	296242	134357	8198835	9429914	4.14528e+06	4.90202e+06	5438409	10401963	7189917	6605027	3.11302e+06	8299607	8698799	5.76194e+06	5.73871e+06	6.58559e+06	5184071	8493051	12235042	11389524	9277792	9269893	9934887	10420638	8922067	7.51343e+06	5.19268e+06	9931867	11910485	11113027	5.41011e+06	6399069	5403183	9384076	16020601	11931207	14949057	12170919	12236738	12823722	11225082	9464614	10108018
3173	174.077	9.23188	19202.1	5587.69	19140.4	14621.9	11442.2	15041	7.54775e+06	7.15141e+06	4.11027e+06	6.52364e+06	1.60722e+06	2317862	1.57896e+06	2.345e+06	2.77773e+06	3659572	4755667	2.92021e+06	838290	1.07482e+06	774362	1.09855e+06	7.5507e+06	7.26575e+06	7.91588e+06	9046230	2.0546e+06	923859	1.40859e+06	1.77709e+06	3561674	5955402	6220578	5556825	1.05284e+06	1.07408e+06	1.00646e+06	1640223	7.06963e+06	4.08384e+06	7.85902e+06	5.65703e+06	2.07525e+06	1.82735e+06	1.94941e+06	1.81644e+06	3.7881e+06
3174	307.264	0.781687	0	5028.71	7600.15	20785.6	10511	22048	3.45959e+06	5927431	4087964	4847616	5.89405e+06	9416434	9118955	6.85674e+06	4958652	5.06274e+06	5511447	5683794	6302186	7867601	8078112	7.97389e+06	2458290	3.55168e+06	3360272	4.12123e+06	4.51163e+06	4.90026e+06	6063014	6933655	3.13699e+06	4779208	5.10828e+06	4511531	5.46739e+06	6.07479e+06	6.35898e+06	8723477	3.36606e+06	2.47285e+06	4.20761e+06	5.44924e+06	3.23044e+06	3.79469e+06	5189245	4.35649e+06	3.44757e+06
3175	431.22	8.55554	0	0	2908.18	0	0	0	3949718	4.76202e+06	4.08704e+06	3.9458e+06	396614	537786	401150	392807	3.25364e+06	4542711	5.24629e+06	3556304	1.08347e+06	958945	796450	642245	4388671	6.70303e+06	5.61769e+06	6.38689e+06	1.07168e+06	461948	639042	598370	4.16736e+06	5130305	6984174	7017366	1.46211e+06	1.01639e+06	1.48225e+06	1.1082e+06	6.68362e+06	5.72614e+06	7909237	6350245	2374802	2.0657e+06	1961447	1.80592e+06	4110247
3176	366.109	9.33584	0	6788.4	6530.17	6666.48	7338.27	5461.59	4.81237e+06	5698015	4.06386e+06	4652143	3.35346e+06	5.95286e+06	4860910	4665749	2.15608e+06	5.19526e+06	5489319	5.0513e+06	4096560	4.44251e+06	3.13262e+06	6.07149e+06	6.25009e+06	5987696	5813901	6768965	4.98856e+06	5.49495e+06	5.13846e+06	5252241	3.92197e+06	5302551	6244456	6718588	3.78908e+06	4320567	3977518	5875285	6.51367e+06	6.35738e+06	6722201	6922878	5505731	6.13752e+06	5739971	5.7406e+06	6017876
3178	119.035	9.34154	140390	161818	44267.2	34521.2	41103.8	33730.8	7661089	8905678	4.00944e+06	4.23718e+06	5.30502e+06	10949981	6652290	6.26946e+06	2.70918e+06	7676731	7.79686e+06	5.24697e+06	5.6848e+06	7403496	4.7906e+06	8.19804e+06	11072199	10867420	6796536	8471245	10456764	10078661	8551565	7362284	4830312	9198578	11114366	10296127	5060107	6012506	4.86737e+06	8619181	14701661	11534542	13476524	12008237	12978762	12367731	10986710	8967256	9526422
3179	724.647	0.828469	0	0	0	0	0	0	4208540	4.49123e+06	3.99952e+06	3.90821e+06	3.86567e+06	3.42137e+06	3.55698e+06	4.36476e+06	3.75627e+06	3.3132e+06	3.59381e+06	3278572	4204787	3.7932e+06	4.05091e+06	3674581	5.36568e+06	4338296	3.57153e+06	4.69129e+06	4407274	2867362	2.96905e+06	3.8928e+06	3.22255e+06	3.70687e+06	4185009	4266173	3.32125e+06	3.83538e+06	4.09601e+06	3.26278e+06	4572259	3.91993e+06	4.7761e+06	4.18323e+06	3898976	4.15849e+06	3.62799e+06	3273326	3.56812e+06
3180	237.061	14.1238	5241.75	9534.51	39909.4	31457	20049.1	25732.3	4.42593e+06	5.92944e+06	3983949	4.20955e+06	5584811	3.59373e+06	3794728	3.8854e+06	4052928	4.19701e+06	4.4107e+06	4.37229e+06	3.80716e+06	12674676	4.26417e+06	3730698	4477839	6.56826e+06	4.77195e+06	5.9556e+06	8800001	5310793	6.02907e+06	5.65351e+06	3.99223e+06	4.63924e+06	4.93745e+06	5.99028e+06	3.97649e+06	4.71425e+06	4.99794e+06	5583906	7234326	6.05252e+06	7.34391e+06	6808683	8544415	7370906	8613075	7.28593e+06	4807544
3181	598.185	1.16379	0	0	0	0	0	0	2585698	1.76323e+06	3.97153e+06	2.95656e+06	666233	868510	528884	724829	3.11027e+06	1.45693e+06	2.66957e+06	2.60488e+06	1.05219e+06	888842	911262	509936	3.19775e+06	2161141	2.26935e+06	4.32141e+06	710062	592304	365267	444333	2.5347e+06	2241446	2.83993e+06	3.42084e+06	845003	993396	1.17862e+06	639720	2.55335e+06	4.03956e+06	3.28974e+06	3.47218e+06	1.44193e+06	1800634	651570	1.0332e+06	4.04002e+06
3182	305.07	4.28189	9391.65	19518.9	2887.22	0	4219.95	2883.45	5479811	4564916	3959650	7711274	14302387	10065398	12343819	15977070	6.47594e+06	6.38234e+06	7.0679e+06	10710148	6448374	7.8425e+06	9728736	8226314	6834255	5358719	5.0063e+06	10533944	14743866	6.0778e+06	9411985	12572160	7.25644e+06	7982145	9490216	16082871	6468993	7593754	10717195	10204187	8513029	5.4367e+06	6097284	8020769	10796223	6.3264e+06	8.07805e+06	8857089	8644320
3183	476.278	7.82927	0	0	0	8101.93	4094.41	2711.63	3.99527e+06	4614833	3.95792e+06	4.2147e+06	1.65398e+06	3.77196e+06	2.05678e+06	2.70484e+06	2.6343e+06	2.93972e+06	4.20517e+06	3.50067e+06	2.04981e+06	1.89831e+06	2.01932e+06	2.46479e+06	4.21898e+06	6.33617e+06	4.16907e+06	4825931	2.12413e+06	1.85529e+06	1.82167e+06	2.50267e+06	2.88005e+06	3.33726e+06	4574102	5.13152e+06	2.26147e+06	1.99147e+06	2165217	3.01511e+06	5.15833e+06	6.50912e+06	5.81354e+06	6662513	3.16585e+06	3.13591e+06	2.92419e+06	3.72486e+06	3550109
3184	129.019	4.52419	43125.2	58478.5	27892.6	33038.6	32742.9	35317.9	6639055	6568345	3.94443e+06	4.55992e+06	1.6661e+06	3.84905e+06	2930442	3.3056e+06	2.21909e+06	2.26383e+06	3.32972e+06	3249015	1.62265e+06	1.95219e+06	1.48303e+06	2.68345e+06	5.01537e+06	5.66818e+06	3.87614e+06	3.95812e+06	2053603	2701413	2.64014e+06	3.82395e+06	2195569	2432306	3132675	3.3216e+06	1.71181e+06	2240942	1.85737e+06	3304495	9407351	4.11e+06	8952764	8414591	3.14522e+06	2943369	3.25869e+06	3.75272e+06	3418628
3185	135.03	16.2739	55535.7	78980.3	16903.3	33041.4	47216.3	29126	3927324	3.39909e+06	3.91026e+06	2.87489e+06	803209	332111	327928	311288	4.06626e+06	4.8743e+06	3.82098e+06	3164017	2.78643e+06	1.88653e+06	1.00063e+06	871941	4.67685e+06	4.17593e+06	4.99612e+06	3.3746e+06	2113672	533105	698246	343431	3.31156e+06	4902413	4.01478e+06	4829912	3.34894e+06	1.31388e+06	1.8801e+06	927767	4.76142e+06	4263796	6110460	3.77188e+06	4.8845e+06	2.62237e+06	2.66664e+06	1.30565e+06	3.46955e+06
3186	359.098	12.6242	15304	15907.9	0	0	0	0	3.87357e+06	4323822	3.89524e+06	4.22023e+06	575080	806893	612863	677910	4719467	4.0684e+06	4.14169e+06	4337459	832312	821905	1.04417e+06	629806	4.46194e+06	4864404	5.5559e+06	6054835	949280	552390	648498	756364	5.33493e+06	5.06698e+06	5696941	6935738	823359	797224	983872	710213	4443475	3.66844e+06	4.92315e+06	3947977	744662	917552	829903	1.07752e+06	4.19056e+06
3187	330.046	5.39833	0	0	0	0	0	0	4.06341e+06	6464469	3.84872e+06	4628593	9586983	26530840	12188618	16345360	2.13074e+06	4858619	4.00158e+06	3632156	4.65707e+06	5.33473e+06	8.11995e+06	15140018	2550604	4.69025e+06	2.54093e+06	3436259	11152758	15432243	11666499	13743936	2339221	3.21047e+06	3181399	3.62953e+06	3798528	5433405	6733353	11351579	3.96519e+06	3.97647e+06	4166775	5619303	6399492	10521800	8992042	11857074	2993877
3188	297.153	1.87187	468421	473494	310750	369687	274718	841102	9657260	9079960	3.84549e+06	10013834	13142406	9657604	9238283	12606408	7089429	8876073	6.06628e+06	9605680	9280477	6.64324e+06	7567925	10103344	3170759	4757624	2209001	4717600	5911627	3.3834e+06	4.23446e+06	4367237	3716929	6.20239e+06	3.44059e+06	4653276	5.30591e+06	4.31949e+06	3.80326e+06	5.04724e+06	4.10861e+06	2.91589e+06	2.88535e+06	4696916	5.78316e+06	3.7078e+06	4709477	4774975	2.94783e+06
3189	599.2	14.1866	0	0	18854	15894.2	13727.4	15209.6	4.42434e+06	4533625	3.84378e+06	3.66913e+06	3614679	4.29024e+06	3.78875e+06	4.13752e+06	1.88982e+06	3.23066e+06	3610798	2.87506e+06	3.12562e+06	4.42808e+06	3380719	4150642	5002132	4395997	6457151	5891697	3.66756e+06	3.15052e+06	3.93215e+06	4634743	3.26412e+06	3.93772e+06	5.58028e+06	6.13907e+06	3.23997e+06	3.36078e+06	4222580	3802151	6212008	4729976	7937981	6.03096e+06	4405209	4413154	4651322	4125734	5889068
3190	228.999	1.30779	7150.73	7993.31	2869.93	6917.68	4105.25	4356.06	7.56787e+06	9683979	3.80033e+06	4780826	5949924	3.23942e+06	3.15223e+06	3.84549e+06	3851411	4.08254e+06	5070523	4195069	4.09129e+06	3.62083e+06	5402476	3.68678e+06	6.90941e+06	8.35848e+06	5.8735e+06	5696541	3093354	2.9259e+06	4.06927e+06	2.39294e+06	3.26438e+06	6.62946e+06	7006340	5.69229e+06	6.14975e+06	5244752	8718617	8.15586e+06	9269637	4824407	9088738	6.08639e+06	8577785	7.55197e+06	7246797	2886242	6.45304e+06
3193	181.072	9.01198	69296.9	30248590	88047	121948	150956	177293	3.24696e+06	4.58987e+06	3.7177e+06	4260219	5168167	5.56117e+06	6.03428e+06	7405916	4.20018e+06	4.05296e+06	4.35915e+06	4690459	3.69863e+06	3.22733e+06	4645052	3.65239e+06	2876824	4.95893e+06	3835324	5528915	7.4695e+06	3.04506e+06	4.88696e+06	7658840	4210160	3.47548e+06	4873321	6.43478e+06	4.11784e+06	4.06459e+06	5.6297e+06	5.26284e+06	3.34118e+06	4.18818e+06	4544406	3.98288e+06	4983636	6027541	5.4608e+06	8558958	3.62305e+06
3194	331.103	3.3196	12169.9	14868.4	2440.47	4660.93	30912.8	20824.7	3.8026e+06	6.1051e+06	3.70513e+06	3486558	3.99949e+06	3461357	3.68079e+06	3620379	150149	180508	3.8078e+06	4.70689e+06	1.99031e+06	3.71631e+06	3.37547e+06	3.73479e+06	516128	3.17634e+06	192862	230170	4.99825e+06	3.6645e+06	4360802	3925094	160919	216067	236991	224300	139591	4.89734e+06	3.41413e+06	5579202	272218	330588	251766	2.59753e+06	4756070	5460755	6.01947e+06	5180540	228612
3195	173.009	1.2903	39223.5	41603.8	16146.6	24524.1	18710.6	24994	4661930	5237289	3682223	4.15927e+06	18282224	20237798	17181670	9376352	3.20416e+06	3.71726e+06	4.02949e+06	4.38059e+06	13643295	20006216	14598916	29012324	5033041	4.51099e+06	4.19536e+06	3850560	6.14264e+06	17456848	14277527	9311538	2.78548e+06	3749105	4201237	4.27572e+06	5.0771e+06	6428567	4838260	13032586	4.57335e+06	4.01943e+06	4896218	3.89352e+06	4.61294e+06	7420109	4.25302e+06	4870638	3.50336e+06
3196	596.187	1.16328	0	0	0	0	0	0	2509468	1.87138e+06	3.67652e+06	3.2846e+06	593581	878325	575959	691811	3.2348e+06	1.49555e+06	2624101	2.62571e+06	920232	813702	984696	593774	3232109	2.24088e+06	2.30337e+06	4.15533e+06	671775	647846	348059	431607	2496715	2.01457e+06	2.62601e+06	3405594	820043	989066	1.10675e+06	650517	2513819	3.85355e+06	3354920	3.44754e+06	1.44235e+06	1904294	672984	993930	4.19225e+06
3197	272.041	13.0698	108668	57736.9	0	3993.25	3649.67	0	10913230	9033738	3.65709e+06	4.21686e+06	1.36212e+06	725037	741691	834916	3.66818e+06	3.39343e+06	4.86599e+06	3.58387e+06	2.88735e+06	2.80309e+06	1.64555e+06	1187272	11105352	10360580	9735334	7.22298e+06	3.63836e+06	896262	1.97612e+06	1.30045e+06	6.8077e+06	9024112	16585071	14799661	7010428	3.87667e+06	5565074	3832057	28134214	5.60638e+06	29039662	13253919	17392052	8899003	9604994	5.43967e+06	17902582
3198	568.495	0.862511	0	0	0	0	0	0	4.18161e+06	3.65453e+06	3.63137e+06	3.82901e+06	2.89013e+06	2.54998e+06	2.55899e+06	3491186	3.16954e+06	3.26355e+06	3646071	3.80633e+06	2.16887e+06	2.43941e+06	2.50922e+06	2.42886e+06	3.82943e+06	3.0682e+06	2.9646e+06	3.48166e+06	2.71493e+06	2.25678e+06	2633675	3.20813e+06	2.59593e+06	3.50411e+06	3.65399e+06	3.8659e+06	2.33925e+06	2.37779e+06	2.96013e+06	2.49086e+06	3.22506e+06	2780412	3.18681e+06	3.007e+06	3.15337e+06	2.54692e+06	2.59931e+06	3.87024e+06	2467270
3199	329.043	2.7778	0	0	0	0	9800.2	10707.4	3.58812e+06	2.96436e+06	3.62206e+06	3168164	403828	192041	206751	408605	2.86938e+06	3.15351e+06	3.43979e+06	2.13976e+06	756989	834170	496753	293769	3.23934e+06	2.8478e+06	3192195	2.85347e+06	31422.4	222084	300888	336012	2105454	1.96299e+06	3.01072e+06	2.2726e+06	638612	314534	459286	157014	2.52962e+06	2.00361e+06	3.05815e+06	2335977	813600	562106	484857	48765.7	2.67989e+06
3200	174.041	5.94094	11678.6	10609.6	5266.11	5051.91	4096.33	3828.24	4.18437e+06	3.80974e+06	3.56318e+06	3572100	586202	235547	363713	381559	3.36955e+06	2.77107e+06	3.13101e+06	2.88736e+06	765600	873658	637823	343805	3961889	3.0778e+06	3.78028e+06	3820731	1.1697e+06	307494	738584	581199	2717854	3416525	3.42374e+06	4.10759e+06	1.54081e+06	1182798	1.70349e+06	804596	3.57186e+06	2.44733e+06	3.59308e+06	2.75158e+06	1881274	1.19017e+06	1662545	982386	3.4652e+06
3201	276.034	12.8711	53286.4	77330.5	48674.5	34425.5	22643.9	20265.9	1081010	874674	3.51325e+06	2.77462e+06	1.86724e+06	1710680	2.31211e+06	2.33034e+06	2.74824e+06	1.56447e+06	1.40829e+06	2.28531e+06	1.87319e+06	2658080	2.04064e+06	3.67471e+06	1.28059e+06	1.09068e+06	1.85514e+06	2.53098e+06	1.39873e+06	2.35725e+06	1.86927e+06	2.34656e+06	2.66735e+06	1438159	1289525	2.05621e+06	1.98607e+06	2664676	2.7676e+06	3.44232e+06	905800	1.78089e+06	1.07267e+06	2.22577e+06	1.75183e+06	1.75081e+06	1.85923e+06	2141820	2.57244e+06
3202	554.346	7.59811	0	0	0	4547.88	2735.32	0	3.69885e+06	4859607	3.51147e+06	4563296	1.97681e+06	2.65746e+06	2498195	3.30557e+06	2.31714e+06	2.79426e+06	3.8799e+06	3.27112e+06	2.51769e+06	2769060	2.99947e+06	3.46282e+06	3434749	4.30408e+06	3.47108e+06	3530044	2.05949e+06	2434346	2.37476e+06	3.4156e+06	2564807	3.32557e+06	3.87735e+06	3.23947e+06	2.17373e+06	2.36304e+06	2.44104e+06	3.33174e+06	4676024	4.08824e+06	4.47919e+06	4.24507e+06	2.86457e+06	2.39759e+06	3.07475e+06	3.38643e+06	3.17992e+06
3203	635.453	0.885181	0	0	0	13079.8	2962.96	3783.26	2.81993e+06	2476548	3.50426e+06	3.60476e+06	4.12767e+06	3.14978e+06	3.21597e+06	4.57431e+06	4392118	3.57093e+06	3.94001e+06	3.66768e+06	3.45341e+06	4.19881e+06	4136609	4.11649e+06	3076122	2.82681e+06	3.04033e+06	3158949	3.12697e+06	3.82786e+06	3.24631e+06	3854481	3.67424e+06	3.46582e+06	3379718	3181585	3.30303e+06	3.43909e+06	4.08304e+06	3.57344e+06	2.60082e+06	2412729	2261001	2694776	2.4362e+06	2.86957e+06	2.92835e+06	3.38572e+06	3062301
3204	449.132	3.31243	0	0	0	0	0	0	3.71889e+06	7.35112e+06	3.49996e+06	2637150	703447	257830	500733	765139	47558.9	96534.9	3.93066e+06	3386836	275544	620833	504161	297514	1051472	3.96443e+06	116487	89163.1	2.59294e+06	392520	1.77998e+06	1.74565e+06	37519.2	135338	157372	107688	83768.5	1.44218e+06	1.5181e+06	1.56614e+06	155379	644144	531756	3.26276e+06	3950827	2.69498e+06	4.1197e+06	3.88013e+06	104368
3205	75.0085	5.36605	110864	120997	112792	130116	138151	135784	2791423	1.89258e+06	3.49621e+06	2.16518e+06	276530	270464	247490	299058	1.64802e+06	3.1118e+06	3.49058e+06	2.3351e+06	728824	810302	498050	592077	2.76155e+06	2.54456e+06	1.89504e+06	1.3695e+06	203284	339767	312117	295544	1.69425e+06	1.44003e+06	1.86046e+06	2.14902e+06	677346	507788	437148	413549	1.67767e+06	2.22702e+06	2.03066e+06	1.89935e+06	484076	431519	292289	204350	2049467
3206	341.085	13.1023	137144	170878	0	0	5536.07	0	4.00286e+06	4.9455e+06	3.48804e+06	3.6496e+06	2.11233e+06	3.92774e+06	2.0787e+06	3.00488e+06	3087496	3.76484e+06	3.96721e+06	4.72712e+06	2.19874e+06	1.32489e+06	1.57961e+06	2.42592e+06	4.09147e+06	5.65812e+06	3.72329e+06	3.71944e+06	2224403	1.9372e+06	1.77265e+06	2.54243e+06	3.6245e+06	3.78549e+06	5019463	4832132	2.42358e+06	2.22959e+06	2.16977e+06	2.8614e+06	4.82619e+06	4734914	4449670	4237119	2710024	3053391	2.27394e+06	3.26898e+06	2.55935e+06
3208	149.045	6.95355	12013.5	39313.3	4688.48	12832.3	12623.8	9882.04	4.51798e+06	4.66496e+06	3.47311e+06	4.21594e+06	1.47655e+06	1.50039e+06	1359686	1336423	2.76803e+06	3.42251e+06	3.57774e+06	3.3435e+06	2.06584e+06	2.47162e+06	2.45165e+06	2.18461e+06	5.4154e+06	5.82186e+06	5.70031e+06	5.81519e+06	2.97803e+06	1.49986e+06	2120709	1.70054e+06	3.18653e+06	3.82612e+06	5575550	5528654	2.69229e+06	2.87286e+06	3.47371e+06	3483935	7106712	5.54546e+06	7821522	6831766	4.7343e+06	3.94442e+06	4.36766e+06	3.70969e+06	4.21698e+06
3210	218.067	7.70953	8377.35	9430.17	2303.09	2257.97	2702.29	0	3080651	3.85303e+06	3449984	3390470	1.98176e+06	3.279e+06	2.06687e+06	2.22762e+06	1.73846e+06	2.86338e+06	4.20861e+06	2.99939e+06	2.00191e+06	2213412	3.28777e+06	2.55408e+06	3.49252e+06	7.00217e+06	3.92714e+06	4600113	3.9202e+06	1.73468e+06	2.39674e+06	2.54538e+06	2.27542e+06	3.32272e+06	5470179	5.79233e+06	2.39276e+06	2619232	4.15435e+06	4.09978e+06	8766363	8118285	8731810	9635657	6475798	6.13054e+06	5.24102e+06	6.51014e+06	4103794
3211	712.538	1.66879	0	0	0	3342.55	0	0	2.87519e+06	3277392	3.44676e+06	3.26119e+06	2.20888e+06	2.54876e+06	2.60065e+06	2595228	2.91431e+06	2.82234e+06	3222414	3.57756e+06	2.31577e+06	2.91231e+06	2.74948e+06	2.6877e+06	3595768	3.31411e+06	3.87411e+06	4.16205e+06	2735215	2.39623e+06	2.83096e+06	3.39767e+06	3.31606e+06	3237101	3.78779e+06	4.49482e+06	2735700	2.92034e+06	3.35785e+06	3.29924e+06	3.26107e+06	3.42774e+06	3.41453e+06	3369210	2755620	2690295	2.87498e+06	3.6086e+06	3.19328e+06
3212	211.134	0.829028	192559	233673	110816	158890	154445	139927	2.69932e+06	3.15751e+06	3.39708e+06	3.53926e+06	2.96806e+06	3.06905e+06	3.40361e+06	3.01667e+06	2.96476e+06	3158328	3015845	3.22615e+06	3.29058e+06	3.50364e+06	3588135	3.77426e+06	2.14933e+06	2.68247e+06	2.25778e+06	2.84168e+06	2.13624e+06	2.95213e+06	3194955	3130578	2370796	2.82012e+06	2553325	2781379	2.29694e+06	3.07043e+06	2.98422e+06	3.31552e+06	2469696	2326973	2.56477e+06	3.1947e+06	1.65597e+06	2.00301e+06	2.33812e+06	2.11461e+06	2.4696e+06
3213	367.213	1.17779	42218.8	13402.8	33128.8	14472	5461	9762.89	4774966	3.50451e+06	3.39516e+06	3.81259e+06	1.13082e+06	1.29052e+06	955258	1.31018e+06	4404416	2812571	3.87808e+06	3.56946e+06	1.36157e+06	1295773	1.59641e+06	1.11113e+06	6675817	3.93103e+06	6.53098e+06	6.68158e+06	1.57723e+06	1.03329e+06	920207	1.00091e+06	4.23727e+06	4661742	5.92959e+06	7.23011e+06	1.33265e+06	1.42998e+06	1.89446e+06	1.23467e+06	6.11418e+06	3.022e+06	6815567	5779738	4.04923e+06	3.76551e+06	1.77769e+06	2.28346e+06	7220310
3215	129.019	3.41656	37057.3	40262.4	27971.7	38656.9	34518.2	35915.4	2.31403e+06	3551931	3.37636e+06	3.30978e+06	1.27844e+06	1.38737e+06	1.49667e+06	1564410	1.01313e+06	2.04122e+06	3.44807e+06	3.13102e+06	1498899	1.6152e+06	1.61453e+06	1.31168e+06	1.577e+06	2.71338e+06	1.44484e+06	1.07279e+06	1.44402e+06	841686	1354019	1.54914e+06	188057	233765	530017	239445	1.33387e+06	1.68351e+06	2.00493e+06	1754274	1361434	2302275	1898295	2.64678e+06	1.24713e+06	1.26814e+06	1.65304e+06	1.83269e+06	925029
[truncated: 10,430 more rows]
[truncated: 39 more columns]

## Sheet: HILICPos_17429
Dataset S1. Raw data from the metabolite LC-MS runs.
[truncated: 17,430 more rows]
[truncated: 39 more columns]

## Sheet: C18Neg_9921
Dataset S1. Raw data from the metabolite LC-MS runs.
[truncated: 9,922 more rows]
[truncated: 39 more columns]

## Sheet: C18Pos_10774
Dataset S1. Raw data from the metabolite LC-MS runs.
[truncated: 20,427 more rows]
[truncated: 39 more columns]
