# Supplementary material for: Expression of dehydroshikimate dehydratase in poplar induces transcriptional and metabolic changes in the phenylpropanoid pathway
Source: J Exp Bot. 2024 May 29;75(16):4960–77. doi: 10.1093/jxb/erae251 (PMC11349870; doi:10.1093/jxb/erae251)
Supplement: erae251_suppl_Supplementary_Materials [file erae251_suppl_supplementary_materials.zip › erae251_suppl_Supplementary_Dataset_S3.xlsx]

## Sheet: XylemTop QsuB1 
Dataset S3. List of DEGs in QsuB poplar.
Unchanged				Upregulated				Downregulated				silenced		new transcript
Gene id	Log2FC	-Log10(P-value)		Gene id	Log2FC	-Log10(P-value)		Gene id	Log2FC	-Log10(P-value)		Potri.017G006900.v4.1		Potri.017G133732.v4.1
Potri.011G023301.v4.1	1.99882	0.853167		Potri.011G007800.v4.1	6.65682	4.32274		Potri.003G025632.v4.1	-4.839	1.79789		Potri.001G464800.v4.1		Potri.002G005500.v4.1
Potri.006G073450.v4.1	1.99866	0.908533		Potri.001G102400.v4.1	6.31366	4.91559		Potri.005G004600.v4.1	-4.49016	1.75399		Potri.001G409300.v4.1		Potri.017G110800.v4.1
Potri.004G146350.v4.1	1.99791	1.84714		Potri.006G126401.v4.1	6.1227	2.8421		Potri.009G128000.v4.1	-4.45443	1.74964		Potri.003G203500.v4.1		Potri.007G143700.v4.1
Potri.004G060900.v4.1	1.9979	1.8293		Potri.001G158700.v4.1	5.94657	3.92801		Potri.005G103800.v4.1	-4.12346	1.60839		Potri.015G143200.v4.1		Potri.008G022232.v4.1
Potri.005G032700.v4.1	1.99675	1.88718		Potri.014G076200.v4.1	5.50906	3.00072		Potri.001G101200.v4.1	-4.0012	1.97557		Potri.012G133000.v4.1		Potri.017G005400.v4.1
Potri.008G083600.v4.1	1.99634	1.19281		Potri.006G166701.v4.1	5.23973	1.43821		Potri.007G084100.v4.1	-3.96347	2.29771		Potri.012G031700.v4.1		Potri.014G013800.v4.1
Potri.016G005300.v4.1	1.99588	0.738242		Potri.015G108500.v4.1	5.2271	2.23815		Potri.008G034000.v4.1	-3.93621	4.82807		Potri.002G046500.v4.1		Potri.011G134000.v4.1
Potri.015G028500.v4.1	1.99459	0.839412		Potri.006G067400.v4.1	4.96561	1.63925		Potri.017G004900.v4.1	-3.92999	1.70565		Potri.009G034150.v4.1		Potri.016G021700.v4.1
Potri.003G128400.v4.1	1.99383	0.824153		Potri.004G165500.v4.1	4.9364	2.94428		Potri.008G006900.v4.1	-3.90689	2.91743		Potri.019G117800.v4.1		Potri.019G040500.v4.1
Potri.002G175400.v4.1	1.99332	1.00434		Potri.019G075600.v4.1	4.85313	1.69252		Potri.007G108100.v4.1	-3.8697	1.47971		Potri.013G009000.v4.1		Potri.012G019500.v4.1
Potri.019G129400.v4.1	1.99293	1.95112		Potri.004G167300.v4.1	4.8178	1.70433		Potri.003G026325.v4.1	-3.85288	3.24885		Potri.008G017500.v4.1		Potri.003G150100.v4.1
Potri.014G037200.v4.1	1.99276	2.0686		Potri.015G054900.v4.1	4.71699	1.4807		Potri.011G064300.v4.1	-3.83954	3.30851		Potri.013G100500.v4.1		Potri.013G041100.v4.1
Potri.006G204500.v4.1	1.99272	0.685967		Potri.001G317600.v4.1	4.60526	1.3959		Potri.005G223000.v4.1	-3.82517	2.59211		Potri.001G021300.v4.1		Potri.010G150750.v4.1
Potri.010G174100.v4.1	1.99038	1.01558		Potri.002G081700.v4.1	4.57643	4.36743		Potri.017G066200.v4.1	-3.77645	4.29244		Potri.008G145300.v4.1		Potri.006G093300.v4.1
Potri.011G016400.v4.1	1.98872	0.945123		Potri.009G145400.v4.1	4.44261	2.4163		Potri.010G120600.v4.1	-3.77538	3.21073		Potri.010G085000.v4.1		Potri.011G113350.v4.1
Potri.007G141900.v4.1	1.98732	0.847255		Potri.001G372400.v4.1	4.41314	4.05933		Potri.011G108101.v4.1	-3.72477	1.442		Potri.012G024801.v4.1		Potri.019G027000.v4.1
Potri.003G142500.v4.1	1.98374	2.45802		Potri.003G071000.v4.1	4.35544	1.50438		Potri.018G001700.v4.1	-3.67596	2.7885		Potri.014G039333.v4.1		Potri.012G060900.v4.1
Potri.002G180000.v4.1	1.98323	0.733538		Potri.004G221800.v4.1	4.35387	1.31863		Potri.004G089450.v4.1	-3.58243	3.02066		Potri.017G111600.v4.1		Potri.019G014354.v4.1
Potri.013G013500.v4.1	1.9829	0.87256		Potri.004G180600.v4.1	4.33147	1.46447		Potri.002G080500.v4.1	-3.58144	2.43459		Potri.004G002400.v4.1		Potri.014G124700.v4.1
Potri.004G058500.v4.1	1.98286	2.82091		Potri.013G146600.v4.1	4.30459	1.59623		Potri.004G191450.v4.1	-3.57002	1.66136		Potri.015G040400.v4.1		Potri.004G155700.v4.1
Potri.018G112400.v4.1	1.98174	0.836523		Potri.010G144700.v4.1	4.21874	1.56207		Potri.014G016700.v4.1	-3.56457	1.8588		Potri.011G137000.v4.1		Potri.008G202000.v4.1
Potri.017G027900.v4.1	1.97945	1.41194		Potri.009G108700.v4.1	4.18895	2.20966		Potri.003G175500.v4.1	-3.46081	2.09406		Potri.011G026700.v4.1		Potri.001G160900.v4.1
Potri.016G076100.v4.1	1.9782	0.463478		Potri.010G250500.v4.1	4.1621	1.71606		Potri.005G122200.v4.1	-3.4259	2.35609		Potri.011G009400.v4.1		Potri.011G051700.v4.1
Potri.003G176900.v4.1	1.97613	0.977382		Potri.001G134425.v4.1	4.14401	2.42322		Potri.002G042500.v4.1	-3.42304	3.29364		Potri.001G078400.v4.1		Potri.003G208700.v4.1
Potri.006G281500.v4.1	1.97579	0.922673		Potri.002G038500.v4.1	4.13422	1.38564		Potri.016G104500.v4.1	-3.35273	2.21081		Potri.010G189401.v4.1		Potri.013G111632.v4.1
Potri.017G046200.v4.1	1.97331	1.89909		Potri.018G041700.v4.1	4.11103	1.51737		Potri.003G151850.v4.1	-3.32799	1.42129		Potri.015G061600.v4.1		Potri.017G128700.v4.1
Potri.003G066400.v4.1	1.97236	0.944301		Potri.004G185300.v4.1	4.04356	2.63254		Potri.008G051200.v4.1	-3.29588	2.03801		Potri.004G053800.v4.1		Potri.018G052350.v4.1
Potri.010G061200.v4.1	1.97199	0.758005		Potri.014G093300.v4.1	3.97899	1.83229		Potri.001G447300.v4.1	-3.29531	1.53876		Potri.005G049900.v4.1		Potri.001G097901.v4.1
Potri.017G147000.v4.1	1.97199	2.10148		Potri.015G089800.v4.1	3.95977	1.90308		Potri.017G041700.v4.1	-3.29243	1.36748		Potri.010G228550.v4.1		Potri.001G202800.v4.1
Potri.008G149201.v4.1	1.97064	0.435015		Potri.010G125100.v4.1	3.91334	1.65115		Potri.015G050500.v4.1	-3.27943	2.26742		Potri.018G008100.v4.1		Potri.003G156000.v4.1
Potri.004G093800.v4.1	1.97003	1.68788		Potri.018G111800.v4.1	3.91265	1.58871		Potri.006G250550.v4.1	-3.23104	1.56334		Potri.008G169450.v4.1		Potri.007G021200.v4.1
Potri.017G107100.v4.1	1.96732	1.84163		Potri.009G139700.v4.1	3.8975	1.44944		Potri.017G062000.v4.1	-3.22407	4.01625		Potri.004G096800.v4.1		Potri.007G079800.v4.1
Potri.003G206701.v4.1	1.96717	0.776164		Potri.018G129600.v4.1	3.88166	2.07863		Potri.006G002500.v4.1	-3.15969	2.41154		Potri.004G126901.v4.1		Potri.013G054000.v4.1
Potri.018G093600.v4.1	1.96613	2.80133		Potri.003G142301.v4.1	3.87816	4.58156		Potri.009G055000.v4.1	-3.11824	2.37763		Potri.019G056400.v4.1		Potri.016G092400.v4.1
Potri.019G045900.v4.1	1.96602	0.667054		Potri.016G016900.v4.1	3.86981	2.90352		Potri.012G014700.v4.1	-3.09928	2.49073		Potri.011G126400.v4.1		Potri.017G141300.v4.1
Potri.005G239100.v4.1	1.96256	3.76093		Potri.002G240700.v4.1	3.86605	1.56213		Potri.003G025800.v4.1	-3.09243	3.08717		Potri.001G256700.v4.1		Potri.008G153500.v4.1
Potri.015G001700.v4.1	1.96052	0.728884		Potri.018G096000.v4.1	3.82895	1.72393		Potri.007G073900.v4.1	-3.09074	2.69688		Potri.004G033000.v4.1		Potri.010G236890.v4.1
Potri.012G034700.v4.1	1.9589	3.27814		Potri.001G107600.v4.1	3.8215	1.84425		Potri.001G235300.v4.1	-3.07944	3.90172		Potri.006G191900.v4.1		Potri.006G229100.v4.1
Potri.017G086300.v4.1	1.95821	0.92841		Potri.008G028200.v4.1	3.81579	1.53668		Potri.009G024500.v4.1	-3.07824	2.7696		Potri.009G126300.v4.1		Potri.011G130800.v4.1
Potri.007G040900.v4.1	1.95657	2.3403		Potri.019G094000.v4.1	3.80496	2.78302		Potri.002G053400.v4.1	-3.07263	2.43997		Potri.001G132166.v4.1		Potri.002G022700.v4.1
Potri.003G137300.v4.1	1.95632	2.51695		Potri.007G111000.v4.1	3.80096	1.43355		Potri.016G143500.v4.1	-3.07129	1.62918		Potri.010G091000.v4.1		Potri.001G107400.v4.1
Potri.011G113300.v4.1	1.95626	2.01724		Potri.008G142000.v4.1	3.7939	1.63203		Potri.001G385900.v4.1	-3.06071	1.42936				Potri.009G140800.v4.1
Potri.018G040000.v4.1	1.95606	0.374741		Potri.012G067100.v4.1	3.77787	1.86668		Potri.004G040700.v4.1	-3.04853	1.65941				Potri.001G287500.v4.1
Potri.T124308.v4.1	1.95584	1.4472		Potri.013G090300.v4.1	3.77556	1.76694		Potri.018G146100.v4.1	-3.0222	2.8956				Potri.018G099700.v4.1
Potri.009G114600.v4.1	1.95533	0.877173		Potri.016G102032.v4.1	3.77359	3.03498		Potri.007G084501.v4.1	-3.00526	3.65406				Potri.006G174600.v4.1
Potri.006G154500.v4.1	1.95467	1.05206		Potri.016G102100.v4.1	3.77036	2.78137		Potri.019G102000.v4.1	-2.99405	1.51772				Potri.008G191100.v4.1
Potri.007G105000.v4.1	1.95023	1.84568		Potri.019G093900.v4.1	3.72171	3.28727		Potri.007G080300.v4.1	-2.97019	1.57055				Potri.011G161400.v4.1
Potri.016G116100.v4.1	1.9486	0.790509		Potri.004G235500.v4.1	3.71408	1.79716		Potri.006G088700.v4.1	-2.96639	1.49827				Potri.006G218850.v4.1
Potri.002G142800.v4.1	1.948	2.57462		Potri.005G054000.v4.1	3.68841	2.37974		Potri.001G385600.v4.1	-2.96533	2.5954				Potri.017G121700.v4.1
Potri.006G219100.v4.1	1.94666	3.24143		Potri.T124404.v4.1	3.68706	1.39817		Potri.014G126900.v4.1	-2.96113	2.30798				Potri.006G281700.v4.1
Potri.001G158600.v4.1	1.94493	1.64379		Potri.018G021400.v4.1	3.67096	2.83964		Potri.009G039700.v4.1	-2.92921	6.77876				Potri.014G146700.v4.1
Potri.007G031650.v4.1	1.94477	0.718122		Potri.018G096042.v4.1	3.66833	3.61747		Potri.013G045000.v4.1	-2.89775	1.72615				Potri.001G115200.v4.1
Potri.006G276750.v4.1	1.94421	1.35107		Potri.015G137350.v4.1	3.61615	1.60999		Potri.018G059800.v4.1	-2.87309	3.00205				Potri.002G047750.v4.1
Potri.001G438700.v4.1	1.94356	0.746194		Potri.012G068500.v4.1	3.60797	1.30926		Potri.007G084901.v4.1	-2.85346	2.65501				Potri.019G023020.v4.1
Potri.010G040500.v4.1	1.94221	1.14236		Potri.001G134500.v4.1	3.59219	2.5771		Potri.004G174800.v4.1	-2.85261	3.13669				Potri.005G014600.v4.1
Potri.004G235700.v4.1	1.94021	1.3988		Potri.013G100800.v4.1	3.57343	1.40396		Potri.003G219200.v4.1	-2.80715	2.1749				Potri.018G088100.v4.1
Potri.001G395900.v4.1	1.9394	2.05431		Potri.017G039301.v4.1	3.53371	4.92351		Potri.007G073800.v4.1	-2.77559	2.68175				Potri.003G080050.v4.1
Potri.003G102000.v4.1	1.93883	1.23418		Potri.006G031600.v4.1	3.51633	1.38092		Potri.001G449900.v4.1	-2.74393	1.46505				Potri.003G188000.v4.1
Potri.008G056400.v4.1	1.9386	1.1732		Potri.019G093300.v4.1	3.48371	3.09196		Potri.008G050700.v4.1	-2.74347	3.81851				Potri.014G152000.v4.1
Potri.004G001400.v4.1	1.93619	0.999976		Potri.008G099100.v4.1	3.4817	1.50928		Potri.019G013797.v4.1	-2.70341	2.67587				Potri.006G219000.v4.1
Potri.001G471600.v4.1	1.93592	1.38811		Potri.007G147000.v4.1	3.41351	3.86549		Potri.004G202200.v4.1	-2.70068	3.58392				Potri.013G056400.v4.1
Potri.006G023101.v4.1	1.93514	1.62575		Potri.001G324500.v4.1	3.41224	1.63206		Potri.006G036200.v4.1	-2.69368	3.40159				Potri.010G121650.v4.1
Potri.005G158800.v4.1	1.9346	2.49651		Potri.014G019300.v4.1	3.39563	1.3656		Potri.006G036300.v4.1	-2.68136	4.89057				Potri.004G056366.v4.1
Potri.017G028450.v4.1	1.93416	1.79223		Potri.010G077800.v4.1	3.38684	1.72101		Potri.003G070500.v4.1	-2.67405	1.32389				Potri.008G069300.v4.1
Potri.002G206000.v4.1	1.93245	3.7174		Potri.018G126500.v4.1	3.36325	2.65173		Potri.016G063900.v4.1	-2.67295	3.87053				Potri.001G370100.v4.1
Potri.012G047301.v4.1	1.93224	4.91446		Potri.006G047200.v4.1	3.3599	2.35356		Potri.017G045900.v4.1	-2.6672	3.36317				Potri.006G227400.v4.1
Potri.005G060000.v4.1	1.93139	1.50372		Potri.013G100700.v4.1	3.35351	1.47977		Potri.002G088600.v4.1	-2.64991	3.52593				Potri.007G067600.v4.1
Potri.011G015750.v4.1	1.93077	2.54356		Potri.011G072841.v4.1	3.31873	1.65735		Potri.004G172300.v4.1	-2.64113	1.80597				Potri.014G100800.v4.1
Potri.009G053566.v4.1	1.92979	0.43621		Potri.016G017166.v4.1	3.29934	1.39434		Potri.008G033900.v4.1	-2.62242	5.5235				Potri.007G044750.v4.1
Potri.015G059700.v4.1	1.92915	1.64132		Potri.008G153300.v4.1	3.29522	2.30377		Potri.016G042900.v4.1	-2.61746	4.28003				Potri.006G158900.v4.1
Potri.002G088500.v4.1	1.92726	0.943598		Potri.016G002900.v4.1	3.28533	1.56208		Potri.002G141700.v4.1	-2.60456	2.88679				Potri.005G025000.v4.1
Potri.016G120532.v4.1	1.92603	2.97826		Potri.003G156500.v4.1	3.28138	1.37052		Potri.005G221400.v4.1	-2.6044	3.02552				Potri.006G264101.v4.1
Potri.003G046750.v4.1	1.9222	0.298157		Potri.003G079300.v4.1	3.25559	1.35369		Potri.007G073850.v4.1	-2.59905	3.04054				Potri.010G100500.v4.1
Potri.005G060300.v4.1	1.9222	0.435692		Potri.003G139900.v4.1	3.25384	2.81091		Potri.005G118000.v4.1	-2.59787	2.42098				Potri.013G070325.v4.1
Potri.007G114200.v4.1	1.9222	0.435692		Potri.001G431700.v4.1	3.2385	3.29927		Potri.006G220100.v4.1	-2.59082	5.70871				Potri.016G016700.v4.1
Potri.017G098600.v4.1	1.92076	2.18665		Potri.010G108350.v4.1	3.23103	1.5228		Potri.010G208100.v4.1	-2.58028	1.60827				Potri.017G145000.v4.1
Potri.014G022700.v4.1	1.91887	0.944114		Potri.002G217100.v4.1	3.22805	1.30373		Potri.007G006500.v4.1	-2.57742	1.99289				Potri.011G114000.v4.1
Potri.002G022600.v4.1	1.91753	0.750512		Potri.013G062200.v4.1	3.2269	1.52792		Potri.009G115200.v4.1	-2.56453	4.7819				Potri.008G183100.v4.1
Potri.019G122500.v4.1	1.91707	2.16636		Potri.018G114801.v4.1	3.21408	2.70562		Potri.008G149600.v4.1	-2.55819	2.79116				Potri.009G048400.v4.1
Potri.015G100600.v4.1	1.9169	0.526996		Potri.019G094100.v4.1	3.19881	3.34129		Potri.003G215900.v4.1	-2.52779	3.18751
Potri.017G069500.v4.1	1.91405	0.761318		Potri.001G318600.v4.1	3.19012	1.41592		Potri.001G075000.v4.1	-2.52575	1.6106
Potri.011G107500.v4.1	1.91293	0.934579		Potri.005G096200.v4.1	3.17592	1.52729		Potri.010G073300.v4.1	-2.51217	4.10729
Potri.001G379700.v4.1	1.91009	0.674806		Potri.001G112900.v4.1	3.14702	2.26031		Potri.004G146800.v4.1	-2.50354	3.52641
Potri.007G146700.v4.1	1.90935	0.715267		Potri.004G181900.v4.1	3.14153	1.50223		Potri.011G153400.v4.1	-2.49013	1.7427
Potri.017G103701.v4.1	1.90817	3.64938		Potri.007G145500.v4.1	3.13481	2.52693		Potri.017G062100.v4.1	-2.48538	1.39033
Potri.003G113600.v4.1	1.90761	0.914609		Potri.008G165600.v4.1	3.13428	1.89391		Potri.003G029500.v4.1	-2.47332	3.00229
Potri.005G201300.v4.1	1.90738	3.32135		Potri.001G034100.v4.1	3.12845	2.26555		Potri.002G126100.v4.1	-2.462	1.78836
Potri.016G002300.v4.1	1.90708	0.943609		Potri.005G026300.v4.1	3.12087	2.56208		Potri.005G095900.v4.1	-2.46038	3.41788
Potri.011G102200.v4.1	1.90689	0.427273		Potri.006G039300.v4.1	3.09095	1.79939		Potri.010G074500.v4.1	-2.44277	2.01975
Potri.013G058601.v4.1	1.90689	0.42809		Potri.003G086600.v4.1	3.08959	1.40944		Potri.003G196600.v4.1	-2.43539	1.32606
Potri.006G003700.v4.1	1.90565	1.02161		Potri.010G114000.v4.1	3.08781	1.81235		Potri.005G089900.v4.1	-2.41934	1.57922
Potri.002G233100.v4.1	1.90331	0.820953		Potri.006G070400.v4.1	3.08299	1.9203		Potri.013G115800.v4.1	-2.40893	2.4881
Potri.009G157600.v4.1	1.90248	1.22527		Potri.004G158800.v4.1	3.07615	1.76191		Potri.003G188500.v4.1	-2.40073	5.31772
Potri.015G023800.v4.1	1.90099	2.34679		Potri.016G017300.v4.1	3.07408	3.44614		Potri.017G044800.v4.1	-2.37851	2.38355
Potri.004G196700.v4.1	1.90092	0.410577		Potri.002G035500.v4.1	3.07009	1.34456		Potri.013G109201.v4.1	-2.35665	1.61929
Potri.006G119100.v4.1	1.90092	0.410577		Potri.002G176900.v4.1	3.06831	3.37143		Potri.005G195200.v4.1	-2.34042	1.53035
Potri.006G241400.v4.1	1.90092	0.410577		Potri.018G014800.v4.1	3.06746	2.10265		Potri.010G055300.v4.1	-2.3354	3.74344
Potri.012G116900.v4.1	1.90092	0.410577		Potri.006G180200.v4.1	3.06439	1.96177		Potri.009G158100.v4.1	-2.3318	5.47262
Potri.006G096700.v4.1	1.90047	2.40612		Potri.015G081300.v4.1	3.05727	2.04015		Potri.001G348000.v4.1	-2.32804	1.4043
Potri.001G010700.v4.1	1.90022	2.89796		Potri.001G151500.v4.1	3.05443	3.3841		Potri.006G098900.v4.1	-2.32404	1.79571
Potri.008G214500.v4.1	1.89992	1.02964		Potri.015G082900.v4.1	3.05314	3.8434		Potri.006G114500.v4.1	-2.30087	1.66195
Potri.010G183100.v4.1	1.89954	0.890269		Potri.004G015600.v4.1	3.04129	2.91384		Potri.002G182100.v4.1	-2.29633	1.96921
Potri.010G149800.v4.1	1.89921	0.678405		Potri.010G083751.v4.1	3.0376	4.31761		Potri.011G041100.v4.1	-2.28516	4.60935
Potri.003G135200.v4.1	1.89829	1.28956		Potri.001G061100.v4.1	3.01511	3.13988		Potri.001G031800.v4.1	-2.2844	4.45012
Potri.010G004200.v4.1	1.8977	2.87476		Potri.004G088700.v4.1	3.01276	3.92472		Potri.009G013900.v4.1	-2.28211	3.1933
Potri.005G014700.v4.1	1.89711	2.58001		Potri.019G080700.v4.1	3.0079	1.71445		Potri.008G030801.v4.1	-2.27141	1.90631
Potri.002G078100.v4.1	1.89647	0.942829		Potri.019G104100.v4.1	3.00507	2.17814		Potri.008G156800.v4.1	-2.26377	3.12094
Potri.008G157300.v4.1	1.89105	0.952709		Potri.005G251900.v4.1	3.00283	1.43601		Potri.004G055700.v4.1	-2.25798	1.37368
Potri.019G082600.v4.1	1.8905	0.693543		Potri.007G107600.v4.1	2.99716	5.14623		Potri.002G120900.v4.1	-2.23778	3.92341
Potri.003G204000.v4.1	1.88969	1.43571		Potri.001G112100.v4.1	2.9948	2.16191		Potri.017G081300.v4.1	-2.23653	2.2589
Potri.007G137101.v4.1	1.8847	3.75145		Potri.014G154200.v4.1	2.98259	2.00992		Potri.010G073166.v4.1	-2.23548	1.98572
Potri.015G016100.v4.1	1.88349	0.874168		Potri.005G180200.v4.1	2.98096	4.22981		Potri.002G185300.v4.1	-2.22349	3.8115
Potri.017G131100.v4.1	1.88311	2.69092		Potri.003G068900.v4.1	2.97774	2.16634		Potri.001G008160.v4.1	-2.21773	2.85656
Potri.009G037000.v4.1	1.88199	0.364488		Potri.002G098400.v4.1	2.97437	2.82431		Potri.002G161200.v4.1	-2.19444	1.72607
Potri.015G132900.v4.1	1.88111	1.7268		Potri.005G183800.v4.1	2.97172	2.8546		Potri.009G025102.v4.1	-2.1933	2.63938
Potri.002G067000.v4.1	1.88083	1.39072		Potri.007G088500.v4.1	2.96532	3.1805		Potri.012G053400.v4.1	-2.18986	1.56825
Potri.006G186301.v4.1	1.8792	1.93247		Potri.014G049000.v4.1	2.95791	2.03638		Potri.019G123900.v4.1	-2.18464	3.48526
Potri.007G082200.v4.1	1.87878	0.850068		Potri.001G309700.v4.1	2.95698	3.9082		Potri.003G144000.v4.1	-2.17788	1.94878
Potri.004G102600.v4.1	1.87876	1.41544		Potri.006G263600.v4.1	2.94762	2.47311		Potri.017G047000.v4.1	-2.1745	3.21074
Potri.019G120800.v4.1	1.87767	0.792708		Potri.016G017232.v4.1	2.94454	2.99463		Potri.005G050000.v4.1	-2.17198	6.42053
Potri.001G049700.v4.1	1.87765	1.2091		Potri.004G037800.v4.1	2.94302	1.74674		Potri.007G104801.v4.1	-2.16411	1.98833
Potri.002G155400.v4.1	1.87758	0.476438		Potri.013G015100.v4.1	2.93804	1.32965		Potri.004G165400.v4.1	-2.15795	2.20218
Potri.004G068901.v4.1	1.87754	5.21482		Potri.006G103900.v4.1	2.93394	1.66553		Potri.017G064100.v4.1	-2.15147	3.27901
Potri.013G121900.v4.1	1.87669	1.24305		Potri.005G074300.v4.1	2.93236	3.63606		Potri.009G039500.v4.1	-2.14841	5.11387
Potri.012G047400.v4.1	1.87656	4.87133		Potri.003G059800.v4.1	2.90829	3.98714		Potri.015G093400.v4.1	-2.14236	1.84663
Potri.001G354500.v4.1	1.87632	0.848653		Potri.001G437000.v4.1	2.89788	2.45349		Potri.001G152500.v4.1	-2.13415	3.94593
Potri.007G088290.v4.1	1.87578	0.432323		Potri.012G100200.v4.1	2.88712	1.62704		Potri.010G119900.v4.1	-2.13267	3.14528
Potri.009G008100.v4.1	1.87578	0.432323		Potri.005G244800.v4.1	2.87909	2.82559		Potri.001G048300.v4.1	-2.12349	4.84788
Potri.011G012851.v4.1	1.87578	0.432323		Potri.016G049200.v4.1	2.87245	1.49188		Potri.008G187100.v4.1	-2.11421	2.86222
Potri.010G142300.v4.1	1.87554	1.25602		Potri.002G031200.v4.1	2.8652	1.77508		Potri.001G058400.v4.1	-2.10755	2.0806
Potri.005G014900.v4.1	1.87536	0.839726		Potri.008G135200.v4.1	2.85848	3.71874		Potri.012G001700.v4.1	-2.10397	2.76527
Potri.014G080200.v4.1	1.87363	0.750181		Potri.016G042700.v4.1	2.85683	2.41587		Potri.011G135000.v4.1	-2.10343	5.53013
Potri.002G076000.v4.1	1.87351	1.24206		Potri.006G007400.v4.1	2.84174	1.73124		Potri.018G014700.v4.1	-2.10217	1.33974
Potri.015G011900.v4.1	1.87349	0.620391		Potri.005G135300.v4.1	2.84011	1.84872		Potri.011G037800.v4.1	-2.09319	1.49575
Potri.011G139400.v4.1	1.87198	1.40033		Potri.015G042000.v4.1	2.82758	2.40198		Potri.006G094300.v4.1	-2.08375	4.47599
Potri.004G232301.v4.1	1.87046	1.15068		Potri.001G347600.v4.1	2.82745	2.16925		Potri.001G134000.v4.1	-2.08215	1.38933
Potri.019G109150.v4.1	1.86927	0.778199		Potri.001G328300.v4.1	2.82499	1.78882		Potri.006G096800.v4.1	-2.0772	4.69997
Potri.010G125900.v4.1	1.86912	0.918703		Potri.012G124700.v4.1	2.81826	1.63639		Potri.001G303700.v4.1	-2.0689	1.50552
Potri.011G066800.v4.1	1.86892	1.63893		Potri.001G233600.v4.1	2.806	1.96097		Potri.008G091900.v4.1	-2.06274	3.40711
Potri.010G065733.v4.1	1.86862	0.894803		Potri.010G225600.v4.1	2.79618	5.87086		Potri.009G088466.v4.1	-2.05562	1.86576
Potri.003G053000.v4.1	1.86811	3.9286		Potri.004G096132.v4.1	2.79085	1.8501		Potri.012G007600.v4.1	-2.04355	4.47041
Potri.004G096000.v4.1	1.86532	0.917884		Potri.018G090200.v4.1	2.79077	1.46575		Potri.010G228500.v4.1	-2.03947	4.30875
Potri.008G126001.v4.1	1.86334	0.761435		Potri.007G106500.v4.1	2.78555	1.88513		Potri.011G065600.v4.1	-2.03645	1.46513
Potri.010G253001.v4.1	1.86282	1.00568		Potri.015G024200.v4.1	2.78173	3.66077		Potri.016G034800.v4.1	-2.03588	3.17601
Potri.014G057700.v4.1	1.86271	3.07352		Potri.011G072716.v4.1	2.77902	1.96512		Potri.010G172300.v4.1	-2.02625	1.84106
Potri.014G120700.v4.1	1.86194	1.42032		Potri.018G094900.v4.1	2.77856	1.94775		Potri.015G018800.v4.1	-2.02109	1.43071
Potri.001G105800.v4.1	1.86187	1.54183		Potri.001G062500.v4.1	2.76767	2.53099		Potri.011G063900.v4.1	-2.01225	1.59497
Potri.008G047900.v4.1	1.86144	0.639471		Potri.006G022800.v4.1	2.75814	2.2809		Potri.019G030900.v4.1	-2.00827	5.13645
Potri.014G070300.v4.1	1.86119	1.66933		Potri.005G000066.v4.1	2.73493	1.81909		Potri.003G105450.v4.1	-2.00456	2.10661
Potri.T127006.v4.1	1.86075	0.498729		Potri.006G074600.v4.1	2.72556	1.70739		Potri.016G054400.v4.1	-2.0043	1.47095
Potri.013G107600.v4.1	1.8605	1.06962		Potri.017G066860.v4.1	2.7237	1.46227
Potri.002G084750.v4.1	1.85997	0.291564		Potri.004G144600.v4.1	2.71263	2.2497
Potri.007G062342.v4.1	1.85997	0.291564		Potri.003G162500.v4.1	2.70588	1.61309
Potri.007G135201.v4.1	1.85997	0.291564		Potri.016G129400.v4.1	2.70304	1.70899
Potri.009G140900.v4.1	1.85997	0.291564		Potri.003G089900.v4.1	2.69634	1.44145
Potri.018G132800.v4.1	1.85997	0.291564		Potri.005G112000.v4.1	2.69489	3.91833
Potri.011G073700.v4.1	1.85978	0.665129		Potri.009G126100.v4.1	2.68735	3.01034
Potri.012G068700.v4.1	1.85953	0.489227		Potri.011G110000.v4.1	2.68459	1.61203
Potri.016G033600.v4.1	1.8593	0.519075		Potri.016G088300.v4.1	2.67599	1.55052
Potri.001G247600.v4.1	1.85893	1.03144		Potri.013G033200.v4.1	2.64962	1.45272
Potri.014G075200.v4.1	1.85891	1.34573		Potri.014G026500.v4.1	2.63561	1.94661
Potri.005G190300.v4.1	1.85864	0.617636		Potri.018G096063.v4.1	2.61273	2.32083
Potri.015G114500.v4.1	1.85694	3.94217		Potri.008G118000.v4.1	2.59404	4.04459
Potri.008G159000.v4.1	1.85625	3.37104		Potri.013G130900.v4.1	2.58842	1.63922
Potri.017G155200.v4.1	1.85581	2.93889		Potri.014G041900.v4.1	2.57417	3.107
Potri.018G152100.v4.1	1.85401	0.527827		Potri.017G138800.v4.1	2.56907	3.45435
Potri.014G103700.v4.1	1.85391	3.11774		Potri.007G051300.v4.1	2.56316	1.6496
Potri.017G028100.v4.1	1.85012	1.49931		Potri.014G145100.v4.1	2.55428	1.69651
Potri.016G049800.v4.1	1.84992	0.655286		Potri.011G104600.v4.1	2.54589	2.34724
Potri.009G058200.v4.1	1.84665	2.43059		Potri.008G087700.v4.1	2.53829	3.13002
Potri.005G007500.v4.1	1.84516	0.6608		Potri.017G004600.v4.1	2.52718	1.49321
Potri.017G126000.v4.1	1.84516	0.6608		Potri.016G072000.v4.1	2.52607	1.84859
Potri.017G099000.v4.1	1.84503	1.08947		Potri.002G030500.v4.1	2.52563	1.9664
Potri.004G182000.v4.1	1.84484	1.65433		Potri.012G139300.v4.1	2.51372	4.59217
Potri.004G229600.v4.1	1.84464	1.09853		Potri.017G016600.v4.1	2.50807	3.52414
Potri.016G102900.v4.1	1.84403	2.38332		Potri.012G028300.v4.1	2.5049	1.41606
Potri.011G157100.v4.1	1.84352	1.45608		Potri.001G302801.v4.1	2.50347	2.72182
Potri.011G144900.v4.1	1.84325	1.32496		Potri.001G203800.v4.1	2.49791	2.14605
Potri.017G019900.v4.1	1.84259	0.87881		Potri.006G188300.v4.1	2.49557	1.52283
Potri.015G116800.v4.1	1.84114	4.30245		Potri.014G038700.v4.1	2.49534	4.96586
Potri.011G046600.v4.1	1.84033	1.57009		Potri.010G243600.v4.1	2.48567	1.81286
Potri.010G154100.v4.1	1.83924	0.913636		Potri.004G054200.v4.1	2.46758	2.60944
Potri.019G108200.v4.1	1.83906	1.27534		Potri.010G061700.v4.1	2.46597	2.66492
Potri.002G161600.v4.1	1.8388	4.73878		Potri.013G018100.v4.1	2.45943	1.82821
Potri.005G145600.v4.1	1.83861	0.824038		Potri.005G184001.v4.1	2.44541	1.80307
Potri.014G106600.v4.1	1.83854	1.82095		Potri.010G060900.v4.1	2.44519	2.17548
Potri.001G174500.v4.1	1.83736	0.571474		Potri.009G145000.v4.1	2.4392	5.72654
Potri.008G179500.v4.1	1.83715	0.574463		Potri.001G012700.v4.1	2.43345	1.32931
Potri.018G036800.v4.1	1.83561	1.9343		Potri.009G087500.v4.1	2.4316	1.33837
Potri.009G141700.v4.1	1.83547	1.42533		Potri.005G053750.v4.1	2.43145	1.90506
Potri.017G122950.v4.1	1.83546	0.453401		Potri.004G105000.v4.1	2.42122	2.50674
Potri.T124303.v4.1	1.83458	1.9588		Potri.019G001400.v4.1	2.4202	2.14365
Potri.006G214500.v4.1	1.83325	0.764138		Potri.001G437400.v4.1	2.40908	1.69169
Potri.013G117300.v4.1	1.83176	0.621186		Potri.001G411000.v4.1	2.40719	2.098
Potri.008G164466.v4.1	1.83145	2.10171		Potri.003G142400.v4.1	2.40693	3.19186
Potri.014G012800.v4.1	1.83061	1.78438		Potri.009G063300.v4.1	2.39874	2.442
Potri.008G036300.v4.1	1.82978	3.85349		Potri.014G117100.v4.1	2.39054	3.46651
Potri.012G117500.v4.1	1.82873	0.288158		Potri.006G220500.v4.1	2.38347	1.58358
Potri.002G151300.v4.1	1.82807	0.739162		Potri.016G131100.v4.1	2.38049	4.27952
Potri.008G146500.v4.1	1.82799	1.06466		Potri.006G034000.v4.1	2.37867	4.20473
Potri.005G122700.v4.1	1.82789	0.815314		Potri.003G152300.v4.1	2.37836	2.32327
Potri.003G026700.v4.1	1.82728	0.509054		Potri.005G191900.v4.1	2.37303	1.39929
Potri.009G040800.v4.1	1.82613	0.831687		Potri.008G055100.v4.1	2.37003	1.31799
Potri.004G209200.v4.1	1.82431	0.952607		Potri.001G094800.v4.1	2.3671	2.14319
Potri.003G119100.v4.1	1.82336	0.287566		Potri.016G023360.v4.1	2.36563	2.73233
Potri.008G043300.v4.1	1.82226	1.76732		Potri.016G023340.v4.1	2.36467	4.16293
Potri.004G120300.v4.1	1.82042	2.43136		Potri.011G150900.v4.1	2.36439	3.50455
Potri.018G096600.v4.1	1.82035	2.3772		Potri.006G226500.v4.1	2.36348	3.65656
Potri.015G063500.v4.1	1.82027	1.45673		Potri.003G189100.v4.1	2.35945	1.59133
Potri.016G008600.v4.1	1.81772	1.71396		Potri.011G048300.v4.1	2.34598	1.52367
Potri.010G173300.v4.1	1.81655	0.383164		Potri.006G265200.v4.1	2.34005	1.38301
Potri.016G021200.v4.1	1.81655	0.575719		Potri.004G076700.v4.1	2.33843	2.13451
Potri.005G061366.v4.1	1.81465	1.52414		Potri.008G057732.v4.1	2.33543	3.29377
Potri.004G096300.v4.1	1.81366	0.906622		Potri.002G081000.v4.1	2.33415	3.35538
Potri.006G088801.v4.1	1.81315	1.31141		Potri.006G152200.v4.1	2.33112	4.77692
Potri.002G083800.v4.1	1.8131	1.22312		Potri.015G075400.v4.1	2.32922	3.95703
Potri.001G292000.v4.1	1.81297	1.96809		Potri.004G077100.v4.1	2.32815	3.41782
Potri.001G352100.v4.1	1.81207	0.740676		Potri.016G052200.v4.1	2.32515	1.63798
Potri.005G006600.v4.1	1.81106	2.19193		Potri.014G044600.v4.1	2.32463	1.49641
Potri.004G202900.v4.1	1.81052	0.692576		Potri.002G125900.v4.1	2.32397	3.44598
Potri.001G037800.v4.1	1.81043	0.575706		Potri.009G081150.v4.1	2.32138	2.97941
Potri.015G034100.v4.1	1.81017	3.06648		Potri.005G228700.v4.1	2.32135	2.09486
Potri.004G194700.v4.1	1.80735	0.620955		Potri.002G207672.v4.1	2.31983	2.78458
Potri.008G133200.v4.1	1.80644	2.62321		Potri.015G003500.v4.1	2.3193	1.36367
Potri.009G069100.v4.1	1.80611	0.383485		Potri.001G186800.v4.1	2.31699	1.3738
Potri.002G224000.v4.1	1.80553	0.713751		Potri.004G108800.v4.1	2.31538	2.61851
Potri.015G125201.v4.1	1.80553	0.713751		Potri.004G029700.v4.1	2.29861	1.32095
Potri.005G232300.v4.1	1.80402	1.22341		Potri.004G235600.v4.1	2.29622	1.46943
Potri.001G426200.v4.1	1.80399	2.23614		Potri.006G253700.v4.1	2.27885	3.60669
Potri.008G134000.v4.1	1.80327	1.54434		Potri.002G092500.v4.1	2.27471	1.95483
Potri.007G088700.v4.1	1.80191	2.38299		Potri.010G000600.v4.1	2.27358	1.82419
Potri.004G122900.v4.1	1.80133	0.745254		Potri.007G031800.v4.1	2.27348	2.47768
Potri.007G036700.v4.1	1.79909	0.449598		Potri.003G131300.v4.1	2.27173	1.87819
Potri.015G111300.v4.1	1.7981	0.730649		Potri.014G002400.v4.1	2.27048	1.38458
Potri.011G031500.v4.1	1.79786	0.861498		Potri.002G121200.v4.1	2.26786	1.81432
Potri.002G049200.v4.1	1.79676	1.74314		Potri.001G017500.v4.1	2.26499	3.24124
Potri.012G011800.v4.1	1.79637	1.44881		Potri.017G145200.v4.1	2.25843	2.51823
Potri.017G118900.v4.1	1.79597	2.06565		Potri.006G109100.v4.1	2.25232	4.07671
Potri.010G150700.v4.1	1.794	1.83655		Potri.002G012466.v4.1	2.25228	2.0302
Potri.016G012700.v4.1	1.79124	0.650427		Potri.003G176300.v4.1	2.24935	1.37904
Potri.004G030200.v4.1	1.79085	0.700867		Potri.001G203900.v4.1	2.24726	1.82495
Potri.004G041000.v4.1	1.79058	4.08693		Potri.003G143250.v4.1	2.24554	2.06491
Potri.001G028900.v4.1	1.78978	2.95005		Potri.017G093833.v4.1	2.24346	2.90686
Potri.005G181500.v4.1	1.78947	1.41779		Potri.005G199200.v4.1	2.24288	3.34425
Potri.010G082200.v4.1	1.78715	0.680262		Potri.007G103901.v4.1	2.24172	1.49917
Potri.016G137600.v4.1	1.78658	0.936873		Potri.011G150200.v4.1	2.23652	3.0117
Potri.002G150200.v4.1	1.78566	0.585202		Potri.019G063500.v4.1	2.23156	2.22513
Potri.001G416400.v4.1	1.78363	0.968591		Potri.007G027900.v4.1	2.23094	2.73771
Potri.011G010300.v4.1	1.78203	4.26455		Potri.010G087300.v4.1	2.22719	3.4168
Potri.019G018200.v4.1	1.78122	0.52508		Potri.015G106101.v4.1	2.2247	2.36261
Potri.001G364600.v4.1	1.78118	1.35315		Potri.019G127200.v4.1	2.21924	2.4557
Potri.007G038000.v4.1	1.78034	0.725789		Potri.001G019700.v4.1	2.21785	1.55443
Potri.005G231600.v4.1	1.78019	1.78745		Potri.005G108633.v4.1	2.20553	2.44276
Potri.013G157100.v4.1	1.78012	1.22463		Potri.003G179000.v4.1	2.20191	4.24681
Potri.019G073700.v4.1	1.77939	0.848295		Potri.012G043200.v4.1	2.20141	1.90483
Potri.001G203400.v4.1	1.77895	0.965787		Potri.017G080100.v4.1	2.1963	2.34526
Potri.011G016200.v4.1	1.77889	0.702878		Potri.007G030500.v4.1	2.19222	1.72819
Potri.013G009400.v4.1	1.77797	1.93736		Potri.001G376200.v4.1	2.19054	2.64937
Potri.010G078800.v4.1	1.77695	0.804354		Potri.016G124900.v4.1	2.18928	2.27075
Potri.007G034000.v4.1	1.7746	1.60879		Potri.005G252100.v4.1	2.18203	2.03428
Potri.014G022050.v4.1	1.77415	0.979157		Potri.017G078100.v4.1	2.1811	3.14794
Potri.014G175700.v4.1	1.77333	2.1474		Potri.002G155300.v4.1	2.16411	1.95893
Potri.001G225800.v4.1	1.77311	0.384005		Potri.010G150500.v4.1	2.16389	1.38395
Potri.007G044500.v4.1	1.77267	3.83317		Potri.012G140001.v4.1	2.16347	1.304
Potri.013G035350.v4.1	1.77228	0.711043		Potri.013G111900.v4.1	2.1603	2.21101
Potri.014G176075.v4.1	1.77228	0.711043		Potri.012G118600.v4.1	2.15455	1.97266
Potri.014G001700.v4.1	1.77228	0.987983		Potri.004G192900.v4.1	2.15203	2.22491
Potri.007G025900.v4.1	1.77103	0.431978		Potri.004G069600.v4.1	2.14982	1.64531
Potri.016G115800.v4.1	1.7688	1.08193		Potri.006G171400.v4.1	2.14916	1.71445
Potri.008G011000.v4.1	1.76852	1.25192		Potri.001G239650.v4.1	2.14866	2.149
Potri.016G023200.v4.1	1.76843	3.9367		Potri.002G161700.v4.1	2.14588	2.14685
Potri.001G113100.v4.1	1.76816	1.0517		Potri.004G059700.v4.1	2.14564	3.50976
Potri.016G053200.v4.1	1.76812	0.531959		Potri.011G113100.v4.1	2.14475	1.92976
Potri.006G038900.v4.1	1.76548	1.23721		Potri.005G082100.v4.1	2.14077	2.73295
Potri.011G153000.v4.1	1.7636	2.72961		Potri.003G036900.v4.1	2.13575	2.76742
Potri.001G005100.v4.1	1.76042	1.11808		Potri.014G182800.v4.1	2.13428	2.03945
Potri.003G160300.v4.1	1.75787	1.1714		Potri.005G219300.v4.1	2.13422	1.63081
Potri.005G007200.v4.1	1.75741	1.21795		Potri.001G436800.v4.1	2.13331	2.55468
Potri.013G074500.v4.1	1.75506	1.15888		Potri.001G218800.v4.1	2.13256	2.52224
Potri.009G029500.v4.1	1.75386	0.622869		Potri.009G141600.v4.1	2.13039	1.95101
Potri.015G031600.v4.1	1.75367	0.701932		Potri.015G045200.v4.1	2.12906	1.47531
Potri.001G025701.v4.1	1.75347	0.403767		Potri.002G082400.v4.1	2.12794	3.82855
Potri.012G002350.v4.1	1.75327	1.30588		Potri.004G156650.v4.1	2.12788	1.89408
Potri.001G158400.v4.1	1.7528	2.72262		Potri.007G110500.v4.1	2.11569	6.13801
Potri.002G065300.v4.1	1.75224	2.72138		Potri.011G030300.v4.1	2.10562	1.35471
Potri.003G041650.v4.1	1.74974	0.717789		Potri.004G214833.v4.1	2.10463	1.36223
Potri.002G060400.v4.1	1.74951	1.70483		Potri.001G003200.v4.1	2.1043	2.49243
Potri.018G051300.v4.1	1.74715	1.01009		Potri.016G036600.v4.1	2.10406	4.15651
Potri.006G099900.v4.1	1.74637	1.11436		Potri.008G140800.v4.1	2.10371	1.82269
Potri.006G258200.v4.1	1.74588	0.403022		Potri.014G020900.v4.1	2.10338	1.80031
Potri.010G083600.v4.1	1.74478	1.70059		Potri.005G085200.v4.1	2.10067	2.62735
Potri.006G141400.v4.1	1.74403	0.954934		Potri.016G142200.v4.1	2.09818	2.13527
Potri.011G123000.v4.1	1.74397	0.332914		Potri.005G171201.v4.1	2.09798	2.09408
Potri.008G028600.v4.1	1.7389	0.694698		Potri.010G096400.v4.1	2.09707	4.21759
Potri.005G163000.v4.1	1.73878	2.25067		Potri.010G167000.v4.1	2.09698	1.39763
Potri.004G138400.v4.1	1.73871	1.4565		Potri.014G088000.v4.1	2.09105	2.0333
Potri.003G172200.v4.1	1.73824	0.396445		Potri.001G411100.v4.1	2.08823	1.32069
Potri.010G099200.v4.1	1.73726	1.51756		Potri.001G024900.v4.1	2.08707	2.38688
Potri.015G087900.v4.1	1.73673	1.92379		Potri.001G015500.v4.1	2.08652	2.47742
Potri.019G018800.v4.1	1.73664	3.53562		Potri.019G017600.v4.1	2.08558	1.97083
Potri.014G066500.v4.1	1.7358	1.4057		Potri.009G117000.v4.1	2.08545	1.30602
Potri.001G166200.v4.1	1.73576	0.923614		Potri.011G039000.v4.1	2.084	2.0212
Potri.015G091300.v4.1	1.73472	0.680301		Potri.001G240600.v4.1	2.07748	2.34235
Potri.002G050300.v4.1	1.73441	0.658105		Potri.002G121400.v4.1	2.07723	1.5629
Potri.007G132800.v4.1	1.73441	0.658105		Potri.001G203500.v4.1	2.0761	1.36117
Potri.017G134200.v4.1	1.73441	0.395334		Potri.004G178600.v4.1	2.07242	1.34138
Potri.009G148700.v4.1	1.73395	3.06933		Potri.011G013000.v4.1	2.07117	2.51965
Potri.004G119400.v4.1	1.73387	1.71933		Potri.017G116300.v4.1	2.06973	3.70182
Potri.001G460600.v4.1	1.73287	1.78508		Potri.017G010300.v4.1	2.06786	1.50767
Potri.006G171268.v4.1	1.7311	0.953438		Potri.014G111800.v4.1	2.06614	1.62184
Potri.005G200400.v4.1	1.73107	1.10428		Potri.004G230100.v4.1	2.05831	3.0583
Potri.013G083200.v4.1	1.73057	0.395674		Potri.015G080800.v4.1	2.05717	1.81283
Potri.017G019000.v4.1	1.73057	0.395674		Potri.017G148266.v4.1	2.05469	1.55467
Potri.018G006000.v4.1	1.72885	2.26938		Potri.006G226400.v4.1	2.05409	3.95945
Potri.001G266500.v4.1	1.72684	1.07928		Potri.001G405025.v4.1	2.04947	1.74341
Potri.007G110201.v4.1	1.72683	0.276594		Potri.006G171100.v4.1	2.04898	1.4125
Potri.010G049000.v4.1	1.72638	0.750634		Potri.018G114500.v4.1	2.04888	3.2275
Potri.010G241600.v4.1	1.72467	0.73071		Potri.016G023300.v4.1	2.0462	1.8321
Potri.012G133500.v4.1	1.7239	1.78625		Potri.013G110651.v4.1	2.03429	3.18333
Potri.015G000500.v4.1	1.72231	1.97372		Potri.013G149200.v4.1	2.03173	1.98029
Potri.006G258900.v4.1	1.71967	0.785877		Potri.006G111100.v4.1	2.02762	2.47639
Potri.010G130200.v4.1	1.71925	0.679341		Potri.005G027100.v4.1	2.02746	1.72706
Potri.013G146300.v4.1	1.71541	0.592631		Potri.010G150800.v4.1	2.02566	1.81998
Potri.001G091400.v4.1	1.7151	0.484248		Potri.008G072800.v4.1	2.02444	2.21502
Potri.010G207401.v4.1	1.7151	0.484248		Potri.009G095400.v4.1	2.02046	2.22883
Potri.012G055900.v4.1	1.7151	0.667604		Potri.001G003100.v4.1	2.01746	1.61103
Potri.018G121800.v4.1	1.7151	0.484248		Potri.011G112900.v4.1	2.0168	2.28492
Potri.019G120733.v4.1	1.71487	1.1507		Potri.001G318700.v4.1	2.01593	5.50356
Potri.006G191100.v4.1	1.7132	0.425479		Potri.011G002500.v4.1	2.0139	2.25384
Potri.004G088100.v4.1	1.71246	1.63613		Potri.008G028400.v4.1	2.01332	1.36918
Potri.006G133500.v4.1	1.71235	2.45288		Potri.010G068000.v4.1	2.01263	1.59832
Potri.009G153200.v4.1	1.71196	1.20379		Potri.013G090200.v4.1	2.01118	1.40348
Potri.010G227301.v4.1	1.71191	1.8811		Potri.009G101400.v4.1	2.00748	2.61965
Potri.004G192700.v4.1	1.71173	3.46728		Potri.016G017100.v4.1	2.00722	1.36054
Potri.004G126760.v4.1	1.71117	1.72471		Potri.005G216750.v4.1	2.00427	2.65512
Potri.008G096100.v4.1	1.71055	1.06394		Potri.011G104500.v4.1	2.0041	2.18547
Potri.016G017400.v4.1	1.70852	2.12549		Potri.016G073700.v4.1	2.00261	1.55238
Potri.010G218300.v4.1	1.70707	1.13382
Potri.003G108100.v4.1	1.70532	2.0754
Potri.010G134500.v4.1	1.70477	0.392325
Potri.015G115701.v4.1	1.70448	0.687786
Potri.005G125800.v4.1	1.70394	1.03839
Potri.013G101200.v4.1	1.70364	1.82971
Potri.004G034200.v4.1	1.70315	2.62461
Potri.014G024000.v4.1	1.70061	2.42501
Potri.019G067800.v4.1	1.6997	2.23222
Potri.018G024900.v4.1	1.69946	0.39824
Potri.008G038300.v4.1	1.69925	2.83052
Potri.006G267900.v4.1	1.6982	3.80604
Potri.005G192000.v4.1	1.69725	1.99407
Potri.002G011750.v4.1	1.69639	1.66727
Potri.003G049300.v4.1	1.6956	2.45761
Potri.016G018001.v4.1	1.6955	0.874482
Potri.002G020750.v4.1	1.69378	0.71409
Potri.001G081200.v4.1	1.69357	1.53861
Potri.001G024800.v4.1	1.69235	3.15297
Potri.014G065500.v4.1	1.69177	0.836214
Potri.004G070900.v4.1	1.69156	1.16625
Potri.001G141701.v4.1	1.69021	1.60344
Potri.019G120700.v4.1	1.68933	1.60746
Potri.001G051600.v4.1	1.68815	1.01453
Potri.004G231300.v4.1	1.68571	1.74773
Potri.016G137900.v4.1	1.68562	2.07537
Potri.002G206400.v4.1	1.68455	2.29179
Potri.014G002700.v4.1	1.68365	0.27148
Potri.019G131000.v4.1	1.68348	3.06913
Potri.001G140700.v4.1	1.68332	0.372214
Potri.004G051900.v4.1	1.68281	0.850212
Potri.007G061580.v4.1	1.68194	0.973271
Potri.009G154100.v4.1	1.68099	0.320692
Potri.001G167700.v4.1	1.68062	5.00683
Potri.006G092200.v4.1	1.68038	0.556601
Potri.004G216500.v4.1	1.67853	1.63079
Potri.016G120600.v4.1	1.67839	3.39555
Potri.001G313000.v4.1	1.67731	2.52634
Potri.006G193000.v4.1	1.67672	1.44137
Potri.007G088018.v4.1	1.67583	0.944487
Potri.010G064000.v4.1	1.67189	0.569006
Potri.017G055300.v4.1	1.67185	1.32778
Potri.013G115200.v4.1	1.67181	0.711624
Potri.004G082000.v4.1	1.66946	0.963834
Potri.009G110901.v4.1	1.66898	2.38468
Potri.009G035000.v4.1	1.66878	4.38518
Potri.001G085900.v4.1	1.66818	0.884652
Potri.007G067900.v4.1	1.66598	3.98942
Potri.013G041600.v4.1	1.66578	2.41885
Potri.003G168700.v4.1	1.66458	0.566295
Potri.008G016000.v4.1	1.66452	5.0876
Potri.007G113000.v4.1	1.66429	1.4388
Potri.T012600.v4.1	1.66383	5.33305
Potri.001G060400.v4.1	1.6605	1.01501
Potri.008G070900.v4.1	1.65971	1.04452
Potri.006G120100.v4.1	1.6596	0.739204
Potri.015G091900.v4.1	1.6582	1.22619
Potri.019G032600.v4.1	1.65782	0.836301
Potri.002G177900.v4.1	1.65758	0.445913
Potri.002G079700.v4.1	1.65598	3.56271
Potri.001G042100.v4.1	1.65535	0.410666
Potri.004G178900.v4.1	1.65535	0.410666
Potri.010G049500.v4.1	1.65535	0.410666
Potri.010G163501.v4.1	1.65535	0.410666
Potri.013G065100.v4.1	1.65535	0.410666
Potri.014G151101.v4.1	1.65456	0.871553
Potri.006G171156.v4.1	1.65423	1.59534
Potri.014G115200.v4.1	1.65314	2.63781
Potri.004G208300.v4.1	1.65285	1.96511
Potri.004G202050.v4.1	1.6517	2.14273
Potri.017G119700.v4.1	1.65144	0.635612
Potri.011G102450.v4.1	1.65127	0.622779
Potri.003G201000.v4.1	1.65124	1.49175
Potri.008G010000.v4.1	1.64877	0.722081
Potri.001G014700.v4.1	1.6477	0.64362
Potri.014G115800.v4.1	1.6477	0.664058
Potri.011G110200.v4.1	1.64636	1.00406
Potri.005G254633.v4.1	1.64553	1.02363
Potri.015G120300.v4.1	1.64494	0.660484
Potri.009G098601.v4.1	1.64494	3.46932
Potri.008G022264.v4.1	1.64488	0.835117
Potri.016G130101.v4.1	1.64459	1.11641
Potri.014G034800.v4.1	1.64205	1.19422
Potri.018G087450.v4.1	1.64177	1.15505
Potri.002G185700.v4.1	1.64066	0.845936
Potri.007G056900.v4.1	1.64004	2.58396
Potri.012G019900.v4.1	1.63871	5.35816
Potri.008G114101.v4.1	1.6387	0.976294
Potri.001G002400.v4.1	1.63809	5.29576
Potri.017G053000.v4.1	1.63765	1.28372
Potri.004G106600.v4.1	1.63711	0.390909
Potri.011G072966.v4.1	1.63666	1.52486
Potri.006G281600.v4.1	1.63609	2.07937
Potri.006G047400.v4.1	1.63599	0.697244
Potri.011G019500.v4.1	1.6358	0.655807
Potri.005G211300.v4.1	1.63525	2.10916
Potri.004G104500.v4.1	1.63515	0.734798
Potri.004G146100.v4.1	1.63514	0.819057
Potri.003G178900.v4.1	1.63383	2.74633
Potri.018G140401.v4.1	1.63292	0.965717
Potri.002G119300.v4.1	1.63266	2.44798
Potri.011G104900.v4.1	1.63227	0.881848
Potri.003G071900.v4.1	1.63186	1.22295
Potri.001G316300.v4.1	1.63095	1.3656
Potri.015G113400.v4.1	1.62716	0.880498
Potri.012G031400.v4.1	1.6249	0.587312
Potri.006G236200.v4.1	1.62366	1.62625
Potri.017G095632.v4.1	1.62226	1.40372
Potri.002G159600.v4.1	1.62041	0.937625
Potri.003G152250.v4.1	1.61994	1.05388
Potri.002G193000.v4.1	1.61954	1.95649
Potri.002G193800.v4.1	1.61901	0.910962
Potri.013G141912.v4.1	1.61748	2.45884
Potri.002G208400.v4.1	1.61692	0.914079
Potri.003G213601.v4.1	1.61667	0.540856
Potri.005G174600.v4.1	1.61659	1.80193
Potri.003G192700.v4.1	1.61622	1.16414
Potri.010G068900.v4.1	1.61595	2.46538
Potri.019G015768.v4.1	1.61578	0.687397
Potri.003G116300.v4.1	1.61537	0.752101
Potri.018G046900.v4.1	1.61529	1.7119
Potri.019G123200.v4.1	1.61418	0.919608
Potri.007G061841.v4.1	1.61386	0.906755
Potri.018G044100.v4.1	1.61369	1.42613
Potri.017G052000.v4.1	1.61341	4.40036
Potri.009G035400.v4.1	1.61339	0.45442
Potri.011G016300.v4.1	1.6133	1.95174
Potri.010G132101.v4.1	1.61287	0.940483
Potri.014G004500.v4.1	1.61255	0.889878
Potri.006G128300.v4.1	1.61111	0.633206
Potri.006G115000.v4.1	1.61077	3.13025
Potri.001G424000.v4.1	1.6106	3.91027
Potri.013G023000.v4.1	1.61012	1.94589
Potri.002G106400.v4.1	1.60837	0.8183
Potri.012G083000.v4.1	1.60763	2.1476
Potri.004G061100.v4.1	1.60658	0.693901
Potri.001G083600.v4.1	1.6044	1.47144
Potri.006G088100.v4.1	1.60392	1.06773
Potri.004G171801.v4.1	1.6039	3.61432
Potri.T034182.v4.1	1.60301	2.11262
Potri.006G061400.v4.1	1.6004	2.83277
Potri.018G141800.v4.1	1.59895	4.51234
Potri.002G164601.v4.1	1.59872	0.377952
Potri.006G266400.v4.1	1.59731	3.24485
Potri.006G007300.v4.1	1.59705	2.49357
Potri.005G008732.v4.1	1.59689	1.46623
Potri.006G164748.v4.1	1.59649	0.843765
Potri.019G014352.v4.1	1.59615	1.48445
Potri.004G150600.v4.1	1.59488	1.86264
Potri.004G088200.v4.1	1.59488	0.783645
Potri.004G153200.v4.1	1.59475	1.20809
Potri.001G441400.v4.1	1.5923	1.24801
Potri.003G181800.v4.1	1.59143	1.49861
Potri.004G026200.v4.1	1.59133	0.536471
Potri.016G102500.v4.1	1.59097	1.47413
Potri.004G067800.v4.1	1.59081	0.950884
Potri.007G142700.v4.1	1.59071	1.08101
Potri.013G032900.v4.1	1.5901	0.84222
Potri.001G255532.v4.1	1.58996	2.8496
Potri.003G219900.v4.1	1.58982	1.62348
Potri.013G120600.v4.1	1.58895	1.84403
Potri.002G207400.v4.1	1.58772	3.19699
Potri.008G104900.v4.1	1.58736	0.422305
Potri.001G150700.v4.1	1.5867	1.5063
Potri.019G103600.v4.1	1.58593	2.92771
Potri.002G132500.v4.1	1.58496	0.679848
Potri.006G023600.v4.1	1.58496	0.421914
Potri.006G224100.v4.1	1.58496	0.679848
Potri.008G157750.v4.1	1.58496	0.421914
Potri.017G124600.v4.1	1.58496	0.679848
Potri.T084800.v4.1	1.58496	0.421914
Potri.003G170500.v4.1	1.58358	1.45941
Potri.006G118000.v4.1	1.58333	1.1793
Potri.002G170900.v4.1	1.58267	1.21736
Potri.006G165500.v4.1	1.58215	1.24085
Potri.006G256700.v4.1	1.58205	0.664933
Potri.007G052300.v4.1	1.58201	1.03985
Potri.001G094750.v4.1	1.58162	2.01556
Potri.014G029000.v4.1	1.58113	3.49091
Potri.006G067300.v4.1	1.58068	0.404855
Potri.012G095700.v4.1	1.5806	0.994646
Potri.002G080700.v4.1	1.58054	0.835167
Potri.010G223733.v4.1	1.57905	1.52568
Potri.016G116000.v4.1	1.57719	1.02448
Potri.006G050900.v4.1	1.57607	1.56042
Potri.001G437200.v4.1	1.5744	2.45933
Potri.003G124000.v4.1	1.5738	0.662793
Potri.006G023700.v4.1	1.57314	1.21304
Potri.005G179400.v4.1	1.57124	1.54058
Potri.006G008500.v4.1	1.57053	1.53984
Potri.004G176950.v4.1	1.57052	4.63205
Potri.017G074000.v4.1	1.57026	1.62582
Potri.002G126300.v4.1	1.56796	1.53195
Potri.012G120340.v4.1	1.56691	0.584792
Potri.004G065400.v4.1	1.56622	0.905432
Potri.005G120300.v4.1	1.5659	1.73305
Potri.006G042200.v4.1	1.5656	0.667344
Potri.012G036000.v4.1	1.5656	0.667344
Potri.010G244400.v4.1	1.56367	0.914774
Potri.001G029300.v4.1	1.56339	3.12729
Potri.005G215600.v4.1	1.56327	0.37862
Potri.008G050000.v4.1	1.56127	0.985143
Potri.015G086800.v4.1	1.56076	3.05701
Potri.016G032666.v4.1	1.55962	0.600024
Potri.008G187700.v4.1	1.55869	1.10091
Potri.003G150700.v4.1	1.55784	3.77561
Potri.008G103300.v4.1	1.55754	0.363474
Potri.013G047950.v4.1	1.55525	2.18923
Potri.010G250300.v4.1	1.55513	1.27526
Potri.004G176750.v4.1	1.5551	3.25781
Potri.010G169300.v4.1	1.5538	0.80107
Potri.013G024200.v4.1	1.55336	1.5217
Potri.006G134700.v4.1	1.55242	0.541193
Potri.014G154500.v4.1	1.55241	2.10764
Potri.009G019200.v4.1	1.55237	2.00232
Potri.001G032400.v4.1	1.55051	0.254902
Potri.005G051900.v4.1	1.55051	0.254902
Potri.002G175200.v4.1	1.55045	1.59632
Potri.008G106400.v4.1	1.54803	2.87112
Potri.012G085800.v4.1	1.54782	0.92243
Potri.016G103500.v4.1	1.54775	0.841025
Potri.006G206500.v4.1	1.54749	0.596512
Potri.006G200100.v4.1	1.54744	0.956244
Potri.001G033800.v4.1	1.54706	1.99076
Potri.013G004901.v4.1	1.54597	0.574835
Potri.018G121750.v4.1	1.54597	0.574835
Potri.009G142000.v4.1	1.54597	1.20029
Potri.005G106300.v4.1	1.54537	1.78885
Potri.012G005900.v4.1	1.54533	2.47294
Potri.005G167300.v4.1	1.54473	1.57156
Potri.012G130900.v4.1	1.54324	1.72792
Potri.010G056400.v4.1	1.54149	0.90815
Potri.011G124432.v4.1	1.54147	0.962546
Potri.004G188200.v4.1	1.54117	1.38577
Potri.004G172400.v4.1	1.54102	0.414407
Potri.018G011300.v4.1	1.54018	2.06335
Potri.002G034800.v4.1	1.53862	0.823579
Potri.009G086100.v4.1	1.53812	3.25151
Potri.001G011300.v4.1	1.53806	1.99822
Potri.017G096800.v4.1	1.53753	1.03383
Potri.007G037300.v4.1	1.5365	0.5358
Potri.002G115100.v4.1	1.53627	2.69571
Potri.009G001600.v4.1	1.53517	0.622582
Potri.001G161400.v4.1	1.5346	1.94064
Potri.019G084500.v4.1	1.53283	0.807429
Potri.001G255904.v4.1	1.53273	0.423588
Potri.012G017800.v4.1	1.53217	0.795049
Potri.003G185754.v4.1	1.53115	0.540857
Potri.012G084800.v4.1	1.53104	1.17535
Potri.004G050000.v4.1	1.53051	0.930924
Potri.006G024200.v4.1	1.52955	1.5201
Potri.006G243400.v4.1	1.52951	2.39192
Potri.011G140700.v4.1	1.52926	1.44236
Potri.013G060800.v4.1	1.52885	1.60283
Potri.012G069800.v4.1	1.52785	1.43288
Potri.004G015067.v4.1	1.52637	0.593132
Potri.T124504.v4.1	1.52633	0.553145
Potri.013G025800.v4.1	1.52604	2.94416
Potri.004G096066.v4.1	1.52604	0.769604
Potri.019G126800.v4.1	1.52581	1.56222
Potri.002G101600.v4.1	1.52529	2.96888
Potri.001G411700.v4.1	1.52509	0.664182
Potri.004G018800.v4.1	1.5249	1.25177
Potri.006G007100.v4.1	1.52388	3.661
Potri.002G214050.v4.1	1.52209	0.492989
Potri.016G048000.v4.1	1.52186	2.06969
Potri.007G088358.v4.1	1.52137	2.69539
Potri.002G018300.v4.1	1.5213	1.18696
Potri.005G208600.v4.1	1.51946	0.850863
Potri.010G230433.v4.1	1.51918	1.28167
Potri.006G087000.v4.1	1.51858	1.08686
Potri.001G278600.v4.1	1.51831	2.13394
Potri.003G152400.v4.1	1.51799	2.01463
Potri.011G028600.v4.1	1.51728	1.54486
Potri.019G013140.v4.1	1.51726	0.651625
Potri.002G250900.v4.1	1.51723	0.839814
Potri.015G045300.v4.1	1.51608	1.04925
Potri.015G075902.v4.1	1.51602	0.250406
Potri.003G157300.v4.1	1.51497	0.841836
Potri.015G121201.v4.1	1.51487	1.70162
Potri.014G129000.v4.1	1.51301	2.93372
Potri.004G046700.v4.1	1.51242	0.578835
Potri.001G336766.v4.1	1.51238	0.997623
Potri.013G040100.v4.1	1.51206	4.87861
Potri.017G137801.v4.1	1.51166	2.31813
Potri.011G073616.v4.1	1.51161	1.58556
Potri.001G397100.v4.1	1.51096	0.390259
Potri.010G058850.v4.1	1.51096	0.390259
Potri.012G042600.v4.1	1.51096	0.390259
Potri.003G066800.v4.1	1.51082	1.58246
Potri.012G130100.v4.1	1.51002	1.15705
Potri.001G182801.v4.1	1.50993	0.968978
Potri.001G439800.v4.1	1.5088	1.03818
Potri.015G044300.v4.1	1.50712	0.746734
Potri.004G074201.v4.1	1.50685	0.469793
Potri.004G074800.v4.1	1.50656	0.601201
Potri.001G436600.v4.1	1.50543	4.80471
Potri.015G070700.v4.1	1.50533	0.696231
Potri.014G099400.v4.1	1.50506	5.62278
Potri.012G081100.v4.1	1.5036	1.95655
Potri.001G249700.v4.1	1.50224	0.37782
Potri.019G099300.v4.1	1.50171	2.63013
Potri.005G014802.v4.1	1.50156	0.919945
Potri.009G076900.v4.1	1.49965	1.17084
Potri.008G073400.v4.1	1.49924	2.51924
Potri.011G073341.v4.1	1.49906	1.02294
Potri.006G267400.v4.1	1.49895	3.55148
Potri.015G140800.v4.1	1.49819	2.83308
Potri.012G085901.v4.1	1.49802	0.868837
Potri.005G073700.v4.1	1.49765	0.766677
Potri.010G137100.v4.1	1.4975	0.557899
Potri.001G179400.v4.1	1.49738	2.00739
Potri.004G006700.v4.1	1.4968	0.696246
Potri.004G064800.v4.1	1.49525	1.05019
Potri.001G342000.v4.1	1.49457	0.883217
Potri.014G056800.v4.1	1.49329	3.30202
Potri.006G252732.v4.1	1.49256	1.83055
Potri.013G160900.v4.1	1.49233	0.346313
Potri.001G155000.v4.1	1.49222	1.97044
Potri.003G082300.v4.1	1.49178	3.51134
Potri.009G127900.v4.1	1.49169	1.0213
Potri.005G007600.v4.1	1.49057	0.381373
Potri.011G029800.v4.1	1.49057	0.381373
Potri.015G021900.v4.1	1.49057	0.381373
Potri.016G117700.v4.1	1.49057	0.381373
Potri.009G030800.v4.1	1.48972	1.79189
Potri.002G033600.v4.1	1.48947	0.897823
Potri.005G252701.v4.1	1.48894	1.85165
Potri.017G143700.v4.1	1.4888	2.08356
Potri.006G075200.v4.1	1.48849	2.11131
Potri.008G219800.v4.1	1.48796	1.45505
Potri.015G091750.v4.1	1.48686	1.64312
Potri.016G004100.v4.1	1.48644	3.35061
Potri.002G231501.v4.1	1.48571	2.7234
Potri.017G028150.v4.1	1.48547	1.55644
Potri.010G062600.v4.1	1.48497	1.7974
Potri.001G309600.v4.1	1.48484	1.01322
Potri.003G071100.v4.1	1.48466	0.345229
Potri.009G109300.v4.1	1.48463	0.7351
Potri.018G004701.v4.1	1.48446	1.10763
Potri.009G065100.v4.1	1.48349	1.44933
Potri.012G115400.v4.1	1.48325	3.04188
Potri.010G101500.v4.1	1.48253	1.4159
Potri.013G151300.v4.1	1.48114	0.849316
Potri.004G036500.v4.1	1.48112	1.38301
Potri.013G131000.v4.1	1.47947	1.2079
Potri.015G018000.v4.1	1.47922	0.903927
Potri.009G036500.v4.1	1.47903	0.369472
Potri.009G107200.v4.1	1.47903	0.369472
Potri.014G194201.v4.1	1.47903	0.369472
Potri.009G095300.v4.1	1.47883	1.49631
Potri.017G128900.v4.1	1.4782	1.17706
Potri.009G090700.v4.1	1.47816	3.20502
Potri.010G136601.v4.1	1.47717	0.638524
Potri.006G210600.v4.1	1.47475	1.52678
Potri.011G022800.v4.1	1.47391	2.70523
Potri.002G077600.v4.1	1.47361	1.55538
Potri.007G003000.v4.1	1.47283	0.732455
Potri.001G137600.v4.1	1.47199	0.7395
Potri.005G035200.v4.1	1.47179	1.04765
Potri.002G148400.v4.1	1.47144	1.11119
Potri.004G158700.v4.1	1.47132	1.17718
Potri.009G003650.v4.1	1.47079	0.89751
Potri.002G202700.v4.1	1.47028	5.75593
Potri.002G231450.v4.1	1.47018	1.68401
Potri.003G150300.v4.1	1.4696	0.566844
Potri.001G226500.v4.1	1.46919	0.414962
Potri.016G084100.v4.1	1.46919	0.414962
Potri.012G048300.v4.1	1.46902	0.864811
Potri.004G137200.v4.1	1.46867	3.59491
Potri.005G045300.v4.1	1.46783	2.83597
Potri.006G036000.v4.1	1.46775	1.35572
Potri.010G126300.v4.1	1.46725	1.85308
Potri.007G115100.v4.1	1.46723	0.986792
Potri.014G095200.v4.1	1.46616	0.847028
Potri.017G081700.v4.1	1.46594	1.81473
Potri.002G162100.v4.1	1.46526	3.31235
Potri.001G202501.v4.1	1.46467	0.382493
Potri.004G165900.v4.1	1.46467	0.382493
Potri.010G104400.v4.1	1.46467	0.382493
Potri.010G114600.v4.1	1.46467	0.382493
Potri.010G180000.v4.1	1.46438	0.632597
Potri.007G093000.v4.1	1.46412	1.51044
Potri.001G188900.v4.1	1.46388	0.439404
Potri.009G077500.v4.1	1.46383	2.97797
Potri.001G059100.v4.1	1.463	3.25109
Potri.005G068700.v4.1	1.46298	2.71969
Potri.005G168100.v4.1	1.46251	0.652438
Potri.011G038300.v4.1	1.46227	1.70893
Potri.017G017100.v4.1	1.46203	0.539508
Potri.016G102600.v4.1	1.46119	1.21225
Potri.003G084000.v4.1	1.46117	1.51961
Potri.012G089800.v4.1	1.46059	0.361299
Potri.007G005700.v4.1	1.46037	1.09382
Potri.007G053300.v4.1	1.45956	2.30294
Potri.019G062666.v4.1	1.45954	1.47831
Potri.017G015800.v4.1	1.45943	0.452844
Potri.016G039100.v4.1	1.4582	2.96537
Potri.012G139000.v4.1	1.45811	1.22141
Potri.009G107350.v4.1	1.45798	0.748257
Potri.002G168700.v4.1	1.45707	1.96396
Potri.013G151432.v4.1	1.45706	0.893134
Potri.004G231551.v4.1	1.45705	1.97794
Potri.008G045532.v4.1	1.4565	0.746952
Potri.018G128800.v4.1	1.45601	0.443015
Potri.017G095700.v4.1	1.45599	0.620548
Potri.011G103000.v4.1	1.45562	0.883421
Potri.016G125400.v4.1	1.45559	2.98291
Potri.003G125900.v4.1	1.45535	0.409205
Potri.001G144800.v4.1	1.45509	0.601497
Potri.005G126100.v4.1	1.45355	0.345405
Potri.014G066700.v4.1	1.45355	0.345405
Potri.005G009700.v4.1	1.45249	2.00618
Potri.008G036900.v4.1	1.45224	2.2379
Potri.015G120200.v4.1	1.45075	0.858029
Potri.015G077800.v4.1	1.44976	0.454902
Potri.006G205600.v4.1	1.44889	2.57799
Potri.001G076300.v4.1	1.44858	2.07758
Potri.003G138800.v4.1	1.44774	0.947017
Potri.004G075375.v4.1	1.44689	3.2584
Potri.006G054700.v4.1	1.44665	0.770946
Potri.006G252200.v4.1	1.44524	0.37195
Potri.014G111400.v4.1	1.44395	0.565512
Potri.017G112000.v4.1	1.44361	0.240699
Potri.004G032400.v4.1	1.44303	1.79363
Potri.001G074700.v4.1	1.44274	2.01128
Potri.016G022250.v4.1	1.44268	2.99428
Potri.T011501.v4.1	1.44232	0.944052
Potri.006G206000.v4.1	1.44229	1.52051
Potri.019G107000.v4.1	1.43984	0.80309
Potri.003G101500.v4.1	1.43971	0.58513
Potri.003G112800.v4.1	1.4392	0.423111
Potri.014G081600.v4.1	1.43886	0.940355
Potri.001G440500.v4.1	1.43774	0.239896
Potri.002G115600.v4.1	1.43733	1.88945
Potri.002G156800.v4.1	1.43661	0.931743
Potri.008G096900.v4.1	1.43639	2.78802
Potri.009G148900.v4.1	1.43614	2.32194
Potri.011G027501.v4.1	1.43392	1.42508
Potri.008G197800.v4.1	1.43391	2.24479
Potri.002G094400.v4.1	1.43384	3.14726
Potri.005G130200.v4.1	1.43362	1.579
Potri.010G211500.v4.1	1.43291	1.62498
Potri.002G085800.v4.1	1.43254	0.568048
Potri.010G231366.v4.1	1.43176	1.57465
Potri.T125408.v4.1	1.43154	2.67835
Potri.001G322200.v4.1	1.43113	0.42902
Potri.010G036400.v4.1	1.43026	0.496506
Potri.008G014600.v4.1	1.42915	3.51674
Potri.003G088100.v4.1	1.42853	1.1605
Potri.002G070800.v4.1	1.42829	0.445228
Potri.008G090400.v4.1	1.42817	1.51877
Potri.001G100800.v4.1	1.42814	1.04326
Potri.019G014370.v4.1	1.42626	1.44153
Potri.004G093200.v4.1	1.42599	3.82724
Potri.016G117300.v4.1	1.42446	1.34333
Potri.001G271700.v4.1	1.4241	2.65844
Potri.001G249600.v4.1	1.42288	1.07088
Potri.009G024400.v4.1	1.42197	0.991151
Potri.002G035200.v4.1	1.42181	2.32863
Potri.001G385500.v4.1	1.42049	0.499725
Potri.019G088600.v4.1	1.41991	1.09736
Potri.010G184400.v4.1	1.41978	0.722456
Potri.001G098800.v4.1	1.41959	0.873764
Potri.017G095500.v4.1	1.41925	2.4755
Potri.001G108300.v4.1	1.41801	2.87892
Potri.016G032000.v4.1	1.418	2.94081
Potri.004G033400.v4.1	1.41695	1.50351
Potri.006G060100.v4.1	1.41621	1.09276
Potri.007G010500.v4.1	1.41599	0.943355
Potri.002G181100.v4.1	1.41584	0.451705
Potri.006G171300.v4.1	1.41561	0.303403
Potri.008G031601.v4.1	1.41504	0.483163
Potri.018G029100.v4.1	1.41493	0.700443
Potri.012G048001.v4.1	1.41489	1.46476
Potri.004G177200.v4.1	1.41477	1.46396
Potri.002G019600.v4.1	1.41463	0.686477
Potri.008G049300.v4.1	1.41415	1.96808
Potri.014G018900.v4.1	1.41366	1.73416
Potri.017G033600.v4.1	1.41206	2.94605
Potri.001G013400.v4.1	1.41169	0.950686
Potri.005G009201.v4.1	1.4116	1.2246
Potri.005G255500.v4.1	1.41087	0.270373
Potri.014G170800.v4.1	1.41052	2.52992
Potri.015G013200.v4.1	1.41022	1.19487
Potri.002G015100.v4.1	1.40988	0.881697
Potri.010G081200.v4.1	1.40986	3.0006
Potri.005G176200.v4.1	1.40972	0.651041
Potri.014G020100.v4.1	1.40937	2.91673
Potri.004G070000.v4.1	1.40868	1.89256
Potri.003G185622.v4.1	1.40864	0.375022
Potri.011G072941.v4.1	1.40864	0.579407
Potri.018G075600.v4.1	1.40864	0.579407
Potri.005G246600.v4.1	1.40844	0.813034
Potri.004G234900.v4.1	1.40748	0.380794
Potri.011G072741.v4.1	1.40716	0.976592
Potri.007G042700.v4.1	1.40694	0.629222
Potri.015G077100.v4.1	1.4062	0.963936
Potri.019G020700.v4.1	1.40485	0.907594
Potri.007G092300.v4.1	1.40296	2.42041
Potri.010G242200.v4.1	1.40227	2.5407
Potri.006G084200.v4.1	1.40191	2.30423
Potri.017G096000.v4.1	1.40133	1.93779
Potri.002G150300.v4.1	1.40093	0.633175
Potri.006G008300.v4.1	1.39883	1.10843
Potri.008G013900.v4.1	1.39876	0.447577
Potri.001G386000.v4.1	1.39778	2.54519
Potri.012G002800.v4.1	1.39729	1.61541
Potri.005G073100.v4.1	1.39705	0.92036
Potri.014G053900.v4.1	1.39599	0.662894
Potri.006G142600.v4.1	1.39596	0.894498
Potri.011G148000.v4.1	1.3948	1.25914
Potri.007G000801.v4.1	1.39139	1.16937
Potri.011G066200.v4.1	1.38946	0.441042
Potri.001G151100.v4.1	1.38927	0.567318
Potri.004G131100.v4.1	1.38927	0.567318
Potri.005G066801.v4.1	1.38927	0.567318
Potri.006G089800.v4.1	1.38927	0.567318
Potri.014G046300.v4.1	1.38927	0.567318
Potri.019G025800.v4.1	1.38927	0.567318
Potri.008G111000.v4.1	1.38852	0.736189
Potri.001G141801.v4.1	1.3882	1.18634
Potri.003G089300.v4.1	1.38761	1.03142
Potri.012G041600.v4.1	1.38733	0.488738
Potri.010G196400.v4.1	1.38685	1.36199
Potri.002G181600.v4.1	1.38646	1.86757
Potri.009G034600.v4.1	1.38589	0.580505
Potri.004G123500.v4.1	1.38508	2.55158
Potri.004G069800.v4.1	1.38393	1.49512
Potri.016G039733.v4.1	1.38386	0.582953
Potri.008G099950.v4.1	1.38237	0.491772
Potri.001G037101.v4.1	1.38181	1.07235
Potri.019G089001.v4.1	1.38055	1.00721
Potri.017G052100.v4.1	1.38029	3.28344
Potri.015G030700.v4.1	1.38021	2.28833
Potri.011G015801.v4.1	1.38011	0.924413
Potri.018G101500.v4.1	1.3797	1.07545
Potri.006G069600.v4.1	1.37949	1.17167
Potri.001G395700.v4.1	1.37878	1.68897
Potri.013G125000.v4.1	1.37861	2.32593
Potri.006G055100.v4.1	1.37532	0.623531
Potri.019G099900.v4.1	1.37519	0.555253
Potri.001G169600.v4.1	1.37443	1.3136
Potri.007G062182.v4.1	1.37437	1.48826
Potri.003G138600.v4.1	1.37406	1.57314
Potri.010G226801.v4.1	1.3725	1.19578
Potri.005G118200.v4.1	1.37223	1.41001
Potri.009G118100.v4.1	1.37205	1.68154
Potri.002G129100.v4.1	1.37126	0.555176
Potri.010G100600.v4.1	1.37112	3.09713
Potri.018G015800.v4.1	1.37024	1.90339
Potri.008G169400.v4.1	1.37001	0.565794
Potri.006G076400.v4.1	1.36982	1.56446
Potri.002G155000.v4.1	1.36868	1.66013
Potri.003G105400.v4.1	1.36855	1.08146
Potri.017G124700.v4.1	1.36787	3.15612
Potri.014G149300.v4.1	1.36737	0.944361
Potri.012G025400.v4.1	1.36733	0.542889
Potri.012G081300.v4.1	1.36623	1.34953
Potri.002G008176.v4.1	1.36376	1.06186
Potri.002G145400.v4.1	1.3631	0.623702
Potri.001G127600.v4.1	1.36286	1.27007
Potri.001G011200.v4.1	1.36212	1.91503
Potri.015G029200.v4.1	1.36175	2.35493
Potri.017G038100.v4.1	1.36014	2.23356
Potri.009G041100.v4.1	1.36001	2.3211
Potri.001G338500.v4.1	1.35999	1.7438
Potri.004G032300.v4.1	1.3597	2.30178
Potri.018G077766.v4.1	1.35951	0.723655
Potri.006G106300.v4.1	1.35875	1.05243
Potri.016G022000.v4.1	1.35781	2.5722
Potri.011G073566.v4.1	1.35732	0.779516
Potri.017G096600.v4.1	1.35673	1.10857
Potri.006G048300.v4.1	1.35671	1.95577
Potri.004G231500.v4.1	1.35668	1.33696
Potri.009G124100.v4.1	1.35639	1.94826
Potri.010G103300.v4.1	1.35583	1.30704
Potri.011G025800.v4.1	1.35576	2.21848
Potri.019G121200.v4.1	1.35529	0.886825
Potri.010G184600.v4.1	1.35524	1.27494
Potri.002G095900.v4.1	1.35342	1.67978
Potri.003G212900.v4.1	1.35318	0.945235
Potri.012G111900.v4.1	1.35306	2.34363
Potri.007G132400.v4.1	1.35294	1.32576
Potri.005G014300.v4.1	1.3528	1.12122
Potri.005G223300.v4.1	1.35275	0.240633
Potri.017G064972.v4.1	1.34946	0.405681
Potri.010G184200.v4.1	1.34904	1.51642
Potri.005G182850.v4.1	1.3485	0.529687
Potri.003G066600.v4.1	1.34822	1.50583
Potri.012G120400.v4.1	1.3475	0.839198
Potri.005G234200.v4.1	1.34702	2.82709
Potri.002G007150.v4.1	1.34688	1.19858
Potri.010G208600.v4.1	1.34616	0.387141
Potri.004G012100.v4.1	1.3456	1.97227
Potri.008G045100.v4.1	1.34552	1.76559
Potri.014G057200.v4.1	1.34531	2.90782
Potri.006G059400.v4.1	1.3452	1.2655
Potri.010G085600.v4.1	1.3451	1.1514
Potri.005G099050.v4.1	1.34462	1.98142
Potri.011G093500.v4.1	1.3442	1.44238
Potri.018G009200.v4.1	1.34419	2.5556
Potri.001G239200.v4.1	1.34391	2.43207
Potri.006G073400.v4.1	1.34341	0.638642
Potri.005G097700.v4.1	1.34255	1.02271
Potri.001G182700.v4.1	1.34254	1.71283
Potri.001G442300.v4.1	1.34217	0.532652
Potri.001G308200.v4.1	1.34005	0.281748
Potri.001G270900.v4.1	1.33969	0.226138
Potri.002G187400.v4.1	1.33969	0.226138
Potri.008G215800.v4.1	1.33969	0.226138
Potri.006G020200.v4.1	1.33855	0.953789
Potri.002G127201.v4.1	1.33854	1.05976
Potri.005G018700.v4.1	1.33809	1.95902
Potri.016G137400.v4.1	1.33782	0.573927
Potri.017G147200.v4.1	1.33699	1.63898
Potri.012G002500.v4.1	1.33687	1.06617
Potri.015G041900.v4.1	1.33667	1.31657
Potri.012G101200.v4.1	1.33625	1.40894
Potri.005G241500.v4.1	1.33528	0.806335
Potri.019G019710.v4.1	1.33465	1.92279
Potri.001G103200.v4.1	1.33464	0.344372
Potri.009G144500.v4.1	1.33464	0.344372
Potri.011G005100.v4.1	1.33464	0.344372
Potri.011G108700.v4.1	1.33464	0.344372
Potri.018G088062.v4.1	1.33464	0.344372
Potri.004G147300.v4.1	1.33455	1.80852
Potri.017G112600.v4.1	1.33431	4.3191
Potri.002G256900.v4.1	1.3343	1.90591
Potri.019G021024.v4.1	1.33423	0.585067
Potri.005G118700.v4.1	1.33401	1.49256
Potri.001G225400.v4.1	1.33363	0.452306
Potri.001G011000.v4.1	1.33247	2.51438
Potri.010G225400.v4.1	1.33224	2.14428
Potri.002G207479.v4.1	1.33204	2.65169
Potri.006G007200.v4.1	1.33172	2.97862
Potri.005G228300.v4.1	1.33161	2.09353
Potri.017G096400.v4.1	1.33071	1.14958
Potri.007G003800.v4.1	1.3302	0.468902
Potri.014G053700.v4.1	1.33012	0.952444
Potri.002G117100.v4.1	1.32957	0.22468
Potri.004G148400.v4.1	1.32957	0.22468
Potri.009G098400.v4.1	1.32957	0.22468
Potri.009G126500.v4.1	1.32957	0.22468
Potri.011G073801.v4.1	1.32957	0.22468
Potri.017G088401.v4.1	1.32957	0.22468
Potri.007G114375.v4.1	1.32942	0.795662
Potri.001G151601.v4.1	1.32867	2.47172
Potri.013G040000.v4.1	1.3286	3.44782
Potri.001G441180.v4.1	1.32842	0.732455
Potri.005G045900.v4.1	1.32822	0.986302
Potri.013G117000.v4.1	1.3279	0.699115
Potri.006G067500.v4.1	1.32787	0.44105
Potri.019G026860.v4.1	1.32785	0.561215
Potri.012G144900.v4.1	1.32758	1.56528
Potri.018G075000.v4.1	1.32738	1.27993
Potri.011G139700.v4.1	1.32716	2.29751
Potri.005G258800.v4.1	1.32703	0.278802
Potri.007G006800.v4.1	1.32614	1.67314
Potri.007G038700.v4.1	1.32607	1.95662
Potri.001G203300.v4.1	1.326	0.765387
Potri.011G155300.v4.1	1.32599	0.757899
Potri.007G038500.v4.1	1.32388	3.64259
Potri.008G027600.v4.1	1.3237	0.634997
Potri.012G134100.v4.1	1.32344	2.55449
Potri.006G179300.v4.1	1.32273	1.22007
Potri.012G141500.v4.1	1.32205	4.9035
Potri.012G088400.v4.1	1.32193	0.457247
Potri.001G238400.v4.1	1.32173	0.734635
Potri.013G138612.v4.1	1.32139	1.04166
Potri.015G117300.v4.1	1.32123	2.89289
Potri.013G002200.v4.1	1.32029	0.814015
Potri.002G078600.v4.1	1.31994	0.994906
Potri.002G039600.v4.1	1.31886	1.0444
Potri.007G099400.v4.1	1.31872	3.28618
Potri.008G194400.v4.1	1.31848	1.73291
Potri.014G096200.v4.1	1.31747	2.75797
Potri.009G051900.v4.1	1.31688	0.971689
Potri.001G385200.v4.1	1.31551	2.64819
Potri.010G181300.v4.1	1.31508	0.619262
Potri.009G117100.v4.1	1.31492	0.652912
Potri.002G207286.v4.1	1.31489	1.87561
Potri.016G080400.v4.1	1.31474	1.37443
Potri.013G069250.v4.1	1.31441	0.526719
Potri.001G426980.v4.1	1.31425	0.335845
Potri.009G028300.v4.1	1.31425	0.335845
Potri.009G141500.v4.1	1.31425	0.335845
Potri.010G134450.v4.1	1.31425	0.335845
Potri.013G074300.v4.1	1.31425	0.335845
Potri.013G102500.v4.1	1.31425	0.335845
Potri.015G084300.v4.1	1.31425	0.335845
Potri.017G082500.v4.1	1.31425	0.335845
Potri.018G105700.v4.1	1.31419	1.4921
Potri.005G186200.v4.1	1.31285	1.1279
Potri.014G090700.v4.1	1.31168	0.527041
Potri.008G108400.v4.1	1.31155	0.344421
Potri.007G136133.v4.1	1.31152	0.983334
Potri.007G009400.v4.1	1.31151	0.993996
Potri.017G085200.v4.1	1.30989	0.366281
Potri.001G373900.v4.1	1.30985	1.63729
Potri.008G140866.v4.1	1.30941	0.511885
Potri.004G073000.v4.1	1.30909	2.64713
Potri.001G287400.v4.1	1.30878	1.51478
Potri.001G167900.v4.1	1.30871	0.818783
Potri.012G017400.v4.1	1.30774	0.589218
Potri.002G120700.v4.1	1.30771	1.4736
Potri.012G003000.v4.1	1.30771	1.49667
Potri.019G088800.v4.1	1.30727	2.01189
Potri.002G154700.v4.1	1.30699	0.413098
Potri.004G235400.v4.1	1.30554	1.74606
Potri.005G171600.v4.1	1.30521	0.38141
Potri.006G240000.v4.1	1.3051	1.71597
Potri.012G033932.v4.1	1.30489	1.05713
Potri.018G084300.v4.1	1.30475	0.264046
Potri.008G163900.v4.1	1.3046	0.221054
Potri.011G055200.v4.1	1.3046	0.221054
Potri.008G161901.v4.1	1.30394	0.424102
Potri.002G038700.v4.1	1.30393	4.71648
Potri.002G194800.v4.1	1.30358	0.544783
Potri.004G086600.v4.1	1.30274	1.35017
Potri.005G184450.v4.1	1.30236	0.669791
Potri.001G110500.v4.1	1.30186	2.56528
Potri.004G071000.v4.1	1.30183	1.05229
Potri.017G044200.v4.1	1.3014	0.431095
Potri.012G099733.v4.1	1.30135	0.577177
Potri.002G016700.v4.1	1.3011	0.424868
Potri.008G050800.v4.1	1.30018	0.872205
Potri.017G000600.v4.1	1.29961	0.563376
Potri.007G094800.v4.1	1.2991	0.655522
Potri.015G002400.v4.1	1.29876	1.0742
Potri.002G085700.v4.1	1.29802	1.17043
Potri.012G145800.v4.1	1.29793	0.98166
Potri.018G049700.v4.1	1.2978	3.75251
Potri.001G452900.v4.1	1.29767	0.742836
Potri.004G041500.v4.1	1.2976	1.31194
Potri.001G128100.v4.1	1.29671	1.11513
Potri.009G111692.v4.1	1.29605	3.06106
Potri.001G113000.v4.1	1.29591	1.00812
Potri.003G128100.v4.1	1.29545	3.39644
Potri.017G049500.v4.1	1.29533	0.777761
Potri.006G095200.v4.1	1.29525	1.87763
Potri.010G125300.v4.1	1.29461	0.562392
Potri.009G141800.v4.1	1.29417	2.47268
Potri.009G142150.v4.1	1.29417	1.31462
Potri.019G041600.v4.1	1.29316	1.33467
Potri.007G122200.v4.1	1.29265	0.788618
Potri.014G037500.v4.1	1.29096	0.335709
Potri.019G027580.v4.1	1.29096	0.335709
Potri.018G003800.v4.1	1.29048	0.348628
Potri.002G160650.v4.1	1.29035	0.931046
Potri.004G072900.v4.1	1.28955	1.12446
Potri.002G214200.v4.1	1.28953	1.4203
Potri.003G089201.v4.1	1.28899	2.82039
Potri.010G061600.v4.1	1.28853	1.02229
Potri.010G125000.v4.1	1.28835	0.335175
Potri.014G037400.v4.1	1.28835	0.335175
Potri.017G013450.v4.1	1.28835	0.335175
Potri.016G009500.v4.1	1.28824	0.88536
Potri.004G151725.v4.1	1.28698	0.231348
Potri.007G113700.v4.1	1.28698	0.297907
Potri.015G043400.v4.1	1.28536	1.81671
Potri.008G080600.v4.1	1.28425	0.274925
Potri.001G470500.v4.1	1.28323	0.825172
Potri.006G277400.v4.1	1.28254	2.80799
Potri.011G131800.v4.1	1.2813	0.779054
Potri.008G070400.v4.1	1.28129	4.01818
Potri.006G098100.v4.1	1.28121	1.47008
Potri.016G102700.v4.1	1.28091	1.10982
Potri.013G047900.v4.1	1.2801	2.06388
Potri.001G389650.v4.1	1.27948	0.444081
Potri.010G123801.v4.1	1.2791	0.996163
Potri.014G056300.v4.1	1.2782	1.18574
Potri.006G153300.v4.1	1.27767	2.85679
Potri.003G200080.v4.1	1.2775	2.80283
Potri.007G058200.v4.1	1.2774	2.41246
Potri.004G052500.v4.1	1.27658	0.424433
Potri.014G054100.v4.1	1.27612	0.569782
Potri.004G007500.v4.1	1.27585	0.666874
Potri.006G260500.v4.1	1.27533	0.649761
Potri.015G071500.v4.1	1.27519	3.31294
Potri.007G049400.v4.1	1.27468	0.416718
Potri.002G085600.v4.1	1.27377	1.68333
Potri.005G086300.v4.1	1.27346	1.95339
Potri.008G008400.v4.1	1.27181	3.00958
Potri.016G139900.v4.1	1.27041	0.897239
Potri.010G089400.v4.1	1.27005	1.46102
Potri.019G129300.v4.1	1.26932	0.985148
Potri.017G115300.v4.1	1.26768	0.709031
Potri.008G219200.v4.1	1.26764	3.47909
Potri.004G120600.v4.1	1.26737	2.77015
Potri.002G236700.v4.1	1.26731	1.07389
Potri.007G111700.v4.1	1.26728	0.21556
Potri.008G071100.v4.1	1.26728	0.21556
Potri.012G054725.v4.1	1.26728	0.21556
Potri.017G146000.v4.1	1.26728	0.21556
Potri.019G116100.v4.1	1.26715	3.74865
Potri.010G230366.v4.1	1.2667	1.24189
Potri.012G059900.v4.1	1.26594	0.760281
Potri.015G108000.v4.1	1.26538	0.588938
Potri.018G092300.v4.1	1.26538	0.588938
Potri.013G022000.v4.1	1.26475	1.27793
Potri.016G142000.v4.1	1.26456	2.43908
Potri.001G114000.v4.1	1.26425	1.20121
Potri.005G209500.v4.1	1.26412	3.40847
Potri.010G084300.v4.1	1.26398	1.70574
Potri.019G132201.v4.1	1.26396	1.20466
Potri.001G006600.v4.1	1.26395	0.84964
Potri.001G350600.v4.1	1.26381	0.508312
Potri.004G132400.v4.1	1.26263	1.03008
Potri.001G288900.v4.1	1.26232	1.54045
Potri.016G028800.v4.1	1.26192	2.31153
Potri.002G042300.v4.1	1.26136	0.67671
Potri.003G096300.v4.1	1.26119	0.784917
Potri.009G089400.v4.1	1.26107	1.22002
Potri.013G048200.v4.1	1.26099	0.513845
Potri.018G114200.v4.1	1.26083	2.93831
Potri.003G134600.v4.1	1.26076	0.621394
Potri.008G004700.v4.1	1.26061	1.42187
Potri.002G148900.v4.1	1.25935	1.15507
Potri.018G142700.v4.1	1.25925	3.51042
Potri.013G069400.v4.1	1.25892	1.1027
Potri.017G004800.v4.1	1.25865	0.674441
Potri.005G020200.v4.1	1.25802	3.71718
Potri.002G079500.v4.1	1.25775	3.53819
Potri.014G092800.v4.1	1.25762	1.09766
Potri.017G039200.v4.1	1.25744	1.7497
Potri.012G028500.v4.1	1.25726	0.340946
Potri.013G101100.v4.1	1.25682	1.43211
Potri.008G151550.v4.1	1.25564	1.25841
Potri.003G210600.v4.1	1.25515	1.85314
Potri.003G133300.v4.1	1.25477	2.23025
Potri.006G079800.v4.1	1.25457	1.99181
Potri.011G132900.v4.1	1.25411	1.37426
Potri.013G142124.v4.1	1.25306	0.977525
Potri.002G142200.v4.1	1.25293	1.60181
Potri.007G120700.v4.1	1.25228	1.57446
Potri.T046001.v4.1	1.25214	2.01475
Potri.009G098800.v4.1	1.25192	1.66993
Potri.008G177700.v4.1	1.25153	2.70841
Potri.010G184700.v4.1	1.25135	0.828602
Potri.012G020200.v4.1	1.25118	0.290023
Potri.013G025700.v4.1	1.24962	3.70069
Potri.010G003400.v4.1	1.24957	2.27602
Potri.015G093800.v4.1	1.24876	1.09251
Potri.001G353400.v4.1	1.24835	1.61417
Potri.017G044500.v4.1	1.24821	0.259035
Potri.003G026914.v4.1	1.24793	0.546047
Potri.007G054200.v4.1	1.24771	0.755107
Potri.013G151366.v4.1	1.24768	0.75241
Potri.005G097250.v4.1	1.24763	0.880494
Potri.019G086100.v4.1	1.24714	2.32235
Potri.015G025900.v4.1	1.24687	0.394639
Potri.005G229500.v4.1	1.24634	1.77524
Potri.018G096400.v4.1	1.24629	0.720572
Potri.019G070975.v4.1	1.2462	1.47721
Potri.004G146000.v4.1	1.24613	1.1759
Potri.016G022100.v4.1	1.24503	2.97066
Potri.008G119900.v4.1	1.24377	2.12225
Potri.017G107200.v4.1	1.24332	1.07899
Potri.011G089100.v4.1	1.24332	0.657974
Potri.010G136300.v4.1	1.24257	0.399329
Potri.002G041600.v4.1	1.24229	1.96898
Potri.016G083500.v4.1	1.24228	3.28362
Potri.017G098300.v4.1	1.24193	4.22356
Potri.016G128800.v4.1	1.24137	2.61083
Potri.006G004100.v4.1	1.24135	2.0509
Potri.003G198150.v4.1	1.24079	0.399923
Potri.002G060800.v4.1	1.24018	0.211511
Potri.001G062900.v4.1	1.23995	0.998752
Potri.001G412454.v4.1	1.23874	1.39387
Potri.011G146500.v4.1	1.23838	2.28188
Potri.017G035500.v4.1	1.23651	0.41341
Potri.014G124800.v4.1	1.23568	0.661231
Potri.001G351200.v4.1	1.23547	0.816916
Potri.007G034101.v4.1	1.23501	1.03408
Potri.004G133340.v4.1	1.23381	1.5295
Potri.011G050100.v4.1	1.23341	0.821517
Potri.009G138400.v4.1	1.23332	2.13652
Potri.002G141200.v4.1	1.23316	0.916483
Potri.003G118200.v4.1	1.23298	2.01492
Potri.014G025200.v4.1	1.23256	1.79952
Potri.016G039300.v4.1	1.23248	0.745076
Potri.019G001800.v4.1	1.23119	3.32856
Potri.016G071800.v4.1	1.23084	0.466714
Potri.004G192100.v4.1	1.23043	3.59623
Potri.013G151500.v4.1	1.22998	0.761065
Potri.003G173200.v4.1	1.22889	3.6791
Potri.002G121900.v4.1	1.2287	3.56858
Potri.007G140800.v4.1	1.22758	2.75075
Potri.T011301.v4.1	1.22757	1.02966
Potri.014G165700.v4.1	1.22745	1.90167
Potri.007G133000.v4.1	1.22741	0.616907
Potri.001G389200.v4.1	1.22694	1.45777
Potri.012G042300.v4.1	1.22656	1.34994
Potri.001G473200.v4.1	1.22578	0.521178
Potri.009G108832.v4.1	1.2245	2.06239
Potri.010G142800.v4.1	1.22412	1.22187
Potri.006G022300.v4.1	1.22411	1.78359
Potri.019G031200.v4.1	1.224	3.25079
Potri.011G164700.v4.1	1.22359	4.82325
Potri.011G151300.v4.1	1.22337	1.20447
Potri.007G024100.v4.1	1.22301	1.7248
Potri.006G254500.v4.1	1.22165	3.42197
Potri.009G110700.v4.1	1.22153	1.10293
Potri.004G014351.v4.1	1.22134	0.705214
Potri.004G175000.v4.1	1.22102	0.663265
Potri.001G184300.v4.1	1.22099	0.854411
Potri.004G076200.v4.1	1.22001	2.68843
Potri.003G144100.v4.1	1.21949	0.573629
Potri.002G000600.v4.1	1.21934	0.558736
Potri.001G453800.v4.1	1.21834	1.93267
Potri.019G034100.v4.1	1.21797	3.32015
Potri.001G012500.v4.1	1.21778	0.40511
Potri.003G087400.v4.1	1.21716	1.25879
Potri.001G135950.v4.1	1.21666	0.497168
Potri.017G077500.v4.1	1.2163	0.985821
Potri.001G402100.v4.1	1.216	0.792846
Potri.013G158200.v4.1	1.21468	0.299732
Potri.018G096500.v4.1	1.21468	0.299732
Potri.017G142882.v4.1	1.21441	0.983506
Potri.010G102400.v4.1	1.21223	0.677692
Potri.013G013200.v4.1	1.21149	0.504587
Potri.009G065600.v4.1	1.21111	0.538688
Potri.008G109400.v4.1	1.21103	2.02188
Potri.010G067700.v4.1	1.21099	1.12779
Potri.007G023100.v4.1	1.21078	1.74716
Potri.019G022402.v4.1	1.21064	0.511972
Potri.014G029700.v4.1	1.21046	0.547483
Potri.019G120900.v4.1	1.2104	0.731954
Potri.002G022100.v4.1	1.20916	0.491632
Potri.019G070102.v4.1	1.209	0.810111
Potri.005G002100.v4.1	1.20724	4.70468
Potri.001G294100.v4.1	1.20667	0.770243
Potri.018G002801.v4.1	1.20637	1.34174
Potri.019G034000.v4.1	1.20582	3.28577
Potri.001G051500.v4.1	1.20515	0.422779
Potri.014G104100.v4.1	1.20496	0.420895
Potri.004G150800.v4.1	1.20448	0.344747
Potri.016G080700.v4.1	1.20395	5.32645
Potri.009G156600.v4.1	1.20333	0.76707
Potri.009G170000.v4.1	1.20209	0.39903
Potri.012G048700.v4.1	1.20174	2.21946
Potri.001G451600.v4.1	1.20145	3.86635
Potri.012G141000.v4.1	1.20142	0.838116
Potri.014G020500.v4.1	1.20125	0.867312
Potri.001G154100.v4.1	1.20108	0.490136
Potri.013G156500.v4.1	1.20091	1.16854
Potri.006G209200.v4.1	1.2001	1.34731
Potri.004G187300.v4.1	1.20009	0.368575
Potri.016G127000.v4.1	1.20005	1.41116
Potri.004G004100.v4.1	1.19981	3.4888
Potri.018G025500.v4.1	1.19979	0.850296
Potri.010G137200.v4.1	1.19968	2.66501
Potri.001G308800.v4.1	1.19959	1.3522
Potri.017G027600.v4.1	1.19903	0.357137
Potri.T011201.v4.1	1.19899	2.6461
Potri.001G156700.v4.1	1.1989	1.13797
Potri.018G024200.v4.1	1.1983	1.43161
Potri.014G176400.v4.1	1.19814	1.85959
Potri.016G115500.v4.1	1.198	1.0465
Potri.008G217700.v4.1	1.19799	0.317345
Potri.004G116900.v4.1	1.19633	0.783445
Potri.001G469701.v4.1	1.1955	3.19551
Potri.001G020600.v4.1	1.19508	2.82288
Potri.002G228000.v4.1	1.19502	0.474964
Potri.010G141000.v4.1	1.19436	0.424869
Potri.016G026066.v4.1	1.19387	0.968277
Potri.006G283500.v4.1	1.19343	0.639766
Potri.013G020000.v4.1	1.19279	2.24069
Potri.001G097300.v4.1	1.19212	0.61299
Potri.005G142100.v4.1	1.19136	0.817305
Potri.019G021400.v4.1	1.19115	1.77085
Potri.006G195300.v4.1	1.19062	0.699195
Potri.008G167200.v4.1	1.18973	0.587187
Potri.011G123600.v4.1	1.18815	2.19582
Potri.003G081200.v4.1	1.18768	1.25722
Potri.019G121100.v4.1	1.18749	0.691563
Potri.019G064200.v4.1	1.1874	1.08823
Potri.T002968.v4.1	1.18656	1.39411
Potri.006G068900.v4.1	1.18593	0.424877
Potri.017G071000.v4.1	1.18566	0.667266
Potri.005G213500.v4.1	1.18429	1.49937
Potri.004G011525.v4.1	1.18382	2.01942
Potri.004G118950.v4.1	1.18357	1.52576
Potri.019G091800.v4.1	1.18234	1.72152
Potri.011G047500.v4.1	1.18223	1.20651
Potri.017G100600.v4.1	1.18168	1.47103
Potri.017G095000.v4.1	1.18119	2.67983
Potri.010G160100.v4.1	1.18067	3.2744
Potri.002G140600.v4.1	1.18063	1.04397
Potri.006G058700.v4.1	1.18061	0.504873
Potri.005G223600.v4.1	1.17933	1.40469
Potri.001G277600.v4.1	1.17931	0.706536
Potri.003G103100.v4.1	1.17879	0.685684
Potri.003G184200.v4.1	1.17756	2.31965
Potri.013G095500.v4.1	1.17753	0.625766
Potri.010G012100.v4.1	1.17687	1.83436
Potri.004G147600.v4.1	1.17686	0.68528
Potri.014G024300.v4.1	1.17685	1.6923
Potri.004G096425.v4.1	1.17679	0.346823
Potri.013G102700.v4.1	1.17676	5.09774
Potri.014G152700.v4.1	1.17632	0.975847
Potri.009G104900.v4.1	1.1761	2.16488
Potri.001G436433.v4.1	1.17601	0.363684
Potri.015G133100.v4.1	1.17518	0.587896
Potri.005G100700.v4.1	1.17477	1.02888
Potri.008G105500.v4.1	1.17466	0.862551
Potri.002G154000.v4.1	1.17423	2.29323
Potri.001G172300.v4.1	1.17418	3.94549
Potri.001G354100.v4.1	1.17383	1.2012
Potri.004G063600.v4.1	1.17342	0.850936
Potri.004G095200.v4.1	1.17223	1.14534
Potri.001G433800.v4.1	1.17128	1.58304
Potri.016G057600.v4.1	1.17107	0.425333
Potri.012G070300.v4.1	1.17096	1.71884
Potri.005G181600.v4.1	1.17095	0.766274
Potri.010G042000.v4.1	1.17048	0.639175
Potri.016G001950.v4.1	1.17028	0.417431
Potri.006G139100.v4.1	1.16993	3.20225
Potri.015G102301.v4.1	1.1697	0.781269
Potri.004G172700.v4.1	1.16939	0.306009
Potri.T011200.v4.1	1.1666	1.67428
Potri.007G061781.v4.1	1.16643	1.47272
Potri.019G078300.v4.1	1.16628	2.26082
Potri.014G091500.v4.1	1.16619	0.424006
Potri.013G043100.v4.1	1.16593	0.845516
Potri.002G225400.v4.1	1.16582	1.43808
Potri.005G177700.v4.1	1.1657	0.771997
Potri.006G235500.v4.1	1.16429	2.1592
Potri.015G125000.v4.1	1.16305	4.20273
Potri.003G080400.v4.1	1.16277	0.348173
Potri.009G102500.v4.1	1.16277	0.848177
Potri.006G118300.v4.1	1.16273	0.305447
Potri.013G123401.v4.1	1.16273	0.442825
Potri.009G149200.v4.1	1.1626	3.06433
Potri.001G400100.v4.1	1.16255	1.45382
Potri.015G060200.v4.1	1.16236	1.86034
Potri.001G083900.v4.1	1.16193	0.546702
Potri.005G189800.v4.1	1.16169	0.727375
Potri.011G154500.v4.1	1.16117	4.4936
Potri.002G050200.v4.1	1.16011	0.213251
Potri.006G010200.v4.1	1.15996	0.408775
Potri.019G097100.v4.1	1.15929	1.42762
Potri.004G096200.v4.1	1.15873	0.510935
Potri.008G157600.v4.1	1.15819	1.10704
Potri.010G172600.v4.1	1.15817	0.947401
Potri.014G195400.v4.1	1.15697	1.10727
Potri.018G112000.v4.1	1.15613	1.02877
Potri.002G099700.v4.1	1.15526	1.38961
Potri.013G146100.v4.1	1.15477	0.3526
Potri.002G137200.v4.1	1.15447	1.71692
Potri.017G134701.v4.1	1.15439	1.25462
Potri.006G179400.v4.1	1.15426	0.947136
Potri.007G032900.v4.1	1.15391	1.35854
Potri.011G069900.v4.1	1.15331	1.2932
Potri.006G205300.v4.1	1.15292	0.33107
Potri.002G199700.v4.1	1.15201	2.57966
Potri.018G079300.v4.1	1.15109	2.16582
Potri.001G443700.v4.1	1.14987	1.44725
Potri.019G088900.v4.1	1.14912	2.07565
Potri.001G291450.v4.1	1.14729	0.492661
Potri.011G073900.v4.1	1.14424	1.40085
Potri.010G120950.v4.1	1.14421	0.620823
Potri.017G096500.v4.1	1.14404	3.43914
Potri.008G002900.v4.1	1.14401	1.12167
Potri.005G119200.v4.1	1.14394	0.772784
Potri.017G095566.v4.1	1.14381	1.00528
Potri.009G019900.v4.1	1.14336	0.431756
Potri.012G106401.v4.1	1.14336	0.431756
Potri.014G136700.v4.1	1.14336	0.431756
Potri.005G232400.v4.1	1.14319	0.577016
Potri.004G233900.v4.1	1.14298	3.00645
Potri.001G016200.v4.1	1.14247	5.65727
Potri.011G050900.v4.1	1.14214	0.967515
Potri.017G002600.v4.1	1.14148	2.13233
Potri.005G235100.v4.1	1.14073	3.46278
Potri.003G063400.v4.1	1.14013	2.67625
Potri.006G244200.v4.1	1.13974	1.13771
Potri.012G140400.v4.1	1.13806	2.04595
Potri.002G184600.v4.1	1.1375	0.19575
Potri.005G048000.v4.1	1.1375	0.19575
Potri.015G059800.v4.1	1.1375	0.598636
Potri.016G111900.v4.1	1.13734	1.05948
Potri.015G147600.v4.1	1.13694	1.87875
Potri.008G026600.v4.1	1.13681	1.93536
Potri.005G078500.v4.1	1.13681	1.62183
Potri.006G065500.v4.1	1.13589	1.75175
Potri.016G128400.v4.1	1.13582	3.67027
Potri.001G388300.v4.1	1.13576	0.444755
Potri.007G114700.v4.1	1.13463	0.436369
Potri.012G091700.v4.1	1.13418	1.07656
Potri.016G139200.v4.1	1.13408	2.00809
Potri.016G130500.v4.1	1.13347	1.61934
Potri.003G136300.v4.1	1.13312	1.05689
Potri.008G075200.v4.1	1.13293	2.23736
Potri.008G069800.v4.1	1.1328	0.477865
Potri.007G015500.v4.1	1.13182	0.371604
Potri.007G071300.v4.1	1.12954	2.5271
Potri.006G057200.v4.1	1.12905	2.50975
Potri.003G041501.v4.1	1.12825	0.584511
Potri.015G137500.v4.1	1.12805	0.251816
Potri.007G117050.v4.1	1.12802	2.34407
Potri.006G234400.v4.1	1.1278	2.41573
Potri.015G116600.v4.1	1.12753	1.23321
Potri.001G250900.v4.1	1.12717	0.922388
Potri.006G068100.v4.1	1.12671	1.18121
Potri.014G067900.v4.1	1.12535	1.09152
Potri.003G060300.v4.1	1.12527	2.76174
Potri.014G072000.v4.1	1.12514	2.13849
Potri.007G100700.v4.1	1.12448	0.707277
Potri.019G099400.v4.1	1.12441	1.31356
Potri.003G188100.v4.1	1.12376	0.484718
Potri.008G092900.v4.1	1.12372	1.28149
Potri.T002428.v4.1	1.12336	3.78193
Potri.011G029100.v4.1	1.12286	0.356021
Potri.008G117900.v4.1	1.1226	3.21126
Potri.014G098300.v4.1	1.12233	0.568172
Potri.005G187600.v4.1	1.12158	0.973012
Potri.005G032000.v4.1	1.12127	0.577758
Potri.006G221900.v4.1	1.11953	1.40603
Potri.010G025500.v4.1	1.11853	1.73283
Potri.014G038900.v4.1	1.11788	1.19049
Potri.019G025500.v4.1	1.11731	1.85564
Potri.009G156800.v4.1	1.11602	0.880495
Potri.001G290900.v4.1	1.11583	1.37738
Potri.003G059700.v4.1	1.11564	0.665655
Potri.019G022002.v4.1	1.11558	0.450427
Potri.010G254700.v4.1	1.11504	2.43754
Potri.009G086700.v4.1	1.115	2.9133
Potri.018G098500.v4.1	1.11491	2.26181
Potri.014G029100.v4.1	1.11446	2.07815
Potri.008G095900.v4.1	1.11423	4.70048
Potri.002G070101.v4.1	1.11361	0.365533
Potri.010G054700.v4.1	1.11351	0.434123
Potri.002G165000.v4.1	1.11336	3.39919
Potri.007G039100.v4.1	1.11286	2.39686
Potri.004G222400.v4.1	1.11236	2.51651
Potri.004G171300.v4.1	1.11209	1.90877
Potri.003G097900.v4.1	1.11189	0.506297
Potri.002G112100.v4.1	1.11178	1.20164
Potri.007G015700.v4.1	1.11176	1.38253
Potri.001G110900.v4.1	1.11153	2.97023
Potri.009G118800.v4.1	1.11094	1.47221
Potri.001G091001.v4.1	1.11083	2.77471
Potri.005G181000.v4.1	1.10977	0.514046
Potri.012G106750.v4.1	1.10964	1.40674
Potri.003G194700.v4.1	1.10901	0.496698
Potri.003G165000.v4.1	1.10808	0.883257
Potri.004G026700.v4.1	1.10784	2.66754
Potri.016G097100.v4.1	1.1075	1.61143
Potri.014G006900.v4.1	1.10706	1.2456
Potri.001G340200.v4.1	1.10701	0.659032
Potri.011G049400.v4.1	1.10669	5.85427
Potri.008G200000.v4.1	1.10633	0.710852
Potri.001G327500.v4.1	1.10617	1.1434
Potri.006G179700.v4.1	1.10609	1.09469
Potri.001G181000.v4.1	1.10512	0.732457
Potri.003G125000.v4.1	1.10506	1.58311
Potri.008G150800.v4.1	1.10458	1.00534
Potri.013G102600.v4.1	1.10457	0.505412
Potri.017G154100.v4.1	1.10449	0.278374
Potri.019G013300.v4.1	1.10449	0.278374
Potri.011G121600.v4.1	1.10403	0.650114
Potri.003G166200.v4.1	1.10374	0.644087
Potri.006G266700.v4.1	1.10269	0.783319
Potri.004G134800.v4.1	1.10256	1.5145
Potri.004G059300.v4.1	1.10222	3.15929
Potri.009G133600.v4.1	1.10221	5.49982
Potri.010G124900.v4.1	1.10212	0.849074
Potri.015G042200.v4.1	1.10196	1.41954
Potri.006G135100.v4.1	1.10169	2.47673
Potri.005G227600.v4.1	1.10159	2.63095
Potri.019G014322.v4.1	1.09951	1.24493
Potri.003G207600.v4.1	1.09796	2.11138
Potri.007G072100.v4.1	1.09652	0.787208
Potri.017G140601.v4.1	1.09627	0.62231
Potri.008G125200.v4.1	1.09622	2.48534
Potri.006G283600.v4.1	1.09617	1.54703
Potri.007G019600.v4.1	1.0957	2.51614
Potri.002G083001.v4.1	1.0953	1.45067
Potri.015G039000.v4.1	1.0943	1.9965
Potri.005G253301.v4.1	1.09378	0.188842
Potri.010G068100.v4.1	1.09378	0.188842
Potri.011G126000.v4.1	1.09378	0.188842
Potri.015G067700.v4.1	1.09378	0.188842
Potri.011G129800.v4.1	1.09368	0.592451
Potri.018G049301.v4.1	1.09365	2.49331
Potri.002G198800.v4.1	1.09288	1.15869
Potri.001G408700.v4.1	1.09268	0.749993
Potri.017G100500.v4.1	1.09252	0.679297
Potri.012G071500.v4.1	1.09187	2.64086
Potri.011G133600.v4.1	1.09184	1.29845
Potri.001G069000.v4.1	1.09085	0.248161
Potri.019G062266.v4.1	1.09046	1.2489
Potri.006G256600.v4.1	1.08979	0.624491
Potri.019G028700.v4.1	1.08977	0.575445
Potri.006G180100.v4.1	1.08883	3.24926
Potri.001G009000.v4.1	1.08873	0.276723
Potri.008G007000.v4.1	1.08873	0.276723
Potri.006G138700.v4.1	1.08862	1.57116
Potri.011G102400.v4.1	1.08831	0.566212
Potri.003G148900.v4.1	1.08713	0.759951
Potri.007G136400.v4.1	1.08706	0.752493
Potri.015G109800.v4.1	1.08702	1.74345
Potri.013G069600.v4.1	1.08687	1.36226
Potri.013G097832.v4.1	1.08641	2.0594
Potri.017G140300.v4.1	1.0859	0.409872
Potri.003G195600.v4.1	1.08541	1.51005
Potri.010G050200.v4.1	1.08511	0.427198
Potri.014G113000.v4.1	1.08425	1.66588
Potri.007G067200.v4.1	1.08344	1.41277
Potri.014G133700.v4.1	1.08295	0.42474
Potri.003G049600.v4.1	1.08274	1.66515
Potri.001G321600.v4.1	1.0826	1.233
Potri.018G094000.v4.1	1.08234	0.537133
Potri.001G012901.v4.1	1.08155	0.812043
Potri.019G116500.v4.1	1.08112	0.48436
Potri.008G081700.v4.1	1.08084	3.0157
Potri.011G125150.v4.1	1.0799	0.849521
Potri.009G138600.v4.1	1.07986	1.94134
Potri.019G065200.v4.1	1.07892	1.03303
Potri.002G190700.v4.1	1.07783	1.2163
Potri.005G255200.v4.1	1.07763	1.41863
Potri.008G088500.v4.1	1.07744	2.44379
Potri.011G052600.v4.1	1.07598	1.70387
Potri.007G111500.v4.1	1.07539	0.296897
Potri.014G043100.v4.1	1.07535	2.91982
Potri.013G080100.v4.1	1.07516	2.46233
Potri.004G132500.v4.1	1.07503	0.663908
Potri.003G062000.v4.1	1.0736	1.27828
Potri.014G119800.v4.1	1.0734	1.4487
Potri.011G150100.v4.1	1.07324	0.713814
Potri.019G074800.v4.1	1.07289	1.55616
Potri.012G042100.v4.1	1.07183	0.556307
Potri.019G124300.v4.1	1.07155	0.775
Potri.007G135000.v4.1	1.0715	0.438909
Potri.015G144700.v4.1	1.07114	0.808241
Potri.005G032400.v4.1	1.07079	1.32749
Potri.T124608.v4.1	1.06993	0.923459
Potri.003G079900.v4.1	1.06916	0.998272
Potri.009G129301.v4.1	1.06842	0.966671
Potri.010G131900.v4.1	1.06838	1.67099
Potri.006G155500.v4.1	1.06834	0.268834
Potri.001G239500.v4.1	1.06779	3.29222
Potri.003G154900.v4.1	1.06696	5.59736
Potri.003G072800.v4.1	1.06645	0.942832
Potri.010G052900.v4.1	1.0658	1.15105
Potri.013G160800.v4.1	1.06565	0.369085
Potri.016G021500.v4.1	1.06564	2.47452
Potri.001G005400.v4.1	1.0653	0.640237
Potri.001G252300.v4.1	1.0652	2.21163
Potri.007G120400.v4.1	1.06515	1.02692
Potri.018G137900.v4.1	1.06469	2.15744
Potri.016G031100.v4.1	1.06469	0.551045
Potri.009G024900.v4.1	1.06465	0.433149
Potri.010G181800.v4.1	1.06422	1.5895
Potri.014G038300.v4.1	1.06394	3.75687
Potri.013G073000.v4.1	1.06347	2.85241
Potri.T124704.v4.1	1.06343	1.51213
Potri.009G160700.v4.1	1.06318	0.937199
Potri.012G144500.v4.1	1.06297	0.793414
Potri.004G214100.v4.1	1.06214	1.04501
Potri.017G029900.v4.1	1.06169	0.606375
Potri.004G014636.v4.1	1.06132	1.28213
Potri.005G208800.v4.1	1.06113	0.841572
Potri.001G024600.v4.1	1.06094	2.03204
Potri.017G105201.v4.1	1.06077	2.44275
Potri.004G016400.v4.1	1.06056	0.49736
Potri.007G039201.v4.1	1.06029	0.60212
Potri.008G119600.v4.1	1.05922	0.702223
Potri.001G159200.v4.1	1.05883	0.512392
Potri.014G050600.v4.1	1.0587	0.274009
Potri.009G052500.v4.1	1.05868	0.58239
Potri.002G249700.v4.1	1.05845	1.36677
Potri.012G075800.v4.1	1.05839	0.847303
Potri.013G006100.v4.1	1.05826	2.1309
Potri.005G185600.v4.1	1.05782	1.75123
Potri.019G125100.v4.1	1.05682	0.628624
Potri.005G040000.v4.1	1.0565	3.25024
Potri.001G388200.v4.1	1.05632	0.777306
Potri.003G087700.v4.1	1.05627	2.97134
Potri.008G160000.v4.1	1.05579	0.4719
Potri.003G182200.v4.1	1.05518	2.61462
Potri.006G210000.v4.1	1.05458	0.719984
Potri.010G014250.v4.1	1.05445	0.743986
Potri.014G115000.v4.1	1.05353	2.65626
Potri.011G165300.v4.1	1.05348	0.700185
Potri.005G122500.v4.1	1.05286	2.00216
Potri.011G008420.v4.1	1.05136	0.901707
Potri.010G103500.v4.1	1.05132	0.781866
Potri.006G190000.v4.1	1.051	1.11783
Potri.010G015400.v4.1	1.05053	1.99761
Potri.013G044900.v4.1	1.05052	2.60294
Potri.014G180100.v4.1	1.04982	1.42788
Potri.011G003300.v4.1	1.04982	2.89501
Potri.001G372500.v4.1	1.04934	0.368897
Potri.017G050400.v4.1	1.0493	0.753454
Potri.007G120500.v4.1	1.04911	0.808168
Potri.002G236200.v4.1	1.04821	3.99856
Potri.001G059500.v4.1	1.04807	0.790283
Potri.017G107300.v4.1	1.0476	1.56505
Potri.013G005700.v4.1	1.04696	2.65416
Potri.015G144500.v4.1	1.04633	0.662764
Potri.005G234500.v4.1	1.04533	3.93875
Potri.007G053200.v4.1	1.0446	1.53241
Potri.012G144600.v4.1	1.0445	1.11259
Potri.006G093200.v4.1	1.04401	1.00111
Potri.003G034700.v4.1	1.0438	0.814106
Potri.001G296900.v4.1	1.04244	0.265983
Potri.014G126600.v4.1	1.04244	0.265983
Potri.007G051200.v4.1	1.04219	1.51949
Potri.004G069001.v4.1	1.04206	0.299114
Potri.011G125050.v4.1	1.04091	2.35851
Potri.005G121300.v4.1	1.04077	1.71467
Potri.001G365001.v4.1	1.04076	1.00277
Potri.001G306000.v4.1	1.04022	1.98911
Potri.003G134300.v4.1	1.03941	2.76127
Potri.017G109401.v4.1	1.03939	0.380721
Potri.003G154600.v4.1	1.03862	1.83465
Potri.017G023400.v4.1	1.03801	0.520369
Potri.001G437950.v4.1	1.03689	0.478805
Potri.005G012600.v4.1	1.03667	2.33974
Potri.007G126100.v4.1	1.03662	1.56535
Potri.006G003900.v4.1	1.03662	1.17626
Potri.004G100400.v4.1	1.03654	0.917997
Potri.002G150500.v4.1	1.03562	0.280259
Potri.003G047151.v4.1	1.03562	0.280259
Potri.006G280700.v4.1	1.03562	0.280259
Potri.010G220300.v4.1	1.03522	0.912693
Potri.013G077500.v4.1	1.03464	2.2721
Potri.007G110000.v4.1	1.03391	0.564228
Potri.001G141100.v4.1	1.03317	0.770818
Potri.004G117700.v4.1	1.0328	0.79059
Potri.019G014405.v4.1	1.03279	2.87245
Potri.006G272800.v4.1	1.03256	0.544213
Potri.002G225500.v4.1	1.03251	0.850709
Potri.010G170200.v4.1	1.03227	0.762798
Potri.015G140600.v4.1	1.0321	1.81211
Potri.009G114300.v4.1	1.03199	0.835031
Potri.007G126501.v4.1	1.03157	0.39551
Potri.007G136800.v4.1	1.03101	0.582447
Potri.010G143166.v4.1	1.03077	0.94682
Potri.009G131100.v4.1	1.03074	0.283913
Potri.014G161200.v4.1	1.03043	0.684613
Potri.017G052232.v4.1	1.03025	2.3763
Potri.017G093700.v4.1	1.03004	2.51717
Potri.014G027800.v4.1	1.02988	2.49905
Potri.003G061600.v4.1	1.02971	0.490003
Potri.001G366700.v4.1	1.02922	3.27759
Potri.019G020800.v4.1	1.02911	0.967947
Potri.011G028500.v4.1	1.02808	1.66234
Potri.002G092400.v4.1	1.02803	2.10569
Potri.012G133900.v4.1	1.02741	1.47192
Potri.007G002400.v4.1	1.02704	0.361919
Potri.007G088800.v4.1	1.02687	0.674808
Potri.013G072800.v4.1	1.02677	2.65562
Potri.013G126800.v4.1	1.02657	2.91861
Potri.013G074800.v4.1	1.02631	0.247746
Potri.019G059000.v4.1	1.02544	2.88062
Potri.012G076700.v4.1	1.02493	4.20602
Potri.010G072200.v4.1	1.02445	0.192021
Potri.004G112300.v4.1	1.02433	4.20682
Potri.001G299500.v4.1	1.02413	1.04932
Potri.014G135900.v4.1	1.02412	0.914255
Potri.005G247700.v4.1	1.0238	4.57892
Potri.016G028900.v4.1	1.02271	2.82161
Potri.011G025500.v4.1	1.02219	0.996629
Potri.002G055100.v4.1	1.02182	1.29889
Potri.013G083500.v4.1	1.02141	1.75543
Potri.001G126000.v4.1	1.02137	0.177161
Potri.009G147100.v4.1	1.02137	0.177161
Potri.002G090100.v4.1	1.02089	1.4016
Potri.002G098100.v4.1	1.02011	3.16156
Potri.001G133900.v4.1	1.01996	1.03212
Potri.010G052500.v4.1	1.0199	0.805214
Potri.014G134300.v4.1	1.01977	0.428609
Potri.005G246900.v4.1	1.01974	0.614815
Potri.007G110100.v4.1	1.0196	0.911255
Potri.001G255100.v4.1	1.01902	0.227059
Potri.003G208800.v4.1	1.01885	3.09438
Potri.019G014316.v4.1	1.01819	0.653178
Potri.006G141500.v4.1	1.01768	2.58191
Potri.001G060100.v4.1	1.01723	3.17435
Potri.008G074500.v4.1	1.01657	1.93596
Potri.005G210300.v4.1	1.0159	2.16846
Potri.001G085800.v4.1	1.01552	1.1337
Potri.007G008300.v4.1	1.01552	2.01961
Potri.006G216700.v4.1	1.01508	0.429567
Potri.015G119100.v4.1	1.01472	0.752104
Potri.008G070800.v4.1	1.01459	1.35445
Potri.002G168200.v4.1	1.01454	2.11947
Potri.006G176400.v4.1	1.01411	0.704612
Potri.017G094100.v4.1	1.01377	1.52525
Potri.001G226600.v4.1	1.01239	0.548819
Potri.007G024500.v4.1	1.01228	0.372941
Potri.001G340500.v4.1	1.01196	0.52546
Potri.012G019700.v4.1	1.01193	3.22775
Potri.010G110400.v4.1	1.0119	0.25585
Potri.017G052400.v4.1	1.01185	1.3402
Potri.006G128500.v4.1	1.01179	0.585899
Potri.004G184650.v4.1	1.01137	1.21705
Potri.004G231200.v4.1	1.01131	1.58454
Potri.014G126100.v4.1	1.01062	2.50707
Potri.003G105200.v4.1	1.01038	2.68909
Potri.019G041500.v4.1	1.01009	0.949914
Potri.009G134700.v4.1	1.01006	1.2179
Potri.010G169000.v4.1	1.01005	0.83603
Potri.007G107500.v4.1	1.00982	1.31661
Potri.017G073700.v4.1	1.00969	0.569293
Potri.014G113100.v4.1	1.00959	3.31408
Potri.012G097500.v4.1	1.00899	2.34129
Potri.001G208000.v4.1	1.00871	3.30949
Potri.007G125200.v4.1	1.0086	3.66854
Potri.004G086050.v4.1	1.0072	0.270691
Potri.016G039700.v4.1	1.0072	0.270691
Potri.019G061700.v4.1	1.00657	4.28288
Potri.012G141200.v4.1	1.00657	0.89157
Potri.009G069200.v4.1	1.00615	0.371773
Potri.006G137300.v4.1	1.00601	0.719216
Potri.001G173700.v4.1	1.00595	1.23476
Potri.014G136200.v4.1	1.00526	0.548317
Potri.003G112200.v4.1	1.00457	3.82627
Potri.002G065600.v4.1	1.00422	0.913332
Potri.001G395100.v4.1	1.00401	0.349196
Potri.008G010201.v4.1	1.00401	0.859016
Potri.017G009600.v4.1	1.00397	0.800132
Potri.007G125000.v4.1	1.00379	0.505247
Potri.015G100102.v4.1	1.0036	0.269474
Potri.003G176700.v4.1	1.00344	0.450139
Potri.006G211600.v4.1	1.00322	0.291843
Potri.008G126200.v4.1	1.00321	0.917712
Potri.004G129700.v4.1	1.00305	3.55489
Potri.009G142300.v4.1	1.00275	1.46808
Potri.001G459500.v4.1	1.00259	0.824024
Potri.002G184100.v4.1	1.00249	1.24853
Potri.017G152500.v4.1	1.00228	1.96276
Potri.005G161500.v4.1	1.00129	0.666939
Potri.010G107300.v4.1	1.00083	1.70162
Potri.011G004400.v4.1	1.00058	1.42251
Potri.009G120300.v4.1	1.0004	0.612207
Potri.004G191101.v4.1	1	0.440014
Potri.013G153400.v4.1	0.999685	2.86992
Potri.014G176300.v4.1	0.998671	0.516157
Potri.007G088222.v4.1	0.998547	1.81053
Potri.001G232700.v4.1	0.998193	0.415339
Potri.007G096200.v4.1	0.998074	0.673433
Potri.001G100500.v4.1	0.997584	0.728768
Potri.007G085500.v4.1	0.996992	1.30417
Potri.015G046900.v4.1	0.996914	0.312395
Potri.008G061700.v4.1	0.996776	0.974914
Potri.008G189400.v4.1	0.996579	0.398172
Potri.011G118900.v4.1	0.996444	0.724262
Potri.013G142972.v4.1	0.996423	1.13273
Potri.006G207400.v4.1	0.996218	0.631383
Potri.015G024800.v4.1	0.99609	0.556247
Potri.015G132800.v4.1	0.995674	0.187103
Potri.010G226000.v4.1	0.994878	2.20199
Potri.015G026801.v4.1	0.99481	1.06098
Potri.006G102800.v4.1	0.994439	1.40286
Potri.016G020500.v4.1	0.994236	0.294568
Potri.016G128600.v4.1	0.994061	0.818139
Potri.016G074800.v4.1	0.993675	0.618968
Potri.009G022300.v4.1	0.993564	2.07038
Potri.017G118700.v4.1	0.993487	0.390487
Potri.018G027200.v4.1	0.993474	0.809397
Potri.011G105150.v4.1	0.993042	1.33459
Potri.014G019600.v4.1	0.992913	4.18837
Potri.015G006800.v4.1	0.992861	1.98701
Potri.012G131300.v4.1	0.992845	2.26853
Potri.005G177600.v4.1	0.992505	0.475371
Potri.017G121901.v4.1	0.992192	0.525656
Potri.005G039900.v4.1	0.992184	1.33839
Potri.004G021000.v4.1	0.991822	3.08601
Potri.011G010400.v4.1	0.991528	2.84799
Potri.016G011400.v4.1	0.991096	1.17327
Potri.006G132200.v4.1	0.990164	1.39726
Potri.008G213423.v4.1	0.98978	0.355613
Potri.010G061401.v4.1	0.989486	0.565645
Potri.018G023600.v4.1	0.989133	3.03179
Potri.012G059700.v4.1	0.988271	0.479111
Potri.002G102900.v4.1	0.988137	0.366703
Potri.016G061000.v4.1	0.987305	1.4361
Potri.004G027200.v4.1	0.987074	0.770932
Potri.003G110700.v4.1	0.986093	2.56458
Potri.017G000700.v4.1	0.98603	2.65111
Potri.013G119900.v4.1	0.985897	0.366194
Potri.007G040300.v4.1	0.985841	1.8763
Potri.006G267000.v4.1	0.9855	0.235853
Potri.010G041401.v4.1	0.985366	1.60627
Potri.009G129200.v4.1	0.984728	1.55609
Potri.010G211400.v4.1	0.984559	2.0846
Potri.007G113900.v4.1	0.984315	0.345445
Potri.005G203200.v4.1	0.984031	0.449284
Potri.019G088401.v4.1	0.983423	1.47975
Potri.019G079600.v4.1	0.982486	1.01716
Potri.010G195700.v4.1	0.982405	0.997185
Potri.008G054801.v4.1	0.981738	0.602803
Potri.009G022050.v4.1	0.981384	0.312807
Potri.011G056900.v4.1	0.981365	1.33653
Potri.018G145550.v4.1	0.98086	1.45521
Potri.005G222300.v4.1	0.980345	0.81968
Potri.006G254300.v4.1	0.980197	0.78664
Potri.007G008500.v4.1	0.980182	0.47332
Potri.004G031200.v4.1	0.980045	0.717404
Potri.008G019900.v4.1	0.979728	3.58622
Potri.010G114200.v4.1	0.97954	1.83083
Potri.014G081200.v4.1	0.979411	0.374051
Potri.012G040900.v4.1	0.978965	1.67221
Potri.006G053500.v4.1	0.977986	1.64257
Potri.010G132850.v4.1	0.977951	0.829177
Potri.005G098400.v4.1	0.977697	1.6742
Potri.007G097100.v4.1	0.977553	2.70912
Potri.004G153100.v4.1	0.977218	0.940388
Potri.001G185900.v4.1	0.975794	0.709959
Potri.016G124700.v4.1	0.975083	1.2123
Potri.003G202200.v4.1	0.97496	0.771719
Potri.013G135700.v4.1	0.973485	2.44625
Potri.011G076700.v4.1	0.973332	1.60737
Potri.001G468400.v4.1	0.973264	2.48782
Potri.009G070800.v4.1	0.972513	1.48414
Potri.002G136400.v4.1	0.972444	0.516384
Potri.005G232500.v4.1	0.972165	0.906565
Potri.011G058300.v4.1	0.972043	1.006
Potri.004G081300.v4.1	0.971672	0.459629
Potri.004G055300.v4.1	0.97137	1.03362
Potri.019G021700.v4.1	0.970713	2.13064
Potri.002G028500.v4.1	0.970236	0.880574
Potri.001G204300.v4.1	0.969479	1.3513
Potri.003G101900.v4.1	0.969194	0.317097
Potri.016G039200.v4.1	0.969094	3.0347
Potri.017G136400.v4.1	0.967648	2.0623
Potri.001G153100.v4.1	0.96691	1.37774
Potri.008G146600.v4.1	0.966602	2.58369
Potri.001G472200.v4.1	0.9666	0.519225
Potri.015G083100.v4.1	0.966149	0.721718
Potri.T124406.v4.1	0.966117	0.381007
Potri.005G139200.v4.1	0.965965	1.45345
Potri.009G051100.v4.1	0.965724	1.58378
Potri.T126306.v4.1	0.965505	1.17876
Potri.003G083000.v4.1	0.964903	0.9923
Potri.010G074800.v4.1	0.964569	1.80877
Potri.007G099600.v4.1	0.964456	0.16778
Potri.T085701.v4.1	0.963474	0.761109
Potri.009G081800.v4.1	0.963308	1.26976
Potri.003G174200.v4.1	0.963199	2.03291
Potri.001G251600.v4.1	0.963009	2.47561
Potri.016G069400.v4.1	0.962927	0.358855
Potri.007G143800.v4.1	0.962925	2.19087
Potri.001G407500.v4.1	0.962781	2.12528
Potri.014G179200.v4.1	0.962628	1.03967
Potri.006G247200.v4.1	0.962372	2.70913
Potri.007G017400.v4.1	0.962064	3.03513
Potri.001G049000.v4.1	0.961588	0.520885
Potri.001G355100.v4.1	0.961401	0.904721
Potri.015G015275.v4.1	0.961181	0.167235
Potri.015G016700.v4.1	0.961181	0.167235
Potri.019G028300.v4.1	0.961181	0.167235
Potri.002G165300.v4.1	0.961181	0.284276
Potri.010G070100.v4.1	0.961111	0.667704
Potri.010G144600.v4.1	0.961055	1.25956
Potri.006G218200.v4.1	0.960385	2.10665
Potri.011G103900.v4.1	0.960385	3.75495
Potri.018G152200.v4.1	0.960193	0.528097
Potri.007G125900.v4.1	0.959	2.55168
Potri.004G038500.v4.1	0.957916	2.34223
Potri.008G138600.v4.1	0.957825	0.387359
Potri.017G137200.v4.1	0.957408	1.97999
Potri.015G026700.v4.1	0.957054	2.24928
Potri.001G395400.v4.1	0.956057	0.425197
Potri.005G246500.v4.1	0.956049	2.48165
Potri.014G012400.v4.1	0.955097	2.47266
Potri.001G407401.v4.1	0.954922	2.67193
Potri.001G432540.v4.1	0.954766	1.15377
Potri.004G167000.v4.1	0.954237	0.412497
Potri.T126506.v4.1	0.954126	2.46496
Potri.011G108900.v4.1	0.95374	2.89533
Potri.004G192400.v4.1	0.953671	2.56098
Potri.002G101101.v4.1	0.95342	4.33735
Potri.017G098700.v4.1	0.953119	0.714619
Potri.008G114500.v4.1	0.952975	0.547036
Potri.006G015300.v4.1	0.952578	0.677238
Potri.006G065900.v4.1	0.952157	2.04524
Potri.017G109600.v4.1	0.951839	2.45215
Potri.010G214400.v4.1	0.951296	0.966784
Potri.005G087500.v4.1	0.950603	2.41112
Potri.003G095701.v4.1	0.95055	0.687965
Potri.005G066500.v4.1	0.950321	0.709411
Potri.004G178200.v4.1	0.950232	3.15728
Potri.004G120000.v4.1	0.950108	0.666588
Potri.004G048600.v4.1	0.949809	5.5502
Potri.003G073450.v4.1	0.949478	0.373616
Potri.001G105900.v4.1	0.949075	2.46661
Potri.005G063750.v4.1	0.949028	2.90957
Potri.006G039500.v4.1	0.948842	1.58526
Potri.013G022350.v4.1	0.947858	0.58043
Potri.002G021150.v4.1	0.947849	0.326065
Potri.013G040201.v4.1	0.947655	0.296701
Potri.014G134000.v4.1	0.947655	0.316846
Potri.012G084700.v4.1	0.946994	1.40773
Potri.011G045000.v4.1	0.946867	1.36128
Potri.001G224950.v4.1	0.946742	1.23812
Potri.009G127800.v4.1	0.946663	2.20395
Potri.002G029200.v4.1	0.946569	2.23388
Potri.005G130100.v4.1	0.946512	1.583
Potri.010G025800.v4.1	0.946169	0.841623
Potri.019G039600.v4.1	0.945716	3.14241
Potri.014G155100.v4.1	0.945631	0.563453
Potri.017G102500.v4.1	0.945621	0.288683
Potri.006G199500.v4.1	0.944873	1.39188
Potri.007G057050.v4.1	0.94477	0.395464
Potri.004G043600.v4.1	0.94477	0.309674
Potri.015G120100.v4.1	0.944459	0.501364
Potri.016G015500.v4.1	0.944399	2.62867
Potri.009G091100.v4.1	0.943557	0.310647
Potri.005G037400.v4.1	0.943352	1.35564
Potri.004G077650.v4.1	0.943259	1.37936
Potri.019G045800.v4.1	0.943234	2.52092
Potri.008G220600.v4.1	0.942154	4.38529
Potri.006G213200.v4.1	0.942103	1.26665
Potri.003G141700.v4.1	0.942103	1.47636
Potri.006G188600.v4.1	0.94198	2.38421
Potri.005G077400.v4.1	0.941966	1.95946
Potri.005G149701.v4.1	0.941625	2.56267
Potri.011G123500.v4.1	0.940919	1.03581
Potri.009G103600.v4.1	0.940825	1.06651
Potri.001G410800.v4.1	0.940546	0.461061
Potri.007G146800.v4.1	0.939795	2.17666
Potri.011G151400.v4.1	0.939687	1.43736
Potri.002G106800.v4.1	0.939326	3.35532
Potri.003G101300.v4.1	0.938971	0.280608
Potri.001G212900.v4.1	0.938565	1.3086
Potri.010G120800.v4.1	0.938531	0.69422
Potri.009G010200.v4.1	0.938419	0.330575
Potri.001G446966.v4.1	0.937119	0.602071
Potri.002G087400.v4.1	0.937062	2.23436
Potri.012G138800.v4.1	0.936586	1.02317
Potri.004G163600.v4.1	0.936571	1.47352
Potri.014G154000.v4.1	0.936202	2.55868
Potri.015G012000.v4.1	0.935912	2.4496
Potri.004G097700.v4.1	0.935852	1.20212
Potri.018G096056.v4.1	0.935673	1.02768
Potri.004G106100.v4.1	0.935634	0.338419
Potri.008G048300.v4.1	0.935029	3.96043
Potri.012G017600.v4.1	0.934753	1.38306
Potri.018G025900.v4.1	0.934654	0.519798
Potri.001G071500.v4.1	0.934561	2.01956
Potri.002G207093.v4.1	0.93442	2.47835
Potri.004G023788.v4.1	0.934381	0.732382
Potri.006G275000.v4.1	0.934308	1.70593
Potri.011G003200.v4.1	0.934278	1.88871
Potri.008G040400.v4.1	0.934112	0.560233
Potri.010G059401.v4.1	0.934077	1.46084
Potri.004G175500.v4.1	0.933885	1.93498
Potri.009G108600.v4.1	0.933754	1.92901
Potri.014G155500.v4.1	0.933573	0.224303
Potri.001G354300.v4.1	0.933341	2.27618
Potri.002G178000.v4.1	0.932293	0.831898
Potri.001G288301.v4.1	0.931618	0.326393
Potri.002G046800.v4.1	0.931566	4.73212
Potri.012G137600.v4.1	0.931445	0.436495
[truncated: 25,466 more rows]

## Sheet: XylemMiddle QsuB1 
Dataset S3. List of DEGs in QsuB poplar.
Unchanged				Upregulated				Downregulated				silenced		new transcript
Gene id	Log2FC	-Log10(P-value)		Gene id	Log2FC	-Log10(P-value)		Gene id	Log2FC	-Log10(P-value)		Potri.001G409300.v4.1		Potri.010G244000.v4.1
Potri.019G093900.v4.1	6.02234	1.15048		Potri.001G102400.v4.1	8.64745	5.53269		Potri.004G139600.v4.1	-6.77563	3.20623		Potri.008G196100.v4.1		Potri.001G452200.v4.1
Potri.001G254100.v4.1	5.45198	0.92406		Potri.015G108500.v4.1	6.91919	3.16472		Potri.004G139700.v4.1	-6.20764	2.78698		Potri.003G203500.v4.1		Potri.001G025701.v4.1
Potri.006G243600.v4.1	5.19447	0.72823		Potri.019G094100.v4.1	6.85842	1.39196		Potri.010G181000.v4.1	-6.09395	2.33016		Potri.008G076400.v4.1		Potri.001G212300.v4.1
Potri.012G026000.v4.1	5.12332	0.954522		Potri.004G108800.v4.1	6.25369	1.64312		Potri.011G124800.v4.1	-5.86503	3.60279		Potri.018G094100.v4.1		Potri.011G073341.v4.1
Potri.002G154700.v4.1	4.69826	0.95549		Potri.001G134500.v4.1	6.24039	3.62366		Potri.007G084501.v4.1	-5.47744	3.45941		Potri.016G033700.v4.1		Potri.001G282600.v4.1
Potri.008G050800.v4.1	4.62545	0.951446		Potri.001G134425.v4.1	6.20445	3.54577		Potri.010G120600.v4.1	-5.47135	3.19457		Potri.013G005900.v4.1		Potri.004G219450.v4.1
Potri.007G003000.v4.1	4.6071	1.10048		Potri.014G075200.v4.1	6.13412	2.59803		Potri.001G385900.v4.1	-5.16695	2.07285		Potri.001G109100.v4.1		Potri.011G030300.v4.1
Potri.001G019700.v4.1	4.46269	1.2191		Potri.018G041700.v4.1	5.7675	1.81333		Potri.015G040400.v4.1	-5.12083	2.47759		Potri.007G084100.v4.1		Potri.013G067500.v4.1
Potri.005G252100.v4.1	4.3381	0.82354		Potri.011G007800.v4.1	5.642	2.77137		Potri.005G206901.v4.1	-5.08603	2.47567		Potri.004G219800.v4.1		Potri.014G146000.v4.1
Potri.002G165300.v4.1	4.33539	1.0503		Potri.016G002900.v4.1	5.48118	2.57929		Potri.004G174800.v4.1	-5.05632	4.48196		Potri.012G020100.v4.1		Potri.019G017850.v4.1
Potri.006G099900.v4.1	4.28141	1.16454		Potri.005G135300.v4.1	5.45965	1.63694		Potri.019G117800.v4.1	-4.99247	2.58005		Potri.004G009800.v4.1		Potri.015G054900.v4.1
Potri.009G069100.v4.1	4.23907	0.709766		Potri.014G076200.v4.1	5.45896	3.7062		Potri.005G103800.v4.1	-4.93884	3.30858		Potri.010G156800.v4.1		Potri.017G115900.v4.1
Potri.004G165500.v4.1	4.22266	1.13506		Potri.010G061700.v4.1	5.34833	1.75747		Potri.010G051100.v4.1	-4.90689	1.87074		Potri.010G074500.v4.1		Potri.014G151101.v4.1
Potri.007G010200.v4.1	4.21098	1.049		Potri.018G106000.v4.1	5.34626	2.9317		Potri.002G017700.v4.1	-4.74737	2.2028		Potri.012G069700.v4.1		Potri.014G103000.v4.1
Potri.T124708.v4.1	3.99907	1.09053		Potri.016G017232.v4.1	5.32557	4.53044		Potri.002G055566.v4.1	-4.71202	2.3266		Potri.003G141800.v4.1		Potri.010G121650.v4.1
Potri.001G203300.v4.1	3.99646	0.888555		Potri.001G151500.v4.1	5.25241	6.35504		Potri.007G084901.v4.1	-4.66846	3.0355		Potri.016G076000.v4.1		Potri.009G169900.v4.1
Potri.002G022600.v4.1	3.9583	1.23772		Potri.001G158700.v4.1	5.25138	4.31637		Potri.003G025800.v4.1	-4.65756	3.83542		Potri.009G008300.v4.1		Potri.001G328300.v4.1
Potri.006G068100.v4.1	3.85849	1.19052		Potri.019G080700.v4.1	5.08773	2.33192		Potri.002G088600.v4.1	-4.5644	5.18938		Potri.010G248401.v4.1		Potri.011G051700.v4.1
Potri.019G017300.v4.1	3.8232	1.11694		Potri.017G039301.v4.1	5.08509	4.53784		Potri.005G093800.v4.1	-4.49101	2.74237		Potri.014G159800.v4.1		Potri.008G022232.v4.1
Potri.002G047750.v4.1	3.74014	1.27366		Potri.006G048200.v4.1	5.0328	2.97454		Potri.016G031100.v4.1	-4.44621	2.50351		Potri.011G064300.v4.1		Potri.019G014354.v4.1
Potri.002G083500.v4.1	3.70914	0.88748		Potri.005G203200.v4.1	5.02758	3.02995		Potri.009G145700.v4.1	-4.43155	2.38148		Potri.013G019500.v4.1		Potri.014G161200.v4.1
Potri.009G134700.v4.1	3.70193	1.24929		Potri.017G004600.v4.1	4.97031	2.02271		Potri.001G393800.v4.1	-4.32389	1.59609		Potri.012G014700.v4.1		Potri.013G039700.v4.1
Potri.006G188300.v4.1	3.70153	1.11923		Potri.001G006600.v4.1	4.96644	1.91188		Potri.002G141700.v4.1	-4.30965	2.9199		Potri.006G091700.v4.1		Potri.005G097000.v4.1
Potri.013G142501.v4.1	3.697	0.784562		Potri.013G100800.v4.1	4.89938	1.48333		Potri.016G028600.v4.1	-4.30025	1.68444		Potri.001G447500.v4.1		Potri.003G102000.v4.1
Potri.019G129400.v4.1	3.68293	0.767814		Potri.001G139700.v4.1	4.87807	2.19488		Potri.017G112400.v4.1	-4.28957	1.72658		Potri.001G045000.v4.1		Potri.005G053750.v4.1
Potri.006G006300.v4.1	3.66127	0.914005		Potri.013G101000.v4.1	4.86444	1.62925		Potri.002G060900.v4.1	-4.22213	2.17657		Potri.013G052500.v4.1		Potri.014G094700.v4.1
Potri.018G152100.v4.1	3.64207	0.888692		Potri.002G136400.v4.1	4.86109	1.78315		Potri.001G269000.v4.1	-4.14752	1.61091		Potri.001G067501.v4.1		Potri.002G155300.v4.1
Potri.019G017600.v4.1	3.63819	1.01267		Potri.018G096000.v4.1	4.81384	4.33443		Potri.008G156800.v4.1	-4.101	1.92953		Potri.003G205700.v4.1		Potri.017G137600.v4.1
Potri.011G027501.v4.1	3.63243	1.13564		Potri.019G063900.v4.1	4.77618	1.44923		Potri.004G172300.v4.1	-4.05212	1.75991		Potri.003G116900.v4.1		Potri.003G152250.v4.1
Potri.008G005500.v4.1	3.61875	1.12912		Potri.005G054000.v4.1	4.74786	2.09273		Potri.006G036300.v4.1	-4.03975	2.4658		Potri.001G074800.v4.1		Potri.007G000801.v4.1
Potri.005G189800.v4.1	3.58732	0.739058		Potri.004G067800.v4.1	4.69262	1.72547		Potri.013G103500.v4.1	-4.03519	4.01901		Potri.009G008600.v4.1		Potri.015G002800.v4.1
Potri.007G039300.v4.1	3.5174	0.746396		Potri.002G102900.v4.1	4.69237	2.95479		Potri.014G111400.v4.1	-4.00556	1.85135		Potri.002G130500.v4.1		Potri.015G016100.v4.1
Potri.008G121900.v4.1	3.45811	1.22815		Potri.019G040500.v4.1	4.67462	2.14855		Potri.002G004100.v4.1	-3.9963	2.76096		Potri.002G151300.v4.1		Potri.003G139900.v4.1
Potri.018G099400.v4.1	3.45765	0.914045		Potri.005G200400.v4.1	4.67086	4.25366		Potri.015G037400.v4.1	-3.93744	1.3456		Potri.002G191900.v4.1		Potri.004G012601.v4.1
Potri.013G075801.v4.1	3.44994	0.552502		Potri.011G162600.v4.1	4.61759	2.70298		Potri.007G064200.v4.1	-3.91282	3.21324		Potri.003G061400.v4.1		Potri.006G118500.v4.1
Potri.003G124000.v4.1	3.44857	0.601181		Potri.007G143700.v4.1	4.55568	3.14354		Potri.010G123000.v4.1	-3.90808	3.22214		Potri.006G070200.v4.1		Potri.014G073900.v4.1
Potri.012G025351.v4.1	3.44413	0.469678		Potri.006G007400.v4.1	4.54852	1.48363		Potri.018G059800.v4.1	-3.88408	1.85079		Potri.006G217900.v4.1		Potri.015G028000.v4.1
Potri.006G218000.v4.1	3.43224	0.46331		Potri.019G125100.v4.1	4.53642	1.39956		Potri.006G036200.v4.1	-3.81778	2.48794		Potri.010G206001.v4.1		Potri.009G144900.v4.1
Potri.012G071200.v4.1	3.42329	1.2827		Potri.004G144600.v4.1	4.53143	3.01651		Potri.007G006500.v4.1	-3.80329	2.09631		Potri.010G125000.v4.1		Potri.016G131500.v4.1
Potri.006G241400.v4.1	3.41181	0.658276		Potri.008G205000.v4.1	4.49386	3.20242		Potri.008G034000.v4.1	-3.76605	5.48568		Potri.013G147300.v4.1		Potri.002G046200.v4.1
Potri.004G086700.v4.1	3.40465	1.10226		Potri.013G100700.v4.1	4.46784	1.61977		Potri.002G087500.v4.1	-3.7417	2.15811		Potri.015G040700.v4.1		Potri.006G208200.v4.1
Potri.008G011461.v4.1	3.38165	0.982636		Potri.011G046600.v4.1	4.44683	3.43161		Potri.009G039700.v4.1	-3.70382	6.3008		Potri.001G005600.v4.1		Potri.014G160100.v4.1
Potri.016G135800.v4.1	3.35309	0.411531		Potri.017G118700.v4.1	4.44448	1.44253		Potri.001G235300.v4.1	-3.69914	4.17038		Potri.009G141500.v4.1		Potri.011G161400.v4.1
Potri.008G128700.v4.1	3.32341	1.19106		Potri.015G082900.v4.1	4.44045	5.49425		Potri.007G043100.v4.1	-3.68605	1.5313		Potri.016G072000.v4.1		Potri.016G016400.v4.1
Potri.011G047300.v4.1	3.32051	0.975752		Potri.004G235500.v4.1	4.37072	2.79886		Potri.001G447300.v4.1	-3.64343	1.36514		Potri.007G009300.v4.1		Potri.017G075800.v4.1
Potri.015G148200.v4.1	3.31626	1.02507		Potri.006G126401.v4.1	4.33987	3.85302		Potri.003G207000.v4.1	-3.63887	2.7013		Potri.005G257200.v4.1		Potri.001G157750.v4.1
Potri.001G015400.v4.1	3.30911	0.519719		Potri.010G196400.v4.1	4.33018	1.30406		Potri.001G414000.v4.1	-3.62736	2.0871		Potri.010G161250.v4.1		Potri.008G028200.v4.1
Potri.004G007500.v4.1	3.30771	1.14059		Potri.001G107600.v4.1	4.31781	2.70845		Potri.005G221400.v4.1	-3.61031	2.20772		Potri.018G118116.v4.1		Potri.015G014850.v4.1
Potri.005G200700.v4.1	3.29642	0.581724		Potri.005G074300.v4.1	4.29323	4.55325		Potri.006G160700.v4.1	-3.60119	3.30123		Potri.013G052200.v4.1		Potri.014G186600.v4.1
Potri.016G121000.v4.1	3.29035	0.985518		Potri.001G100800.v4.1	4.28342	2.24398		Potri.003G026325.v4.1	-3.59047	1.3166		Potri.005G165100.v4.1		Potri.006G128900.v4.1
Potri.018G111800.v4.1	3.28273	1.15604		Potri.018G114801.v4.1	4.22722	2.32369		Potri.014G126900.v4.1	-3.54504	1.52165		Potri.019G060210.v4.1		Potri.013G125300.v4.1
Potri.003G025100.v4.1	3.27213	1.1805		Potri.007G068300.v4.1	4.22653	3.10277		Potri.009G128000.v4.1	-3.52893	2.81373		Potri.011G072791.v4.1		Potri.002G235000.v4.1
Potri.013G091200.v4.1	3.26008	0.730676		Potri.005G176000.v4.1	4.19967	1.52375		Potri.011G063900.v4.1	-3.52838	1.56514		Potri.002G003800.v4.1		Potri.010G144700.v4.1
Potri.001G034100.v4.1	3.25851	0.877785		Potri.001G320601.v4.1	4.19765	3.01342		Potri.003G219200.v4.1	-3.49239	5.39791		Potri.008G121500.v4.1		Potri.008G022501.v4.1
Potri.006G196950.v4.1	3.24558	1.26829		Potri.008G019600.v4.1	4.184	1.44471		Potri.008G187100.v4.1	-3.4907	2.46562		Potri.005G027400.v4.1		Potri.018G094000.v4.1
Potri.001G203500.v4.1	3.23897	1.03248		Potri.001G288301.v4.1	4.17388	2.60338		Potri.016G006500.v4.1	-3.45877	4.36837		Potri.001G323500.v4.1		Potri.012G015670.v4.1
Potri.017G147000.v4.1	3.23447	0.588706		Potri.019G120000.v4.1	4.17278	2.06768		Potri.013G001800.v4.1	-3.45598	1.92858		Potri.009G114800.v4.1		Potri.001G099500.v4.1
Potri.001G083200.v4.1	3.21731	0.60645		Potri.010G099200.v4.1	4.17075	2.29438		Potri.013G029800.v4.1	-3.44891	2.66374		Potri.001G093300.v4.1		Potri.001G121800.v4.1
Potri.004G020400.v4.1	3.20807	0.390259		Potri.016G102032.v4.1	4.14822	3.63814		Potri.001G106200.v4.1	-3.41881	1.78346		Potri.001G021300.v4.1		Potri.005G201250.v4.1
Potri.018G021400.v4.1	3.20254	1.01442		Potri.017G006000.v4.1	4.14527	1.92503		Potri.002G247600.v4.1	-3.4172	5.3964		Potri.003G025566.v4.1		Potri.018G088074.v4.1
Potri.002G253400.v4.1	3.1915	0.81778		Potri.009G110600.v4.1	4.14028	2.38661		Potri.008G143000.v4.1	-3.38977	1.61396		Potri.007G028200.v4.1		Potri.003G202200.v4.1
Potri.011G150500.v4.1	3.18962	1.17894		Potri.008G153300.v4.1	4.13639	2.31987		Potri.016G067700.v4.1	-3.3893	1.32129		Potri.015G092600.v4.1		Potri.005G150450.v4.1
Potri.006G089800.v4.1	3.17463	0.473724		Potri.010G060900.v4.1	4.12238	4.03009		Potri.002G120900.v4.1	-3.38457	3.83956		Potri.013G134300.v4.1		Potri.014G018801.v4.1
Potri.005G059900.v4.1	3.17306	1.2538		Potri.015G100800.v4.1	4.11776	2.08484		Potri.002G253000.v4.1	-3.36362	1.31236		Potri.019G028500.v4.1		Potri.013G147900.v4.1
Potri.013G151333.v4.1	3.17259	1.02385		Potri.007G147000.v4.1	4.10368	3.81278		Potri.013G014300.v4.1	-3.35755	2.18589		Potri.008G049200.v4.1		Potri.003G142301.v4.1
Potri.001G225400.v4.1	3.16912	1.02122		Potri.008G043300.v4.1	4.10364	2.91024		Potri.006G094300.v4.1	-3.32625	2.8694		Potri.014G030700.v4.1		Potri.007G061520.v4.1
Potri.013G114200.v4.1	3.15741	0.769384		Potri.012G047600.v4.1	4.08746	2.1014		Potri.009G121700.v4.1	-3.32435	5.62359		Potri.004G002400.v4.1		Potri.007G004300.v4.1
Potri.001G203900.v4.1	3.1473	1.19419		Potri.001G203800.v4.1	4.07744	1.30646		Potri.009G088466.v4.1	-3.32383	1.48965		Potri.007G050500.v4.1		Potri.005G056700.v4.1
Potri.001G144800.v4.1	3.14129	0.907387		Potri.019G079401.v4.1	4.06228	1.66907		Potri.016G071100.v4.1	-3.31674	3.05288		Potri.001G005100.v4.1		Potri.019G017304.v4.1
Potri.011G073700.v4.1	3.13421	1.23812		Potri.009G143900.v4.1	4.04085	1.89282		Potri.002G182100.v4.1	-3.30039	1.69533		Potri.002G012100.v4.1		Potri.004G120400.v4.1
Potri.009G025200.v4.1	3.11661	0.621287		Potri.004G058500.v4.1	4.02544	2.67781		Potri.009G115200.v4.1	-3.27415	5.13114		Potri.011G137000.v4.1		Potri.003G026150.v4.1
Potri.007G135000.v4.1	3.11449	0.820603		Potri.017G098600.v4.1	4.02316	1.43575		Potri.002G053400.v4.1	-3.27009	1.99234		Potri.019G044000.v4.1		Potri.010G053800.v4.1
Potri.003G113600.v4.1	3.11221	0.937748		Potri.008G134000.v4.1	4.02019	1.69152		Potri.010G073300.v4.1	-3.23198	4.30673		Potri.015G016300.v4.1		Potri.010G173050.v4.1
Potri.010G142300.v4.1	3.08613	0.956436		Potri.005G168100.v4.1	4.01845	1.72425		Potri.001G385600.v4.1	-3.22362	1.90928		Potri.008G017600.v4.1		Potri.014G059800.v4.1
Potri.005G061366.v4.1	3.08429	1.04392		Potri.001G169600.v4.1	4.01757	2.64687		Potri.017G062100.v4.1	-3.20213	3.29669		Potri.008G005300.v4.1		Potri.013G066680.v4.1
Potri.005G007600.v4.1	3.08308	0.731864		Potri.010G211500.v4.1	4.01635	1.81321		Potri.008G006900.v4.1	-3.19928	2.84906				Potri.018G096300.v4.1
Potri.013G056400.v4.1	3.08226	1.14731		Potri.011G118900.v4.1	4.00343	3.95958		Potri.016G000700.v4.1	-3.18542	1.73432				Potri.011G130850.v4.1
Potri.004G036200.v4.1	3.05889	0.862375		Potri.001G334500.v4.1	3.99262	1.45851		Potri.012G140200.v4.1	-3.18506	1.48736				Potri.008G010000.v4.1
Potri.005G000066.v4.1	3.05038	0.591686		Potri.017G131100.v4.1	3.98265	2.24935		Potri.019G060400.v4.1	-3.17343	2.38042				Potri.011G130800.v4.1
Potri.003G096000.v4.1	3.05038	0.5217		Potri.001G233600.v4.1	3.98109	3.59715		Potri.002G126100.v4.1	-3.16149	2.51544				Potri.015G009450.v4.1
Potri.003G028557.v4.1	3.04696	1.26316		Potri.004G102600.v4.1	3.9746	2.91419		Potri.019G099600.v4.1	-3.15903	2.46299				Potri.011G114000.v4.1
Potri.006G134050.v4.1	3.04575	0.99366		Potri.014G026500.v4.1	3.9734	2.15106		Potri.003G159400.v4.1	-3.15553	2.45852				Potri.004G051800.v4.1
Potri.012G020200.v4.1	3.02396	0.725192		Potri.005G082100.v4.1	3.94646	3.88484		Potri.001G048300.v4.1	-3.13953	1.46857				Potri.008G157300.v4.1
Potri.004G027200.v4.1	3.02031	1.00102		Potri.004G231300.v4.1	3.9316	2.20385		Potri.019G058000.v4.1	-3.13367	5.62565				Potri.010G130200.v4.1
Potri.001G379700.v4.1	3.01847	0.636189		Potri.015G041900.v4.1	3.92359	2.68698		Potri.002G043000.v4.1	-3.12582	4.71845				Potri.006G088801.v4.1
Potri.012G005600.v4.1	3.01757	0.716862		Potri.012G011500.v4.1	3.90122	1.76294		Potri.010G148300.v4.1	-3.12572	1.69303				Potri.001G324500.v4.1
Potri.004G106600.v4.1	3.01582	0.701097		Potri.009G063300.v4.1	3.89909	3.74606		Potri.010G073166.v4.1	-3.12287	4.05773				Potri.005G000033.v4.1
Potri.012G033866.v4.1	3.01232	0.444706		Potri.001G157600.v4.1	3.88546	1.86799		Potri.003G008600.v4.1	-3.11244	2.25375				Potri.003G059700.v4.1
Potri.014G066700.v4.1	3.00881	0.378609		Potri.001G114000.v4.1	3.86054	1.62142		Potri.011G063100.v4.1	-3.09619	3.37398				Potri.006G277000.v4.1
Potri.005G008800.v4.1	2.99254	0.937582		Potri.006G024300.v4.1	3.85566	2.48891		Potri.013G118200.v4.1	-3.09293	1.55715				Potri.004G224500.v4.1
Potri.011G041600.v4.1	2.984	0.377365		Potri.002G141200.v4.1	3.83118	1.83455		Potri.002G109300.v4.1	-3.08908	3.86503				Potri.005G103400.v4.1
Potri.004G231551.v4.1	2.98396	1.22088		Potri.017G110800.v4.1	3.82642	2.1804		Potri.015G001700.v4.1	-3.07103	1.65913				Potri.018G090200.v4.1
Potri.017G015800.v4.1	2.98154	0.867394		Potri.006G024250.v4.1	3.82382	1.6477		Potri.017G044800.v4.1	-3.05925	1.72201				Potri.006G055100.v4.1
Potri.007G141700.v4.1	2.97503	0.775959		Potri.018G009200.v4.1	3.82026	3.85964		Potri.014G088400.v4.1	-3.05664	1.56543				Potri.006G104150.v4.1
Potri.004G159100.v4.1	2.97094	1.03624		Potri.012G134100.v4.1	3.80526	2.92223		Potri.001G385400.v4.1	-3.04471	1.54714				Potri.011G073091.v4.1
Potri.009G019300.v4.1	2.95984	0.396213		Potri.014G070300.v4.1	3.79142	2.83792		Potri.005G000700.v4.1	-3.04322	2.19738
Potri.006G022600.v4.1	2.95851	0.945955		Potri.012G081300.v4.1	3.7911	2.10799		Potri.014G146800.v4.1	-3.03747	1.30917
Potri.006G166800.v4.1	2.94826	0.968526		Potri.003G059800.v4.1	3.78915	4.13947		Potri.002G063300.v4.1	-3.03526	1.42407
Potri.001G096680.v4.1	2.94116	0.615926		Potri.008G069800.v4.1	3.78759	1.48828		Potri.008G050700.v4.1	-3.02943	2.2778
Potri.006G230700.v4.1	2.91123	1.02835		Potri.009G162800.v4.1	3.78579	4.71847		Potri.001G416500.v4.1	-3.02507	3.8
Potri.018G085700.v4.1	2.89655	1.16144		Potri.004G231525.v4.1	3.75544	1.42081		Potri.009G003800.v4.1	-3.0177	2.56408
Potri.010G092400.v4.1	2.89308	0.724285		Potri.012G017400.v4.1	3.7525	3.09353		Potri.004G164700.v4.1	-3.0105	1.69817
Potri.008G087000.v4.1	2.89194	1.04854		Potri.009G019200.v4.1	3.74168	2.30329		Potri.019G013797.v4.1	-2.98722	1.72348
Potri.004G096000.v4.1	2.87738	0.697972		Potri.017G028150.v4.1	3.73988	1.86067		Potri.012G032500.v4.1	-2.98527	2.67741
Potri.018G089400.v4.1	2.87388	0.371577		Potri.016G102100.v4.1	3.71819	3.38687		Potri.013G144200.v4.1	-2.95873	4.69302
Potri.018G088600.v4.1	2.87091	0.449889		Potri.009G014750.v4.1	3.71535	2.17244		Potri.001G162600.v4.1	-2.95454	1.8367
Potri.011G126900.v4.1	2.84924	0.447067		Potri.004G185300.v4.1	3.71413	3.76844		Potri.001G407900.v4.1	-2.94612	2.67068
Potri.001G395900.v4.1	2.8453	0.700807		Potri.017G093833.v4.1	3.70685	3.7672		Potri.003G169600.v4.1	-2.94042	1.64924
Potri.003G211800.v4.1	2.84303	0.837432		Potri.T011300.v4.1	3.70524	2.7419		Potri.005G050000.v4.1	-2.93434	2.44189
Potri.018G085001.v4.1	2.83933	0.999274		Potri.005G180200.v4.1	3.70461	3.79699		Potri.008G158000.v4.1	-2.92883	1.98683
Potri.018G147501.v4.1	2.83933	0.999274		Potri.010G225600.v4.1	3.6925	5.26196		Potri.010G055300.v4.1	-2.92665	4.3415
Potri.001G460801.v4.1	2.83472	0.495694		Potri.019G084500.v4.1	3.66838	2.19907		Potri.009G024500.v4.1	-2.92503	2.28424
Potri.016G099200.v4.1	2.82064	1.18221		Potri.008G118000.v4.1	3.6624	4.70212		Potri.009G025102.v4.1	-2.92422	5.8578
Potri.009G120400.v4.1	2.80876	1.14324		Potri.008G047900.v4.1	3.64945	1.5597		Potri.015G014000.v4.1	-2.91678	4.13368
Potri.004G194250.v4.1	2.80331	0.697844		Potri.014G037200.v4.1	3.64831	1.90798		Potri.009G034150.v4.1	-2.90844	1.77807
Potri.006G097200.v4.1	2.79319	1.03166		Potri.017G028450.v4.1	3.64059	1.69546		Potri.015G020000.v4.1	-2.90373	2.50529
Potri.005G181000.v4.1	2.79314	1.04923		Potri.010G194650.v4.1	3.62288	3.36221		Potri.012G021500.v4.1	-2.90355	2.42777
Potri.001G466166.v4.1	2.78595	0.891109		Potri.016G103500.v4.1	3.61901	3.07487		Potri.009G164000.v4.1	-2.90302	2.88536
Potri.002G034250.v4.1	2.77672	0.441834		Potri.007G105000.v4.1	3.61804	1.4726		Potri.011G141700.v4.1	-2.89842	1.49056
Potri.016G124000.v4.1	2.76958	0.948442		Potri.004G088700.v4.1	3.59884	3.9774		Potri.018G001700.v4.1	-2.87318	4.0025
Potri.017G023400.v4.1	2.76203	0.648781		Potri.010G068000.v4.1	3.59742	2.09202		Potri.007G029100.v4.1	-2.85958	1.97517
Potri.006G191100.v4.1	2.75593	0.489737		Potri.017G028100.v4.1	3.59522	2.41449		Potri.006G006000.v4.1	-2.83797	3.1627
Potri.017G147200.v4.1	2.75569	0.6891		Potri.012G003500.v4.1	3.58604	1.64713		Potri.008G149600.v4.1	-2.8246	4.27446
Potri.015G084200.v4.1	2.75323	0.776555		Potri.017G128900.v4.1	3.58345	3.84789		Potri.003G084366.v4.1	-2.82041	3.97696
Potri.010G109100.v4.1	2.74723	0.593785		Potri.006G008300.v4.1	3.57914	1.43129		Potri.004G207200.v4.1	-2.80577	2.87273
Potri.007G126501.v4.1	2.7412	0.363978		Potri.002G156600.v4.1	3.57906	1.86671		Potri.018G146100.v4.1	-2.80556	3.95568
Potri.006G265801.v4.1	2.73324	0.672599		Potri.018G099700.v4.1	3.57769	1.91161		Potri.010G091000.v4.1	-2.79597	2.02105
Potri.010G253001.v4.1	2.72838	1.17157		Potri.004G082400.v4.1	3.55639	1.50097		Potri.003G126800.v4.1	-2.78015	2.4364
Potri.006G166701.v4.1	2.7258	0.910219		Potri.016G016500.v4.1	3.55603	1.44222		Potri.017G046800.v4.1	-2.77389	2.19514
Potri.003G168200.v4.1	2.71344	0.876936		Potri.001G112100.v4.1	3.55027	3.56544		Potri.015G002001.v4.1	-2.76461	1.70135
Potri.003G069802.v4.1	2.70261	0.68485		Potri.005G056800.v4.1	3.54432	1.49414		Potri.009G055000.v4.1	-2.75272	2.69506
Potri.014G095200.v4.1	2.70261	0.962528		Potri.004G086600.v4.1	3.54427	1.95168		Potri.011G153400.v4.1	-2.74903	1.46772
Potri.006G050600.v4.1	2.69846	0.920521		Potri.018G096042.v4.1	3.53958	3.41305		Potri.018G141500.v4.1	-2.74295	3.58899
Potri.001G218800.v4.1	2.69788	1.16976		Potri.004G051900.v4.1	3.53879	2.22172		Potri.017G120500.v4.1	-2.73516	2.01101
Potri.006G243700.v4.1	2.69733	0.674371		Potri.017G004800.v4.1	3.53819	2.05437		Potri.001G232100.v4.1	-2.72601	2.35864
Potri.019G082300.v4.1	2.68842	0.997026		Potri.007G110500.v4.1	3.5373	6.77258		Potri.019G014382.v4.1	-2.71685	1.77358
Potri.009G108700.v4.1	2.66635	0.967263		Potri.006G047200.v4.1	3.53518	1.53483		Potri.001G101200.v4.1	-2.70812	2.28678
Potri.003G101900.v4.1	2.66631	0.918244		Potri.006G193000.v4.1	3.53231	1.30315		Potri.001G008160.v4.1	-2.70773	5.78522
Potri.006G100300.v4.1	2.66487	0.642233		Potri.010G169000.v4.1	3.52582	2.54985		Potri.006G248200.v4.1	-2.70138	2.7053
Potri.019G018200.v4.1	2.66297	0.832972		Potri.014G020700.v4.1	3.52503	1.99048		Potri.011G053300.v4.1	-2.70008	2.47953
Potri.009G069200.v4.1	2.64725	0.914283		Potri.015G011900.v4.1	3.52292	1.40683		Potri.015G050500.v4.1	-2.69833	1.39583
Potri.015G092500.v4.1	2.64425	0.576341		Potri.001G437400.v4.1	3.50867	1.94692		Potri.012G140133.v4.1	-2.69537	2.52749
Potri.003G112800.v4.1	2.63358	0.649063		Potri.011G103000.v4.1	3.50125	1.3307		Potri.012G055100.v4.1	-2.6793	2.97468
Potri.004G172700.v4.1	2.63163	1.15502		Potri.001G239650.v4.1	3.49384	3.42645		Potri.002G113600.v4.1	-2.66332	2.19305
Potri.002G247200.v4.1	2.62051	1.07251		Potri.015G106101.v4.1	3.49378	7.23018		Potri.001G271400.v4.1	-2.65921	2.34573
Potri.015G141800.v4.1	2.61875	0.417666		Potri.008G212300.v4.1	3.49248	1.42196		Potri.001G001000.v4.1	-2.62945	1.65209
Potri.005G044333.v4.1	2.60627	0.35549		Potri.004G076700.v4.1	3.48948	2.78246		Potri.008G033900.v4.1	-2.62329	4.2596
Potri.003G162500.v4.1	2.60473	1.29124		Potri.019G064700.v4.1	3.48858	2.04386		Potri.007G082600.v4.1	-2.62308	1.65123
Potri.004G038400.v4.1	2.59246	1.05858		Potri.007G117050.v4.1	3.48166	4.25466		Potri.001G152500.v4.1	-2.61607	5.62999
Potri.019G059000.v4.1	2.5867	1.07856		Potri.002G206400.v4.1	3.47145	2.44688		Potri.008G080100.v4.1	-2.6128	3.62658
Potri.001G071400.v4.1	2.5788	0.933864		Potri.006G215700.v4.1	3.46548	3.07779		Potri.005G223000.v4.1	-2.60384	2.4828
Potri.003G036900.v4.1	2.57743	1.12856		Potri.018G096063.v4.1	3.46105	2.56772		Potri.016G044100.v4.1	-2.59298	2.00828
Potri.013G090300.v4.1	2.57075	0.646667		Potri.010G125100.v4.1	3.44959	3.54944		Potri.014G110800.v4.1	-2.56123	4.08848
Potri.001G305200.v4.1	2.56333	1.08311		Potri.006G023700.v4.1	3.44862	1.64267		Potri.003G188500.v4.1	-2.54361	3.29555
Potri.012G118600.v4.1	2.56188	0.906758		Potri.002G006501.v4.1	3.43901	1.48087		Potri.009G045500.v4.1	-2.54048	1.96776
Potri.009G000100.v4.1	2.56119	0.832834		Potri.004G230800.v4.1	3.4361	3.48097		Potri.003G193500.v4.1	-2.5397	2.69863
Potri.016G093988.v4.1	2.548	0.522521		Potri.010G250500.v4.1	3.42905	2.23792		Potri.016G049300.v4.1	-2.53828	3.65157
Potri.011G005100.v4.1	2.54475	0.675647		Potri.006G002600.v4.1	3.41982	4.90585		Potri.001G231300.v4.1	-2.53636	1.50779
Potri.004G168600.v4.1	2.54161	0.732404		Potri.002G116500.v4.1	3.41829	1.73053		Potri.012G053400.v4.1	-2.53581	2.92948
Potri.005G124200.v4.1	2.53141	1.16822		Potri.001G013400.v4.1	3.41648	2.73115		Potri.013G048466.v4.1	-2.53374	1.85365
Potri.015G026300.v4.1	2.52725	0.640617		Potri.006G059400.v4.1	3.39542	2.15651		Potri.017G045900.v4.1	-2.53319	2.82733
Potri.008G016900.v4.1	2.52677	1.19716		Potri.011G052000.v4.1	3.38993	2.34195		Potri.017G049500.v4.1	-2.52617	2.39232
Potri.018G124400.v4.1	2.5258	0.642404		Potri.013G062200.v4.1	3.38932	1.38686		Potri.001G312800.v4.1	-2.50995	1.73743
Potri.008G050000.v4.1	2.52459	1.29437		Potri.008G220800.v4.1	3.38497	3.0294		Potri.001G307800.v4.1	-2.50512	3.8864
Potri.015G081300.v4.1	2.51797	1.04016		Potri.015G083100.v4.1	3.37808	1.40249		Potri.001G308200.v4.1	-2.49935	2.1804
Potri.005G164900.v4.1	2.51232	0.881572		Potri.005G058501.v4.1	3.37606	3.2679		Potri.015G031400.v4.1	-2.49814	2.52666
Potri.014G038200.v4.1	2.50499	0.492455		Potri.001G015500.v4.1	3.37081	2.52551		Potri.015G069600.v4.1	-2.49783	1.73507
Potri.012G139000.v4.1	2.50433	1.09414		Potri.011G157100.v4.1	3.36703	4.6409		Potri.005G095900.v4.1	-2.49762	1.43699
Potri.004G096200.v4.1	2.4902	1.02057		Potri.006G167901.v4.1	3.35951	3.1923		Potri.016G063900.v4.1	-2.48918	3.38733
Potri.010G061100.v4.1	2.47981	1.06435		Potri.004G170442.v4.1	3.35755	2.40281		Potri.004G076100.v4.1	-2.47958	2.84772
Potri.006G071600.v4.1	2.45994	0.718843		Potri.018G044100.v4.1	3.35535	3.0611		Potri.017G125500.v4.1	-2.47491	1.74833
Potri.019G108200.v4.1	2.45943	0.643193		Potri.011G000500.v4.1	3.3356	1.51834		Potri.004G119700.v4.1	-2.47408	1.77472
Potri.004G074800.v4.1	2.44767	1.02532		Potri.001G441180.v4.1	3.329	2.46895		Potri.010G010448.v4.1	-2.47373	4.82679
Potri.008G187700.v4.1	2.4462	1.04504		Potri.001G181701.v4.1	3.32683	1.92543		Potri.019G121100.v4.1	-2.47356	1.48061
Potri.017G096000.v4.1	2.44572	1.08274		Potri.004G015600.v4.1	3.31939	2.43257		Potri.007G104801.v4.1	-2.46058	2.66231
Potri.006G206500.v4.1	2.44057	0.46488		Potri.011G015801.v4.1	3.31285	2.49616		Potri.002G187300.v4.1	-2.45736	3.911
Potri.013G013500.v4.1	2.43987	0.634293		Potri.004G235600.v4.1	3.30668	3.10884		Potri.006G037000.v4.1	-2.45665	1.68708
Potri.014G126600.v4.1	2.42523	0.63963		Potri.008G217700.v4.1	3.29918	2.01852		Potri.004G164800.v4.1	-2.45439	1.30793
Potri.011G076400.v4.1	2.42297	0.342611		Potri.001G251100.v4.1	3.29642	1.77882		Potri.019G123900.v4.1	-2.44864	3.70106
Potri.017G126000.v4.1	2.42033	0.697988		Potri.016G124900.v4.1	3.29402	3.0554		Potri.007G029500.v4.1	-2.4402	2.63478
Potri.019G050200.v4.1	2.42029	0.808549		Potri.015G087900.v4.1	3.28701	3.41746		Potri.008G003400.v4.1	-2.43747	1.70529
Potri.009G095400.v4.1	2.41853	0.796986		Potri.006G103900.v4.1	3.28435	2.43834		Potri.010G167600.v4.1	-2.42481	2.0169
Potri.001G233950.v4.1	2.41769	0.996033		Potri.009G156600.v4.1	3.28171	2.43775		Potri.010G003200.v4.1	-2.41812	5.9725
Potri.T084900.v4.1	2.41769	0.996033		Potri.005G246900.v4.1	3.27934	3.36103		Potri.002G042500.v4.1	-2.41394	2.26633
Potri.011G037300.v4.1	2.4098	1.047		Potri.016G031800.v4.1	3.27745	2.119		Potri.003G185401.v4.1	-2.40465	1.89781
Potri.012G105300.v4.1	2.40879	1.02747		Potri.012G098200.v4.1	3.27721	2.05068		Potri.012G102300.v4.1	-2.40411	2.11082
Potri.017G096600.v4.1	2.40617	0.905375		Potri.002G081000.v4.1	3.26711	3.92036		Potri.019G057800.v4.1	-2.40272	2.90129
Potri.016G082000.v4.1	2.40574	0.708688		Potri.013G111900.v4.1	3.26207	5.77168		Potri.001G303700.v4.1	-2.39959	2.71573
Potri.013G121300.v4.1	2.40453	1.24182		Potri.018G063901.v4.1	3.25799	2.06013		Potri.019G063600.v4.1	-2.39599	4.14009
Potri.004G014351.v4.1	2.40242	0.623542		Potri.001G061100.v4.1	3.25229	3.37562		Potri.001G021600.v4.1	-2.39002	6.56992
Potri.001G230604.v4.1	2.39097	0.492673		Potri.003G137300.v4.1	3.24595	3.99292		Potri.001G175700.v4.1	-2.38702	1.35738
Potri.003G080050.v4.1	2.39097	0.492673		Potri.001G184300.v4.1	3.24318	2.69357		Potri.003G163800.v4.1	-2.38152	2.85729
Potri.017G009600.v4.1	2.38718	1.14247		Potri.002G012900.v4.1	3.24161	3.16539		Potri.009G039500.v4.1	-2.37602	3.5441
Potri.009G154100.v4.1	2.38286	0.545358		Potri.006G205600.v4.1	3.24072	4.19678		Potri.008G141100.v4.1	-2.36705	2.27159
Potri.002G099700.v4.1	2.37818	1.29543		Potri.006G034000.v4.1	3.23954	4.80047		Potri.018G050100.v4.1	-2.36394	1.4892
Potri.001G189900.v4.1	2.37475	0.691546		Potri.001G424000.v4.1	3.23051	4.79951		Potri.001G168600.v4.1	-2.36168	2.60468
Potri.010G025200.v4.1	2.37346	0.779749		Potri.013G009400.v4.1	3.22928	3.09571		Potri.012G001700.v4.1	-2.35169	2.24962
Potri.003G079550.v4.1	2.37006	0.476753		Potri.004G146350.v4.1	3.22893	2.0234		Potri.011G039200.v4.1	-2.3468	1.547
Potri.014G124700.v4.1	2.36875	0.625461		Potri.018G046900.v4.1	3.22616	5.02729		Potri.011G041100.v4.1	-2.34606	6.32119
Potri.009G037000.v4.1	2.36629	0.459853		Potri.003G212000.v4.1	3.22577	1.9711		Potri.006G096800.v4.1	-2.34554	5.83746
Potri.013G084650.v4.1	2.36009	0.905086		Potri.003G116300.v4.1	3.22391	1.75548		Potri.002G083200.v4.1	-2.3308	2.88407
Potri.013G156400.v4.1	2.35631	0.870588		Potri.018G112100.v4.1	3.22014	2.46081		Potri.017G047000.v4.1	-2.32252	2.26392
Potri.001G272900.v4.1	2.35548	0.930432		Potri.002G008176.v4.1	3.21917	1.39627		Potri.007G073800.v4.1	-2.32083	1.39529
Potri.019G116500.v4.1	2.35548	0.930432		Potri.005G032700.v4.1	3.21831	1.98755		Potri.008G157900.v4.1	-2.32027	1.3849
Potri.004G170000.v4.1	2.34548	1.18327		Potri.005G128401.v4.1	3.21775	2.30668		Potri.016G038600.v4.1	-2.31246	1.76498
Potri.001G058200.v4.1	2.3426	0.437398		Potri.004G037800.v4.1	3.21603	2.81467		Potri.009G024800.v4.1	-2.29865	3.88647
Potri.008G200300.v4.1	2.3426	0.437398		Potri.006G111100.v4.1	3.21592	1.47078		Potri.007G091700.v4.1	-2.29777	2.30639
Potri.007G003800.v4.1	2.33475	0.335812		Potri.008G028400.v4.1	3.20998	2.02904		Potri.014G143400.v4.1	-2.2867	4.85938
Potri.007G035100.v4.1	2.32193	0.486291		Potri.001G180400.v4.1	3.20247	2.08664		Potri.008G032000.v4.1	-2.27379	2.58738
Potri.019G128200.v4.1	2.32058	1.09119		Potri.011G066800.v4.1	3.19825	3.18296		Potri.006G048500.v4.1	-2.27011	2.67606
Potri.005G007500.v4.1	2.31895	0.334551		Potri.017G046200.v4.1	3.19809	1.98239		Potri.016G062200.v4.1	-2.26944	2.87057
Potri.006G084200.v4.1	2.31507	0.742417		Potri.009G156800.v4.1	3.19753	2.26093		Potri.011G108101.v4.1	-2.26801	2.40278
Potri.001G249700.v4.1	2.311	0.735559		Potri.015G024200.v4.1	3.19428	2.06424		Potri.011G039812.v4.1	-2.2661	3.04841
Potri.017G102500.v4.1	2.30914	1.02328		Potri.005G244800.v4.1	3.19314	3.60576		Potri.004G154900.v4.1	-2.25176	1.51398
Potri.001G380000.v4.1	2.30666	0.486661		Potri.005G128100.v4.1	3.1696	1.81305		Potri.012G007600.v4.1	-2.2507	5.15378
Potri.010G136601.v4.1	2.30199	0.690273		Potri.017G005700.v4.1	3.14595	1.67697		Potri.004G202400.v4.1	-2.25032	3.16697
Potri.001G228500.v4.1	2.29912	0.545573		Potri.T124608.v4.1	3.14439	1.83768		Potri.015G093300.v4.1	-2.24881	3.30621
Potri.004G100900.v4.1	2.29912	0.545573		Potri.017G107100.v4.1	3.13658	1.68411		Potri.005G122200.v4.1	-2.24307	1.97135
Potri.009G081400.v4.1	2.29706	1.24071		Potri.016G101966.v4.1	3.13073	3.33203		Potri.004G040600.v4.1	-2.2403	2.28159
Potri.012G088400.v4.1	2.29418	0.540714		Potri.015G075400.v4.1	3.12185	4.55696		Potri.004G150800.v4.1	-2.22559	1.41726
Potri.010G236890.v4.1	2.28276	0.947097		Potri.010G223733.v4.1	3.12102	1.58366		Potri.006G013900.v4.1	-2.22151	1.66763
Potri.005G106100.v4.1	2.27594	0.331049		Potri.003G054001.v4.1	3.11133	1.9772		Potri.004G032100.v4.1	-2.21068	1.73537
Potri.002G155400.v4.1	2.27011	1.08079		Potri.011G015750.v4.1	3.10405	4.37392		Potri.003G037700.v4.1	-2.20876	2.12985
Potri.001G344200.v4.1	2.26946	0.492902		Potri.008G022264.v4.1	3.10364	2.1101		Potri.015G018800.v4.1	-2.20791	2.96314
Potri.012G076000.v4.1	2.26793	0.473464		Potri.007G141125.v4.1	3.10301	2.6884		Potri.009G131800.v4.1	-2.20609	1.71366
Potri.003G223300.v4.1	2.26706	0.722896		Potri.011G104600.v4.1	3.10022	2.72911		Potri.006G137200.v4.1	-2.20537	3.72136
Potri.011G061400.v4.1	2.26517	1.23126		Potri.014G065500.v4.1	3.09577	1.58248		Potri.009G120300.v4.1	-2.20147	1.63087
Potri.018G003502.v4.1	2.26274	0.396342		Potri.014G057700.v4.1	3.09163	3.49604		Potri.004G144200.v4.1	-2.20062	1.39647
Potri.001G466200.v4.1	2.26127	0.61113		Potri.016G017300.v4.1	3.08879	3.08978		Potri.001G212400.v4.1	-2.1923	2.8227
Potri.009G087800.v4.1	2.2608	0.82362		Potri.006G089150.v4.1	3.08867	3.43426		Potri.002G094800.v4.1	-2.18957	1.43127
Potri.009G045800.v4.1	2.26025	1.21402		Potri.003G142201.v4.1	3.08462	1.34253		Potri.008G162150.v4.1	-2.18383	2.01465
Potri.019G006900.v4.1	2.25771	0.936749		Potri.004G022800.v4.1	3.0831	1.6311		Potri.001G102600.v4.1	-2.1836	3.61381
Potri.015G120000.v4.1	2.24657	0.900144		Potri.003G198150.v4.1	3.07878	3.55499		Potri.019G062000.v4.1	-2.18101	1.95962
Potri.016G075800.v4.1	2.24616	0.946612		Potri.008G087700.v4.1	3.07404	4.63043		Potri.002G072600.v4.1	-2.1803	1.3268
Potri.001G267700.v4.1	2.24558	0.521124		Potri.003G108100.v4.1	3.06317	2.14102		Potri.006G220100.v4.1	-2.17643	4.50281
Potri.011G076500.v4.1	2.23912	0.603744		Potri.001G012901.v4.1	3.06036	2.15441		Potri.014G092932.v4.1	-2.16685	1.78752
Potri.018G009000.v4.1	2.23447	0.852948		Potri.002G101900.v4.1	3.04632	1.40829		Potri.014G151800.v4.1	-2.1629	2.70005
Potri.006G102600.v4.1	2.22981	0.327179		Potri.004G068901.v4.1	3.04375	6.47038		Potri.014G156600.v4.1	-2.16182	1.78289
Potri.003G143300.v4.1	2.22927	0.634468		Potri.009G127900.v4.1	3.03482	3.55875		Potri.017G084000.v4.1	-2.14766	1.35648
Potri.002G128500.v4.1	2.22844	0.510527		Potri.014G144500.v4.1	3.03264	2.23075		Potri.010G024700.v4.1	-2.14684	1.47018
Potri.018G115601.v4.1	2.22554	0.832157		Potri.004G150600.v4.1	3.02564	2.1585		Potri.007G138300.v4.1	-2.14509	2.42733
Potri.001G452400.v4.1	2.22437	1.01769		Potri.005G199200.v4.1	3.02109	1.69368		Potri.018G080100.v4.1	-2.14223	1.65694
Potri.009G106300.v4.1	2.22423	0.924393		Potri.005G181500.v4.1	3.0068	1.69056		Potri.001G112500.v4.1	-2.1362	1.64259
Potri.001G414600.v4.1	2.21329	0.597433		Potri.005G112000.v4.1	2.99691	4.61978		Potri.001G438100.v4.1	-2.13486	2.19072
Potri.014G122000.v4.1	2.20531	0.440163		Potri.010G147200.v4.1	2.99143	2.08641		Potri.014G044600.v4.1	-2.12633	2.1709
Potri.010G079300.v4.1	2.20422	0.500248		Potri.001G460600.v4.1	2.97515	4.91533		Potri.008G100500.v4.1	-2.12592	2.2035
Potri.005G024900.v4.1	2.19453	1.14955		Potri.012G081100.v4.1	2.97511	1.97599		Potri.010G228500.v4.1	-2.11851	2.88706
Potri.019G062332.v4.1	2.1931	0.740615		Potri.008G194400.v4.1	2.96879	1.8035		Potri.008G181700.v4.1	-2.11436	3.39671
Potri.012G134000.v4.1	2.18072	1.25977		Potri.018G126500.v4.1	2.96671	3.10941		Potri.003G184400.v4.1	-2.10838	5.71164
Potri.001G372400.v4.1	2.17169	0.85833		Potri.007G008500.v4.1	2.95607	1.35046		Potri.010G103600.v4.1	-2.10321	3.20868
Potri.016G016800.v4.1	2.17142	0.516526		Potri.011G025800.v4.1	2.95492	2.15741		Potri.006G015000.v4.1	-2.0985	3.41292
Potri.014G136700.v4.1	2.16496	0.553065		Potri.002G142200.v4.1	2.95055	1.75973		Potri.003G105450.v4.1	-2.09728	1.67285
Potri.015G025701.v4.1	2.16496	0.553065		Potri.010G126300.v4.1	2.95002	2.66518		Potri.012G083700.v4.1	-2.09645	3.09541
Potri.015G116300.v4.1	2.16496	0.553065		Potri.004G096066.v4.1	2.9494	2.03207		Potri.006G255200.v4.1	-2.09087	4.31613
Potri.011G073316.v4.1	2.1622	0.845572		Potri.014G119200.v4.1	2.94586	1.66319		Potri.016G106600.v4.1	-2.08897	4.54727
Potri.003G013200.v4.1	2.1579	1.21178		Potri.003G071900.v4.1	2.93361	1.67708		Potri.016G066300.v4.1	-2.08685	3.13779
Potri.003G061600.v4.1	2.15687	0.799018		Potri.001G376200.v4.1	2.9308	2.25985		Potri.006G239000.v4.1	-2.08195	2.25261
Potri.005G214200.v4.1	2.15347	0.655244		Potri.011G002500.v4.1	2.92969	3.00151		Potri.016G034000.v4.1	-2.0817	2.81821
Potri.010G111000.v4.1	2.14904	1.0953		Potri.017G017100.v4.1	2.9035	2.0314		Potri.007G002100.v4.1	-2.08127	2.3509
Potri.008G024601.v4.1	2.13659	0.668947		Potri.008G094000.v4.1	2.9018	3.86639		Potri.008G154500.v4.1	-2.08008	1.83026
Potri.013G157000.v4.1	2.12814	1.27419		Potri.014G080200.v4.1	2.90149	1.5551		Potri.009G060400.v4.1	-2.07751	1.96351
Potri.017G095900.v4.1	2.12319	0.804027		Potri.001G094800.v4.1	2.89909	1.71038		Potri.011G122100.v4.1	-2.0772	3.43969
Potri.011G050900.v4.1	2.11794	0.75993		Potri.011G073466.v4.1	2.8929	1.81487		Potri.006G222800.v4.1	-2.07513	6.89403
Potri.006G263600.v4.1	2.11292	1.06988		Potri.001G400100.v4.1	2.88782	2.94831		Potri.007G080300.v4.1	-2.0747	1.72009
Potri.014G001700.v4.1	2.10743	0.781263		Potri.013G041600.v4.1	2.88485	1.85728		Potri.016G132600.v4.1	-2.06979	3.55265
Potri.013G022350.v4.1	2.10733	1.26999		Potri.003G049600.v4.1	2.884	1.532		Potri.009G158100.v4.1	-2.06111	3.07663
Potri.005G184600.v4.1	2.10182	0.442894		Potri.012G002500.v4.1	2.88365	5.45282		Potri.019G030900.v4.1	-2.06074	3.3608
Potri.011G123000.v4.1	2.09954	0.805344		Potri.016G017400.v4.1	2.87291	1.94968		Potri.011G049900.v4.1	-2.05671	1.54286
Potri.001G310801.v4.1	2.09754	0.55677		Potri.015G059800.v4.1	2.8689	1.8094		Potri.018G145502.v4.1	-2.05503	1.51805
Potri.005G098200.v4.1	2.09351	0.488504		Potri.001G318700.v4.1	2.86165	5.81969		Potri.008G026300.v4.1	-2.05199	1.82462
Potri.008G138300.v4.1	2.09242	1.23609		Potri.007G089400.v4.1	2.85761	3.08256		Potri.007G075700.v4.1	-2.04466	2.03798
Potri.001G050900.v4.1	2.08984	0.867098		Potri.009G087500.v4.1	2.85684	2.2325		Potri.010G157200.v4.1	-2.04241	3.447
Potri.010G047700.v4.1	2.08702	1.03898		Potri.008G219800.v4.1	2.85255	1.70823		Potri.013G014200.v4.1	-2.04233	1.67924
Potri.016G078700.v4.1	2.08659	0.929761		Potri.004G071450.v4.1	2.85167	3.70514		Potri.002G201800.v4.1	-2.02931	2.98334
Potri.008G008626.v4.1	2.08457	1.02881		Potri.004G178600.v4.1	2.84463	1.35306		Potri.002G254400.v4.1	-2.02298	1.31604
Potri.018G117981.v4.1	2.08308	0.314054		Potri.004G100400.v4.1	2.84173	1.64638		Potri.011G149400.v4.1	-2.02049	3.03361
Potri.005G177700.v4.1	2.07554	0.97714		Potri.006G171400.v4.1	2.84003	2.27251		Potri.001G410400.v4.1	-2.01786	1.96593
Potri.016G002300.v4.1	2.07304	1.23419		Potri.002G173900.v4.1	2.83933	2.13015		Potri.015G054000.v4.1	-2.01767	1.69578
Potri.010G063000.v4.1	2.07251	0.546991		Potri.002G241600.v4.1	2.83828	3.36597		Potri.003G052800.v4.1	-2.01405	2.02509
Potri.012G135500.v4.1	2.07251	0.546991		Potri.016G017166.v4.1	2.83531	2.4848		Potri.016G028700.v4.1	-2.01165	5.44048
Potri.001G203700.v4.1	2.07241	0.681105		Potri.016G017100.v4.1	2.83527	2.28434		Potri.011G061000.v4.1	-2.0113	1.70263
Potri.003G134800.v4.1	2.07179	0.312991		Potri.011G150900.v4.1	2.83288	5.59837		Potri.018G002700.v4.1	-2.0101	2.12809
Potri.017G096100.v4.1	2.06609	0.673272		Potri.018G006000.v4.1	2.8286	3.91677		Potri.004G089450.v4.1	-2.00904	2.53798
Potri.001G182200.v4.1	2.06477	0.563305		Potri.001G161400.v4.1	2.82597	2.85263		Potri.018G070900.v4.1	-2.00427	1.84696
Potri.004G111750.v4.1	2.06398	0.715024		Potri.001G473200.v4.1	2.82434	1.69845		Potri.016G134800.v4.1	-2.00408	2.63761
Potri.002G025300.v4.1	2.06218	0.396228		Potri.004G153200.v4.1	2.81187	2.77176
Potri.014G144700.v4.1	2.06098	1.18654		Potri.006G226400.v4.1	2.80752	2.82982
Potri.017G068276.v4.1	2.05838	1.07019		Potri.017G039200.v4.1	2.8067	2.71991
Potri.001G213000.v4.1	2.05262	0.856345		Potri.007G066800.v4.1	2.80566	1.79409
Potri.001G012601.v4.1	2.04867	0.922026		Potri.005G181600.v4.1	2.80478	2.12689
Potri.004G015067.v4.1	2.03671	0.494447		Potri.003G133300.v4.1	2.80407	3.13527
Potri.005G112700.v4.1	2.03671	0.494447		Potri.001G051500.v4.1	2.80078	1.72941
Potri.001G331100.v4.1	2.03634	0.818755		Potri.006G142600.v4.1	2.79966	1.54431
Potri.019G129300.v4.1	2.03051	0.952728		Potri.011G167200.v4.1	2.78941	1.79455
Potri.011G025300.v4.1	2.02868	0.806943		Potri.006G141100.v4.1	2.78577	3.53821
Potri.010G249400.v4.1	2.02837	0.742053		Potri.012G130900.v4.1	2.78405	2.29721
Potri.001G437100.v4.1	2.0265	0.991185		Potri.011G016300.v4.1	2.77791	2.13227
Potri.006G090200.v4.1	2.02237	0.308245		Potri.006G061400.v4.1	2.77403	3.44373
Potri.013G048800.v4.1	2.02078	0.308091		Potri.005G238200.v4.1	2.77125	1.61886
Potri.015G003800.v4.1	2.02056	0.802524		Potri.017G095632.v4.1	2.76991	4.37424
Potri.006G226500.v4.1	2.01611	0.824291		Potri.006G053500.v4.1	2.7672	3.19858
Potri.004G043600.v4.1	2.01232	0.357264		Potri.001G110500.v4.1	2.7606	1.30674
Potri.010G219950.v4.1	2.01057	0.30709		Potri.004G041500.v4.1	2.75768	2.99176
Potri.001G014700.v4.1	2.00245	0.593775		Potri.015G034100.v4.1	2.75683	3.83563
Potri.001G316300.v4.1	2	0.820531		Potri.017G145200.v4.1	2.75371	2.382
Potri.013G146300.v4.1	2	0.539715		Potri.004G114300.v4.1	2.75256	1.31611
Potri.002G142800.v4.1	1.99881	2.06775		Potri.003G212900.v4.1	2.75071	2.81982
Potri.001G006750.v4.1	1.99678	0.465678		Potri.001G436800.v4.1	2.74988	2.92119
Potri.004G137200.v4.1	1.99554	5.11597		Potri.005G232300.v4.1	2.74747	2.60871
Potri.017G095566.v4.1	1.99539	1.26304		Potri.019G122500.v4.1	2.74566	2.64905
Potri.011G144900.v4.1	1.99444	2.7365		Potri.019G070608.v4.1	2.74336	1.37126
Potri.010G231366.v4.1	1.99313	2.39065		Potri.001G078200.v4.1	2.7353	2.31881
Potri.001G062900.v4.1	1.99299	1.00315		Potri.007G031800.v4.1	2.7305	3.22672
Potri.006G047300.v4.1	1.99297	3.79357		Potri.018G019800.v4.1	2.72788	1.7453
Potri.006G096700.v4.1	1.99277	1.27254		Potri.014G093300.v4.1	2.72321	1.3096
Potri.007G141450.v4.1	1.99235	1.83494		Potri.001G094750.v4.1	2.71269	3.77385
Potri.007G098800.v4.1	1.99135	3.63936		Potri.010G184700.v4.1	2.71215	2.3034
Potri.004G119400.v4.1	1.99134	1.94352		Potri.004G171801.v4.1	2.70825	5.00452
Potri.006G284000.v4.1	1.99031	0.736959		Potri.016G021000.v4.1	2.70365	2.82552
Potri.005G045900.v4.1	1.98993	2.07547		Potri.005G061432.v4.1	2.69672	1.56528
Potri.009G147100.v4.1	1.98961	1.01507		Potri.003G148400.v4.1	2.69539	3.86117
Potri.005G125800.v4.1	1.98718	2.8202		Potri.006G165500.v4.1	2.68847	2.02752
Potri.008G108400.v4.1	1.98694	0.90492		Potri.T124303.v4.1	2.6866	2.07331
Potri.015G027700.v4.1	1.98635	3.0183		Potri.015G042000.v4.1	2.68591	1.46007
Potri.001G061900.v4.1	1.9862	1.648		Potri.016G042700.v4.1	2.68571	1.86512
Potri.015G008050.v4.1	1.9852	0.723367		Potri.015G023800.v4.1	2.6843	2.79217
Potri.008G013900.v4.1	1.98505	0.510394		Potri.006G007300.v4.1	2.6811	5.9848
Potri.016G053200.v4.1	1.98423	1.35404		Potri.001G355100.v4.1	2.67472	1.93351
Potri.007G053200.v4.1	1.98393	3.60266		Potri.010G160100.v4.1	2.66987	3.05505
Potri.010G003400.v4.1	1.98339	4.38874		Potri.003G178900.v4.1	2.66905	3.53579
Potri.001G020600.v4.1	1.98333	5.45817		Potri.011G124432.v4.1	2.65998	1.51307
Potri.006G043900.v4.1	1.97886	2.78941		Potri.006G098100.v4.1	2.65878	1.79316
Potri.016G006000.v4.1	1.97651	0.567273		Potri.003G176900.v4.1	2.6575	2.70422
Potri.002G085600.v4.1	1.97611	5.65664		Potri.007G027900.v4.1	2.65571	2.80104
Potri.016G128800.v4.1	1.97571	2.03166		Potri.012G138800.v4.1	2.65518	2.11763
Potri.001G345700.v4.1	1.97474	3.3486		Potri.008G072800.v4.1	2.6481	1.46145
Potri.002G140600.v4.1	1.97415	2.64027		Potri.005G252701.v4.1	2.64443	1.68047
Potri.003G062000.v4.1	1.97245	3.08911		Potri.011G150200.v4.1	2.63764	4.96258
Potri.014G097200.v4.1	1.97238	1.16484		Potri.011G039000.v4.1	2.62551	2.13296
Potri.005G183800.v4.1	1.97173	1.77463		Potri.001G212101.v4.1	2.62524	1.51204
Potri.019G026400.v4.1	1.97147	4.23145		Potri.019G078300.v4.1	2.62001	3.72035
Potri.017G142882.v4.1	1.97004	1.7805		Potri.005G158800.v4.1	2.61963	2.49271
Potri.016G066700.v4.1	1.96914	4.56859		Potri.003G170500.v4.1	2.61896	5.18582
Potri.010G226901.v4.1	1.96782	0.867285		Potri.004G105000.v4.1	2.61284	3.70923
Potri.019G128600.v4.1	1.96636	2.25096		Potri.007G088700.v4.1	2.61245	1.95402
Potri.003G032600.v4.1	1.96614	0.508889		Potri.005G191900.v4.1	2.60592	1.55023
Potri.004G179400.v4.1	1.96614	0.508889		Potri.010G061600.v4.1	2.60137	1.49278
Potri.011G104900.v4.1	1.96596	1.16726		Potri.019G131000.v4.1	2.59809	2.97413
Potri.004G034200.v4.1	1.96518	3.46407		Potri.001G437000.v4.1	2.58386	2.58839
Potri.010G153800.v4.1	1.96409	1.05936		Potri.002G207672.v4.1	2.57962	1.92897
Potri.005G068300.v4.1	1.96408	1.11551		Potri.014G129000.v4.1	2.57792	3.57175
Potri.015G006100.v4.1	1.96395	2.13827		Potri.010G034300.v4.1	2.57466	2.32221
Potri.004G212000.v4.1	1.96333	0.558582		Potri.006G060100.v4.1	2.57419	1.78235
Potri.005G184450.v4.1	1.96066	1.36935		Potri.013G101050.v4.1	2.56917	1.62463
Potri.004G188200.v4.1	1.96	1.42319		Potri.004G069600.v4.1	2.56831	2.63512
Potri.010G242200.v4.1	1.95962	3.16132		Potri.007G120200.v4.1	2.56271	2.70625
Potri.018G081200.v4.1	1.95421	6.27877		Potri.016G021100.v4.1	2.56177	1.91549
Potri.009G114300.v4.1	1.95142	3.36605		Potri.012G144600.v4.1	2.55502	2.26086
Potri.013G022000.v4.1	1.95114	0.659444		Potri.001G431700.v4.1	2.54594	3.21929
Potri.011G066200.v4.1	1.95025	1.07285		Potri.T012600.v4.1	2.54549	4.19006
Potri.019G089001.v4.1	1.95001	1.2635		Potri.003G086600.v4.1	2.54194	1.53113
Potri.005G119900.v4.1	1.94771	2.20194		Potri.012G101200.v4.1	2.53361	1.84862
Potri.009G121600.v4.1	1.94578	1.56568		Potri.006G074600.v4.1	2.53272	2.25417
Potri.019G070565.v4.1	1.94419	1.61673		Potri.005G150501.v4.1	2.53138	3.72822
Potri.016G111900.v4.1	1.94036	1.29898		Potri.018G105700.v4.1	2.52735	2.40785
Potri.006G270501.v4.1	1.93898	1.5502		Potri.004G077100.v4.1	2.52541	4.22738
Potri.014G081200.v4.1	1.9382	0.673379		Potri.009G095100.v4.1	2.52528	1.69935
Potri.016G115800.v4.1	1.93703	1.95085		Potri.004G059700.v4.1	2.52089	3.08549
Potri.014G072000.v4.1	1.93662	3.08007		Potri.001G158400.v4.1	2.52021	2.66552
Potri.001G319200.v4.1	1.9366	1.61278		Potri.001G051600.v4.1	2.51993	2.11467
Potri.002G207400.v4.1	1.93621	2.45458		Potri.013G006100.v4.1	2.51539	2.72672
Potri.017G113700.v4.1	1.93536	0.29952		Potri.001G033800.v4.1	2.51442	3.06118
Potri.005G090700.v4.1	1.93495	1.65742		Potri.019G082600.v4.1	2.51317	1.51115
Potri.008G184900.v4.1	1.93476	1.07588		Potri.014G057800.v4.1	2.51296	1.53258
Potri.018G039701.v4.1	1.93472	2.22937		Potri.001G017600.v4.1	2.50962	1.86707
Potri.017G016600.v4.1	1.93383	3.23829		Potri.002G115100.v4.1	2.50017	2.76848
Potri.001G302801.v4.1	1.93142	3.78743		Potri.003G142400.v4.1	2.49857	2.86442
Potri.001G137800.v4.1	1.9306	1.01644		Potri.001G092100.v4.1	2.49795	1.36373
Potri.014G161000.v4.1	1.92942	2.30866		Potri.011G075400.v4.1	2.49501	1.36558
Potri.004G070900.v4.1	1.92873	1.07629		Potri.013G020000.v4.1	2.48635	2.38808
Potri.016G080400.v4.1	1.92856	1.98715		Potri.016G023340.v4.1	2.48341	6.28855
Potri.012G106750.v4.1	1.92848	2.16824		Potri.008G099100.v4.1	2.48211	2.43082
Potri.017G038100.v4.1	1.92791	1.6614		Potri.008G057732.v4.1	2.48041	1.86257
Potri.003G091600.v4.1	1.92749	0.523381		Potri.014G020432.v4.1	2.48009	3.23568
Potri.005G246700.v4.1	1.92749	0.46304		Potri.013G137077.v4.1	2.47931	1.85719
Potri.017G151400.v4.1	1.92586	2.30311		Potri.019G063500.v4.1	2.47899	2.20399
Potri.007G056000.v4.1	1.9257	0.701295		Potri.001G400200.v4.1	2.4745	3.23937
Potri.006G079800.v4.1	1.92513	3.82764		Potri.005G201300.v4.1	2.47073	2.56439
Potri.001G141801.v4.1	1.92456	2.20906		Potri.001G113100.v4.1	2.46832	2.20822
Potri.015G116800.v4.1	1.92432	2.7694		Potri.013G002200.v4.1	2.46733	2.54935
Potri.004G065600.v4.1	1.92292	0.893558		Potri.009G030800.v4.1	2.46151	5.26081
Potri.011G102800.v4.1	1.92167	1.27943		Potri.001G110700.v4.1	2.45927	2.21154
Potri.014G025200.v4.1	1.92162	2.48906		Potri.007G133000.v4.1	2.45721	3.03568
Potri.001G179400.v4.1	1.91915	3.05035		Potri.004G120300.v4.1	2.45282	1.37716
Potri.014G038700.v4.1	1.919	3.8653		Potri.019G020800.v4.1	2.45235	1.95591
Potri.014G120700.v4.1	1.91867	1.43323		Potri.008G118600.v4.1	2.45065	3.11854
Potri.013G138612.v4.1	1.91785	1.08089		Potri.015G091900.v4.1	2.44851	2.02139
Potri.006G244200.v4.1	1.91656	1.17763		Potri.014G106600.v4.1	2.44483	3.70136
Potri.005G122500.v4.1	1.91629	4.65155		Potri.010G061401.v4.1	2.44392	1.3066
Potri.018G096600.v4.1	1.91581	1.53135		Potri.005G045300.v4.1	2.44301	3.47048
Potri.005G037400.v4.1	1.91476	2.41845		Potri.003G192700.v4.1	2.43974	2.4088
Potri.T125506.v4.1	1.91475	1.31476		Potri.007G093000.v4.1	2.43929	1.43696
Potri.002G035500.v4.1	1.91441	0.559961		Potri.014G057200.v4.1	2.43641	2.6319
Potri.009G100500.v4.1	1.9139	1.45872		Potri.005G231600.v4.1	2.43406	2.07029
Potri.008G126001.v4.1	1.91254	0.495104		Potri.010G087300.v4.1	2.42542	2.67597
Potri.019G108501.v4.1	1.91103	1.72685		Potri.014G102600.v4.1	2.42207	1.9616
Potri.009G077500.v4.1	1.911	3.68901		Potri.002G085700.v4.1	2.41908	2.16342
Potri.016G071600.v4.1	1.90969	1.72282		Potri.006G179700.v4.1	2.41531	1.46982
Potri.004G006700.v4.1	1.90847	0.563327		Potri.002G124250.v4.1	2.41184	1.55032
Potri.003G026308.v4.1	1.90438	0.954893		Potri.019G067800.v4.1	2.40885	2.05384
Potri.006G261900.v4.1	1.90362	0.517097		Potri.017G096800.v4.1	2.4051	3.48184
Potri.004G093200.v4.1	1.90321	3.76966		Potri.002G240700.v4.1	2.4037	1.71026
Potri.005G167300.v4.1	1.90301	2.24623		Potri.019G120700.v4.1	2.403	2.09392
Potri.008G056400.v4.1	1.90224	1.50461		Potri.007G107600.v4.1	2.40144	4.75891
Potri.009G076900.v4.1	1.90221	2.56721		Potri.014G041900.v4.1	2.3992	2.34318
Potri.010G237667.v4.1	1.90163	2.10426		Potri.003G152300.v4.1	2.3988	3.43802
Potri.016G117400.v4.1	1.90049	2.26086		Potri.017G128800.v4.1	2.39718	4.19851
Potri.003G173200.v4.1	1.89688	5.4456		Potri.014G037300.v4.1	2.39428	1.31894
Potri.016G073700.v4.1	1.89649	1.99884		Potri.004G060900.v4.1	2.38387	3.73471
Potri.002G180400.v4.1	1.896	1.4047		Potri.012G034700.v4.1	2.38235	2.86501
Potri.006G094100.v4.1	1.89553	0.736221		Potri.001G105800.v4.1	2.38216	3.62655
Potri.010G072200.v4.1	1.89553	0.736221		Potri.012G059900.v4.1	2.37677	2.12801
Potri.014G179200.v4.1	1.8953	1.09737		Potri.005G182850.v4.1	2.3757	3.13917
Potri.007G038000.v4.1	1.89516	0.801732		Potri.015G063500.v4.1	2.37538	2.58891
Potri.005G208600.v4.1	1.8944	2.90719		Potri.006G115000.v4.1	2.37458	5.26123
Potri.001G107400.v4.1	1.89363	0.49332		Potri.014G152700.v4.1	2.37407	3.49449
Potri.011G102900.v4.1	1.8934	0.86063		Potri.011G028600.v4.1	2.3724	2.19716
Potri.014G056800.v4.1	1.89323	4.46983		Potri.016G116000.v4.1	2.36929	2.06766
Potri.007G130200.v4.1	1.89308	0.572896		Potri.010G082200.v4.1	2.35659	1.89618
Potri.006G221800.v4.1	1.89116	1.33891		Potri.002G162100.v4.1	2.35085	4.22579
Potri.015G018000.v4.1	1.89064	1.26279		Potri.013G080400.v4.1	2.34887	1.55559
Potri.010G250300.v4.1	1.88982	2.15364		Potri.016G023360.v4.1	2.34812	4.20442
Potri.016G139700.v4.1	1.88854	2.42267		Potri.001G411100.v4.1	2.34694	2.07565
Potri.014G113000.v4.1	1.88772	2.70423		Potri.019G086200.v4.1	2.34637	2.83702
Potri.006G138700.v4.1	1.88526	2.13663		Potri.017G005400.v4.1	2.34565	3.4128
Potri.009G107350.v4.1	1.88459	0.808869		Potri.012G083500.v4.1	2.34521	1.66797
Potri.012G042100.v4.1	1.88174	0.662828		Potri.011G073416.v4.1	2.34521	1.98971
Potri.T124308.v4.1	1.88115	2.46443		Potri.004G232301.v4.1	2.34409	2.9219
Potri.006G069600.v4.1	1.88057	2.15951		Potri.004G140701.v4.1	2.33661	1.76464
Potri.006G171100.v4.1	1.88012	1.51044		Potri.002G033600.v4.1	2.32818	2.83128
Potri.007G036300.v4.1	1.87844	0.581436		Potri.001G141701.v4.1	2.3278	4.80861
Potri.010G187000.v4.1	1.87662	1.35769		Potri.T011301.v4.1	2.32472	1.47467
Potri.011G072966.v4.1	1.8761	1.08005		Potri.003G049300.v4.1	2.32289	2.35563
Potri.003G036200.v4.1	1.87582	0.467993		Potri.018G087450.v4.1	2.32216	2.28015
Potri.011G112100.v4.1	1.87564	0.293248		Potri.006G022800.v4.1	2.3176	3.13687
Potri.010G230366.v4.1	1.87507	2.40016		Potri.004G093800.v4.1	2.31673	1.6067
Potri.019G014370.v4.1	1.87502	1.34087		Potri.017G085300.v4.1	2.31411	1.47461
Potri.011G059600.v4.1	1.8748	2.84116		Potri.014G020500.v4.1	2.31329	2.50065
Potri.009G051300.v4.1	1.87335	0.471437		Potri.003G132700.v4.1	2.31153	1.55751
Potri.009G138400.v4.1	1.8733	2.70436		Potri.009G141700.v4.1	2.30915	1.42401
Potri.001G042800.v4.1	1.87311	0.739522		Potri.014G037500.v4.1	2.30878	2.10639
Potri.017G152500.v4.1	1.87297	1.83513		Potri.001G003100.v4.1	2.3083	2.11256
Potri.005G031466.v4.1	1.87281	2.67795		Potri.004G123500.v4.1	2.30818	3.92749
Potri.010G100600.v4.1	1.87186	3.73613		Potri.009G148900.v4.1	2.30757	2.30454
Potri.011G116600.v4.1	1.87176	0.413195		Potri.018G114200.v4.1	2.30504	1.39916
Potri.010G172600.v4.1	1.87149	1.43325		Potri.010G171700.v4.1	2.30419	2.34221
Potri.005G228700.v4.1	1.87102	2.43801		Potri.001G411000.v4.1	2.29562	1.35428
Potri.008G004700.v4.1	1.87064	1.34438		Potri.004G221800.v4.1	2.29506	1.97557
Potri.012G047301.v4.1	1.86892	2.85294		Potri.003G118200.v4.1	2.29254	3.32066
Potri.002G128800.v4.1	1.86867	0.542045		Potri.016G124700.v4.1	2.28997	2.61249
Potri.016G023200.v4.1	1.86739	5.8362		Potri.002G112100.v4.1	2.28678	3.60837
Potri.003G218400.v4.1	1.86672	3.1034		Potri.002G175300.v4.1	2.28562	1.31116
Potri.013G154100.v4.1	1.86638	3.19377		Potri.002G030500.v4.1	2.28477	4.42728
Potri.019G026860.v4.1	1.86586	1.43374		Potri.001G017500.v4.1	2.27904	2.96336
Potri.013G040100.v4.1	1.86512	6.32604		Potri.001G159200.v4.1	2.27893	1.74818
Potri.008G189600.v4.1	1.86497	1.62009		Potri.017G041400.v4.1	2.27722	1.55906
Potri.001G153200.v4.1	1.86434	1.64213		Potri.001G309700.v4.1	2.27691	2.37122
Potri.016G136000.v4.1	1.86372	0.413951		Potri.013G131000.v4.1	2.27553	2.7014
Potri.008G058200.v4.1	1.86287	0.39212		Potri.007G137101.v4.1	2.26748	1.7134
Potri.011G073441.v4.1	1.86285	0.777644		Potri.010G189600.v4.1	2.2669	3.52753
Potri.014G053600.v4.1	1.86126	1.63403		Potri.012G139300.v4.1	2.26655	4.60593
Potri.001G425675.v4.1	1.86016	1.04602		Potri.015G125201.v4.1	2.25873	1.92283
Potri.019G126800.v4.1	1.85717	1.11985		Potri.004G041000.v4.1	2.25429	3.62309
Potri.009G123600.v4.1	1.85611	1.35597		Potri.004G230100.v4.1	2.25186	3.64433
Potri.003G082300.v4.1	1.85399	3.17662		Potri.017G103701.v4.1	2.24999	2.91528
Potri.010G067700.v4.1	1.8538	0.7343		Potri.T084500.v4.1	2.24858	1.61115
Potri.003G152400.v4.1	1.85252	1.86235		Potri.012G075800.v4.1	2.24755	1.40766
Potri.014G027800.v4.1	1.85237	2.01508		Potri.007G056900.v4.1	2.24727	4.16731
Potri.008G014600.v4.1	1.84959	4.25621		Potri.019G120733.v4.1	2.24675	2.44796
Potri.001G436433.v4.1	1.84728	0.290189		Potri.005G216750.v4.1	2.24641	2.68777
Potri.013G023801.v4.1	1.84664	0.582022		Potri.009G108766.v4.1	2.24378	1.62605
Potri.018G079300.v4.1	1.84519	3.73259		Potri.001G451100.v4.1	2.24299	3.0279
Potri.007G052300.v4.1	1.84327	0.470982		Potri.011G139400.v4.1	2.23887	2.15742
Potri.003G142500.v4.1	1.84307	3.41151		Potri.008G009600.v4.1	2.2357	4.22453
Potri.004G153100.v4.1	1.84263	2.5855		Potri.012G111000.v4.1	2.23487	2.02324
Potri.009G070800.v4.1	1.84242	3.64482		Potri.002G039600.v4.1	2.23388	1.53051
Potri.009G134800.v4.1	1.84199	0.41219		Potri.010G252850.v4.1	2.23298	1.79522
Potri.001G059500.v4.1	1.84177	1.27291		Potri.008G081700.v4.1	2.23223	4.35011
Potri.014G002400.v4.1	1.84176	0.894154		Potri.014G101700.v4.1	2.23052	1.38954
Potri.008G149201.v4.1	1.83983	0.847354		Potri.019G018800.v4.1	2.22899	3.46753
Potri.015G050200.v4.1	1.83976	0.639326		Potri.008G079066.v4.1	2.22702	1.77275
Potri.004G077700.v4.1	1.83869	2.7508		Potri.008G151550.v4.1	2.22346	2.31438
Potri.001G392050.v4.1	1.83551	0.522976		Potri.019G107000.v4.1	2.22155	1.57235
Potri.006G112500.v4.1	1.83541	1.13894		Potri.014G154200.v4.1	2.21975	2.18665
Potri.001G076800.v4.1	1.83537	0.487034		Potri.016G120600.v4.1	2.21938	5.05269
Potri.005G192000.v4.1	1.83533	1.37532		Potri.006G036000.v4.1	2.21088	1.88697
Potri.012G141500.v4.1	1.83371	4.70334		Potri.019G098600.v4.1	2.20675	1.90424
Potri.001G277600.v4.1	1.83365	2.48452		Potri.010G147700.v4.1	2.20188	1.79224
Potri.010G157000.v4.1	1.8318	0.554971		Potri.016G082100.v4.1	2.2003	1.83435
Potri.001G354100.v4.1	1.83048	1.27212		Potri.008G135200.v4.1	2.19946	3.20352
Potri.016G088300.v4.1	1.82998	2.86306		Potri.008G020100.v4.1	2.19936	3.64623
Potri.003G071000.v4.1	1.82852	1.15295		Potri.002G032700.v4.1	2.1985	1.90165
Potri.011G113100.v4.1	1.82564	2.05964		Potri.017G080200.v4.1	2.19766	2.13792
Potri.012G109000.v4.1	1.82547	0.511964		Potri.014G180100.v4.1	2.19204	2.50512
Potri.002G049200.v4.1	1.82546	2.17251		Potri.001G214700.v4.1	2.19172	2.31231
Potri.010G165700.v4.1	1.8254	0.287791		Potri.018G138202.v4.1	2.19099	2.8929
Potri.013G083500.v4.1	1.82249	2.25001		Potri.001G002400.v4.1	2.19027	4.41416
Potri.007G042400.v4.1	1.82222	4.76859		Potri.004G014200.v4.1	2.18855	1.77207
Potri.019G064200.v4.1	1.81846	2.35036		Potri.001G127600.v4.1	2.18617	2.86084
Potri.002G071500.v4.1	1.81794	0.769544		Potri.013G080100.v4.1	2.18539	3.82783
Potri.008G155100.v4.1	1.81685	1.41236		Potri.017G124200.v4.1	2.18313	4.19832
Potri.002G041600.v4.1	1.81451	1.84893		Potri.001G183300.v4.1	2.18259	1.3092
Potri.009G048200.v4.1	1.81372	0.286498		Potri.005G085300.v4.1	2.18168	2.19692
Potri.010G107300.v4.1	1.81247	1.51569		Potri.001G150700.v4.1	2.17787	2.65688
Potri.004G235700.v4.1	1.81146	1.26088		Potri.005G122400.v4.1	2.17772	1.38502
Potri.008G026600.v4.1	1.81115	2.30291		Potri.006G267900.v4.1	2.1766	4.47689
Potri.001G338500.v4.1	1.81069	1.89434		Potri.013G110651.v4.1	2.17573	4.2124
Potri.006G278900.v4.1	1.81005	0.498215		Potri.014G020900.v4.1	2.17349	1.32303
Potri.001G128100.v4.1	1.80968	2.78941		Potri.017G076800.v4.1	2.17103	2.1728
Potri.006G267400.v4.1	1.80833	3.18803		Potri.001G166200.v4.1	2.16783	1.32202
Potri.002G206000.v4.1	1.80833	3.73091		Potri.017G098700.v4.1	2.16763	3.05075
Potri.011G139700.v4.1	1.80713	2.99455		Potri.013G097832.v4.1	2.16612	5.50288
Potri.017G000700.v4.1	1.80667	4.45259		Potri.010G062600.v4.1	2.16604	2.70752
Potri.007G114700.v4.1	1.8057	0.586212		Potri.002G236700.v4.1	2.16514	2.71304
Potri.006G067400.v4.1	1.80552	0.821465		Potri.008G038300.v4.1	2.16404	2.98851
Potri.015G116750.v4.1	1.80473	2.86008		Potri.006G070400.v4.1	2.16247	2.70731
Potri.018G052700.v4.1	1.80446	0.795413		Potri.004G096300.v4.1	2.16046	1.69855
Potri.016G102600.v4.1	1.80438	1.89078		Potri.002G011750.v4.1	2.15916	3.75339
Potri.004G076200.v4.1	1.80437	3.62129		Potri.014G066500.v4.1	2.15771	3.56972
Potri.005G145600.v4.1	1.80331	0.478892		Potri.017G116300.v4.1	2.15687	1.45127
Potri.007G039350.v4.1	1.80331	0.452682		Potri.018G036800.v4.1	2.15561	3.96696
Potri.011G035901.v4.1	1.80308	0.688942		Potri.019G093300.v4.1	2.15041	1.53515
Potri.001G240666.v4.1	1.8024	1.68451		Potri.004G231200.v4.1	2.14877	2.28191
Potri.010G096400.v4.1	1.80234	4.84454		Potri.014G195400.v4.1	2.14729	3.77056
Potri.001G268600.v4.1	1.80202	1.29374		Potri.004G214100.v4.1	2.14564	2.83065
Potri.002G012466.v4.1	1.80052	1.68075		Potri.014G165700.v4.1	2.14174	2.2705
Potri.004G231500.v4.1	1.80029	2.22466		Potri.008G133200.v4.1	2.13854	2.38355
Potri.015G114500.v4.1	1.79923	3.41715		Potri.007G058200.v4.1	2.13811	3.76755
Potri.005G031300.v4.1	1.798	1.36077		Potri.009G142150.v4.1	2.13131	1.69834
Potri.017G143820.v4.1	1.79753	4.13208		Potri.008G197800.v4.1	2.12928	1.74413
Potri.003G057250.v4.1	1.79697	1.35932		Potri.014G155100.v4.1	2.12928	2.20303
Potri.004G018500.v4.1	1.7969	0.884722		Potri.018G114500.v4.1	2.12249	3.29132
Potri.013G031800.v4.1	1.79671	1.81838		Potri.017G077500.v4.1	2.11818	2.08952
Potri.012G040900.v4.1	1.7956	2.73784		Potri.008G157600.v4.1	2.11654	1.70328
Potri.011G073616.v4.1	1.79409	0.97357		Potri.016G057400.v4.1	2.11602	1.36451
Potri.005G130200.v4.1	1.79365	2.36882		Potri.016G120532.v4.1	2.11111	1.96017
Potri.005G099050.v4.1	1.79362	1.51163		Potri.001G322401.v4.1	2.11099	4.21557
Potri.003G141700.v4.1	1.79118	2.8755		Potri.002G165000.v4.1	2.10658	1.92396
Potri.001G317600.v4.1	1.79095	1.00777		Potri.016G102700.v4.1	2.10601	1.82075
Potri.013G025800.v4.1	1.79082	5.33618		Potri.004G075375.v4.1	2.10444	4.6467
Potri.012G047400.v4.1	1.79028	2.29302		Potri.007G053300.v4.1	2.10277	1.50804
Potri.002G181600.v4.1	1.78982	1.2967		Potri.004G107100.v4.1	2.10019	1.9857
Potri.005G035200.v4.1	1.78947	1.454		Potri.012G083000.v4.1	2.09993	1.67903
Potri.006G004300.v4.1	1.78925	2.93274		Potri.016G004100.v4.1	2.09787	3.88547
Potri.014G188082.v4.1	1.7885	0.421814		Potri.004G233900.v4.1	2.09743	2.19064
Potri.006G076400.v4.1	1.78693	1.31869		Potri.017G112300.v4.1	2.09669	2.09433
Potri.015G026700.v4.1	1.78691	2.55978		Potri.019G103600.v4.1	2.09574	3.67852
Potri.019G070522.v4.1	1.78639	0.428094		Potri.002G262400.v4.1	2.09558	1.47566
Potri.010G230433.v4.1	1.78408	1.4223		Potri.001G076300.v4.1	2.094	4.23851
Potri.013G013800.v4.1	1.78182	1.13365		Potri.006G085200.v4.1	2.09216	2.29028
Potri.001G469701.v4.1	1.78149	3.24112		Potri.003G066600.v4.1	2.08811	2.73152
Potri.006G180200.v4.1	1.78048	0.755999		Potri.015G132900.v4.1	2.08637	2.31164
Potri.006G023301.v4.1	1.78013	0.766111		Potri.015G082200.v4.1	2.08541	1.74161
Potri.003G111300.v4.1	1.77961	0.459028		Potri.006G190000.v4.1	2.08137	3.44117
Potri.001G425600.v4.1	1.77926	0.760779		Potri.005G213500.v4.1	2.07903	2.07138
Potri.013G083600.v4.1	1.77761	0.464945		Potri.012G033932.v4.1	2.07371	2.08766
Potri.001G301000.v4.1	1.77626	3.04129		Potri.012G042300.v4.1	2.07265	2.85571
Potri.014G038000.v4.1	1.77474	0.700742		Potri.001G011300.v4.1	2.07138	2.05403
Potri.017G080100.v4.1	1.77404	1.27658		Potri.005G234850.v4.1	2.07012	1.59639
Potri.001G051300.v4.1	1.7728	4.02758		Potri.006G134700.v4.1	2.06945	1.32591
Potri.003G089900.v4.1	1.77269	1.49119		Potri.017G019400.v4.1	2.06907	1.92386
Potri.006G003900.v4.1	1.77183	1.67367		Potri.006G210600.v4.1	2.06865	2.8695
Potri.002G083001.v4.1	1.7709	1.18286		Potri.006G007100.v4.1	2.06761	4.99845
Potri.005G118700.v4.1	1.76996	1.44961		Potri.006G281600.v4.1	2.06513	3.75607
Potri.003G213601.v4.1	1.76946	0.473902		Potri.011G133600.v4.1	2.06321	3.86603
Potri.002G095900.v4.1	1.76928	1.82088		Potri.004G090600.v4.1	2.06256	2.54492
Potri.015G039000.v4.1	1.76797	1.57935		Potri.008G044300.v4.1	2.06017	1.43813
Potri.017G107900.v4.1	1.76765	0.503937		Potri.017G078100.v4.1	2.059	2.82849
Potri.002G205275.v4.1	1.76681	1.58123		Potri.011G000200.v4.1	2.0586	1.64024
Potri.015G137500.v4.1	1.76629	0.617886		Potri.019G062266.v4.1	2.05029	1.58956
Potri.014G041800.v4.1	1.76521	1.48667		Potri.005G018700.v4.1	2.04978	2.84099
Potri.003G138800.v4.1	1.76453	0.793125		Potri.007G032100.v4.1	2.04324	3.93285
Potri.001G249600.v4.1	1.76445	1.28381		Potri.006G218200.v4.1	2.04273	2.53122
Potri.011G022800.v4.1	1.76368	3.57943		Potri.006G252666.v4.1	2.04264	1.78144
Potri.016G010600.v4.1	1.76305	2.33834		Potri.013G047950.v4.1	2.03964	5.78755
Potri.014G099400.v4.1	1.76295	5.40068		Potri.011G050000.v4.1	2.03381	1.44772
Potri.017G097001.v4.1	1.76141	0.781905		Potri.007G032900.v4.1	2.03237	2.61937
Potri.007G038500.v4.1	1.76086	3.99552		Potri.013G155500.v4.1	2.03155	2.02475
Potri.014G006900.v4.1	1.76014	1.8329		Potri.004G148200.v4.1	2.03155	1.38189
Potri.011G019500.v4.1	1.75997	0.951549		Potri.T125408.v4.1	2.0314	1.58773
Potri.004G192700.v4.1	1.75878	4.52832		Potri.001G011000.v4.1	2.02899	1.86382
Potri.005G171600.v4.1	1.7587	0.462637		Potri.016G031700.v4.1	2.02606	2.22632
Potri.015G044875.v4.1	1.7587	0.462637		Potri.004G231600.v4.1	2.02605	1.92401
Potri.012G072300.v4.1	1.75848	0.46651		Potri.001G328000.v4.1	2.02584	1.54791
Potri.019G009198.v4.1	1.75784	0.527712		Potri.019G075500.v4.1	2.02426	2.07491
Potri.004G036500.v4.1	1.7575	3.46328		Potri.005G187300.v4.1	2.0227	1.55667
Potri.008G016000.v4.1	1.75691	5.44145		Potri.002G054100.v4.1	2.0173	2.35137
Potri.006G008500.v4.1	1.75674	1.79351		Potri.005G027100.v4.1	2.0161	3.26016
Potri.016G023300.v4.1	1.75633	2.532		Potri.001G239200.v4.1	2.01542	4.59022
Potri.014G115200.v4.1	1.7552	1.45843		Potri.012G070300.v4.1	2.01419	3.00601
Potri.009G010900.v4.1	1.75507	1.30491		Potri.011G156600.v4.1	2.00901	2.03821
Potri.004G176950.v4.1	1.75379	6.72842		Potri.001G278400.v4.1	2.00815	1.34029
Potri.011G154900.v4.1	1.75366	0.708066		Potri.006G065900.v4.1	2.00412	4.1317
Potri.017G151900.v4.1	1.75288	2.27909		Potri.014G117100.v4.1	2.00337	2.51696
Potri.010G030701.v4.1	1.752	0.945496		Potri.003G176700.v4.1	2.00073	1.35457
Potri.002G162300.v4.1	1.75162	1.90192
Potri.014G101600.v4.1	1.7516	0.697746
Potri.008G044500.v4.1	1.74921	2.05542
Potri.007G125450.v4.1	1.74789	2.27722
Potri.009G038800.v4.1	1.74779	0.821954
Potri.012G031000.v4.1	1.74543	0.732952
Potri.006G266400.v4.1	1.74495	3.68581
Potri.011G050300.v4.1	1.74328	2.84287
Potri.016G025200.v4.1	1.74257	2.21239
Potri.007G133500.v4.1	1.74211	0.858991
Potri.010G184600.v4.1	1.74166	2.27451
Potri.013G027100.v4.1	1.7414	1.37587
Potri.015G089800.v4.1	1.7412	0.730035
Potri.008G013800.v4.1	1.7407	0.480977
Potri.009G141400.v4.1	1.73991	3.0066
Potri.003G143250.v4.1	1.73851	1.87847
Potri.002G198800.v4.1	1.73756	5.00034
Potri.002G092900.v4.1	1.73733	0.77333
Potri.001G191400.v4.1	1.73602	0.398006
Potri.011G124366.v4.1	1.73548	0.277602
Potri.014G050600.v4.1	1.73548	0.277602
Potri.006G097800.v4.1	1.73517	1.11232
Potri.011G129000.v4.1	1.73284	0.627535
Potri.019G015768.v4.1	1.7297	0.507893
Potri.018G088200.v4.1	1.72963	1.69685
Potri.014G124500.v4.1	1.72792	0.276721
Potri.014G145100.v4.1	1.72734	3.04592
Potri.008G073400.v4.1	1.72539	3.84814
Potri.004G150400.v4.1	1.72533	1.32673
Potri.006G137000.v4.1	1.7221	2.00936
Potri.004G055300.v4.1	1.72195	1.07892
Potri.015G140800.v4.1	1.7205	3.61917
Potri.018G090000.v4.1	1.71964	1.90358
Potri.014G007000.v4.1	1.71882	1.69697
Potri.019G014310.v4.1	1.7175	0.731256
Potri.015G059200.v4.1	1.71642	0.887782
Potri.009G124100.v4.1	1.71436	1.85006
Potri.018G095200.v4.1	1.71429	4.63267
Potri.002G038700.v4.1	1.71423	7.36036
Potri.001G411400.v4.1	1.71408	1.26993
Potri.016G032000.v4.1	1.71315	7.61169
Potri.001G469000.v4.1	1.71294	1.23439
Potri.001G347600.v4.1	1.71101	1.10902
Potri.005G207200.v4.1	1.71086	1.20181
Potri.014G012800.v4.1	1.71017	1.74926
Potri.019G060168.v4.1	1.70834	0.440567
Potri.016G093550.v4.1	1.70675	0.663186
Potri.010G240600.v4.1	1.70567	2.15695
Potri.007G024100.v4.1	1.70536	1.35533
Potri.011G129800.v4.1	1.70526	0.759967
Potri.005G251900.v4.1	1.70485	1.41232
Potri.005G232500.v4.1	1.70393	1.38749
Potri.016G137600.v4.1	1.70389	0.80551
Potri.001G202300.v4.1	1.70385	0.806389
Potri.001G011200.v4.1	1.70291	1.2677
Potri.002G019000.v4.1	1.70261	0.798739
Potri.008G153700.v4.1	1.70261	0.711814
Potri.002G154100.v4.1	1.70249	3.54442
Potri.015G128300.v4.1	1.70116	1.66713
Potri.004G096800.v4.1	1.70044	0.454739
Potri.012G089600.v4.1	1.70044	0.454739
Potri.001G114300.v4.1	1.69991	0.643865
Potri.013G145900.v4.1	1.69961	1.52843
Potri.014G018900.v4.1	1.69905	2.11979
Potri.001G255532.v4.1	1.69887	2.86267
Potri.017G096400.v4.1	1.69827	1.67216
Potri.005G100700.v4.1	1.69794	1.51646
Potri.003G200500.v4.1	1.69753	1.2944
Potri.003G156200.v4.1	1.69713	1.2364
Potri.012G141000.v4.1	1.69704	1.89864
Potri.010G068900.v4.1	1.69637	1.64377
Potri.001G056200.v4.1	1.69525	1.15549
Potri.001G467100.v4.1	1.69489	1.74561
Potri.001G441400.v4.1	1.69398	1.29319
Potri.007G038700.v4.1	1.69355	1.20667
Potri.018G112000.v4.1	1.69233	2.69637
Potri.004G027666.v4.1	1.6908	0.469727
Potri.009G030500.v4.1	1.68955	3.64158
Potri.015G060200.v4.1	1.68938	2.71059
Potri.007G002600.v4.1	1.68913	5.20455
Potri.004G233100.v4.1	1.68854	1.6097
Potri.010G150800.v4.1	1.68705	1.79534
Potri.017G114200.v4.1	1.68665	1.61092
Potri.002G065300.v4.1	1.68609	1.47585
Potri.014G175700.v4.1	1.68495	1.66148
Potri.005G013600.v4.1	1.68463	1.65443
Potri.015G138900.v4.1	1.6842	2.31996
Potri.003G128100.v4.1	1.68323	3.3015
Potri.016G102900.v4.1	1.68245	1.09104
Potri.010G027301.v4.1	1.68206	2.33626
Potri.001G446966.v4.1	1.68185	1.3886
Potri.013G122000.v4.1	1.67984	1.18169
Potri.002G126600.v4.1	1.6792	1.18445
Potri.017G074000.v4.1	1.67905	3.15877
Potri.002G029200.v4.1	1.67811	3.12311
Potri.005G207600.v4.1	1.67662	1.39276
Potri.001G074100.v4.1	1.67659	2.67645
Potri.016G140101.v4.1	1.67594	0.837009
Potri.002G126300.v4.1	1.67473	2.12615
Potri.003G163701.v4.1	1.67434	1.51548
Potri.003G132200.v4.1	1.67427	0.903884
Potri.002G079700.v4.1	1.67387	2.52221
Potri.016G039100.v4.1	1.67385	2.40425
Potri.007G094800.v4.1	1.67384	0.839745
Potri.012G099733.v4.1	1.67335	0.462503
Potri.010G063400.v4.1	1.67332	1.62584
Potri.006G015300.v4.1	1.67321	1.1757
Potri.011G072741.v4.1	1.67279	0.986433
Potri.001G130601.v4.1	1.67216	0.280078
Potri.009G084666.v4.1	1.67082	2.15993
Potri.007G087950.v4.1	1.67061	0.908004
Potri.015G109800.v4.1	1.66995	1.51916
Potri.016G115500.v4.1	1.66895	1.7326
Potri.003G106400.v4.1	1.66875	2.72041
Potri.008G036300.v4.1	1.66872	5.18055
Potri.015G132800.v4.1	1.66854	0.392099
Potri.001G407401.v4.1	1.66846	2.30117
Potri.011G134000.v4.1	1.66838	0.422592
Potri.001G334700.v4.1	1.66791	1.11688
Potri.011G028500.v4.1	1.66742	2.12039
Potri.019G070975.v4.1	1.66732	2.14972
Potri.006G140500.v4.1	1.66729	0.45303
Potri.007G074056.v4.1	1.66693	2.73855
Potri.017G062600.v4.1	1.66687	0.39372
Potri.018G062600.v4.1	1.66687	0.39372
Potri.016G125400.v4.1	1.6656	2.18207
Potri.001G459400.v4.1	1.66547	1.3178
Potri.013G018100.v4.1	1.66372	0.860892
Potri.002G217100.v4.1	1.66333	0.846716
Potri.005G029600.v4.1	1.66297	0.268985
Potri.009G075500.v4.1	1.66297	0.268985
Potri.007G025900.v4.1	1.66258	0.480083
Potri.003G047151.v4.1	1.66141	0.394473
Potri.011G146200.v4.1	1.66141	0.589013
Potri.002G119300.v4.1	1.65882	2.69872
Potri.001G027100.v4.1	1.65568	1.1529
Potri.002G241500.v4.1	1.65454	1.3604
Potri.009G034500.v4.1	1.65334	2.82838
Potri.004G176750.v4.1	1.651	2.44802
Potri.009G160700.v4.1	1.65095	1.68841
Potri.006G211600.v4.1	1.65075	1.58058
Potri.001G351200.v4.1	1.64862	1.40945
Potri.001G266900.v4.1	1.64662	1.14104
Potri.004G039300.v4.1	1.64651	0.982384
Potri.015G133700.v4.1	1.6464	1.59455
Potri.009G108900.v4.1	1.6459	2.21035
Potri.001G225800.v4.1	1.64582	0.406695
Potri.012G060900.v4.1	1.64582	0.406695
Potri.007G027000.v4.1	1.64531	3.21379
Potri.015G123100.v4.1	1.64499	0.692624
Potri.006G023151.v4.1	1.64469	1.72188
Potri.006G023101.v4.1	1.64458	2.33012
Potri.017G033600.v4.1	1.6438	2.2097
Potri.009G063500.v4.1	1.64367	0.579535
Potri.012G145800.v4.1	1.64222	0.815764
Potri.016G131100.v4.1	1.64199	0.746142
Potri.008G088200.v4.1	1.64184	0.805905
Potri.005G223600.v4.1	1.64153	2.52447
Potri.002G208444.v4.1	1.64116	0.557611
Potri.010G123901.v4.1	1.63771	2.76383
Potri.002G056300.v4.1	1.63761	1.48091
Potri.015G080800.v4.1	1.63744	2.15026
Potri.009G090700.v4.1	1.63672	3.28864
Potri.002G244600.v4.1	1.63383	2.01618
Potri.019G116600.v4.1	1.63355	2.77628
Potri.014G140500.v4.1	1.63272	1.38822
Potri.004G234900.v4.1	1.6326	0.450467
Potri.001G095900.v4.1	1.63154	0.438588
Potri.001G178300.v4.1	1.63104	1.00464
Potri.005G030100.v4.1	1.63005	0.264954
Potri.006G221400.v4.1	1.62795	3.20641
Potri.002G074000.v4.1	1.62767	4.11598
Potri.011G038512.v4.1	1.62452	1.7932
Potri.006G240100.v4.1	1.62432	3.2987
Potri.012G082800.v4.1	1.6238	1.14647
Potri.004G163600.v4.1	1.6227	2.17411
Potri.009G098800.v4.1	1.62175	1.20851
Potri.010G226000.v4.1	1.62125	2.12611
Potri.010G142800.v4.1	1.62113	1.59798
Potri.001G385200.v4.1	1.62072	4.85503
Potri.015G102401.v4.1	1.61926	0.455575
Potri.004G071800.v4.1	1.61908	2.87101
Potri.008G164466.v4.1	1.61855	2.96386
Potri.006G186301.v4.1	1.61816	2.01016
Potri.014G024300.v4.1	1.61698	2.77146
Potri.010G150700.v4.1	1.61695	2.22084
Potri.013G023000.v4.1	1.61672	2.58621
Potri.009G098601.v4.1	1.61667	3.19654
Potri.001G437950.v4.1	1.61452	0.364637
Potri.015G140600.v4.1	1.6137	3.17385
Potri.001G405025.v4.1	1.61311	0.826219
Potri.003G066800.v4.1	1.61253	2.68036
Potri.007G067900.v4.1	1.61233	2.48609
Potri.002G094400.v4.1	1.61221	4.42072
Potri.001G172300.v4.1	1.61121	4.63204
Potri.016G083600.v4.1	1.61106	2.53228
Potri.019G001400.v4.1	1.61086	2.78679
Potri.018G024900.v4.1	1.6105	0.663166
Potri.006G191900.v4.1	1.61025	0.485083
Potri.015G143200.v4.1	1.61005	0.521352
Potri.002G005500.v4.1	1.60967	0.482962
Potri.009G072900.v4.1	1.60939	1.02754
Potri.002G077600.v4.1	1.60922	4.09734
Potri.001G029300.v4.1	1.60888	3.04929
Potri.001G229500.v4.1	1.60793	1.36741
Potri.001G074700.v4.1	1.60755	1.43601
Potri.015G029200.v4.1	1.60746	4.78522
Potri.001G326100.v4.1	1.60627	0.261995
Potri.002G038900.v4.1	1.60627	0.261995
Potri.004G027300.v4.1	1.60525	0.317542
Potri.006G022500.v4.1	1.60475	1.03603
Potri.006G209200.v4.1	1.60451	0.901456
Potri.012G097500.v4.1	1.60392	1.77832
Potri.019G119801.v4.1	1.60227	1.40021
Potri.004G140100.v4.1	1.60022	3.54397
Potri.018G138204.v4.1	1.59933	1.45264
Potri.012G002800.v4.1	1.59918	1.27404
Potri.010G120950.v4.1	1.59869	0.593316
Potri.018G138401.v4.1	1.59807	2.10629
Potri.008G127200.v4.1	1.59726	1.32507
Potri.019G015900.v4.1	1.59606	0.570608
Potri.001G381900.v4.1	1.59436	0.378399
Potri.006G227400.v4.1	1.59436	0.448869
Potri.008G125600.v4.1	1.59421	1.60007
Potri.007G024000.v4.1	1.59413	0.777343
Potri.001G353400.v4.1	1.5919	2.99376
Potri.014G172101.v4.1	1.5918	1.27586
Potri.016G075000.v4.1	1.59025	3.79967
Potri.010G184200.v4.1	1.58969	1.87118
Potri.011G020900.v4.1	1.58948	3.05749
Potri.008G125300.v4.1	1.58938	1.23829
Potri.006G244500.v4.1	1.58883	1.7966
Potri.003G217500.v4.1	1.58823	0.541335
Potri.002G207093.v4.1	1.58703	5.4737
Potri.002G128400.v4.1	1.58687	1.67236
Potri.002G075901.v4.1	1.58591	0.789275
Potri.001G422000.v4.1	1.58561	3.00251
Potri.005G097250.v4.1	1.5853	2.22689
Potri.012G041600.v4.1	1.58496	0.796021
Potri.015G042200.v4.1	1.58332	2.44097
Potri.006G025100.v4.1	1.58275	2.99824
Potri.006G152200.v4.1	1.58206	2.31394
Potri.003G178500.v4.1	1.58181	0.562296
Potri.006G014232.v4.1	1.58169	2.18905
Potri.006G007200.v4.1	1.58122	4.49867
Potri.017G118900.v4.1	1.58102	0.692583
Potri.014G020600.v4.1	1.58057	1.51701
Potri.009G114400.v4.1	1.58015	2.98585
Potri.004G025900.v4.1	1.58004	2.29207
Potri.009G074200.v4.1	1.57969	1.18049
Potri.019G028800.v4.1	1.57963	0.346194
Potri.002G202700.v4.1	1.57954	5.97684
Potri.011G164700.v4.1	1.57889	5.63351
Potri.014G111800.v4.1	1.57804	1.21093
Potri.014G029100.v4.1	1.57798	1.63054
Potri.008G024900.v4.1	1.57775	0.620206
Potri.008G088000.v4.1	1.57581	1.0675
Potri.010G123801.v4.1	1.5753	1.02755
Potri.012G144500.v4.1	1.57495	0.967916
Potri.004G216500.v4.1	1.57472	2.45115
Potri.002G214050.v4.1	1.57374	0.505977
Potri.001G083600.v4.1	1.57369	1.07488
Potri.013G036600.v4.1	1.57336	2.79726
Potri.003G201000.v4.1	1.57321	1.68362
Potri.011G072666.v4.1	1.5727	1.4503
Potri.009G157600.v4.1	1.57193	0.955122
Potri.001G302300.v4.1	1.57182	0.372518
Potri.007G096200.v4.1	1.57173	2.33488
Potri.008G140800.v4.1	1.56975	1.79688
Potri.010G046500.v4.1	1.56939	3.2739
Potri.005G051900.v4.1	1.56915	0.729358
Potri.004G089700.v4.1	1.56904	1.14591
Potri.009G051100.v4.1	1.56837	2.91907
Potri.014G050532.v4.1	1.56741	0.381273
Potri.005G147100.v4.1	1.56723	0.946098
Potri.010G085600.v4.1	1.56593	1.31936
Potri.018G015500.v4.1	1.56556	1.40948
Potri.001G160400.v4.1	1.5652	0.418051
Potri.004G108680.v4.1	1.5652	0.418051
Potri.008G158901.v4.1	1.56419	0.83401
Potri.010G142250.v4.1	1.5641	0.267515
Potri.001G389200.v4.1	1.56372	1.20115
Potri.001G416400.v4.1	1.56361	0.398766
Potri.010G251000.v4.1	1.56236	0.687231
Potri.011G025200.v4.1	1.56199	1.32095
Potri.010G245000.v4.1	1.56092	1.09762
Potri.003G179000.v4.1	1.56018	3.01339
Potri.005G014802.v4.1	1.56003	0.375868
Potri.011G104500.v4.1	1.55949	1.57872
Potri.016G117300.v4.1	1.55908	0.77117
Potri.005G201500.v4.1	1.55908	1.61886
Potri.012G130000.v4.1	1.55829	1.25943
Potri.006G089301.v4.1	1.55762	1.1448
Potri.010G025800.v4.1	1.55749	0.989708
Potri.003G176400.v4.1	1.55657	1.49456
Potri.013G079301.v4.1	1.55607	1.86816
Potri.001G239500.v4.1	1.55596	4.90293
Potri.004G077650.v4.1	1.55519	2.25093
Potri.008G110800.v4.1	1.55491	0.433549
Potri.001G182700.v4.1	1.5541	4.2897
Potri.016G036600.v4.1	1.55315	1.61411
Potri.002G161600.v4.1	1.5525	2.54198
Potri.001G075201.v4.1	1.5502	0.361271
Potri.015G129650.v4.1	1.5502	0.361271
Potri.001G240600.v4.1	1.54923	1.44647
Potri.002G193800.v4.1	1.54765	0.994039
Potri.001G040200.v4.1	1.54715	1.45374
Potri.003G126300.v4.1	1.54674	0.435224
Potri.004G132700.v4.1	1.54674	0.435224
Potri.004G196700.v4.1	1.54674	0.435224
Potri.016G055901.v4.1	1.54646	1.92003
Potri.007G122200.v4.1	1.54579	0.478143
Potri.013G040000.v4.1	1.54577	5.13204
Potri.003G053000.v4.1	1.54526	1.67205
Potri.011G052600.v4.1	1.54425	3.47634
Potri.005G254633.v4.1	1.54358	0.412566
Potri.007G011500.v4.1	1.54317	1.92005
Potri.005G007200.v4.1	1.54314	1.20752
Potri.002G108600.v4.1	1.54292	1.23222
Potri.015G034900.v4.1	1.54218	2.41493
Potri.006G238600.v4.1	1.54116	2.00828
Potri.009G118800.v4.1	1.54083	2.42911
Potri.012G034600.v4.1	1.54081	3.44499
Potri.006G064800.v4.1	1.54073	2.12506
Potri.002G101600.v4.1	1.54013	1.23051
Potri.006G128500.v4.1	1.53757	0.897946
Potri.004G065400.v4.1	1.53747	0.74532
Potri.007G088222.v4.1	1.5374	0.888256
Potri.016G021700.v4.1	1.53673	0.526039
Potri.004G120700.v4.1	1.5354	1.36072
Potri.006G164632.v4.1	1.53337	3.71928
Potri.006G234400.v4.1	1.53302	2.24905
Potri.013G121900.v4.1	1.53183	0.782335
Potri.009G117000.v4.1	1.5318	1.06973
Potri.006G022300.v4.1	1.53173	2.26176
Potri.011G010200.v4.1	1.53098	3.79132
Potri.008G182766.v4.1	1.53051	3.09843
Potri.011G072866.v4.1	1.52885	2.77182
Potri.019G073400.v4.1	1.52866	0.726452
Potri.002G037100.v4.1	1.52853	0.788506
Potri.006G139100.v4.1	1.52836	6.96953
Potri.009G139800.v4.1	1.52812	1.12952
Potri.018G093600.v4.1	1.52694	3.82315
Potri.001G321800.v4.1	1.52654	1.69091
Potri.007G120401.v4.1	1.52547	2.58495
Potri.009G035000.v4.1	1.5246	2.82643
Potri.016G130101.v4.1	1.5245	2.26303
Potri.014G096200.v4.1	1.5232	1.36298
Potri.009G148700.v4.1	1.52188	2.46012
Potri.003G021250.v4.1	1.52143	0.329767
Potri.019G042300.v4.1	1.52124	1.29126
Potri.010G213400.v4.1	1.5212	2.36517
Potri.017G112600.v4.1	1.52107	4.81728
Potri.006G254500.v4.1	1.5209	2.5721
Potri.003G078601.v4.1	1.52045	1.39087
Potri.015G077100.v4.1	1.51995	1.43647
Potri.016G022250.v4.1	1.5196	3.2579
Potri.015G147600.v4.1	1.51882	1.77673
Potri.004G043500.v4.1	1.51725	2.54237
Potri.005G186200.v4.1	1.51713	1.01163
Potri.004G024900.v4.1	1.51676	1.79171
Potri.014G149700.v4.1	1.51636	1.93495
Potri.011G143700.v4.1	1.51435	1.10271
Potri.004G050000.v4.1	1.51385	1.01987
Potri.010G084300.v4.1	1.51365	3.44099
Potri.019G021700.v4.1	1.51309	2.12375
Potri.002G148900.v4.1	1.51147	1.32057
Potri.012G115400.v4.1	1.51095	1.66067
Potri.019G025900.v4.1	1.51011	1.27403
Potri.006G240000.v4.1	1.50988	3.29012
Potri.006G057200.v4.1	1.50962	2.98488
Potri.003G063400.v4.1	1.50941	3.0569
Potri.012G060300.v4.1	1.5084	1.6438
Potri.004G032400.v4.1	1.50682	1.77806
Potri.004G177900.v4.1	1.50502	0.604577
Potri.006G132200.v4.1	1.5047	1.13344
Potri.003G211366.v4.1	1.50467	0.792993
Potri.006G013300.v4.1	1.50337	0.41461
Potri.007G116800.v4.1	1.50337	0.41461
Potri.017G108400.v4.1	1.50337	0.41461
Potri.016G142200.v4.1	1.50281	1.76555
Potri.017G137200.v4.1	1.50092	2.37413
Potri.005G120901.v4.1	1.50077	0.430616
Potri.007G125900.v4.1	1.50042	2.05986
Potri.008G090400.v4.1	1.49917	3.03289
Potri.006G064850.v4.1	1.49812	0.248041
Potri.007G062642.v4.1	1.49812	0.248041
Potri.007G083100.v4.1	1.49812	0.248041
Potri.017G143700.v4.1	1.49776	1.05215
Potri.006G209900.v4.1	1.4977	0.546688
Potri.004G071000.v4.1	1.49684	0.816073
Potri.010G131900.v4.1	1.49635	1.70279
Potri.002G137200.v4.1	1.49504	2.98192
Potri.013G156500.v4.1	1.49402	1.75411
Potri.004G038500.v4.1	1.49401	5.77957
Potri.010G184500.v4.1	1.49383	5.24229
Potri.001G109901.v4.1	1.49368	0.515898
Potri.018G011300.v4.1	1.49283	2.1363
Potri.012G084800.v4.1	1.49271	0.740337
Potri.007G120400.v4.1	1.49228	2.68896
Potri.010G209200.v4.1	1.49227	0.708355
Potri.018G149700.v4.1	1.49163	0.907086
Potri.005G014900.v4.1	1.49126	1.04094
Potri.018G057100.v4.1	1.49111	1.26939
Potri.001G123100.v4.1	1.48936	4.224
Potri.014G132050.v4.1	1.48919	0.344625
Potri.003G087700.v4.1	1.48862	4.847
Potri.014G113100.v4.1	1.48741	4.93705
Potri.011G049400.v4.1	1.48704	5.02235
Potri.010G105400.v4.1	1.48656	1.71892
Potri.009G101400.v4.1	1.48652	3.14747
Potri.010G099100.v4.1	1.48359	0.579043
Potri.019G014316.v4.1	1.4834	0.471462
Potri.014G038300.v4.1	1.48305	4.50796
Potri.003G176300.v4.1	1.48268	1.50072
Potri.001G244200.v4.1	1.48239	0.413003
Potri.013G015100.v4.1	1.48239	0.413003
Potri.017G121901.v4.1	1.48239	0.413003
Potri.009G109001.v4.1	1.48164	1.64869
Potri.007G038900.v4.1	1.48147	2.05699
Potri.005G192100.v4.1	1.48087	1.42356
Potri.004G141200.v4.1	1.47961	2.24538
Potri.003G013700.v4.1	1.47896	1.91832
Potri.015G084500.v4.1	1.47791	3.37291
Potri.008G045100.v4.1	1.47743	2.83164
Potri.015G082283.v4.1	1.47557	2.34842
Potri.001G439800.v4.1	1.47547	0.941852
Potri.005G168500.v4.1	1.47511	0.579182
Potri.002G098800.v4.1	1.47489	2.17989
Potri.017G009100.v4.1	1.47463	0.338514
Potri.010G201900.v4.1	1.47275	0.400912
Potri.017G089900.v4.1	1.47234	1.8001
Potri.017G022728.v4.1	1.4714	2.35025
Potri.002G193000.v4.1	1.47132	1.42127
Potri.001G105900.v4.1	1.46925	6.60536
Potri.018G062350.v4.1	1.46721	1.80302
Potri.013G102700.v4.1	1.467	5.68734
Potri.008G061600.v4.1	1.46659	3.42082
Potri.003G100500.v4.1	1.46639	5.10036
Potri.002G076000.v4.1	1.46632	2.07419
Potri.014G020100.v4.1	1.46584	4.03885
Potri.003G131300.v4.1	1.46582	2.93608
Potri.018G075000.v4.1	1.46498	3.39496
Potri.017G050400.v4.1	1.46409	1.31468
Potri.013G069250.v4.1	1.46322	0.739025
Potri.004G156650.v4.1	1.46305	1.42956
Potri.016G134600.v4.1	1.46223	2.48821
Potri.003G216500.v4.1	1.46178	1.00497
Potri.013G025700.v4.1	1.4616	2.73226
Potri.014G019600.v4.1	1.4609	8.28974
Potri.013G083200.v4.1	1.45943	0.348514
Potri.017G077700.v4.1	1.45943	0.421639
Potri.004G050600.v4.1	1.45877	0.254568
Potri.T127106.v4.1	1.45865	2.90444
Potri.009G126600.v4.1	1.45838	1.11919
Potri.006G265200.v4.1	1.45791	1.42078
Potri.005G185600.v4.1	1.45739	2.9115
Potri.018G098500.v4.1	1.45732	4.15654
Potri.014G002500.v4.1	1.45627	0.789376
Potri.001G352400.v4.1	1.45605	1.30175
Potri.002G123800.v4.1	1.45554	2.57883
Potri.001G141100.v4.1	1.45533	0.936452
Potri.001G366700.v4.1	1.4553	3.6358
Potri.009G111323.v4.1	1.45415	1.13096
Potri.007G142700.v4.1	1.45383	0.78071
Potri.008G113400.v4.1	1.4535	1.87082
Potri.007G061901.v4.1	1.45307	2.4147
Potri.017G143940.v4.1	1.45149	1.17905
Potri.018G098200.v4.1	1.45138	0.881534
Potri.001G457300.v4.1	1.44913	2.06864
Potri.017G007900.v4.1	1.44874	0.879849
Potri.010G082700.v4.1	1.44854	3.15017
Potri.014G049000.v4.1	1.44767	0.570833
Potri.003G111400.v4.1	1.44725	2.54528
Potri.007G008900.v4.1	1.44666	0.382427
Potri.011G010100.v4.1	1.44648	2.35617
Potri.010G143166.v4.1	1.44606	1.26287
Potri.001G290800.v4.1	1.44587	1.07179
Potri.004G076000.v4.1	1.44561	3.47232
Potri.004G001400.v4.1	1.44551	0.842005
Potri.010G210000.v4.1	1.44545	2.64556
Potri.001G235200.v4.1	1.44539	0.70022
Potri.001G375600.v4.1	1.44289	1.64509
Potri.001G053900.v4.1	1.4419	2.45591
Potri.T002568.v4.1	1.4416	1.74977
Potri.010G124900.v4.1	1.44152	0.617721
Potri.019G093100.v4.1	1.44057	0.319003
Potri.007G008300.v4.1	1.44057	3.42176
Potri.016G113100.v4.1	1.44008	2.68982
Potri.015G060700.v4.1	1.43953	2.24495
Potri.018G071800.v4.1	1.4395	1.34826
Potri.006G127000.v4.1	1.43868	1.12662
Potri.014G097900.v4.1	1.43789	1.32702
Potri.002G014800.v4.1	1.43774	2.95779
Potri.013G079700.v4.1	1.43753	1.9465
Potri.014G099800.v4.1	1.43695	0.363112
Potri.003G210701.v4.1	1.43684	1.61467
Potri.017G113000.v4.1	1.43652	1.0022
Potri.017G105201.v4.1	1.43618	3.89113
Potri.016G101200.v4.1	1.43591	0.553353
Potri.014G178800.v4.1	1.43539	0.649157
Potri.001G364600.v4.1	1.43528	2.1632
Potri.002G207286.v4.1	1.43516	2.87276
Potri.015G117200.v4.1	1.43503	5.47718
Potri.002G082400.v4.1	1.43429	2.1002
Potri.017G085000.v4.1	1.43378	2.22697
Potri.001G208000.v4.1	1.4336	3.68147
Potri.015G083200.v4.1	1.43348	2.17992
Potri.019G097640.v4.1	1.43296	0.627147
Potri.002G027800.v4.1	1.43233	1.95127
Potri.002G121900.v4.1	1.43225	3.92852
Potri.013G051300.v4.1	1.43193	4.35891
Potri.008G115800.v4.1	1.43047	1.45096
Potri.003G154900.v4.1	1.43	4.4806
Potri.007G100100.v4.1	1.42999	2.17165
Potri.010G061301.v4.1	1.42987	1.92232
Potri.012G003000.v4.1	1.42905	0.72759
Potri.013G041100.v4.1	1.42875	0.746923
Potri.006G158700.v4.1	1.42824	0.84958
Potri.002G034900.v4.1	1.42799	0.402098
Potri.007G074850.v4.1	1.42799	0.402098
Potri.017G038000.v4.1	1.42799	0.402098
Potri.012G021940.v4.1	1.42738	1.05692
Potri.T126806.v4.1	1.42611	2.02857
Potri.002G026500.v4.1	1.42561	0.23823
Potri.006G177800.v4.1	1.42561	0.23823
Potri.015G089700.v4.1	1.42561	0.23823
Potri.010G123500.v4.1	1.42349	2.94111
Potri.008G161901.v4.1	1.42303	0.445103
Potri.019G119200.v4.1	1.42142	4.03106
Potri.006G154500.v4.1	1.42129	0.979395
Potri.015G117300.v4.1	1.42095	3.3707
Potri.015G086800.v4.1	1.41983	3.4031
Potri.007G125200.v4.1	1.41922	3.02358
Potri.009G065201.v4.1	1.41882	3.01967
Potri.008G058600.v4.1	1.4188	5.55327
Potri.015G067400.v4.1	1.4184	0.38357
Potri.008G096900.v4.1	1.41828	1.0226
Potri.005G006600.v4.1	1.41785	2.31076
Potri.013G130900.v4.1	1.41588	1.26758
Potri.004G014250.v4.1	1.41504	1.38922
Potri.008G172250.v4.1	1.41453	0.555335
Potri.012G136800.v4.1	1.41413	1.11533
Potri.001G003200.v4.1	1.41333	0.984316
Potri.002G134100.v4.1	1.4128	0.98909
Potri.004G147300.v4.1	1.4123	1.66332
Potri.018G038100.v4.1	1.41143	1.91747
Potri.011G023600.v4.1	1.41139	1.39513
Potri.001G120500.v4.1	1.41099	0.501467
Potri.007G099400.v4.1	1.40996	2.59794
Potri.003G129100.v4.1	1.40974	0.945693
Potri.016G009500.v4.1	1.40895	0.901704
Potri.014G025000.v4.1	1.40859	0.654016
Potri.010G195700.v4.1	1.40753	1.26951
Potri.004G099400.v4.1	1.40658	1.00781
Potri.004G014636.v4.1	1.40602	1.48259
Potri.012G107300.v4.1	1.40486	3.05335
Potri.007G010500.v4.1	1.40403	1.09917
Potri.013G004300.v4.1	1.40323	0.494393
Potri.019G091800.v4.1	1.40313	1.20211
Potri.T011200.v4.1	1.40249	3.21436
Potri.002G007150.v4.1	1.40041	2.65313
Potri.019G074800.v4.1	1.40027	2.54133
Potri.006G251500.v4.1	1.40024	0.347104
Potri.015G012000.v4.1	1.39975	3.34178
Potri.018G111600.v4.1	1.39955	0.712828
Potri.008G160000.v4.1	1.39816	0.386451
Potri.004G090732.v4.1	1.39798	0.935714
Potri.018G140401.v4.1	1.39751	1.63496
Potri.009G140800.v4.1	1.39682	0.470683
Potri.019G040900.v4.1	1.3958	1.64438
Potri.017G095000.v4.1	1.39533	4.32281
Potri.003G002800.v4.1	1.39306	1.59436
Potri.009G141000.v4.1	1.39232	0.71067
Potri.007G120700.v4.1	1.39207	3.82522
Potri.007G006800.v4.1	1.39206	1.32811
Potri.014G013200.v4.1	1.39169	2.88586
Potri.018G150800.v4.1	1.38945	3.14901
Potri.005G112600.v4.1	1.38864	2.94907
Potri.013G152200.v4.1	1.38805	0.485714
Potri.013G049500.v4.1	1.38804	0.24533
Potri.008G019900.v4.1	1.38707	3.66987
Potri.011G046112.v4.1	1.38694	1.83526
Potri.019G078100.v4.1	1.38693	0.869153
Potri.016G102500.v4.1	1.38595	1.39687
Potri.005G113100.v4.1	1.38548	0.633483
Potri.011G167600.v4.1	1.38524	0.640334
Potri.019G127200.v4.1	1.38518	1.58128
Potri.002G028500.v4.1	1.38277	1.34858
Potri.002G067000.v4.1	1.38087	1.00228
Potri.001G171300.v4.1	1.38063	2.11454
Potri.001G453800.v4.1	1.38034	1.90076
Potri.001G445150.v4.1	1.37924	0.367134
Potri.001G386000.v4.1	1.37911	2.24374
Potri.002G066300.v4.1	1.37909	0.351782
Potri.017G106851.v4.1	1.37851	0.67279
Potri.012G002350.v4.1	1.37776	1.93181
Potri.010G005300.v4.1	1.3748	2.53626
Potri.006G171300.v4.1	1.3746	0.442891
Potri.013G005700.v4.1	1.37457	3.92073
Potri.001G434200.v4.1	1.37444	1.36466
Potri.018G136900.v4.1	1.37377	2.34288
Potri.015G031000.v4.1	1.37286	0.553886
Potri.003G079900.v4.1	1.37257	0.993529
Potri.003G135200.v4.1	1.3721	1.06953
Potri.005G108633.v4.1	1.3714	0.711922
Potri.006G136600.v4.1	1.36746	3.69793
Potri.005G097200.v4.1	1.36733	2.26645
Potri.002G125900.v4.1	1.36538	3.40044
Potri.008G054733.v4.1	1.36532	1.23053
Potri.005G234500.v4.1	1.36528	3.78093
Potri.002G203500.v4.1	1.36445	2.5382
Potri.003G200080.v4.1	1.36429	3.54195
Potri.015G003500.v4.1	1.36342	1.05695
Potri.018G099100.v4.1	1.36136	4.53905
Potri.018G145562.v4.1	1.3608	2.26914
Potri.003G119200.v4.1	1.36021	1.91425
Potri.001G313500.v4.1	1.3586	1.71709
Potri.012G144900.v4.1	1.35813	1.12553
Potri.014G131300.v4.1	1.35803	1.34008
Potri.017G107300.v4.1	1.35746	2.26022
Potri.003G056200.v4.1	1.35641	2.3318
Potri.006G092200.v4.1	1.35548	0.380308
Potri.018G078900.v4.1	1.35548	0.380308
Potri.T085100.v4.1	1.35548	0.380308
Potri.008G209800.v4.1	1.35548	0.418303
Potri.014G058400.v4.1	1.35546	2.69067
Potri.013G159500.v4.1	1.35537	0.338708
Potri.004G233200.v4.1	1.35497	2.69924
Potri.003G154301.v4.1	1.35497	1.20246
Potri.006G229100.v4.1	1.35481	1.32724
Potri.009G065100.v4.1	1.35476	2.05756
Potri.005G053100.v4.1	1.35468	0.597337
Potri.005G040000.v4.1	1.35364	3.14613
Potri.012G094000.v4.1	1.35271	0.379404
Potri.008G089401.v4.1	1.3517	2.69531
Potri.008G117900.v4.1	1.3512	3.18781
Potri.001G466300.v4.1	1.35107	0.546469
Potri.001G147600.v4.1	1.35086	0.800347
Potri.002G154000.v4.1	1.3504	2.24226
Potri.017G087600.v4.1	1.34999	3.87986
Potri.006G213900.v4.1	1.34882	2.39153
Potri.014G115000.v4.1	1.3487	3.01876
Potri.001G001250.v4.1	1.34845	0.227394
Potri.001G010600.v4.1	1.34845	0.227394
Potri.002G156833.v4.1	1.34845	0.227394
Potri.008G140866.v4.1	1.34845	0.227394
Potri.014G077500.v4.1	1.34845	0.227394
Potri.016G066200.v4.1	1.34845	0.227394
Potri.019G116700.v4.1	1.34706	1.74317
Potri.010G089400.v4.1	1.34649	2.37614
Potri.004G167900.v4.1	1.34625	3.11182
Potri.006G253700.v4.1	1.34618	1.07888
Potri.002G160650.v4.1	1.34481	1.25647
Potri.003G060300.v4.1	1.34404	3.38299
Potri.001G412454.v4.1	1.34362	2.49171
Potri.007G057850.v4.1	1.3431	0.812824
Potri.004G004100.v4.1	1.34296	5.74938
Potri.006G250550.v4.1	1.34132	1.12461
Potri.002G079500.v4.1	1.34036	2.25729
Potri.011G033200.v4.1	1.3398	1.6861
Potri.010G235400.v4.1	1.3388	0.374821
Potri.007G110400.v4.1	1.33799	4.15472
Potri.017G095500.v4.1	1.33745	3.85686
Potri.010G201801.v4.1	1.33724	0.92154
Potri.010G127400.v4.1	1.3357	1.88173
Potri.015G091750.v4.1	1.3356	1.38271
Potri.004G088200.v4.1	1.33459	0.423643
Potri.015G133900.v4.1	1.33446	1.58082
Potri.010G252200.v4.1	1.33404	0.755976
Potri.009G138600.v4.1	1.33325	2.65527
Potri.005G006200.v4.1	1.33302	1.70074
Potri.011G113300.v4.1	1.33298	2.6407
Potri.006G182400.v4.1	1.33283	0.666468
Potri.014G081600.v4.1	1.33272	0.980431
Potri.001G200800.v4.1	1.33264	2.45122
Potri.014G000700.v4.1	1.33218	3.57635
Potri.006G165900.v4.1	1.32793	3.34554
Potri.001G385750.v4.1	1.32792	0.888529
Potri.004G149500.v4.1	1.32757	0.45658
Potri.002G185700.v4.1	1.32701	0.577536
Potri.002G184600.v4.1	1.32681	0.470532
Potri.008G169400.v4.1	1.32641	0.224223
Potri.001G470100.v4.1	1.325	4.41666
Potri.001G459500.v4.1	1.32477	1.45827
Potri.001G440800.v4.1	1.3241	0.840695
Potri.T044800.v4.1	1.32369	0.780965
Potri.001G454800.v4.1	1.32368	3.17954
Potri.015G121201.v4.1	1.32336	1.89606
Potri.015G026801.v4.1	1.32291	2.45552
Potri.009G149600.v4.1	1.32264	0.776567
Potri.005G120300.v4.1	1.32235	1.89647
Potri.001G330000.v4.1	1.32234	2.34315
Potri.011G052300.v4.1	1.3217	3.40797
Potri.002G081700.v4.1	1.3216	0.918098
Potri.006G221900.v4.1	1.32103	2.86104
Potri.001G053100.v4.1	1.32095	1.72488
Potri.007G041601.v4.1	1.31973	2.70212
Potri.001G293200.v4.1	1.31895	0.223143
Potri.006G108000.v4.1	1.31895	0.223143
Potri.001G209300.v4.1	1.31684	2.01981
Potri.004G156100.v4.1	1.31653	1.99091
Potri.002G149300.v4.1	1.31626	0.317475
Potri.010G137200.v4.1	1.31615	2.94572
Potri.006G190600.v4.1	1.31602	0.910906
Potri.019G014308.v4.1	1.31589	2.72155
Potri.003G115700.v4.1	1.31542	0.382652
Potri.004G111100.v4.1	1.31529	0.971144
Potri.018G087100.v4.1	1.31462	3.95302
Potri.017G080000.v4.1	1.31422	2.43631
Potri.018G026800.v4.1	1.3141	2.47193
Potri.014G193300.v4.1	1.31273	0.725221
Potri.005G229500.v4.1	1.3127	1.29145
Potri.004G118000.v4.1	1.31142	0.423052
Potri.014G171300.v4.1	1.31142	0.423052
Potri.005G014300.v4.1	1.3109	3.7704
Potri.014G059701.v4.1	1.30915	1.58428
Potri.003G175432.v4.1	1.30812	0.349631
Potri.001G032683.v4.1	1.30562	2.0711
Potri.010G069000.v4.1	1.30462	1.29258
Potri.001G052000.v4.1	1.30402	1.5768
Potri.002G107200.v4.1	1.30376	0.562905
Potri.001G468400.v4.1	1.3037	1.98497
Potri.014G056300.v4.1	1.30369	0.789126
Potri.019G095866.v4.1	1.30296	3.721
Potri.010G189800.v4.1	1.30228	3.51203
Potri.017G050200.v4.1	1.30214	0.630097
Potri.015G000500.v4.1	1.302	2.1834
Potri.015G028500.v4.1	1.30178	1.16319
Potri.005G135000.v4.1	1.301	5.31957
Potri.001G155700.v4.1	1.29965	0.650473
Potri.011G146500.v4.1	1.29949	1.4903
Potri.013G032000.v4.1	1.29943	0.734637
Potri.008G160501.v4.1	1.29912	0.361394
Potri.011G029300.v4.1	1.29912	0.361394
Potri.017G133732.v4.1	1.29912	0.361394
Potri.004G015700.v4.1	1.29865	2.03842
Potri.010G025500.v4.1	1.29786	1.43913
Potri.011G134900.v4.1	1.29754	4.27942
Potri.011G010400.v4.1	1.29705	4.72725
Potri.015G069150.v4.1	1.29693	2.12045
Potri.005G136401.v4.1	1.29678	2.44944
Potri.007G039000.v4.1	1.29612	3.38997
Potri.013G070350.v4.1	1.29593	0.354601
Potri.008G152100.v4.1	1.29526	3.28044
Potri.012G038100.v4.1	1.2949	0.362017
Potri.018G137700.v4.1	1.2949	0.362017
Potri.018G137900.v4.1	1.29416	2.89764
Potri.016G139800.v4.1	1.2938	1.92761
Potri.006G270000.v4.1	1.29143	0.982223
Potri.007G031400.v4.1	1.2908	3.99325
Potri.017G013900.v4.1	1.29061	1.55563
Potri.019G019710.v4.1	1.29035	4.06163
Potri.007G125000.v4.1	1.28998	1.51175
Potri.017G126200.v4.1	1.28963	4.13495
Potri.013G091300.v4.1	1.28928	0.574268
Potri.010G049200.v4.1	1.28914	0.414067
Potri.011G117001.v4.1	1.2891	2.86845
Potri.017G077400.v4.1	1.28873	0.795542
Potri.011G156200.v4.1	1.2883	1.51874
Potri.008G146500.v4.1	1.28827	1.47664
Potri.007G005700.v4.1	1.28665	0.794903
Potri.003G089300.v4.1	1.28648	0.860557
Potri.010G163501.v4.1	1.28644	0.606923
Potri.001G103400.v4.1	1.28564	2.58299
Potri.018G092300.v4.1	1.2854	2.46011
Potri.008G133100.v4.1	1.28509	1.91934
Potri.002G249700.v4.1	1.2845	2.55099
Potri.011G167650.v4.1	1.2837	2.51623
Potri.002G001400.v4.1	1.28357	2.39398
Potri.012G016600.v4.1	1.28263	4.94339
Potri.004G072900.v4.1	1.2805	1.16619
Potri.009G104900.v4.1	1.27931	3.1301
Potri.014G130300.v4.1	1.27923	6.43622
Potri.014G118200.v4.1	1.27798	1.88236
Potri.017G123400.v4.1	1.27779	1.71757
Potri.001G252300.v4.1	1.27749	2.29731
Potri.013G074650.v4.1	1.27724	1.28194
Potri.001G082200.v4.1	1.2771	0.562655
Potri.014G024000.v4.1	1.27686	1.20447
Potri.008G155300.v4.1	1.27616	0.384085
Potri.006G078101.v4.1	1.27594	0.216843
Potri.004G023788.v4.1	1.27574	0.511398
Potri.008G008400.v4.1	1.27518	2.96102
Potri.014G038900.v4.1	1.27413	1.10234
Potri.001G081200.v4.1	1.2739	1.08087
Potri.005G184001.v4.1	1.27362	2.57519
Potri.006G153300.v4.1	1.27289	4.22804
Potri.012G027101.v4.1	1.27208	0.531955
Potri.002G020700.v4.1	1.27206	0.459602
Potri.019G004599.v4.1	1.272	0.292002
Potri.005G002100.v4.1	1.27147	5.45639
Potri.008G060200.v4.1	1.27143	1.94285
Potri.016G055500.v4.1	1.27094	1.7791
Potri.009G079000.v4.1	1.27055	0.737591
Potri.014G041532.v4.1	1.26958	1.72783
Potri.005G074601.v4.1	1.26946	0.493905
Potri.003G207600.v4.1	1.26896	2.29616
Potri.005G210300.v4.1	1.26881	3.92003
Potri.007G120500.v4.1	1.26807	3.71286
Potri.018G120000.v4.1	1.26736	3.50509
Potri.013G149200.v4.1	1.26649	3.63262
Potri.005G227600.v4.1	1.26647	3.10436
Potri.T023966.v4.1	1.26642	2.688
Potri.005G044600.v4.1	1.26444	2.66898
Potri.018G129200.v4.1	1.26386	1.88099
Potri.001G407500.v4.1	1.26365	2.99517
Potri.008G045532.v4.1	1.26362	0.349728
Potri.002G213100.v4.1	1.26333	0.952676
Potri.016G015500.v4.1	1.26225	3.05909
Potri.014G055700.v4.1	1.26128	0.867243
Potri.012G134250.v4.1	1.26127	0.352099
Potri.010G034700.v4.1	1.26125	2.72722
Potri.001G158100.v4.1	1.26073	3.04553
Potri.014G088000.v4.1	1.26072	1.56837
Potri.007G062182.v4.1	1.25952	1.88504
Potri.007G048201.v4.1	1.25919	1.15918
Potri.002G040400.v4.1	1.25843	2.8855
Potri.019G022002.v4.1	1.25764	0.32294
Potri.002G207479.v4.1	1.25744	3.80116
Potri.013G135700.v4.1	1.25737	4.05185
Potri.015G132200.v4.1	1.25715	1.25019
Potri.012G018900.v4.1	1.25692	0.485235
Potri.005G178100.v4.1	1.25459	1.453
Potri.010G163300.v4.1	1.25208	1.09434
Potri.001G306000.v4.1	1.25149	3.68049
Potri.001G263900.v4.1	1.25126	3.80958
Potri.016G083500.v4.1	1.24952	4.67514
Potri.001G202700.v4.1	1.24942	0.289222
Potri.002G155100.v4.1	1.2491	0.643999
Potri.001G140700.v4.1	1.24882	0.538421
Potri.006G105600.v4.1	1.24851	0.635603
Potri.001G472200.v4.1	1.24832	0.399253
Potri.004G149000.v4.1	1.24758	1.83749
Potri.006G161100.v4.1	1.24708	1.24407
Potri.008G076001.v4.1	1.24668	0.812165
Potri.008G113800.v4.1	1.24644	0.21245
Potri.009G068900.v4.1	1.24644	0.21245
Potri.016G084100.v4.1	1.24644	0.21245
Potri.012G071500.v4.1	1.24595	3.18029
Potri.001G147100.v4.1	1.2459	2.54752
Potri.016G068700.v4.1	1.24581	1.10857
Potri.016G037300.v4.1	1.24574	1.08613
Potri.012G068500.v4.1	1.24567	0.50813
Potri.001G345800.v4.1	1.2436	1.91514
Potri.010G248600.v4.1	1.24323	2.82324
Potri.009G108600.v4.1	1.24205	1.8881
Potri.002G168200.v4.1	1.24188	1.85165
Potri.006G273200.v4.1	1.24154	0.370533
Potri.006G221301.v4.1	1.24059	1.15611
Potri.011G155150.v4.1	1.24019	0.87357
Potri.002G173400.v4.1	1.23903	2.75387
Potri.007G004400.v4.1	1.23837	0.461767
Potri.013G066100.v4.1	1.23732	0.400866
Potri.005G027600.v4.1	1.23628	4.79418
Potri.006G088900.v4.1	1.23623	1.84643
Potri.005G227900.v4.1	1.23416	3.21253
Potri.002G046800.v4.1	1.23344	5.12484
Potri.015G108800.v4.1	1.23334	1.45194
Potri.002G055100.v4.1	1.2333	2.04482
Potri.018G147300.v4.1	1.2329	0.756387
Potri.005G222300.v4.1	1.23223	1.08942
Potri.008G165400.v4.1	1.23145	1.24553
Potri.011G073516.v4.1	1.23115	0.753186
Potri.015G143500.v4.1	1.23099	3.54485
Potri.010G074800.v4.1	1.23003	3.29022
Potri.001G456000.v4.1	1.22909	3.38049
Potri.016G080700.v4.1	1.22865	2.41227
Potri.014G104100.v4.1	1.22844	0.301384
Potri.006G267450.v4.1	1.22842	1.28821
Potri.002G051100.v4.1	1.22664	0.20947
Potri.002G076100.v4.1	1.22664	0.20947
Potri.007G009400.v4.1	1.22661	0.487501
Potri.013G024200.v4.1	1.22588	1.43008
Potri.007G017800.v4.1	1.22585	0.942679
Potri.011G158800.v4.1	1.22576	0.643808
Potri.015G031600.v4.1	1.22524	1.62098
Potri.001G062566.v4.1	1.22487	1.15105
Potri.002G196000.v4.1	1.22315	4.45854
Potri.011G109900.v4.1	1.22289	4.18941
Potri.006G120100.v4.1	1.22239	0.339572
Potri.008G188700.v4.1	1.22178	2.4076
Potri.002G017200.v4.1	1.22177	0.737213
Potri.002G017900.v4.1	1.22055	0.338812
Potri.010G099600.v4.1	1.22055	0.338812
Potri.014G171500.v4.1	1.22055	0.338812
Potri.010G104200.v4.1	1.22037	3.19081
Potri.012G101500.v4.1	1.21976	1.00776
Potri.002G184100.v4.1	1.21948	1.2789
Potri.003G168700.v4.1	1.21923	0.27457
Potri.011G129300.v4.1	1.21907	0.665024
Potri.013G072800.v4.1	1.21818	4.17604
Potri.007G113000.v4.1	1.21818	0.20819
Potri.001G281000.v4.1	1.21814	1.38171
Potri.003G150700.v4.1	1.21773	3.10395
Potri.012G110900.v4.1	1.21683	0.90002
Potri.001G436600.v4.1	1.21656	3.93259
Potri.018G012900.v4.1	1.21648	0.614358
Potri.003G174200.v4.1	1.21632	1.43706
Potri.012G036400.v4.1	1.21615	6.13126
Potri.011G030900.v4.1	1.21396	2.19615
Potri.001G330501.v4.1	1.21229	3.33623
Potri.001G254304.v4.1	1.21167	0.294183
Potri.018G049700.v4.1	1.21167	1.67213
Potri.002G235800.v4.1	1.21149	0.501262
Potri.009G035100.v4.1	1.21084	3.6386
Potri.005G247700.v4.1	1.20969	7.07531
Potri.005G244500.v4.1	1.20963	2.88243
Potri.019G034100.v4.1	1.20824	2.67378
Potri.001G070600.v4.1	1.20782	1.61226
Potri.009G046400.v4.1	1.20781	1.40031
Potri.017G004032.v4.1	1.20751	2.47643
Potri.012G088100.v4.1	1.20693	2.83403
Potri.011G112900.v4.1	1.20684	2.49199
Potri.001G182400.v4.1	1.20645	0.832387
Potri.002G129400.v4.1	1.20581	0.971996
Potri.001G242800.v4.1	1.20535	0.647732
Potri.010G168700.v4.1	1.20485	1.46347
Potri.001G204300.v4.1	1.20465	2.20454
Potri.015G144500.v4.1	1.20438	0.59421
Potri.003G125000.v4.1	1.20385	0.793814
Potri.016G130500.v4.1	1.20337	2.32148
Potri.007G072100.v4.1	1.20328	1.05529
Potri.012G121826.v4.1	1.20316	0.628569
Potri.012G033200.v4.1	1.20276	4.88093
Potri.005G148400.v4.1	1.20185	0.932122
Potri.009G021300.v4.1	1.20158	0.788629
Potri.019G061700.v4.1	1.20152	2.60151
Potri.001G092900.v4.1	1.20105	0.280972
Potri.009G058200.v4.1	1.201	0.895511
Potri.008G106400.v4.1	1.20084	0.891564
Potri.001G381000.v4.1	1.2006	1.38304
Potri.005G259100.v4.1	1.20032	1.94549
Potri.010G193000.v4.1	1.20027	3.79916
Potri.017G036400.v4.1	1.19945	3.7932
Potri.002G180466.v4.1	1.19799	1.00792
Potri.005G164000.v4.1	1.19773	3.53748
Potri.017G047200.v4.1	1.19674	2.66993
Potri.005G130100.v4.1	1.19583	2.42713
Potri.005G145500.v4.1	1.19581	4.32562
Potri.003G211700.v4.1	1.19508	0.708396
Potri.017G002950.v4.1	1.19435	3.38009
Potri.019G043900.v4.1	1.1943	1.59698
Potri.013G037500.v4.1	1.19385	1.46518
Potri.T011201.v4.1	1.19313	2.59071
Potri.002G115900.v4.1	1.1931	0.218184
Potri.012G093300.v4.1	1.19265	0.437178
Potri.001G082900.v4.1	1.1911	2.07225
Potri.005G013100.v4.1	1.18974	0.628401
Potri.017G148266.v4.1	1.18936	1.07902
Potri.001G010700.v4.1	1.18821	0.911242
Potri.T013100.v4.1	1.18711	0.355986
Potri.003G028245.v4.1	1.18701	1.20909
Potri.001G292000.v4.1	1.18696	1.18666
Potri.016G021500.v4.1	1.18623	2.71086
Potri.010G074000.v4.1	1.18587	0.656772
Potri.014G043100.v4.1	1.18515	4.92445
Potri.008G154600.v4.1	1.18485	3.16561
Potri.008G103300.v4.1	1.18483	0.39679
Potri.005G031899.v4.1	1.18341	2.04031
Potri.014G047700.v4.1	1.18206	1.02012
Potri.006G126800.v4.1	1.18101	2.39477
Potri.018G112400.v4.1	1.18066	0.827902
Potri.005G121300.v4.1	1.18064	1.71371
Potri.006G085000.v4.1	1.1788	2.73023
Potri.017G039400.v4.1	1.17816	1.29265
Potri.005G175300.v4.1	1.17788	0.983779
Potri.001G013000.v4.1	1.1777	1.16259
Potri.010G095200.v4.1	1.17736	2.81737
Potri.006G105500.v4.1	1.17634	0.916369
Potri.013G074950.v4.1	1.17537	0.435327
Potri.006G088648.v4.1	1.17464	0.644167
Potri.008G121400.v4.1	1.17407	2.73353
Potri.014G078000.v4.1	1.17338	3.46965
Potri.003G150800.v4.1	1.17296	2.05196
Potri.013G108900.v4.1	1.1728	4.50579
Potri.012G124888.v4.1	1.17278	0.434043
Potri.004G120600.v4.1	1.1726	3.00739
Potri.005G163500.v4.1	1.17249	2.15467
Potri.012G048001.v4.1	1.17243	1.62421
Potri.005G216200.v4.1	1.17241	5.35587
Potri.016G041301.v4.1	1.17239	0.724276
Potri.012G037400.v4.1	1.17234	4.28824
Potri.008G142400.v4.1	1.17227	1.57217
Potri.007G114525.v4.1	1.17199	0.62266
Potri.013G041900.v4.1	1.17186	0.458141
Potri.002G231501.v4.1	1.17125	1.9828
Potri.011G106400.v4.1	1.17021	2.23212
Potri.019G038352.v4.1	1.16939	3.19561
Potri.005G106300.v4.1	1.16932	1.06508
Potri.003G112200.v4.1	1.16871	5.56225
Potri.003G068350.v4.1	1.16827	0.308135
Potri.011G009801.v4.1	1.16827	0.308135
Potri.011G115400.v4.1	1.16827	0.308135
Potri.019G067100.v4.1	1.16827	0.308135
Potri.019G052000.v4.1	1.16698	0.682799
Potri.007G053750.v4.1	1.16541	0.622949
Potri.006G102800.v4.1	1.16487	2.60438
Potri.002G052100.v4.1	1.16445	1.6237
Potri.005G165700.v4.1	1.1644	2.07798
Potri.004G052100.v4.1	1.16438	2.12502
Potri.008G005850.v4.1	1.16419	0.319811
Potri.007G145900.v4.1	1.16394	0.944909
Potri.014G098300.v4.1	1.16324	0.416955
Potri.002G038600.v4.1	1.16311	0.669521
Potri.005G031101.v4.1	1.16245	3.11998
Potri.006G256801.v4.1	1.16243	0.386777
Potri.002G055500.v4.1	1.1621	2.35457
Potri.010G241000.v4.1	1.16034	0.723366
Potri.007G053600.v4.1	1.16012	4.88545
Potri.009G095300.v4.1	1.16002	0.448556
Potri.002G092500.v4.1	1.15922	1.27408
Potri.002G123200.v4.1	1.1591	0.754751
Potri.003G038450.v4.1	1.15862	0.423656
Potri.004G075900.v4.1	1.1581	0.7899
Potri.014G046300.v4.1	1.15788	0.271316
Potri.017G138100.v4.1	1.15776	1.64601
Potri.003G210600.v4.1	1.15771	2.94974
Potri.003G134300.v4.1	1.15736	1.62897
Potri.007G039400.v4.1	1.15673	3.24977
Potri.001G220900.v4.1	1.15627	0.512615
Potri.001G113000.v4.1	1.15622	1.45097
Potri.013G003600.v4.1	1.15609	0.573308
Potri.018G049500.v4.1	1.15586	2.86523
Potri.001G443700.v4.1	1.15571	2.0144
Potri.010G103500.v4.1	1.15471	1.06528
Potri.002G056700.v4.1	1.15412	0.198345
Potri.012G124944.v4.1	1.15412	0.198345
Potri.018G028800.v4.1	1.15412	0.198345
Potri.001G249800.v4.1	1.1537	2.07879
Potri.015G121101.v4.1	1.15151	2.40801
Potri.008G141800.v4.1	1.15067	0.655569
Potri.001G248700.v4.1	1.15049	2.30652
Potri.009G108832.v4.1	1.15015	2.87924
Potri.005G113301.v4.1	1.14994	1.67383
Potri.002G092400.v4.1	1.14958	2.50115
Potri.002G258766.v4.1	1.14945	2.28701
Potri.003G098500.v4.1	1.14907	0.973507
Potri.014G157600.v4.1	1.14824	1.58595
Potri.T001500.v4.1	1.1479	0.593365
Potri.019G095932.v4.1	1.1479	3.08213
Potri.018G012600.v4.1	1.14786	0.38684
Potri.010G114200.v4.1	1.14734	3.04358
Potri.006G087600.v4.1	1.14708	0.618928
Potri.001G470700.v4.1	1.14684	0.264254
Potri.009G109400.v4.1	1.14675	4.38469
Potri.014G164100.v4.1	1.14657	2.40511
Potri.014G195100.v4.1	1.14652	2.59132
Potri.003G155600.v4.1	1.1464	3.48273
Potri.015G002400.v4.1	1.14535	1.14109
Potri.002G145800.v4.1	1.14445	1.32927
Potri.003G164400.v4.1	1.14422	3.42473
Potri.002G042300.v4.1	1.14226	0.600727
Potri.001G108500.v4.1	1.14219	1.93452
Potri.011G122800.v4.1	1.14101	0.196299
Potri.001G342000.v4.1	1.1406	1.73093
Potri.013G073300.v4.1	1.14013	1.44565
Potri.010G036400.v4.1	1.13988	0.419941
Potri.015G030100.v4.1	1.13935	2.06651
Potri.019G014334.v4.1	1.13894	0.935361
Potri.003G006800.v4.1	1.13859	3.38748
Potri.005G083900.v4.1	1.13816	0.887653
Potri.009G027400.v4.1	1.13811	3.36888
Potri.018G141800.v4.1	1.13769	6.75705
Potri.011G118166.v4.1	1.13757	1.51629
Potri.013G055500.v4.1	1.1375	1.19347
Potri.008G178300.v4.1	1.1375	0.391151
Potri.008G052400.v4.1	1.13743	2.48047
Potri.017G055700.v4.1	1.13711	1.60945
Potri.001G071000.v4.1	1.13639	4.25184
Potri.001G067600.v4.1	1.13605	0.728825
Potri.011G131800.v4.1	1.13582	1.52262
Potri.015G113700.v4.1	1.13555	0.554004
Potri.011G069900.v4.1	1.13501	1.40092
Potri.014G099900.v4.1	1.13486	0.307763
Potri.005G037300.v4.1	1.1332	2.97924
Potri.008G146600.v4.1	1.13289	4.18361
Potri.013G161100.v4.1	1.13276	0.399281
Potri.003G084000.v4.1	1.1327	0.346322
Potri.010G090500.v4.1	1.13214	2.20203
Potri.007G092300.v4.1	1.13204	2.16489
Potri.011G123500.v4.1	1.13193	1.72188
Potri.004G019366.v4.1	1.13169	3.86171
Potri.003G073400.v4.1	1.13161	2.62131
Potri.015G135200.v4.1	1.12946	2.15147
Potri.011G155600.v4.1	1.12932	2.18055
Potri.002G175200.v4.1	1.12911	1.69911
Potri.009G117100.v4.1	1.12869	1.25837
Potri.013G033600.v4.1	1.12838	0.739226
Potri.001G132232.v4.1	1.12834	2.9423
Potri.014G132100.v4.1	1.12827	5.07516
Potri.001G418100.v4.1	1.12799	0.619663
Potri.016G120466.v4.1	1.12722	0.469723
Potri.005G036600.v4.1	1.12669	1.27369
Potri.010G165800.v4.1	1.12655	0.969806
Potri.002G092650.v4.1	1.1253	0.407949
Potri.007G071300.v4.1	1.12514	2.11912
Potri.005G006000.v4.1	1.12501	1.76515
Potri.011G073266.v4.1	1.12482	0.546959
Potri.004G170350.v4.1	1.12322	1.39062
Potri.013G028300.v4.1	1.12315	1.51428
Potri.007G043850.v4.1	1.12293	2.89475
Potri.012G042200.v4.1	1.12206	0.767147
Potri.018G002801.v4.1	1.12115	2.22392
Potri.013G090200.v4.1	1.12098	0.844436
Potri.019G099400.v4.1	1.12067	0.451782
Potri.007G116100.v4.1	1.12064	5.01435
Potri.012G017600.v4.1	1.12056	1.84126
Potri.011G065300.v4.1	1.12027	1.83092
Potri.016G022400.v4.1	1.11953	1.56469
Potri.010G020500.v4.1	1.11883	2.26736
Potri.017G127800.v4.1	1.11751	0.951525
Potri.017G109600.v4.1	1.11694	2.13159
Potri.001G276600.v4.1	1.11658	1.04011
Potri.007G126200.v4.1	1.11588	1.94345
Potri.011G125300.v4.1	1.11489	0.900757
Potri.009G024900.v4.1	1.11449	0.257262
Potri.002G190700.v4.1	1.11398	1.31803
Potri.001G242600.v4.1	1.11178	0.264819
Potri.002G188900.v4.1	1.11172	1.13072
Potri.006G001800.v4.1	1.11151	0.191657
Potri.016G017002.v4.1	1.11151	0.191657
Potri.008G044700.v4.1	1.11044	3.32751
Potri.008G159000.v4.1	1.11018	2.30451
Potri.007G125600.v4.1	1.10999	4.11184
Potri.001G191900.v4.1	1.1099	0.504592
Potri.006G135100.v4.1	1.10987	1.83726
Potri.005G057000.v4.1	1.10947	0.639988
Potri.005G118100.v4.1	1.10895	5.02358
Potri.005G058300.v4.1	1.10878	2.44919
Potri.004G089400.v4.1	1.10854	3.42882
Potri.008G086900.v4.1	1.10829	3.55923
Potri.002G044700.v4.1	1.1078	0.387126
Potri.003G087300.v4.1	1.10643	1.72962
Potri.019G031600.v4.1	1.10576	1.90583
Potri.005G246500.v4.1	1.1057	2.02713
Potri.006G141500.v4.1	1.10542	3.75365
Potri.001G450600.v4.1	1.10471	4.61274
Potri.009G067600.v4.1	1.10459	2.43528
Potri.017G036501.v4.1	1.10413	1.05221
Potri.014G161400.v4.1	1.10406	0.606488
Potri.001G405600.v4.1	1.10405	0.656217
Potri.004G048600.v4.1	1.10318	5.52987
Potri.006G004100.v4.1	1.10301	1.0964
Potri.019G031200.v4.1	1.10276	1.14981
Potri.012G019900.v4.1	1.1026	2.56082
Potri.008G121200.v4.1	1.10236	0.834947
Potri.017G027900.v4.1	1.10175	0.573549
Potri.016G022100.v4.1	1.10169	3.04666
Potri.005G026425.v4.1	1.10163	0.613633
Potri.004G132600.v4.1	1.10148	2.80383
Potri.009G041900.v4.1	1.0997	3.38043
Potri.015G136300.v4.1	1.09964	1.06908
Potri.011G038800.v4.1	1.09908	0.652754
Potri.006G243400.v4.1	1.09828	3.08999
Potri.001G059100.v4.1	1.09828	1.39834
Potri.010G067800.v4.1	1.09783	3.91143
Potri.002G131500.v4.1	1.09735	0.499268
Potri.010G041300.v4.1	1.09717	2.89309
Potri.002G062000.v4.1	1.09705	1.86787
Potri.010G060700.v4.1	1.09694	0.877521
Potri.010G149700.v4.1	1.09653	0.339857
Potri.012G078500.v4.1	1.09496	3.04691
Potri.012G051900.v4.1	1.0944	0.356114
Potri.011G038000.v4.1	1.09404	0.401625
Potri.018G145700.v4.1	1.09369	1.74425
Potri.001G149150.v4.1	1.09367	0.517376
Potri.012G130600.v4.1	1.09362	2.82041
Potri.003G006900.v4.1	1.09313	4.72055
Potri.010G012000.v4.1	1.09309	1.10276
Potri.001G012401.v4.1	1.09274	0.636615
Potri.008G165600.v4.1	1.09186	0.717852
Potri.011G131300.v4.1	1.09173	0.694688
Potri.001G200700.v4.1	1.09155	0.188487
Potri.013G099400.v4.1	1.09142	0.200416
Potri.001G154200.v4.1	1.09124	2.02981
Potri.002G180500.v4.1	1.09069	0.501122
Potri.004G189200.v4.1	1.09049	1.12321
Potri.008G043500.v4.1	1.08912	4.76173
Potri.002G104450.v4.1	1.08901	0.479364
Potri.005G220600.v4.1	1.08767	4.80055
Potri.004G095150.v4.1	1.08746	0.297278
Potri.004G134300.v4.1	1.08689	2.11773
Potri.010G119800.v4.1	1.08628	1.90713
Potri.018G029100.v4.1	1.0858	0.322969
Potri.004G195700.v4.1	1.08535	0.759032
Potri.002G090100.v4.1	1.0853	2.66863
Potri.004G133340.v4.1	1.08483	0.962942
Potri.005G127800.v4.1	1.08452	3.2021
Potri.019G109150.v4.1	1.08429	0.790282
Potri.012G133500.v4.1	1.0836	0.973934
Potri.001G251200.v4.1	1.08337	0.680159
Potri.013G120800.v4.1	1.08246	0.352903
Potri.011G125201.v4.1	1.08236	0.797547
Potri.001G037101.v4.1	1.08206	0.525938
Potri.019G025500.v4.1	1.082	2.47739
Potri.003G194200.v4.1	1.08146	0.82642
Potri.001G304750.v4.1	1.08049	0.35129
Potri.017G110200.v4.1	1.08025	3.70649
Potri.019G116100.v4.1	1.08014	2.72634
Potri.015G096900.v4.1	1.08011	3.31087
Potri.010G231200.v4.1	1.07988	2.23061
Potri.006G174600.v4.1	1.07957	0.286323
Potri.019G021681.v4.1	1.07956	1.51416
Potri.002G094500.v4.1	1.07934	1.34618
Potri.007G076800.v4.1	1.0791	0.343375
Potri.012G076700.v4.1	1.07899	3.53298
Potri.011G138900.v4.1	1.07841	0.535971
Potri.009G145000.v4.1	1.07657	1.33123
Potri.005G235100.v4.1	1.0762	1.94716
Potri.012G083900.v4.1	1.0761	1.09286
Potri.007G142100.v4.1	1.07591	1.13355
Potri.007G039100.v4.1	1.07521	1.9629
Potri.004G170700.v4.1	1.07517	2.10289
Potri.014G153500.v4.1	1.074	0.386875
Potri.006G137300.v4.1	1.07345	0.556614
Potri.009G133600.v4.1	1.07282	1.68998
Potri.005G145400.v4.1	1.07178	3.30335
Potri.010G211400.v4.1	1.07132	3.48307
Potri.001G163400.v4.1	1.07122	0.69991
Potri.001G451600.v4.1	1.07034	2.81908
Potri.018G145566.v4.1	1.07029	3.06284
Potri.010G228400.v4.1	1.06977	0.583644
Potri.012G027600.v4.1	1.06926	0.511463
Potri.010G249501.v4.1	1.0681	2.01582
Potri.010G110100.v4.1	1.0679	1.60574
Potri.019G055800.v4.1	1.06744	3.03792
Potri.008G172500.v4.1	1.06725	2.82829
Potri.010G135400.v4.1	1.06711	0.253305
Potri.009G059100.v4.1	1.06674	3.10936
Potri.012G107600.v4.1	1.06668	1.42967
Potri.005G097700.v4.1	1.06652	0.420026
Potri.018G144501.v4.1	1.0665	0.436597
Potri.001G192600.v4.1	1.06643	2.1325
Potri.001G124400.v4.1	1.06609	0.324007
Potri.009G159650.v4.1	1.06514	0.347479
Potri.008G223500.v4.1	1.06389	0.428323
Potri.007G062322.v4.1	1.06365	2.73765
Potri.001G297801.v4.1	1.06358	1.14893
Potri.014G016500.v4.1	1.06352	2.74501
Potri.001G098300.v4.1	1.06324	5.24088
Potri.008G055100.v4.1	1.06277	0.384266
Potri.004G111300.v4.1	1.06267	2.69448
Potri.013G008200.v4.1	1.06264	1.80942
Potri.004G227400.v4.1	1.06116	3.29456
Potri.008G217000.v4.1	1.06105	2.12055
Potri.014G176075.v4.1	1.06064	0.322072
Potri.009G149200.v4.1	1.06022	1.74209
Potri.004G069800.v4.1	1.06	0.947922
Potri.009G053700.v4.1	1.05994	1.96044
Potri.012G120340.v4.1	1.0595	0.296539
Potri.005G078500.v4.1	1.05907	2.73249
Potri.008G055900.v4.1	1.05897	2.31018
Potri.005G251600.v4.1	1.05866	4.29382
Potri.009G118100.v4.1	1.05865	1.60919
Potri.011G146100.v4.1	1.05768	1.09838
Potri.008G059900.v4.1	1.05742	3.0589
Potri.008G119900.v4.1	1.05722	0.77826
Potri.014G094600.v4.1	1.05708	3.26187
Potri.010G254700.v4.1	1.05677	2.82652
Potri.005G207500.v4.1	1.05631	1.07223
Potri.012G049500.v4.1	1.05605	1.07286
Potri.012G130400.v4.1	1.05528	0.371313
Potri.002G236200.v4.1	1.05442	4.7036
Potri.019G014405.v4.1	1.05441	3.93366
Potri.003G081700.v4.1	1.05387	2.93925
Potri.001G293300.v4.1	1.05371	3.61319
Potri.012G006300.v4.1	1.05356	0.794881
Potri.016G106900.v4.1	1.05337	0.983221
Potri.001G282100.v4.1	1.05217	0.360258
Potri.003G125700.v4.1	1.05212	2.32945
Potri.009G086700.v4.1	1.05147	3.76568
Potri.019G039600.v4.1	1.05144	4.74134
Potri.008G159400.v4.1	1.05124	3.32129
Potri.008G072400.v4.1	1.05097	0.728659
Potri.017G010300.v4.1	1.05086	0.524349
Potri.013G145600.v4.1	1.05067	2.18874
Potri.014G135300.v4.1	1.05063	0.316223
Potri.011G012750.v4.1	1.05049	1.24794
Potri.018G152600.v4.1	1.05035	0.844187
Potri.004G235400.v4.1	1.05025	3.01511
Potri.005G037000.v4.1	1.04999	2.99502
Potri.009G169100.v4.1	1.04997	0.804763
Potri.004G209600.v4.1	1.04988	0.539047
Potri.015G069800.v4.1	1.04988	0.539047
Potri.004G178500.v4.1	1.04962	0.292362
Potri.019G020700.v4.1	1.04898	1.10554
Potri.010G082300.v4.1	1.04881	3.05915
Potri.007G125800.v4.1	1.04764	1.68418
Potri.006G133500.v4.1	1.04716	2.46208
Potri.002G117700.v4.1	1.04683	0.892986
Potri.003G031000.v4.1	1.04657	3.37009
Potri.007G027200.v4.1	1.04655	1.43028
Potri.016G021600.v4.1	1.04631	0.693618
Potri.005G106600.v4.1	1.04618	0.40199
Potri.004G065200.v4.1	1.04547	4.7365
Potri.015G119401.v4.1	1.04493	2.76524
Potri.005G054100.v4.1	1.04491	3.77147
Potri.005G113400.v4.1	1.04433	5.11466
Potri.011G010300.v4.1	1.0439	2.09729
Potri.004G090766.v4.1	1.04352	0.474844
Potri.015G103600.v4.1	1.04231	0.42777
Potri.001G037000.v4.1	1.04209	3.11078
Potri.001G364900.v4.1	1.04174	2.69418
Potri.005G189500.v4.1	1.04121	1.02129
Potri.004G171300.v4.1	1.04093	1.9806
Potri.018G072101.v4.1	1.04085	2.46086
Potri.011G047500.v4.1	1.04054	0.770647
Potri.015G085100.v4.1	1.04017	1.14795
Potri.009G022300.v4.1	1.03888	2.60456
Potri.008G039000.v4.1	1.03851	4.52187
Potri.001G100600.v4.1	1.03827	2.73494
Potri.017G155200.v4.1	1.03806	2.67384
Potri.002G050800.v4.1	1.03779	2.59106
Potri.006G018400.v4.1	1.03753	0.37435
Potri.004G051201.v4.1	1.03723	0.210775
Potri.004G178200.v4.1	1.03324	2.24106
Potri.018G014800.v4.1	1.03292	1.00098
Potri.001G339200.v4.1	1.03243	2.07685
Potri.016G088100.v4.1	1.03184	1.456
Potri.017G002500.v4.1	1.03124	1.35027
Potri.001G110800.v4.1	1.03027	1.40058
Potri.012G137550.v4.1	1.03001	0.490604
Potri.007G061781.v4.1	1.02961	2.28447
Potri.008G096100.v4.1	1.0291	0.672261
Potri.007G061661.v4.1	1.02809	0.564898
Potri.007G104700.v4.1	1.02771	2.65907
Potri.018G139700.v4.1	1.02748	0.822753
Potri.014G038500.v4.1	1.02698	1.34608
Potri.002G125300.v4.1	1.02633	0.429824
Potri.008G088100.v4.1	1.0262	2.0198
Potri.005G030318.v4.1	1.02565	3.58979
Potri.001G258500.v4.1	1.02562	1.20831
Potri.011G038500.v4.1	1.0255	0.767187
Potri.001G201500.v4.1	1.02542	4.3791
Potri.001G443025.v4.1	1.02521	1.09372
Potri.004G014301.v4.1	1.02437	0.602777
Potri.001G067700.v4.1	1.02415	2.27286
Potri.006G143200.v4.1	1.02366	1.65297
Potri.007G113900.v4.1	1.02335	0.515335
Potri.014G036700.v4.1	1.02325	0.493589
Potri.005G252000.v4.1	1.02196	1.59798
Potri.003G137700.v4.1	1.02174	3.76687
Potri.007G124150.v4.1	1.02037	2.49427
Potri.004G192100.v4.1	1.02008	2.26529
Potri.010G129932.v4.1	1.01973	2.22593
Potri.004G220700.v4.1	1.01919	0.176805
Potri.007G020900.v4.1	1.01919	0.176805
Potri.007G062081.v4.1	1.01919	0.176805
Potri.010G101900.v4.1	1.01919	0.176805
Potri.T045901.v4.1	1.01919	0.176805
Potri.001G026400.v4.1	1.01789	1.83612
Potri.006G024200.v4.1	1.01619	1.2561
Potri.005G163000.v4.1	1.01564	0.735643
Potri.002G095400.v4.1	1.01559	2.42671
Potri.010G197500.v4.1	1.01515	3.36247
Potri.009G070100.v4.1	1.01512	0.332688
Potri.008G002900.v4.1	1.015	1.24439
Potri.003G105400.v4.1	1.01482	1.13758
Potri.010G193300.v4.1	1.01469	4.80053
Potri.019G006570.v4.1	1.01462	1.19086
Potri.003G204600.v4.1	1.01425	2.4577
Potri.012G056800.v4.1	1.01392	2.37227
Potri.003G165300.v4.1	1.01385	0.239785
Potri.001G365001.v4.1	1.0137	1.41918
Potri.008G054766.v4.1	1.01319	1.34315
Potri.008G192600.v4.1	1.01269	2.34234
Potri.008G069400.v4.1	1.01253	2.07367
Potri.001G324600.v4.1	1.01222	0.347502
Potri.001G291700.v4.1	1.0121	0.911689
Potri.003G006700.v4.1	1.01146	1.03949
Potri.013G079400.v4.1	1.01132	1.15146
Potri.016G065500.v4.1	1.01119	1.17506
Potri.002G087400.v4.1	1.01108	2.50252
Potri.001G074300.v4.1	1.01041	2.15828
Potri.T085701.v4.1	1.01039	0.855733
Potri.014G017300.v4.1	1.00991	1.01587
Potri.007G136000.v4.1	1.00955	0.466498
Potri.001G354300.v4.1	1.00953	0.84469
Potri.002G131300.v4.1	1.00875	4.26692
Potri.004G014700.v4.1	1.00824	1.51756
Potri.012G100100.v4.1	1.00822	1.204
Potri.007G140200.v4.1	1.0079	5.23672
Potri.005G087200.v4.1	1.00746	0.245314
Potri.018G030000.v4.1	1.00745	2.58513
Potri.003G197100.v4.1	1.00742	0.26725
Potri.016G117700.v4.1	1.00742	0.26725
Potri.001G241254.v4.1	1.00705	0.264491
Potri.004G049800.v4.1	1.00705	0.264491
Potri.001G432540.v4.1	1.00678	2.93613
Potri.013G087000.v4.1	1.00638	0.256005
Potri.015G006000.v4.1	1.00617	1.47167
[truncated: 24,547 more rows]

## Sheet: XylemBottom QsuB1
Dataset S3. List of DEGs in QsuB poplar.
Unchanged				Upregulated				Downregulated				silenced		new transcript
Gene id	Log2FC	-Log10(P-value)		Gene id	Log2FC	-Log10(P-value)		Gene id	Log2FC	-Log10(P-value)		Potri.012G141600.v4.1		Potri.004G209600.v4.1
Potri.004G067800.v4.1	10.3995	0.642061		Potri.001G102400.v4.1	9.17384	7.88582		Potri.002G055566.v4.1	-9.2139	1.61279		Potri.004G207200.v4.1		Potri.011G114000.v4.1
Potri.009G114701.v4.1	8.52894	0.719485		Potri.001G134425.v4.1	8.72483	3.82561		Potri.011G161500.v4.1	-8.06617	1.54152		Potri.006G189201.v4.1		Potri.014G124700.v4.1
Potri.003G119100.v4.1	7.3964	0.712242		Potri.001G134500.v4.1	7.45278	3.90396		Potri.002G120900.v4.1	-6.97372	4.78896		Potri.007G084100.v4.1		Potri.015G123100.v4.1
Potri.004G199900.v4.1	6.73529	0.607407		Potri.018G096000.v4.1	7.26245	4.89508		Potri.005G221400.v4.1	-6.72547	2.01778		Potri.001G409300.v4.1		Potri.016G021200.v4.1
Potri.013G101000.v4.1	6.69724	0.922175		Potri.019G040500.v4.1	5.98261	1.82939		Potri.007G084901.v4.1	-6.52481	4.48221		Potri.001G389400.v4.1		Potri.014G094700.v4.1
Potri.015G075902.v4.1	6.61624	0.470945		Potri.001G452400.v4.1	5.78895	4.17667		Potri.005G103800.v4.1	-6.25227	2.48501		Potri.002G041100.v4.1		Potri.008G043300.v4.1
Potri.004G020000.v4.1	6.39783	0.984269		Potri.001G158700.v4.1	5.7888	9.09162		Potri.006G160700.v4.1	-6.2163	3.71469	(1 of 2) PTHR31062//PTHR31062:SF55 - FAMILY NOT NAMED // XYLOGLUCAN ENDOTRANSGLUCOSYLASE/HYDROLASE PROTEIN 26-RELATED	Potri.001G303100.v4.1		Potri.015G101000.v4.1
Potri.010G053800.v4.1	6.21781	1.01599		Potri.001G233600.v4.1	5.64978	2.084		Potri.005G206901.v4.1	-6.07421	1.80042		Potri.001G107100.v4.1		Potri.012G124700.v4.1
Potri.012G033866.v4.1	6.14766	1.23433		Potri.007G132400.v4.1	5.59436	1.68287		Potri.002G201800.v4.1	-6.01302	2.98999		Potri.012G128000.v4.1		Potri.015G016100.v4.1
Potri.013G100800.v4.1	6.1036	0.916433		Potri.008G205000.v4.1	5.52225	1.58936		Potri.013G014200.v4.1	-5.93739	2.06601	(1 of 19) PTHR32077:SF10 - FASCICLIN-LIKE ARABINOGALACTAN PROTEIN 12	Potri.006G098900.v4.1		Potri.005G135300.v4.1
Potri.007G141900.v4.1	6.08944	0.868692		Potri.005G200400.v4.1	5.50594	2.61024		Potri.019G121100.v4.1	-5.75101	2.37967	(1 of 19) PTHR32077:SF10 - FASCICLIN-LIKE ARABINOGALACTAN PROTEIN 12	Potri.006G277900.v4.1		Potri.005G054000.v4.1
Potri.010G111000.v4.1	5.9821	0.788092		Potri.010G061700.v4.1	5.50211	4.128		Potri.007G084501.v4.1	-5.5868	3.84269		Potri.006G223800.v4.1		Potri.002G000600.v4.1
Potri.006G054700.v4.1	5.97628	0.975895		Potri.010G060900.v4.1	5.21583	3.78766		Potri.019G120800.v4.1	-5.53287	1.7485		Potri.017G043500.v4.1		Potri.003G026150.v4.1
Potri.013G087000.v4.1	5.94897	1.03669		Potri.007G141450.v4.1	5.19555	4.6512		Potri.004G139600.v4.1	-5.47641	3.83468		Potri.018G141500.v4.1		Potri.005G189800.v4.1
Potri.013G080300.v4.1	5.84593	0.71267		Potri.017G039301.v4.1	5.04663	3.84309		Potri.008G156800.v4.1	-5.42088	2.76519		Potri.004G002400.v4.1		Potri.015G108500.v4.1
Potri.016G135800.v4.1	5.78003	0.511707		Potri.014G076200.v4.1	5.04487	2.68905		Potri.007G006500.v4.1	-5.38654	2.75228		Potri.001G101200.v4.1		Potri.011G051700.v4.1
Potri.006G166701.v4.1	5.7783	0.946009		Potri.007G147000.v4.1	5.04246	4.20381		Potri.019G123200.v4.1	-5.26899	1.97009		Potri.012G020100.v4.1		Potri.015G054900.v4.1
Potri.019G032700.v4.1	5.77557	1.17226		Potri.004G120400.v4.1	4.9283	1.54811		Potri.019G121200.v4.1	-5.25233	2.23097	(1 of 19) PTHR32077:SF10 - FASCICLIN-LIKE ARABINOGALACTAN PROTEIN 12	Potri.010G156800.v4.1		Potri.011G016400.v4.1
Potri.004G020100.v4.1	5.7069	0.851701		Potri.011G007800.v4.1	4.88866	3.01971		Potri.014G022700.v4.1	-5.07264	1.80571		Potri.003G203500.v4.1		Potri.005G126600.v4.1
Potri.013G082700.v4.1	5.69289	0.715365		Potri.008G022264.v4.1	4.82206	3.8495		Potri.004G174800.v4.1	-5.06223	2.84252		Potri.007G074700.v4.1		Potri.005G112000.v4.1
Potri.015G120100.v4.1	5.61562	0.799286		Potri.001G441180.v4.1	4.80861	4.37516		Potri.013G151366.v4.1	-4.99591	1.94344	(1 of 19) PTHR32077:SF10 - FASCICLIN-LIKE ARABINOGALACTAN PROTEIN 12	Potri.T125208.v4.1		Potri.018G136303.v4.1
Potri.002G150500.v4.1	5.4431	0.526319		Potri.013G013800.v4.1	4.79918	1.63857		Potri.002G109300.v4.1	-4.99421	2.26684		Potri.001G211800.v4.1		Potri.002G145400.v4.1
Potri.016G137400.v4.1	5.43558	0.887963		Potri.014G155100.v4.1	4.79152	2.14257		Potri.001G109300.v4.1	-4.99219	2.05154		Potri.005G188100.v4.1		Potri.001G254100.v4.1
Potri.003G086600.v4.1	5.42256	0.977081		Potri.011G073466.v4.1	4.77166	2.26968		Potri.013G151300.v4.1	-4.93107	2.09289		Potri.009G161400.v4.1		Potri.017G005700.v4.1
Potri.008G160000.v4.1	5.34192	0.745902		Potri.014G070300.v4.1	4.76742	3.65802		Potri.002G141700.v4.1	-4.91877	2.14003		Potri.019G107500.v4.1		Potri.010G001250.v4.1
Potri.013G100700.v4.1	5.33476	0.943748		Potri.004G146350.v4.1	4.73069	4.17811		Potri.004G139700.v4.1	-4.90719	2.82122		Potri.003G096375.v4.1		Potri.010G215600.v4.1
Potri.010G132000.v4.1	5.2707	0.716872		Potri.001G154100.v4.1	4.69573	1.40554		Potri.013G151432.v4.1	-4.88921	2.02135	(1 of 19) PTHR32077:SF10 - FASCICLIN-LIKE ARABINOGALACTAN PROTEIN 12	Potri.006G105500.v4.1		Potri.001G077280.v4.1
Potri.013G080400.v4.1	5.24616	0.617305		Potri.013G101050.v4.1	4.62565	4.09304		Potri.008G006900.v4.1	-4.82942	2.24572		Potri.007G074300.v4.1		Potri.009G162800.v4.1
Potri.017G051100.v4.1	5.23518	0.920095		Potri.003G102000.v4.1	4.60268	1.32645		Potri.009G120300.v4.1	-4.78664	2.15639		Potri.008G005850.v4.1		Potri.001G003000.v4.1
Potri.010G183100.v4.1	5.21572	1.00684		Potri.016G027201.v4.1	4.55028	2.49036		Potri.004G117200.v4.1	-4.77336	1.92408	(1 of 2) PTHR31673//PTHR31673:SF2 - FAMILY NOT NAMED // COBRA-LIKE PROTEIN 4	Potri.009G016832.v4.1		Potri.019G128200.v4.1
Potri.010G134500.v4.1	5.18378	0.708499		Potri.016G002900.v4.1	4.512	2.00921		Potri.018G141600.v4.1	-4.7488	5.02654		Potri.010G171166.v4.1		Potri.019G120000.v4.1
Potri.017G131100.v4.1	5.17892	0.748612		Potri.018G098200.v4.1	4.48413	1.63079		Potri.014G004500.v4.1	-4.72092	2.12777		Potri.T125806.v4.1		Potri.012G028101.v4.1
Potri.006G101100.v4.1	5.17612	0.479378		Potri.010G169000.v4.1	4.47304	2.15864		Potri.016G006500.v4.1	-4.6847	2.2731		Potri.009G008300.v4.1		Potri.001G463400.v4.1
Potri.016G057400.v4.1	5.13278	0.561738		Potri.002G012900.v4.1	4.40607	2.38255		Potri.008G111000.v4.1	-4.65489	1.87338		Potri.004G206400.v4.1		Potri.001G120550.v4.1
Potri.007G082200.v4.1	5.0812	0.838475		Potri.018G096042.v4.1	4.37	3.3199		Potri.010G208100.v4.1	-4.57168	1.97518		Potri.010G088800.v4.1		Potri.T124708.v4.1
Potri.019G124400.v4.1	5.07911	0.493896		Potri.005G180200.v4.1	4.36693	3.89128		Potri.006G036300.v4.1	-4.51506	1.63716		Potri.019G060042.v4.1		Potri.018G088074.v4.1
Potri.003G006000.v4.1	5.07657	1.19312		Potri.003G089900.v4.1	4.35815	1.31849		Potri.001G303300.v4.1	-4.50454	2.80986		Potri.005G080900.v4.1		Potri.010G167000.v4.1
Potri.016G137600.v4.1	5.06404	0.923525		Potri.019G063900.v4.1	4.29402	3.37328		Potri.002G088600.v4.1	-4.44939	6.36806		Potri.004G089450.v4.1		Potri.004G140701.v4.1
Potri.005G032700.v4.1	5.02766	0.829282		Potri.004G185300.v4.1	4.27724	3.96257		Potri.010G120600.v4.1	-4.44485	4.45523		Potri.008G071600.v4.1		Potri.003G026914.v4.1
Potri.003G176800.v4.1	5.02274	0.897691		Potri.002G081000.v4.1	4.27279	3.67624		Potri.006G094700.v4.1	-4.39665	3.12093		Potri.004G009400.v4.1		Potri.017G120000.v4.1
Potri.001G466200.v4.1	4.95528	0.523501		Potri.011G118900.v4.1	4.26907	1.49934		Potri.009G164000.v4.1	-4.33358	3.10734		Potri.015G001700.v4.1		Potri.015G042000.v4.1
Potri.018G074200.v4.1	4.94084	1.03808		Potri.012G105300.v4.1	4.24295	1.73606		Potri.019G102000.v4.1	-4.30378	2.49414		Potri.004G008000.v4.1		Potri.008G080600.v4.1
Potri.007G094800.v4.1	4.91299	1.2085		Potri.007G117050.v4.1	4.22958	4.07965		Potri.003G161000.v4.1	-4.26068	1.4474		Potri.008G071100.v4.1		Potri.008G087651.v4.1
Potri.017G110800.v4.1	4.87942	0.820617		Potri.T124303.v4.1	4.21273	2.1918		Potri.013G151500.v4.1	-4.25912	1.91199	(1 of 19) PTHR32077:SF10 - FASCICLIN-LIKE ARABINOGALACTAN PROTEIN 12			Potri.001G151100.v4.1
Potri.001G083200.v4.1	4.82213	1.16864		Potri.009G063300.v4.1	4.21032	3.86058		Potri.016G076000.v4.1	-4.24437	1.66538				Potri.006G038600.v4.1
Potri.012G042100.v4.1	4.81865	1.0879		Potri.002G206400.v4.1	4.19892	3.55052		Potri.001G235300.v4.1	-4.24038	4.93824				Potri.019G064700.v4.1
Potri.016G057600.v4.1	4.81831	0.439686		Potri.009G095100.v4.1	4.19884	1.56116		Potri.003G207000.v4.1	-4.19012	4.377				Potri.011G073266.v4.1
Potri.013G002200.v4.1	4.80735	0.852266		Potri.009G087500.v4.1	4.1663	2.67557		Potri.019G120900.v4.1	-4.18511	1.87057				Potri.009G000100.v4.1
Potri.019G025900.v4.1	4.77468	0.976617		Potri.001G034100.v4.1	4.15833	2.27674	(1 of 7) 2.4.1.69 - Galactoside 2-alpha-L-fucosyltransferase / Secretor-type beta-galactoside alpha-1->2 fucosyltransferase GT37	Potri.015G013300.v4.1	-4.13956	1.77076	(1 of 19) PTHR32077:SF10 - FASCICLIN-LIKE ARABINOGALACTAN PROTEIN 12			Potri.006G128300.v4.1
Potri.011G144900.v4.1	4.76975	1.27663		Potri.001G151500.v4.1	4.15319	2.88248		Potri.016G062200.v4.1	-4.10257	3.09341				Potri.013G163200.v4.1
Potri.014G102466.v4.1	4.75398	0.847135		Potri.005G176100.v4.1	4.15183	1.35245		Potri.001G048300.v4.1	-4.08746	2.06947				Potri.019G073800.v4.1
Potri.001G308300.v4.1	4.75262	0.591607		Potri.010G153800.v4.1	4.14728	1.46465		Potri.003G219200.v4.1	-4.0813	1.87053				Potri.017G069500.v4.1
Potri.010G061100.v4.1	4.74949	1.26868		Potri.016G017232.v4.1	4.13399	3.20858		Potri.019G058000.v4.1	-4.07937	2.83457				Potri.019G079401.v4.1
Potri.018G106000.v4.1	4.73482	1.19015		Potri.004G232301.v4.1	4.11413	1.56825		Potri.001G068600.v4.1	-4.05047	2.58949				Potri.006G158700.v4.1
Potri.009G072900.v4.1	4.70002	0.914118		Potri.016G017166.v4.1	4.10699	1.70964		Potri.005G089900.v4.1	-4.01792	2.75055				Potri.001G029700.v4.1
Potri.012G120340.v4.1	4.68955	1.14841		Potri.015G082900.v4.1	4.09422	5.6937		Potri.006G002500.v4.1	-3.98136	2.51091				Potri.001G035900.v4.1
Potri.006G166800.v4.1	4.68047	0.918885		Potri.019G059000.v4.1	4.06074	2.08448		Potri.005G093800.v4.1	-3.94843	1.61505				Potri.003G024966.v4.1
Potri.007G008500.v4.1	4.67634	0.732195		Potri.005G208600.v4.1	4.04011	1.91785		Potri.009G012200.v4.1	-3.9481	2.2665	(1 of 19) PTHR32077:SF10 - FASCICLIN-LIKE ARABINOGALACTAN PROTEIN 12			Potri.009G161300.v4.1
Potri.008G055100.v4.1	4.668	0.905344		Potri.002G142200.v4.1	4.02936	1.30831		Potri.007G136800.v4.1	-3.92746	1.52035				Potri.005G203000.v4.1
Potri.006G164748.v4.1	4.66329	0.782806		Potri.013G149200.v4.1	4.02865	2.19396		Potri.009G039700.v4.1	-3.91895	4.94867				Potri.001G182801.v4.1
Potri.008G058200.v4.1	4.65588	0.716428		Potri.003G129100.v4.1	4.0024	1.71596		Potri.002G004100.v4.1	-3.91786	2.76367				Potri.004G178900.v4.1
Potri.005G173900.v4.1	4.64062	0.479712		Potri.017G005400.v4.1	3.99129	3.25432		Potri.001G307800.v4.1	-3.91756	2.729				Potri.010G085600.v4.1
Potri.017G047400.v4.1	4.63466	0.600332		Potri.006G103900.v4.1	3.97428	2.7659		Potri.019G013797.v4.1	-3.84625	4.57162				Potri.010G130200.v4.1
Potri.008G131100.v4.1	4.60688	0.892359		Potri.017G028150.v4.1	3.93777	1.3506		Potri.012G083700.v4.1	-3.76519	1.92264				Potri.014G067900.v4.1
Potri.011G107500.v4.1	4.60272	1.133		Potri.008G138300.v4.1	3.93625	2.75995		Potri.019G099600.v4.1	-3.74328	1.35484				Potri.003G032600.v4.1
Potri.014G066300.v4.1	4.59113	1.25093		Potri.010G125100.v4.1	3.93365	1.34616		Potri.001G312800.v4.1	-3.73875	3.57962				Potri.005G051900.v4.1
Potri.005G176200.v4.1	4.57562	0.616749		Potri.011G000500.v4.1	3.92298	1.64667		Potri.001G247600.v4.1	-3.65484	2.08977				Potri.011G073591.v4.1
Potri.004G152300.v4.1	4.5575	0.512854		Potri.004G170442.v4.1	3.90926	2.11195		Potri.010G073166.v4.1	-3.65202	1.30889				Potri.001G157750.v4.1
Potri.002G150200.v4.1	4.55054	0.45631		Potri.017G028100.v4.1	3.89954	1.44167		Potri.017G117010.v4.1	-3.61224	1.41086				Potri.006G138800.v4.1
Potri.008G026700.v4.1	4.54676	1.29903		Potri.013G111900.v4.1	3.88952	2.67444		Potri.006G006000.v4.1	-3.60141	1.65517				Potri.013G102500.v4.1
Potri.002G154700.v4.1	4.52793	1.11672		Potri.018G041700.v4.1	3.88371	3.03682		Potri.011G122100.v4.1	-3.60132	3.09545				Potri.004G049800.v4.1
Potri.001G015400.v4.1	4.49728	0.96098		Potri.018G099700.v4.1	3.88253	1.82636		Potri.017G052600.v4.1	-3.57576	1.9014				Potri.005G216000.v4.1
Potri.015G104200.v4.1	4.49111	0.538469		Potri.003G059800.v4.1	3.88061	3.37598		Potri.005G068900.v4.1	-3.57384	2.51391				Potri.007G123700.v4.1
Potri.014G179400.v4.1	4.48447	0.493769		Potri.006G074600.v4.1	3.87977	1.81224		Potri.014G016700.v4.1	-3.5618	2.75351				Potri.010G245200.v4.1
Potri.014G019300.v4.1	4.48263	1.21437		Potri.007G110500.v4.1	3.87379	6.85673		Potri.009G024500.v4.1	-3.55543	3.11542				Potri.007G114200.v4.1
Potri.009G108900.v4.1	4.48194	1.30099		Potri.017G039200.v4.1	3.8617	1.31485		Potri.002G042500.v4.1	-3.53234	4.29529				Potri.011G102450.v4.1
Potri.003G134100.v4.1	4.4783	0.860109		Potri.006G067400.v4.1	3.85422	1.47993		Potri.005G075400.v4.1	-3.51066	1.33184				Potri.002G187400.v4.1
Potri.006G097500.v4.1	4.46027	0.732551		Potri.017G128900.v4.1	3.84858	2.12499		Potri.004G061100.v4.1	-3.50655	1.56709				Potri.006G120600.v4.1
Potri.001G098800.v4.1	4.44832	0.759985		Potri.004G065400.v4.1	3.84473	1.49109		Potri.001G416500.v4.1	-3.49982	2.93281				Potri.011G048500.v4.1
Potri.002G150300.v4.1	4.43533	0.927589		Potri.010G213400.v4.1	3.84437	2.8295		Potri.008G186601.v4.1	-3.49307	2.95049				Potri.016G046500.v4.1
Potri.015G100800.v4.1	4.39031	0.596973		Potri.008G101600.v4.1	3.84358	1.96241		Potri.007G028200.v4.1	-3.47838	1.97323				Potri.010G201900.v4.1
Potri.001G238400.v4.1	4.36836	0.637126		Potri.019G080700.v4.1	3.81573	3.32031		Potri.009G121700.v4.1	-3.4648	5.77121				Potri.015G041100.v4.1
Potri.014G050532.v4.1	4.34577	0.779052		Potri.008G118600.v4.1	3.81355	4.74704		Potri.014G092932.v4.1	-3.46099	1.67606				Potri.001G163400.v4.1
Potri.001G015100.v4.1	4.32426	0.796963		Potri.007G038000.v4.1	3.81083	2.96601		Potri.011G149400.v4.1	-3.45229	2.87009				Potri.001G272900.v4.1
Potri.015G029100.v4.1	4.31962	0.785316		Potri.011G046600.v4.1	3.81037	1.44968		Potri.002G126100.v4.1	-3.42528	1.87715				Potri.004G086050.v4.1
Potri.008G212500.v4.1	4.31046	0.619255		Potri.003G049600.v4.1	3.80953	1.70772		Potri.016G038600.v4.1	-3.41204	2.06972				Potri.003G059700.v4.1
Potri.019G050200.v4.1	4.30832	0.571992		Potri.017G116300.v4.1	3.79827	1.67504		Potri.008G003400.v4.1	-3.37228	1.83565				Potri.015G110700.v4.1
Potri.012G026000.v4.1	4.30156	1.18719		Potri.005G082100.v4.1	3.78699	3.02265		Potri.015G014000.v4.1	-3.36303	3.03722				Potri.007G088222.v4.1
Potri.005G214200.v4.1	4.27937	0.538604		Potri.001G336200.v4.1	3.77223	2.23134		Potri.009G145700.v4.1	-3.35193	2.16974				Potri.019G015800.v4.1
Potri.011G156600.v4.1	4.27682	1.18176		Potri.005G142100.v4.1	3.77111	1.37115		Potri.009G011900.v4.1	-3.33121	1.47134				Potri.004G230800.v4.1
Potri.012G140001.v4.1	4.27337	0.796635		Potri.016G124900.v4.1	3.76512	3.70676		Potri.019G117800.v4.1	-3.30829	1.84335				Potri.001G411400.v4.1
Potri.006G140500.v4.1	4.26393	0.750842		Potri.004G059700.v4.1	3.76302	4.14622		Potri.006G119300.v4.1	-3.28189	1.67596				Potri.017G048100.v4.1
Potri.014G180500.v4.1	4.25946	1.05297		Potri.004G088700.v4.1	3.75691	4.95091		Potri.005G050000.v4.1	-3.27873	3.08				Potri.012G089800.v4.1
Potri.003G138700.v4.1	4.23645	0.87374		Potri.010G225600.v4.1	3.75556	5.36783		Potri.001G438100.v4.1	-3.2675	3.91057				Potri.015G046200.v4.1
Potri.009G069100.v4.1	4.23196	1.01007		Potri.006G126401.v4.1	3.74046	3.65534		Potri.009G115200.v4.1	-3.26364	5.13478				Potri.019G083900.v4.1
Potri.013G095500.v4.1	4.209	0.909243		Potri.017G115900.v4.1	3.72614	1.71747		Potri.004G119700.v4.1	-3.25435	2.31165				Potri.017G006200.v4.1
Potri.010G036400.v4.1	4.20188	0.831386		Potri.004G235500.v4.1	3.72519	2.69665		Potri.015G074200.v4.1	-3.25022	2.20977				Potri.006G120650.v4.1
Potri.019G075500.v4.1	4.19811	1.06981		Potri.004G007500.v4.1	3.72211	1.58355		Potri.008G135800.v4.1	-3.2378	3.32231				Potri.017G041700.v4.1
Potri.012G110500.v4.1	4.19729	0.938122		Potri.018G063901.v4.1	3.70273	1.38624		Potri.017G047000.v4.1	-3.2361	1.82011				Potri.001G110500.v4.1
Potri.002G033600.v4.1	4.19402	0.817298		Potri.001G061900.v4.1	3.70044	1.71777		Potri.009G119900.v4.1	-3.22543	1.37179				Potri.001G331100.v4.1
Potri.001G220900.v4.1	4.18431	1.0579		Potri.010G141000.v4.1	3.69384	1.66746		Potri.011G095600.v4.1	-3.22482	1.62666				Potri.006G155200.v4.1
Potri.019G028800.v4.1	4.1781	0.74107		Potri.014G026500.v4.1	3.69287	1.31808		Potri.010G055300.v4.1	-3.18263	2.93754				Potri.001G372400.v4.1
Potri.011G073441.v4.1	4.16744	1.27837		Potri.011G150900.v4.1	3.6824	4.91676		Potri.011G141700.v4.1	-3.18066	2.9911				Potri.011G039400.v4.1
Potri.006G123400.v4.1	4.16432	0.417714		Potri.019G078100.v4.1	3.68188	1.91408		Potri.016G063900.v4.1	-3.14874	2.12995				Potri.001G448500.v4.1
Potri.016G116000.v4.1	4.15805	0.888301		Potri.008G016900.v4.1	3.67917	1.48042		Potri.008G034000.v4.1	-3.14184	4.00426				Potri.008G014000.v4.1
Potri.009G139700.v4.1	4.1549	0.700444		Potri.019G082600.v4.1	3.66934	2.62633		Potri.008G080100.v4.1	-3.13437	3.71282				Potri.012G054725.v4.1
Potri.006G253900.v4.1	4.15032	0.524314		Potri.006G267450.v4.1	3.66367	2.76563		Potri.001G448000.v4.1	-3.11991	2.07802				Potri.014G033200.v4.1
Potri.002G156900.v4.1	4.14321	0.751826		Potri.012G003500.v4.1	3.61718	1.31449		Potri.012G055100.v4.1	-3.10616	1.51156				Potri.017G063966.v4.1
Potri.005G246600.v4.1	4.13127	0.968367		Potri.011G157100.v4.1	3.59999	2.61132		Potri.010G247700.v4.1	-3.09664	2.08852	(1 of 2) PTHR31707//PTHR31707:SF21 - FAMILY NOT NAMED // PECTINESTERASE/PECTINESTERASE INHIBITOR 25-RELATED CE8			Potri.019G017304.v4.1
Potri.008G148200.v4.1	4.13068	0.624076		Potri.007G098800.v4.1	3.59733	3.08783		Potri.015G015050.v4.1	-3.09664	2.05315				Potri.008G022232.v4.1
Potri.002G175400.v4.1	4.11952	0.945289		Potri.T011301.v4.1	3.58834	1.34701		Potri.001G315200.v4.1	-3.08295	1.44576				Potri.003G178500.v4.1
Potri.011G157900.v4.1	4.11444	0.767213		Potri.001G107600.v4.1	3.56854	1.43086		Potri.012G032500.v4.1	-3.08273	1.42933				Potri.007G039300.v4.1
Potri.017G066860.v4.1	4.09329	1.01227		Potri.017G152080.v4.1	3.55889	2.62038		Potri.001G393800.v4.1	-3.07339	1.66839				Potri.013G054600.v4.1
Potri.006G006300.v4.1	4.08818	0.862609		Potri.003G096300.v4.1	3.55788	1.4084		Potri.013G144200.v4.1	-3.07265	4.89214				Potri.006G048700.v4.1
Potri.008G119600.v4.1	4.0853	0.902839		Potri.006G020100.v4.1	3.544	1.60931		Potri.011G127800.v4.1	-3.06882	3.42827				Potri.012G071300.v4.1
Potri.010G099200.v4.1	4.07725	1.00548		Potri.018G021400.v4.1	3.53961	2.91263		Potri.012G021500.v4.1	-3.06592	1.60433				Potri.017G095566.v4.1
Potri.014G176300.v4.1	4.07083	0.763849		Potri.013G009400.v4.1	3.53855	2.90529		Potri.015G037400.v4.1	-3.0647	1.30276
Potri.005G241500.v4.1	4.07074	0.821655		Potri.014G075200.v4.1	3.53669	1.34221		Potri.012G014966.v4.1	-3.05955	2.08335
Potri.004G106600.v4.1	4.06111	0.656789		Potri.003G216500.v4.1	3.5311	1.70129		Potri.003G093500.v4.1	-3.0427	1.41924
Potri.013G122000.v4.1	4.05987	0.830328		Potri.001G239650.v4.1	3.52387	1.78145		Potri.015G050500.v4.1	-3.04255	2.29593
Potri.002G083500.v4.1	4.04834	0.770923		Potri.004G076700.v4.1	3.51935	3.6217		Potri.004G002500.v4.1	-3.04062	4.07488
Potri.004G012500.v4.1	4.03726	1.20411		Potri.006G018766.v4.1	3.51863	2.58487		Potri.009G037900.v4.1	-3.03987	1.85425
Potri.001G109901.v4.1	4.02506	1.16862		Potri.012G106401.v4.1	3.5086	2.87344		Potri.017G062100.v4.1	-3.03071	2.61288
Potri.010G079300.v4.1	4.00998	1.11371		Potri.001G071400.v4.1	3.50542	1.32604		Potri.015G031400.v4.1	-3.02845	3.99069
Potri.019G093900.v4.1	3.99951	1.167		Potri.015G034100.v4.1	3.50516	2.81633		Potri.004G127101.v4.1	-3.02232	3.1527
Potri.007G143700.v4.1	3.99847	0.661597		Potri.001G319200.v4.1	3.49998	2.60865		Potri.010G157200.v4.1	-3.01536	3.26692
Potri.010G146200.v4.1	3.99747	0.735952		Potri.016G102032.v4.1	3.49772	3.99651		Potri.011G158901.v4.1	-2.9929	1.82501
Potri.001G297700.v4.1	3.98807	0.441875		Potri.001G019700.v4.1	3.49674	1.84003		Potri.003G126800.v4.1	-2.98422	1.80309
Potri.017G118900.v4.1	3.98645	1.16289		Potri.001G400100.v4.1	3.48858	1.61966		Potri.010G003200.v4.1	-2.96604	3.33051
Potri.006G191000.v4.1	3.98154	0.50311		Potri.001G431700.v4.1	3.47787	4.01443		Potri.011G041112.v4.1	-2.96401	2.9759
Potri.003G025100.v4.1	3.98049	0.528602		Potri.003G181800.v4.1	3.47263	1.54334		Potri.005G097900.v4.1	-2.96359	3.64889
Potri.010G040500.v4.1	3.97922	1.26489		Potri.016G016500.v4.1	3.46855	2.15818		Potri.010G221900.v4.1	-2.95693	2.48398
Potri.010G030500.v4.1	3.96754	0.662285		Potri.008G094000.v4.1	3.46045	5.61624		Potri.017G066200.v4.1	-2.924	1.8385
Potri.001G351200.v4.1	3.96244	1.05067		Potri.007G130200.v4.1	3.43792	1.9963		Potri.004G202200.v4.1	-2.92391	3.32645
Potri.008G149201.v4.1	3.96173	0.635349		Potri.016G042700.v4.1	3.4326	3.36798		Potri.008G091900.v4.1	-2.92303	1.78368
Potri.001G140700.v4.1	3.95289	1.23829		Potri.004G101400.v4.1	3.42722	2.69499		Potri.018G143700.v4.1	-2.9003	1.60293
Potri.003G176700.v4.1	3.94655	1.18784		Potri.015G087900.v4.1	3.42552	3.69021		Potri.004G202400.v4.1	-2.88185	2.93902
Potri.014G178800.v4.1	3.94181	0.809186		Potri.006G165500.v4.1	3.41789	1.59045		Potri.006G044400.v4.1	-2.86586	1.40876
Potri.014G030500.v4.1	3.92953	0.792628		Potri.001G061100.v4.1	3.41498	3.9344		Potri.013G085201.v4.1	-2.86392	2.63531
Potri.015G120200.v4.1	3.90859	1.0105		Potri.016G017300.v4.1	3.40554	3.01678		Potri.001G385600.v4.1	-2.86078	2.07938
Potri.013G027200.v4.1	3.89483	0.864031		Potri.006G004300.v4.1	3.39057	2.97979	(1 of 3) PTHR13301//PTHR13301:SF67 - X-BOX TRANSCRIPTION FACTOR-RELATED // SUBFAMILY NOT NAMED - GT2 family	Potri.015G102100.v4.1	-2.85014	2.67628
Potri.002G070101.v4.1	3.88955	0.808537		Potri.001G345800.v4.1	3.37724	1.53225		Potri.001G021600.v4.1	-2.84901	5.55857
Potri.007G024400.v4.1	3.87944	0.704438		Potri.010G172600.v4.1	3.37417	1.52913		Potri.008G050700.v4.1	-2.84802	3.12625
Potri.005G205900.v4.1	3.87391	0.857865		Potri.008G072400.v4.1	3.36963	2.26472		Potri.002G072600.v4.1	-2.84374	3.95528
Potri.006G209000.v4.1	3.8689	0.920158		Potri.014G057200.v4.1	3.3692	4.02839		Potri.010G062400.v4.1	-2.84191	1.87356
Potri.018G105700.v4.1	3.86316	0.994336		Potri.010G121650.v4.1	3.36182	1.41864		Potri.002G247600.v4.1	-2.83973	2.35551
Potri.004G037800.v4.1	3.85365	0.929001		Potri.008G194400.v4.1	3.3536	1.87005		Potri.009G131800.v4.1	-2.8387	1.51261
Potri.007G002400.v4.1	3.85334	0.92639		Potri.007G131000.v4.1	3.35337	1.85951		Potri.018G080100.v4.1	-2.83132	2.09303
Potri.005G232400.v4.1	3.85221	0.905944		Potri.001G318700.v4.1	3.34782	5.48153		Potri.011G025900.v4.1	-2.82843	1.61039
Potri.001G414600.v4.1	3.82364	0.714675		Potri.003G133300.v4.1	3.32449	4.83246		Potri.006G137700.v4.1	-2.82496	4.77524
Potri.004G096000.v4.1	3.81432	0.786635		Potri.007G003000.v4.1	3.3239	1.86995		Potri.013G014300.v4.1	-2.81128	1.41073
Potri.014G080200.v4.1	3.80859	0.483448		Potri.006G111100.v4.1	3.32116	1.47921		Potri.010G236850.v4.1	-2.80487	2.13049
Potri.001G308200.v4.1	3.78178	0.702767		Potri.001G139700.v4.1	3.29983	1.82352		Potri.005G043600.v4.1	-2.80138	1.53369
Potri.013G067500.v4.1	3.77912	0.557792		Potri.001G437400.v4.1	3.29523	3.68213		Potri.009G039500.v4.1	-2.78706	3.49622
Potri.005G177600.v4.1	3.77199	0.788903		Potri.013G006100.v4.1	3.29515	4.85824		Potri.001G093900.v4.1	-2.78163	1.38567
Potri.001G014700.v4.1	3.75239	0.895216		Potri.016G102100.v4.1	3.27584	3.92031		Potri.009G055000.v4.1	-2.78097	2.06908
Potri.002G022100.v4.1	3.73742	0.940198		Potri.014G115200.v4.1	3.27045	1.31199		Potri.008G192900.v4.1	-2.77961	2.3959
Potri.016G129100.v4.1	3.73391	0.406737		Potri.018G006000.v4.1	3.26462	3.82775		Potri.018G146100.v4.1	-2.77665	4.96097
Potri.002G034700.v4.1	3.72984	0.995888		Potri.002G193000.v4.1	3.26003	1.94563		Potri.008G076400.v4.1	-2.77605	1.81951
Potri.015G041900.v4.1	3.72746	1.18422		Potri.014G146500.v4.1	3.25946	1.8143		Potri.014G088400.v4.1	-2.77423	1.45797
Potri.002G122900.v4.1	3.72677	0.876506		Potri.007G057850.v4.1	3.2505	1.36152		Potri.010G073300.v4.1	-2.77218	2.98363
Potri.007G089400.v4.1	3.72419	0.962927		Potri.008G069800.v4.1	3.24099	3.30815		Potri.009G024800.v4.1	-2.77125	6.00332
Potri.019G094100.v4.1	3.72264	1.14625		Potri.004G068901.v4.1	3.23758	4.931		Potri.016G028700.v4.1	-2.75712	5.95584
Potri.014G027500.v4.1	3.72127	0.898376		Potri.007G010200.v4.1	3.23574	1.39303		Potri.012G007600.v4.1	-2.74956	3.65422
Potri.002G088500.v4.1	3.71716	1.13368		Potri.014G020700.v4.1	3.23413	3.47736		Potri.001G307300.v4.1	-2.73697	1.63444
Potri.014G006900.v4.1	3.71618	1.07986		Potri.003G067200.v4.1	3.23266	3.35532		Potri.001G232100.v4.1	-2.73613	4.21683
Potri.001G113100.v4.1	3.71433	1.00328		Potri.007G133000.v4.1	3.23088	1.48676		Potri.001G303700.v4.1	-2.73127	1.83261
Potri.019G026000.v4.1	3.71386	0.822129		Potri.018G019800.v4.1	3.21877	2.87256		Potri.010G071400.v4.1	-2.72371	1.97045
Potri.014G134300.v4.1	3.70871	0.781697		Potri.013G066100.v4.1	3.21539	2.26386		Potri.003G205700.v4.1	-2.70512	1.48209
Potri.012G085800.v4.1	3.70827	1.01542		Potri.017G128400.v4.1	3.20431	1.30717		Potri.005G122200.v4.1	-2.69887	1.70451
Potri.012G068700.v4.1	3.70528	0.782089		Potri.001G334500.v4.1	3.19811	1.72377		Potri.002G083200.v4.1	-2.69845	1.76044
Potri.007G021300.v4.1	3.70319	0.593096		Potri.015G023800.v4.1	3.18883	5.56516		Potri.005G050240.v4.1	-2.69042	1.40828
Potri.013G156500.v4.1	3.67697	1.10232		Potri.017G028450.v4.1	3.18818	2.29633		Potri.010G248401.v4.1	-2.68082	2.00314
Potri.002G022600.v4.1	3.66456	0.438866		Potri.012G081100.v4.1	3.1858	3.89409		Potri.017G046400.v4.1	-2.67387	1.44116
Potri.001G249700.v4.1	3.66085	0.64175		Potri.009G141400.v4.1	3.18487	2.62342		Potri.007G138300.v4.1	-2.66697	2.39644
Potri.009G021400.v4.1	3.65738	0.828883		Potri.011G002500.v4.1	3.17425	1.57358		Potri.015G087500.v4.1	-2.66347	1.51483
Potri.006G008300.v4.1	3.6523	0.780378		Potri.009G156800.v4.1	3.1728	2.85325		Potri.009G128000.v4.1	-2.63437	2.22386
Potri.003G072800.v4.1	3.65142	0.933006		Potri.012G070300.v4.1	3.17194	4.62276		Potri.001G187600.v4.1	-2.62079	1.30746
Potri.004G086700.v4.1	3.64984	1.25587		Potri.015G075400.v4.1	3.1639	6.16993		Potri.017G109800.v4.1	-2.62001	1.63573
Potri.004G088200.v4.1	3.64763	1.22139		Potri.005G244800.v4.1	3.15216	2.66044		Potri.019G063600.v4.1	-2.61868	4.35163
Potri.017G046200.v4.1	3.64606	0.826048		Potri.008G142000.v4.1	3.15116	2.39821		Potri.013G014500.v4.1	-2.60124	5.89126
Potri.008G013800.v4.1	3.64224	0.561046		Potri.012G071200.v4.1	3.14703	2.81274		Potri.017G045900.v4.1	-2.60032	1.77693
Potri.002G250900.v4.1	3.64087	0.975228		Potri.016G103500.v4.1	3.14403	1.47344		Potri.004G164800.v4.1	-2.58872	2.37219
Potri.003G212000.v4.1	3.63108	0.832874		Potri.006G004100.v4.1	3.1309	4.61568		Potri.015G097000.v4.1	-2.5877	5.06405
Potri.016G057300.v4.1	3.6301	0.571897		Potri.009G127900.v4.1	3.09749	2.28253		Potri.016G000800.v4.1	-2.57391	3.12568
Potri.002G253400.v4.1	3.62673	0.858691		Potri.002G175200.v4.1	3.09138	1.56518		Potri.017G125500.v4.1	-2.56714	2.32174
Potri.006G281500.v4.1	3.61168	0.577008		Potri.014G020600.v4.1	3.07529	2.69796		Potri.009G151200.v4.1	-2.56019	4.2287
Potri.001G188900.v4.1	3.58141	0.787569		Potri.008G103300.v4.1	3.07092	1.75388		Potri.012G053400.v4.1	-2.55826	1.66282
Potri.014G145100.v4.1	3.57995	0.878136		Potri.006G215700.v4.1	3.06907	4.40531		Potri.001G152500.v4.1	-2.54733	4.68361
Potri.003G205000.v4.1	3.57715	0.713577		Potri.005G184001.v4.1	3.05223	2.57671		Potri.007G009300.v4.1	-2.54517	1.42078
Potri.T127006.v4.1	3.54278	1.22415		Potri.011G150100.v4.1	3.04937	1.42759		Potri.005G167800.v4.1	-2.54445	1.50685
Potri.016G071800.v4.1	3.54278	0.622119		Potri.015G106101.v4.1	3.04223	3.42979		Potri.012G104300.v4.1	-2.54387	4.05623
Potri.003G134600.v4.1	3.54163	0.473109		Potri.009G148700.v4.1	3.03843	4.64026		Potri.004G005100.v4.1	-2.53876	1.61741
Potri.010G024500.v4.1	3.54162	0.906287		Potri.002G012466.v4.1	3.03115	1.51578		Potri.008G033900.v4.1	-2.53287	3.4402
Potri.017G140601.v4.1	3.54047	0.866134		Potri.011G038512.v4.1	3.02475	1.71558		Potri.004G210600.v4.1	-2.52334	1.9113
Potri.005G125800.v4.1	3.52838	0.589377		Potri.001G112100.v4.1	3.01459	3.29079		Potri.003G025800.v4.1	-2.52219	1.31217
Potri.001G033800.v4.1	3.52593	0.9697		Potri.007G031800.v4.1	3.01426	4.55723		Potri.005G223000.v4.1	-2.50318	1.90675
Potri.008G114101.v4.1	3.52414	0.921511		Potri.003G152400.v4.1	3.0102	4.45492		Potri.014G014400.v4.1	-2.50177	1.69745
Potri.001G355200.v4.1	3.51396	0.943655		Potri.009G156600.v4.1	3.00954	6.57397		Potri.010G141400.v4.1	-2.50117	1.64582	(1 of 2) PTHR30620//PTHR30620:SF50 - PERIPLASMIC BETA-GLUCOSIDASE-RELATED // BETA-D-XYLOSIDASE 1 GH3
Potri.005G212000.v4.1	3.51002	0.675066		Potri.009G139800.v4.1	3.00764	2.08898		Potri.013G011500.v4.1	-2.49926	3.05429
Potri.001G251200.v4.1	3.50962	1.00138		Potri.008G126001.v4.1	3.0061	1.71245		Potri.006G048500.v4.1	-2.49821	3.50203
Potri.013G060200.v4.1	3.49463	0.831343		Potri.003G053000.v4.1	3.00571	1.99101		Potri.011G041100.v4.1	-2.48777	3.11616
Potri.007G067600.v4.1	3.49095	0.546395		Potri.008G153300.v4.1	3.00129	2.71154		Potri.006G096800.v4.1	-2.48709	4.87838
Potri.005G177700.v4.1	3.48659	1.28404		Potri.007G141125.v4.1	3.00071	3.12376		Potri.008G185900.v4.1	-2.48334	1.32419
Potri.017G095632.v4.1	3.48517	1.10301		Potri.007G107600.v4.1	2.99993	2.85954		Potri.018G062400.v4.1	-2.48122	1.50392
Potri.012G085901.v4.1	3.482	0.853984		Potri.001G441400.v4.1	2.99117	3.01417		Potri.003G214100.v4.1	-2.47011	3.86431
Potri.009G029500.v4.1	3.4782	0.713976		Potri.003G137300.v4.1	2.97911	6.15552		Potri.011G044300.v4.1	-2.46803	2.07135
Potri.014G146800.v4.1	3.47551	0.400056		Potri.019G103600.v4.1	2.97325	3.36111		Potri.003G184400.v4.1	-2.4533	4.28582
Potri.001G037800.v4.1	3.47381	1.0429		Potri.019G078300.v4.1	2.97317	3.92767		Potri.002G060900.v4.1	-2.44004	1.44282
Potri.006G097800.v4.1	3.46739	0.850213		Potri.001G240600.v4.1	2.96577	1.41292		Potri.010G051100.v4.1	-2.43815	1.58996
Potri.010G099600.v4.1	3.46409	0.784152		Potri.016G112400.v4.1	2.96103	1.31022		Potri.001G008160.v4.1	-2.43719	1.56891
Potri.009G169900.v4.1	3.46188	0.397845		Potri.001G302801.v4.1	2.95633	4.29347		Potri.018G098000.v4.1	-2.42758	1.89214
Potri.005G025200.v4.1	3.46057	1.03696		Potri.016G023360.v4.1	2.95441	3.36654		Potri.018G018100.v4.1	-2.42541	3.35824
Potri.002G037100.v4.1	3.45776	1.04691		Potri.006G089150.v4.1	2.9439	3.96896		Potri.001G087100.v4.1	-2.41992	5.25967
Potri.019G002900.v4.1	3.44959	0.454026		Potri.001G424000.v4.1	2.94292	4.67603		Potri.008G181700.v4.1	-2.41669	2.57892
Potri.005G203200.v4.1	3.449	0.838507		Potri.008G038300.v4.1	2.93982	4.07295		Potri.009G012100.v4.1	-2.40624	1.79536	(1 of 19) PTHR32077:SF10 - FASCICLIN-LIKE ARABINOGALACTAN PROTEIN 12
Potri.004G098000.v4.1	3.44379	1.18274		Potri.018G044100.v4.1	2.93894	2.4979		Potri.013G048466.v4.1	-2.40549	1.55375
Potri.003G068900.v4.1	3.43102	0.999507		Potri.016G066700.v4.1	2.93705	5.40651		Potri.016G132600.v4.1	-2.3973	3.62233
Potri.018G033400.v4.1	3.4024	0.601368		Potri.017G128800.v4.1	2.93082	2.38721		Potri.004G187202.v4.1	-2.39492	2.21338
Potri.012G142000.v4.1	3.3955	0.576724		Potri.016G102900.v4.1	2.92887	3.78937		Potri.007G075700.v4.1	-2.38332	1.70994
Potri.010G132101.v4.1	3.39096	0.90457		Potri.005G053750.v4.1	2.92688	1.90215		Potri.005G064300.v4.1	-2.3822	6.02841
Potri.007G072100.v4.1	3.38876	1.03606		Potri.009G087800.v4.1	2.92649	1.74676		Potri.011G054312.v4.1	-2.37581	1.61697
Potri.018G114801.v4.1	3.3885	1.14863		Potri.004G041000.v4.1	2.92486	3.8341		Potri.007G080300.v4.1	-2.37484	2.34659
Potri.006G252200.v4.1	3.38765	1.06298		Potri.018G138202.v4.1	2.91529	1.35552		Potri.008G032000.v4.1	-2.37276	2.78757
Potri.011G159400.v4.1	3.38431	0.499128		Potri.018G126500.v4.1	2.91269	2.91001		Potri.017G064100.v4.1	-2.36727	2.64966
Potri.005G164900.v4.1	3.38414	1.01709		Potri.015G042200.v4.1	2.91156	2.33761		Potri.004G003700.v4.1	-2.36606	3.34579
Potri.019G004599.v4.1	3.38265	0.641833		Potri.008G047900.v4.1	2.90899	1.84114		Potri.007G002100.v4.1	-2.36605	2.73673
Potri.005G073100.v4.1	3.38109	0.483723		Potri.013G092500.v4.1	2.90689	1.62402		Potri.016G072000.v4.1	-2.35822	1.66794
Potri.017G137600.v4.1	3.37474	0.628977		Potri.005G074300.v4.1	2.89321	3.90509		Potri.006G015000.v4.1	-2.35172	3.2906
Potri.011G009801.v4.1	3.37239	1.15629		Potri.005G238200.v4.1	2.8911	1.90594		Potri.019G038851.v4.1	-2.34994	1.32227
Potri.012G137600.v4.1	3.37199	0.579948		Potri.011G150200.v4.1	2.88627	3.48457		Potri.012G022500.v4.1	-2.34862	2.98122
Potri.007G114700.v4.1	3.3702	1.14127		Potri.010G172700.v4.1	2.88604	2.95983		Potri.009G062700.v4.1	-2.34618	3.18298
Potri.011G047500.v4.1	3.36726	0.831876		Potri.008G070900.v4.1	2.88471	1.71655		Potri.004G040600.v4.1	-2.34351	1.882
Potri.001G149150.v4.1	3.36313	1.27296		Potri.T012600.v4.1	2.88412	3.45948		Potri.002G187300.v4.1	-2.34072	1.96753
Potri.002G025500.v4.1	3.36172	0.493753		Potri.016G037300.v4.1	2.86139	2.40661		Potri.015G039700.v4.1	-2.32885	2.96707
Potri.008G072800.v4.1	3.35837	0.796698		Potri.011G116800.v4.1	2.85422	1.97255		Potri.005G212700.v4.1	-2.32833	2.2092
Potri.007G036300.v4.1	3.35791	1.0477		Potri.001G183300.v4.1	2.84698	1.40726		Potri.014G143400.v4.1	-2.32241	2.1632
Potri.004G162400.v4.1	3.35653	0.577216		Potri.009G014750.v4.1	2.84633	2.54838		Potri.006G253800.v4.1	-2.31685	1.6176
Potri.001G012700.v4.1	3.34777	0.655648		Potri.018G114500.v4.1	2.84005	2.36375		Potri.018G001700.v4.1	-2.31626	4.09186
Potri.003G189100.v4.1	3.34165	0.544007		Potri.015G099200.v4.1	2.83274	2.05258		Potri.003G021000.v4.1	-2.31452	4.08004
Potri.019G120700.v4.1	3.34015	0.973811		Potri.017G004800.v4.1	2.8273	1.68598		Potri.004G164700.v4.1	-2.31279	2.09744
Potri.011G073091.v4.1	3.3341	0.704782		Potri.007G088700.v4.1	2.81676	4.02266		Potri.004G058900.v4.1	-2.30352	1.90189
Potri.009G043700.v4.1	3.32717	0.850621		Potri.001G252300.v4.1	2.81508	2.27563		Potri.007G073850.v4.1	-2.3029	2.01863
Potri.009G019300.v4.1	3.32484	0.545892		Potri.016G102600.v4.1	2.80771	2.65642		Potri.007G066700.v4.1	-2.30082	1.96317
Potri.001G395900.v4.1	3.31826	0.586695		Potri.010G160100.v4.1	2.80503	2.88062		Potri.003G188500.v4.1	-2.29622	3.38305
Potri.015G061600.v4.1	3.31457	1.26189		Potri.007G061580.v4.1	2.7929	1.51575		Potri.002G043000.v4.1	-2.28672	2.22842
Potri.003G034700.v4.1	3.31045	0.721895		Potri.001G184300.v4.1	2.79171	4.09772		Potri.006G220100.v4.1	-2.28404	6.04298
Potri.015G078801.v4.1	3.30471	1.0489		Potri.009G092900.v4.1	2.79077	3.25433		Potri.002G013200.v4.1	-2.2824	4.15351
Potri.019G077850.v4.1	3.29727	0.940938		Potri.016G017100.v4.1	2.78907	1.94911		Potri.011G154400.v4.1	-2.28061	2.5275
Potri.006G084200.v4.1	3.28478	0.722293		Potri.010G184200.v4.1	2.78358	3.07403		Potri.004G076100.v4.1	-2.28055	2.31384
Potri.006G015300.v4.1	3.28282	0.86276		Potri.001G051300.v4.1	2.77673	2.5544		Potri.019G060084.v4.1	-2.27851	2.44476
Potri.001G282600.v4.1	3.28226	1.23629		Potri.001G309700.v4.1	2.76697	1.76458		Potri.001G231300.v4.1	-2.27312	1.95589
Potri.016G115800.v4.1	3.27803	1.15867		Potri.006G226400.v4.1	2.75967	2.84872		Potri.001G104600.v4.1	-2.2672	2.35438
Potri.012G144600.v4.1	3.25987	1.29436		Potri.008G087700.v4.1	2.75708	5.44616		Potri.016G106600.v4.1	-2.2616	6.12007
Potri.001G197000.v4.1	3.25682	0.954439		Potri.005G060000.v4.1	2.75378	3.91744		Potri.004G112600.v4.1	-2.25659	1.55986
Potri.002G207672.v4.1	3.25158	0.692279		Potri.006G094100.v4.1	2.75138	1.76998		Potri.011G152200.v4.1	-2.25392	2.24227
Potri.004G102600.v4.1	3.2491	1.11371		Potri.002G240700.v4.1	2.74889	2.5363		Potri.008G141100.v4.1	-2.25232	2.1866
Potri.015G141300.v4.1	3.24018	0.915793		Potri.001G161400.v4.1	2.74822	1.54758		Potri.006G009800.v4.1	-2.24586	2.04684
Potri.018G114200.v4.1	3.22956	1.13403		Potri.014G037200.v4.1	2.73496	2.66362		Potri.005G115800.v4.1	-2.24164	4.7422
Potri.007G113700.v4.1	3.22798	0.705296		Potri.007G010500.v4.1	2.73294	2.8596		Potri.006G248200.v4.1	-2.23482	2.21726
Potri.019G036400.v4.1	3.22719	1.15859		Potri.002G206000.v4.1	2.7316	4.12227		Potri.002G045100.v4.1	-2.23177	3.34532
Potri.007G068300.v4.1	3.22457	0.564526		Potri.011G072866.v4.1	2.71956	1.70227		Potri.015G096500.v4.1	-2.22669	1.59696
Potri.008G057600.v4.1	3.22143	0.743876		Potri.014G151101.v4.1	2.71928	1.96384		Potri.010G010448.v4.1	-2.22631	2.68238
Potri.001G157600.v4.1	3.20693	1.28339		Potri.010G147200.v4.1	2.71885	4.88451		Potri.006G239000.v4.1	-2.22445	2.67807
Potri.013G013500.v4.1	3.20692	1.26027		Potri.016G006000.v4.1	2.71225	1.56209		Potri.006G195300.v4.1	-2.2169	1.37038
Potri.004G122900.v4.1	3.20552	0.587329		Potri.005G117000.v4.1	2.70774	1.335		Potri.005G040400.v4.1	-2.21019	2.77828
Potri.001G051600.v4.1	3.20334	1.06465		Potri.002G102900.v4.1	2.69853	1.56943		Potri.018G145502.v4.1	-2.20985	3.09779
Potri.006G265200.v4.1	3.19701	0.678096		Potri.001G411300.v4.1	2.69067	1.41244		Potri.006G222800.v4.1	-2.20754	5.25
Potri.017G100500.v4.1	3.19417	0.803471		Potri.016G004100.v4.1	2.68911	4.54981		Potri.002G113600.v4.1	-2.20745	1.40335
Potri.007G056000.v4.1	3.1915	0.853394		Potri.005G172400.v4.1	2.68185	1.66756		Potri.016G004800.v4.1	-2.2026	3.20495
Potri.001G083400.v4.1	3.1912	0.69826		Potri.004G069600.v4.1	2.67591	1.33686		Potri.004G103400.v4.1	-2.20175	2.14782
Potri.010G236800.v4.1	3.17805	0.633459		Potri.010G068000.v4.1	2.67541	1.36392		Potri.014G184600.v4.1	-2.2013	1.72542
Potri.004G050000.v4.1	3.17795	1.16036		Potri.018G085001.v4.1	2.6692	2.10306		Potri.001G213100.v4.1	-2.19846	1.41415
Potri.015G031600.v4.1	3.17685	1.08692		Potri.012G002500.v4.1	2.66619	2.92156		Potri.006G056000.v4.1	-2.19658	3.88421
Potri.013G043100.v4.1	3.17535	1.13419		Potri.014G055700.v4.1	2.66485	1.80356		Potri.014G182000.v4.1	-2.19618	1.97586
Potri.011G025200.v4.1	3.17535	0.86177		Potri.002G017900.v4.1	2.66393	2.1182	(1 of 2) PTHR31867//PTHR31867:SF4 - FAMILY NOT NAMED // EXPANSIN-A11	Potri.014G131800.v4.1	-2.19498	2.55157
Potri.002G119300.v4.1	3.17272	1.07636		Potri.006G205600.v4.1	2.66177	3.0946		Potri.001G008900.v4.1	-2.1871	2.0579
Potri.002G208400.v4.1	3.1706	0.809203		Potri.017G126200.v4.1	2.64544	4.69696		Potri.016G067700.v4.1	-2.1773	1.72386
Potri.001G411000.v4.1	3.15929	1.15219		Potri.017G004600.v4.1	2.64118	2.56279		Potri.001G435100.v4.1	-2.176	1.45776
Potri.006G179300.v4.1	3.15833	0.964944		Potri.019G100300.v4.1	2.64082	1.78063		Potri.002G080700.v4.1	-2.17433	2.15197
Potri.002G025350.v4.1	3.15744	0.703078		Potri.007G015100.v4.1	2.63667	1.37588		Potri.008G102600.v4.1	-2.17404	3.08147
Potri.001G015500.v4.1	3.14993	0.982884		Potri.005G195000.v4.1	2.63509	2.66922		Potri.007G073800.v4.1	-2.17026	2.27716
Potri.013G056500.v4.1	3.13695	0.556072		Potri.013G032000.v4.1	2.63368	1.52189		Potri.015G147900.v4.1	-2.16995	1.73264
Potri.002G050300.v4.1	3.1347	0.638238		Potri.007G120200.v4.1	2.63311	3.41605		Potri.014G159800.v4.1	-2.16824	1.5978
Potri.010G242300.v4.1	3.13417	0.729405		Potri.001G017500.v4.1	2.62964	3.05238		Potri.011G059400.v4.1	-2.16675	1.41353
Potri.016G023380.v4.1	3.12998	0.918851		Potri.004G075375.v4.1	2.62106	4.90627		Potri.001G257700.v4.1	-2.16382	1.85912
Potri.004G175000.v4.1	3.12739	0.962868		Potri.004G137200.v4.1	2.62096	4.94107		Potri.016G066300.v4.1	-2.16049	3.22498
Potri.004G185000.v4.1	3.11861	1.0708		Potri.012G106800.v4.1	2.61645	2.03097		Potri.010G228500.v4.1	-2.15854	3.17214
Potri.004G071000.v4.1	3.11643	1.23383		Potri.004G014301.v4.1	2.61593	1.766		Potri.014G096100.v4.1	-2.15843	2.93742
Potri.019G020700.v4.1	3.11639	0.863678		Potri.005G045300.v4.1	2.60832	4.75888		Potri.005G063700.v4.1	-2.1562	2.11035
Potri.016G065900.v4.1	3.11593	1.19114		Potri.001G408700.v4.1	2.59957	1.48918		Potri.017G050600.v4.1	-2.15595	3.51577
Potri.004G019000.v4.1	3.09931	0.382962		Potri.015G063500.v4.1	2.599	3.1452		Potri.004G044900.v4.1	-2.15175	1.71401
Potri.015G091900.v4.1	3.09648	1.01452		Potri.005G195200.v4.1	2.59773	1.48668		Potri.005G077200.v4.1	-2.1502	4.01819
Potri.004G038000.v4.1	3.093	1.16101		Potri.004G235600.v4.1	2.5962	4.16277		Potri.005G240700.v4.1	-2.14846	3.00236
Potri.001G463300.v4.1	3.08667	0.382371		Potri.006G034000.v4.1	2.58441	3.96838		Potri.006G112400.v4.1	-2.14671	3.48672
Potri.005G211900.v4.1	3.08667	0.382371		Potri.001G352400.v4.1	2.58123	1.7981		Potri.006G047800.v4.1	-2.14571	7.98441
Potri.011G112100.v4.1	3.08667	0.382371		Potri.016G011300.v4.1	2.57582	2.32135		Potri.005G088400.v4.1	-2.14244	1.75083
Potri.001G092400.v4.1	3.08314	0.437472		Potri.018G039701.v4.1	2.57513	3.38494		Potri.006G150600.v4.1	-2.14233	5.43047
Potri.003G112350.v4.1	3.08098	0.877941		Potri.019G014310.v4.1	2.56444	1.62239		Potri.001G342966.v4.1	-2.13862	1.98669
Potri.010G068900.v4.1	3.07825	1.23617		Potri.004G171801.v4.1	2.56327	4.57188		Potri.006G094300.v4.1	-2.1365	2.39185
Potri.009G045800.v4.1	3.07699	1.00728		Potri.016G023340.v4.1	2.559	5.54083		Potri.002G086900.v4.1	-2.13178	2.18571
Potri.008G122100.v4.1	3.0701	1.24454		Potri.006G065900.v4.1	2.55386	6.3185		Potri.015G139500.v4.1	-2.12891	2.88662
Potri.003G079900.v4.1	3.06698	0.768536		Potri.010G082700.v4.1	2.55287	3.47999		Potri.002G134300.v4.1	-2.12216	2.66562
Potri.001G041268.v4.1	3.06692	1.21862		Potri.010G126300.v4.1	2.55221	1.7674		Potri.010G090700.v4.1	-2.12011	3.64181
Potri.003G176900.v4.1	3.05449	1.16804		Potri.002G011750.v4.1	2.55113	3.57049		Potri.010G071850.v4.1	-2.1167	2.10895
Potri.002G181600.v4.1	3.04846	0.837877		Potri.010G046500.v4.1	2.54911	3.54071		Potri.007G073900.v4.1	-2.11084	2.10185
Potri.011G075400.v4.1	3.04458	1.11247		Potri.014G002400.v4.1	2.5449	2.26134		Potri.009G102700.v4.1	-2.09731	1.48048
Potri.011G147900.v4.1	3.04068	0.698958		Potri.011G146100.v4.1	2.54171	1.49131		Potri.005G259000.v4.1	-2.08553	4.32309
Potri.015G132900.v4.1	3.03548	1.24366		Potri.005G150501.v4.1	2.53901	2.78855		Potri.009G013900.v4.1	-2.08009	2.37215
Potri.019G022002.v4.1	3.02906	0.718758		Potri.007G012800.v4.1	2.53555	1.69372		Potri.014G100100.v4.1	-2.07697	6.66269
Potri.007G007900.v4.1	3.02685	1.29496		Potri.016G102500.v4.1	2.53297	1.55547		Potri.002G019700.v4.1	-2.07694	2.7227
Potri.010G099100.v4.1	3.01572	0.892947		Potri.019G064200.v4.1	2.53156	1.78461		Potri.009G109700.v4.1	-2.07146	5.7291
Potri.001G395700.v4.1	3.00762	0.857805		Potri.007G100100.v4.1	2.52869	3.28413		Potri.007G050600.v4.1	-2.071	2.82833
Potri.001G324500.v4.1	3.00728	0.765909		Potri.004G231200.v4.1	2.52681	1.39038		Potri.013G029800.v4.1	-2.06797	1.88669
Potri.013G005750.v4.1	3.00456	0.807729		Potri.008G036300.v4.1	2.52624	3.44275		Potri.009G086800.v4.1	-2.06513	3.16242
Potri.019G094000.v4.1	2.99915	1.29184		Potri.012G017400.v4.1	2.5256	1.34111		Potri.002G041700.v4.1	-2.06096	2.96005
Potri.017G061501.v4.1	2.99694	0.881186		Potri.003G179000.v4.1	2.52484	2.5934		Potri.016G142700.v4.1	-2.05494	4.88495
Potri.010G103300.v4.1	2.9962	0.927112		Potri.006G038201.v4.1	2.52031	1.76061		Potri.001G194500.v4.1	-2.05329	1.8879
Potri.017G139100.v4.1	2.9962	0.743997		Potri.005G090700.v4.1	2.51635	1.61938		Potri.003G103100.v4.1	-2.04702	1.36801
Potri.008G108400.v4.1	2.99377	1.12323		Potri.004G150600.v4.1	2.51488	2.92178		Potri.011G137000.v4.1	-2.04475	1.60633
Potri.009G016600.v4.1	2.98926	0.668976		Potri.018G138204.v4.1	2.51396	1.35676		Potri.014G136900.v4.1	-2.03973	2.69335
Potri.015G112600.v4.1	2.98848	0.760292		Potri.001G202100.v4.1	2.51106	1.39865		Potri.018G079200.v4.1	-2.03911	3.89844
Potri.004G159100.v4.1	2.98736	0.731907		Potri.006G022800.v4.1	2.51106	4.23125		Potri.014G029700.v4.1	-2.03834	1.7461
Potri.010G174500.v4.1	2.98472	1.21727		Potri.001G436800.v4.1	2.50839	5.76432		Potri.001G323700.v4.1	-2.03082	1.98946
Potri.014G090700.v4.1	2.97632	1.16193		Potri.019G091800.v4.1	2.50271	2.24082		Potri.004G032100.v4.1	-2.02658	1.87262
Potri.007G114375.v4.1	2.97498	1.04867		Potri.004G022800.v4.1	2.48713	1.73373		Potri.005G198000.v4.1	-2.02441	1.46665
Potri.008G022501.v4.1	2.97278	0.878115		Potri.001G145200.v4.1	2.48581	1.85817		Potri.017G118250.v4.1	-2.02035	3.06658
Potri.017G019000.v4.1	2.96244	0.843483		Potri.016G124700.v4.1	2.48564	5.08163		Potri.012G102300.v4.1	-2.01837	2.02043
Potri.004G212000.v4.1	2.96032	0.767538		Potri.006G023101.v4.1	2.48504	3.23435		Potri.014G150200.v4.1	-2.00454	3.37689
Potri.015G133700.v4.1	2.95992	1.17997		Potri.007G111000.v4.1	2.48084	1.5468
Potri.003G113600.v4.1	2.95675	0.6597		Potri.002G225500.v4.1	2.47388	1.31823
Potri.001G185900.v4.1	2.95645	0.720995		Potri.006G137000.v4.1	2.47197	3.06458
Potri.010G085200.v4.1	2.95498	0.411711		Potri.006G053500.v4.1	2.46808	3.23484
Potri.002G150400.v4.1	2.9464	0.437842		Potri.018G009200.v4.1	2.46696	2.56422
Potri.007G114525.v4.1	2.94406	0.844893		Potri.012G043200.v4.1	2.46574	1.50041
Potri.011G161800.v4.1	2.94072	0.744003		Potri.003G211366.v4.1	2.46555	1.49798
Potri.013G115900.v4.1	2.93594	0.463475		Potri.002G236700.v4.1	2.46383	2.80587
Potri.009G025200.v4.1	2.93521	0.992021		Potri.006G061400.v4.1	2.4601	3.64469
Potri.003G070500.v4.1	-3.94856	1.29416		Potri.016G010600.v4.1	2.45387	3.94836
Potri.011G041124.v4.1	-3.9877	1.28917		Potri.014G119200.v4.1	2.44487	1.97265
Potri.006G222700.v4.1	-3.03759	1.28357		Potri.004G018800.v4.1	2.44217	1.92454
Potri.001G385900.v4.1	-3.45615	1.27972		Potri.001G419200.v4.1	2.44146	1.35646
Potri.008G099950.v4.1	-2.97439	1.26859		Potri.006G023151.v4.1	2.43931	1.73672
Potri.007G024000.v4.1	-3.37827	1.2671		Potri.010G105400.v4.1	2.43905	1.5409
Potri.002G087500.v4.1	-2.79084	1.26129		Potri.009G145000.v4.1	2.43899	1.74393
Potri.008G187100.v4.1	-3.74612	1.25673		Potri.004G230100.v4.1	2.43503	4.40337
Potri.009G088466.v4.1	-2.02303	1.23832		Potri.003G112400.v4.1	2.43219	3.02072
Potri.006G108901.v4.1	-2.24427	1.23624		Potri.019G063500.v4.1	2.42983	1.33304
Potri.006G276750.v4.1	-2.6099	1.22088		Potri.003G092700.v4.1	2.42559	1.30423
Potri.001G109100.v4.1	-2.12501	1.20285		Potri.008G098850.v4.1	2.42389	1.45867
Potri.012G094532.v4.1	-3.49405	1.19021		Potri.007G058200.v4.1	2.42174	5.6421
Potri.003G025566.v4.1	-3.41388	1.18198		Potri.005G234850.v4.1	2.41786	1.89155
Potri.003G061400.v4.1	-3.54531	1.17778		Potri.014G091500.v4.1	2.40473	1.35177
Potri.011G151800.v4.1	-2.96376	1.17717		Potri.001G437000.v4.1	2.40091	3.48114
Potri.017G075000.v4.1	-3.14439	1.1754		Potri.001G076300.v4.1	2.39833	2.6191
Potri.006G265500.v4.1	-2.10813	1.17275		Potri.005G232300.v4.1	2.39107	2.31842
Potri.009G056000.v4.1	-3.70447	1.15791		Potri.001G313000.v4.1	2.38504	2.10418
Potri.001G168600.v4.1	-2.09364	1.15329		Potri.019G093300.v4.1	2.38322	1.56532	(1 of 2) PTHR32077//PTHR32077:SF6 - FAMILY NOT NAMED // FASCICLIN-LIKE ARABINOGALACTAN PROTEIN 13-RELATED
Potri.016G071100.v4.1	-2.14814	1.14372		Potri.017G078100.v4.1	2.37768	2.04357
Potri.011G049900.v4.1	-2.50138	1.13939		Potri.003G148400.v4.1	2.37013	2.28474
Potri.019G023012.v4.1	-2.27455	1.13743		Potri.014G036700.v4.1	2.36841	1.9693
Potri.003G025632.v4.1	-2.31858	1.13475		Potri.012G098200.v4.1	2.36312	1.38799
Potri.014G044600.v4.1	-2.19018	1.13362		Potri.018G007000.v4.1	2.36173	2.13221
Potri.006G191900.v4.1	-2.96234	1.13015		Potri.004G231551.v4.1	2.36156	1.98288
Potri.007G082600.v4.1	-2.14131	1.12898		Potri.005G228300.v4.1	2.3611	3.00644
Potri.007G004700.v4.1	-3.18349	1.12312		Potri.002G180600.v4.1	2.35517	2.2747
Potri.004G096900.v4.1	-3.31786	1.12286		Potri.002G041600.v4.1	2.34691	3.87705
Potri.004G191450.v4.1	-2.95158	1.10396		Potri.008G020100.v4.1	2.3425	2.66923
Potri.003G165300.v4.1	-4.25432	1.10237		Potri.012G048001.v4.1	2.34157	1.39018
Potri.018G121800.v4.1	-2.41538	1.09352		Potri.003G170500.v4.1	2.34107	3.628
Potri.003G193200.v4.1	-2.623	1.0882		Potri.014G117100.v4.1	2.33994	4.10828	(1 of 53) K01051 - pectinesterase (E3.1.1.11) CE8
Potri.005G027400.v4.1	-3.60653	1.07793		Potri.006G097200.v4.1	2.33219	2.67993
Potri.015G047400.v4.1	-2.03291	1.0707		Potri.014G094600.v4.1	2.32891	3.14104
Potri.010G024700.v4.1	-2.17657	1.0655		Potri.002G105000.v4.1	2.32551	2.8971
Potri.002G053400.v4.1	-4.22173	1.06535		Potri.017G098700.v4.1	2.32118	3.82494	(1 of 4) PTHR31673:SF3 - COBRA-LIKE EXTRACELLULAR GLYCOSYL-PHOSPHATIDYL INOSITOL-ANCHORED FAMILY PROTEIN-RELATED
Potri.013G066900.v4.1	-2.21949	1.06526		Potri.017G036501.v4.1	2.31926	2.41195
Potri.001G206900.v4.1	-2.01734	1.0603		Potri.002G121900.v4.1	2.31501	2.13421
Potri.003G140400.v4.1	-2.1593	1.0563		Potri.005G181600.v4.1	2.31485	3.09198
Potri.001G241254.v4.1	-2.03804	1.05289		Potri.002G121800.v4.1	2.31434	1.93735
Potri.011G140200.v4.1	-2.33726	1.04338		Potri.005G191900.v4.1	2.31349	2.05705
Potri.008G136401.v4.1	-3.56678	1.03344		Potri.012G106750.v4.1	2.31177	3.55712
Potri.013G009000.v4.1	-2.70386	1.03259		Potri.017G133300.v4.1	2.30448	1.46778
Potri.013G111632.v4.1	-2.61254	1.00945		Potri.002G016700.v4.1	2.30333	2.27987
Potri.013G134300.v4.1	-2.66616	1.00799		Potri.002G241500.v4.1	2.30223	1.48075
Potri.011G133300.v4.1	-2.29278	1.00243		Potri.001G353400.v4.1	2.30211	3.7971
Potri.001G043100.v4.1	-1.99865	0.997567		Potri.017G024300.v4.1	2.30193	1.94556
Potri.003G037700.v4.1	-2.09221	0.995524		Potri.008G142960.v4.1	2.30108	1.39254
Potri.016G048000.v4.1	-2.92154	0.991675		Potri.003G178900.v4.1	2.30042	2.05984
Potri.016G050400.v4.1	-2.54941	0.991011		Potri.010G003400.v4.1	2.30013	3.00384
Potri.018G059800.v4.1	-2.56188	0.983472		Potri.001G002400.v4.1	2.29641	3.60382
Potri.010G134950.v4.1	-2.32193	0.983367		Potri.019G031600.v4.1	2.29505	3.38384
Potri.012G134100.v4.1	-2.36565	0.982578		Potri.012G083900.v4.1	2.28934	1.98207
Potri.009G025102.v4.1	-2.99361	0.968541		Potri.002G028400.v4.1	2.28723	1.57996
Potri.009G060300.v4.1	-2.31683	0.965778		Potri.005G225800.v4.1	2.28688	2.01547
Potri.011G155300.v4.1	-2.33909	0.938999		Potri.006G267900.v4.1	2.28553	3.07055
Potri.004G172300.v4.1	-3.13417	0.928826		Potri.014G057700.v4.1	2.28493	1.40206
Potri.017G045600.v4.1	-4.02731	0.923108		Potri.013G155500.v4.1	2.28446	1.3231
Potri.008G099900.v4.1	-4.54224	0.921664		Potri.018G096600.v4.1	2.2834	1.4688
Potri.017G117175.v4.1	-2.20259	0.920408		Potri.002G180466.v4.1	2.28324	1.70256
Potri.004G052800.v4.1	-2.57625	0.920107		Potri.011G113100.v4.1	2.28315	1.78919
Potri.009G052400.v4.1	-2.48699	0.918161		Potri.001G027100.v4.1	2.28302	2.37543
Potri.002G239100.v4.1	-2.1593	0.917033		Potri.017G093833.v4.1	2.28181	1.78079
Potri.009G038001.v4.1	-3.23804	0.910038		Potri.017G124200.v4.1	2.27904	3.36548
Potri.009G097400.v4.1	-2.20945	0.908851		Potri.012G144500.v4.1	2.27802	1.36163
Potri.018G094100.v4.1	-2.36032	0.908168		Potri.004G077700.v4.1	2.27612	4.038
Potri.019G027860.v4.1	-2.5559	0.895417		Potri.004G072900.v4.1	2.27393	2.25989
Potri.005G125200.v4.1	-2.00618	0.895001		Potri.010G243600.v4.1	2.27298	3.25477
Potri.008G163900.v4.1	-3.99565	0.88572		Potri.002G259500.v4.1	2.26628	1.56067
Potri.017G135400.v4.1	-1.99873	0.875213		Potri.017G152500.v4.1	2.26299	2.33607
Potri.005G095100.v4.1	-2.08	0.870892		Potri.004G216500.v4.1	2.2625	1.32773
Potri.003G187700.v4.1	-2.19219	0.86553		Potri.009G067600.v4.1	2.26107	4.37274
Potri.011G063900.v4.1	-2.13943	0.859536		Potri.015G138050.v4.1	2.25768	1.97755
Potri.002G159500.v4.1	-2.1607	0.858246		Potri.005G199200.v4.1	2.25765	3.07528
Potri.010G129867.v4.1	-2.28189	0.853809		Potri.004G014200.v4.1	2.25007	2.53921
Potri.004G036300.v4.1	-3.09328	0.846666		Potri.011G023301.v4.1	2.2483	1.36403
Potri.005G143100.v4.1	-3.09328	0.846666		Potri.T170700.v4.1	2.24482	2.10053
Potri.001G385400.v4.1	-2.35212	0.845832		Potri.016G073700.v4.1	2.24388	1.54099
Potri.003G015050.v4.1	-3.18169	0.839764		Potri.006G069600.v4.1	2.24249	2.08142
Potri.002G098800.v4.1	-2.04789	0.837589		Potri.019G131000.v4.1	2.24105	2.43233
Potri.005G011350.v4.1	-2.34901	0.836204		Potri.017G016600.v4.1	2.23962	1.9267
Potri.004G153600.v4.1	-3.58433	0.834896		Potri.005G228700.v4.1	2.23704	3.4081
Potri.005G004600.v4.1	-3.72647	0.833401		Potri.001G386000.v4.1	2.23097	2.73383
Potri.017G112400.v4.1	-2.74329	0.82248		Potri.004G149000.v4.1	2.22878	2.90291
Potri.010G042300.v4.1	-2.3703	0.810492		Potri.014G020500.v4.1	2.22011	2.96102
Potri.001G075201.v4.1	-2.88118	0.800336		Potri.014G131300.v4.1	2.2197	5.4529
Potri.010G185900.v4.1	-3.39593	0.788154		Potri.004G018500.v4.1	2.21868	3.01818
Potri.019G049600.v4.1	-2.00304	0.780668		Potri.008G115800.v4.1	2.21804	1.82652
Potri.013G028100.v4.1	-3.69642	0.778686		Potri.008G118000.v4.1	2.21717	3.59525
Potri.017G125300.v4.1	-2.01533	0.775689		Potri.017G103701.v4.1	2.21508	4.26079
Potri.T084900.v4.1	-2.01533	0.775689		Potri.003G142500.v4.1	2.21312	1.52382	(1 of 4) PTHR13301//PTHR13301:SF51 - X-BOX TRANSCRIPTION FACTOR-RELATED // CELLULOSE SYNTHASE-LIKE PROTEIN G1-RELATED - GT2 family
Potri.001G263400.v4.1	-2.08283	0.773951		Potri.001G230600.v4.1	2.20304	3.69083
Potri.001G176600.v4.1	-2.78283	0.769495		Potri.013G023000.v4.1	2.20258	1.6778
Potri.007G116800.v4.1	-2.04454	0.759974		Potri.004G107800.v4.1	2.19866	1.94043
Potri.013G110450.v4.1	-2.4718	0.755898		Potri.001G320601.v4.1	2.19632	2.24371
Potri.015G121800.v4.1	-3.31584	0.755303		Potri.005G222300.v4.1	2.19424	1.34235
Potri.004G009800.v4.1	-2.16816	0.752642		Potri.014G129000.v4.1	2.19323	1.70949
Potri.001G106200.v4.1	-3.23921	0.746671		Potri.004G014636.v4.1	2.18958	1.95474
Potri.019G000800.v4.1	-2.29849	0.740433		Potri.002G029200.v4.1	2.18506	6.12509
Potri.011G167900.v4.1	-2.83982	0.732045		Potri.004G025900.v4.1	2.18312	2.7677
Potri.018G152200.v4.1	-3.03804	0.730579		Potri.014G106600.v4.1	2.18272	2.29991
Potri.001G213500.v4.1	-2.05053	0.723289		Potri.005G185600.v4.1	2.17557	2.1524
Potri.019G129150.v4.1	-2.60877	0.696639		Potri.001G427440.v4.1	2.17519	1.87493
Potri.008G145300.v4.1	-2.80735	0.690558		Potri.011G162600.v4.1	2.17425	1.83848
Potri.011G145000.v4.1	-2.01878	0.673739		Potri.007G031650.v4.1	2.17167	1.45554
Potri.015G076300.v4.1	-3.14066	0.673487		Potri.004G212800.v4.1	2.16883	1.47422
Potri.016G091300.v4.1	-3.14066	0.673487		Potri.006G161100.v4.1	2.1618	2.49995
Potri.011G152100.v4.1	-2.38092	0.66356		Potri.006G127000.v4.1	2.16112	2.05242
Potri.004G130200.v4.1	-2.34596	0.656853		Potri.005G120300.v4.1	2.15973	4.56303
Potri.003G121200.v4.1	-2.22632	0.649584		Potri.003G082300.v4.1	2.15895	3.88319
Potri.012G031200.v4.1	-2.70155	0.648102		Potri.008G197800.v4.1	2.15738	2.8112
Potri.001G326000.v4.1	-3.18529	0.643669		Potri.002G055100.v4.1	2.15613	1.36502
Potri.019G060400.v4.1	-2.04298	0.638827		Potri.007G137101.v4.1	2.15445	1.31377
Potri.018G110600.v4.1	-2.38434	0.632914		Potri.004G105000.v4.1	2.14904	2.79486
Potri.003G195000.v4.1	-2.68798	0.618723		Potri.011G069900.v4.1	2.14203	1.63778
Potri.018G036300.v4.1	-2.75285	0.598133		Potri.012G017600.v4.1	2.14198	4.64806
Potri.017G046100.v4.1	-2.02401	0.579497		Potri.007G027900.v4.1	2.14102	1.99486
Potri.001G165480.v4.1	-4.50234	0.565683		Potri.002G038700.v4.1	2.14054	6.27184
Potri.012G031000.v4.1	-3.91267	0.549455		Potri.001G182700.v4.1	2.13744	3.09306
Potri.004G165400.v4.1	-2.14066	0.538542		Potri.015G000500.v4.1	2.13401	3.32222
Potri.013G019600.v4.1	-2.68896	0.536991		Potri.012G025400.v4.1	2.13266	2.07895
Potri.005G221900.v4.1	-2.05123	0.53333		Potri.012G139300.v4.1	2.13057	3.81853
Potri.018G011650.v4.1	-2.75167	0.531551		Potri.017G006000.v4.1	2.12893	1.95631
Potri.002G096100.v4.1	-3.32303	0.530483		Potri.010G063400.v4.1	2.12805	2.54207
Potri.008G051000.v4.1	-2.0846	0.529786		Potri.001G182400.v4.1	2.12501	1.59399
Potri.009G034600.v4.1	-2.85858	0.527221		Potri.001G334700.v4.1	2.12488	1.33824
Potri.004G135600.v4.1	-2.40632	0.522605		Potri.007G008300.v4.1	2.12203	4.33344
Potri.014G155401.v4.1	-2.40632	0.522605		Potri.011G020900.v4.1	2.11963	4.37614
Potri.004G003401.v4.1	-2.09664	0.518382		Potri.005G013600.v4.1	2.11458	1.63164
Potri.012G015670.v4.1	-2.09664	0.518382		Potri.001G003100.v4.1	2.11457	3.12997
Potri.010G069700.v4.1	-2.00434	0.513062		Potri.004G153200.v4.1	2.11306	5.19996
Potri.010G137100.v4.1	-2.66376	0.509215		Potri.016G102700.v4.1	2.11077	3.99141
Potri.009G102800.v4.1	-2.24075	0.501608		Potri.018G011300.v4.1	2.11063	4.73467
Potri.008G175950.v4.1	-2.05123	0.496803		Potri.017G106851.v4.1	2.11029	1.67323
Potri.019G047300.v4.1	-2.05123	0.496803		Potri.006G022500.v4.1	2.10652	2.17387
Potri.013G000100.v4.1	-2.41314	0.496516		Potri.003G210701.v4.1	2.1043	2.50643
Potri.001G148550.v4.1	-2.31584	0.496231		Potri.004G233900.v4.1	2.098	2.31614	(1 of 2) PTHR21562//PTHR21562:SF4 - NOTUM-RELATED // PECTINACETYLESTERASE FAMILY PROTEIN CE13
Potri.010G221301.v4.1	-2.2115	0.494836		Potri.004G024900.v4.1	2.09286	4.25285
Potri.010G235400.v4.1	-2.2115	0.494836		Potri.011G112900.v4.1	2.09124	2.84627
Potri.012G083400.v4.1	-2.2115	0.494836		Potri.016G055500.v4.1	2.08806	2.73204
Potri.006G198800.v4.1	-3.68211	0.482511		Potri.004G192900.v4.1	2.087	1.74444
Potri.001G033400.v4.1	-2.38143	0.479641		Potri.017G095500.v4.1	2.08558	1.33883
Potri.002G092200.v4.1	-2.10448	0.464538		Potri.015G026700.v4.1	2.08544	5.13264
Potri.015G016300.v4.1	-3.32439	0.45606		Potri.013G152200.v4.1	2.0847	1.42122
Potri.011G039100.v4.1	-2.06461	0.436183		Potri.006G043900.v4.1	2.08324	2.59632
Potri.019G044000.v4.1	-2.95812	0.376045		Potri.011G113300.v4.1	2.08245	5.11669
Potri.004G018400.v4.1	-2.6396	0.357661		Potri.003G026308.v4.1	2.08099	1.48254
Potri.006G147900.v4.1	-2.51066	0.348975		Potri.011G059600.v4.1	2.0793	3.39678
Potri.005G100600.v4.1	-2.49892	0.348145		Potri.015G060200.v4.1	2.07749	2.62459	(1 of 14) PF04833 - COBRA-like protein (COBRA)
Potri.003G170400.v4.1	-2.22487	0.326757		Potri.005G183800.v4.1	2.07498	2.44293
Potri.007G114901.v4.1	-2.22487	0.326757		Potri.010G237667.v4.1	2.07325	3.36643
Potri.016G079600.v4.1	-2.22487	0.326757		Potri.001G062566.v4.1	2.07123	1.51389
Potri.016G016700.v4.1	-2.17603	0.322515		Potri.006G267400.v4.1	2.06734	5.56392
Potri.008G103700.v4.1	-2.07886	0.320431		Potri.004G060900.v4.1	2.06653	3.41427
Potri.005G244100.v4.1	-2.09664	0.31532		Potri.001G013000.v4.1	2.06346	1.82354
Potri.018G119100.v4.1	-2.09664	0.31532		Potri.006G007300.v4.1	2.0594	3.24076
Potri.014G126600.v4.1	-2.01533	0.307558		Potri.014G101600.v4.1	2.05675	1.41965
Potri.019G025800.v4.1	2.93273	0.816356		Potri.003G081200.v4.1	2.05597	1.63201
Potri.005G233300.v4.1	2.92644	0.428831		Potri.010G184700.v4.1	2.05563	1.58614
Potri.013G018100.v4.1	2.92049	1.22433		Potri.016G053200.v4.1	2.0495	1.61594
Potri.015G003500.v4.1	2.9141	1.2602		Potri.005G100700.v4.1	2.04578	1.87417
Potri.013G147900.v4.1	2.9121	1.25492		Potri.002G249700.v4.1	2.0456	2.03813
Potri.004G068000.v4.1	2.91015	0.597656		Potri.004G231500.v4.1	2.04305	2.1748
Potri.018G052700.v4.1	2.90968	1.18607		Potri.015G027700.v4.1	2.04192	1.38747
Potri.019G026500.v4.1	2.90958	0.632436		Potri.004G077100.v4.1	2.04072	3.72073
Potri.002G107200.v4.1	2.90776	1.03925		Potri.011G028600.v4.1	2.03997	1.46259
Potri.010G244400.v4.1	2.90436	0.815962		Potri.007G056900.v4.1	2.03726	3.97917
Potri.017G068276.v4.1	2.90363	1.23265		Potri.011G038800.v4.1	2.03507	3.78968
Potri.001G316300.v4.1	2.89379	1.25547		Potri.017G000600.v4.1	2.03414	1.84303
Potri.006G140900.v4.1	2.89115	0.466052		Potri.002G085700.v4.1	2.03351	2.64767
Potri.019G062332.v4.1	2.8905	1.17264		Potri.001G155000.v4.1	2.03327	1.5744
Potri.004G043000.v4.1	2.88452	1.10652		Potri.006G234400.v4.1	2.0306	2.12901
Potri.010G025800.v4.1	2.87864	1.10355		Potri.003G066600.v4.1	2.02568	1.63789
Potri.011G003900.v4.1	2.8742	0.84713		Potri.004G180600.v4.1	2.02568	1.36035
Potri.017G075800.v4.1	2.87391	0.565365		Potri.016G023200.v4.1	2.02514	6.04617
Potri.019G100901.v4.1	2.87097	0.927356		Potri.008G170300.v4.1	2.02396	5.29457
Potri.012G048300.v4.1	2.86555	0.944868		Potri.018G079300.v4.1	2.02277	4.61737
Potri.011G151000.v4.1	2.8598	0.60078		Potri.009G034500.v4.1	2.02121	2.90498
Potri.012G011800.v4.1	2.85914	0.934538		Potri.016G120600.v4.1	2.02034	4.23462
Potri.003G139900.v4.1	2.85714	0.566964		Potri.008G014600.v4.1	2.02001	4.75502
Potri.007G105000.v4.1	2.8529	1.25177		Potri.006G047300.v4.1	2.01917	3.72986
Potri.012G037200.v4.1	2.85138	1.01253		Potri.007G032900.v4.1	2.01486	5.27704
Potri.017G050400.v4.1	2.84898	0.916648		Potri.003G047151.v4.1	2.01391	1.33149
Potri.014G020900.v4.1	2.8486	1.06981		Potri.019G026400.v4.1	2.01007	5.02012
Potri.004G108800.v4.1	2.8463	1.03708		Potri.012G038400.v4.1	2.00873	1.35247
Potri.001G062500.v4.1	2.84347	0.935533		Potri.014G027800.v4.1	2.00384	2.084
Potri.008G165600.v4.1	2.84101	1.24605		Potri.006G236000.v4.1	2.0011	1.77911
Potri.014G001700.v4.1	2.83675	1.05215		Potri.001G321800.v4.1	2	3.64732
Potri.010G173050.v4.1	2.83492	0.888012		Potri.016G018001.v4.1	1.99649	2.90166
Potri.001G051500.v4.1	2.83233	0.947273
Potri.014G034500.v4.1	2.82979	0.659666
Potri.005G232500.v4.1	2.82844	1.0695
Potri.008G219800.v4.1	2.82252	0.7289
Potri.019G020800.v4.1	2.82166	0.788544
Potri.007G004400.v4.1	2.81691	0.612366
Potri.013G069250.v4.1	2.81606	1.07024
Potri.006G221800.v4.1	2.81563	1.08371
Potri.001G232700.v4.1	2.81524	1.14862
Potri.016G017002.v4.1	2.80735	0.454316
Potri.001G190601.v4.1	2.80735	0.879698
Potri.003G116300.v4.1	2.80735	0.574634
Potri.008G184900.v4.1	2.79918	0.956122
Potri.010G004200.v4.1	2.79769	0.3673
Potri.001G391300.v4.1	2.79508	0.784264
Potri.005G068300.v4.1	2.79337	1.12054
Potri.009G114600.v4.1	2.79188	0.759168
Potri.003G054001.v4.1	2.7885	1.22655
Potri.005G098200.v4.1	2.78515	0.403104
Potri.007G021200.v4.1	2.78156	0.584644
Potri.014G103000.v4.1	2.78007	0.710923
Potri.008G212300.v4.1	2.77621	0.709311
Potri.014G027400.v4.1	2.76836	0.721577
Potri.011G146200.v4.1	2.76521	0.52436
Potri.002G050200.v4.1	2.76392	0.558406
Potri.006G218850.v4.1	2.76191	1.138
Potri.003G181600.v4.1	2.75962	1.24889
Potri.006G008500.v4.1	2.75659	1.03258
Potri.001G382200.v4.1	2.75579	0.692957
Potri.011G015801.v4.1	2.75566	0.672217
Potri.002G008176.v4.1	2.75417	1.10184
Potri.004G070900.v4.1	2.75398	0.726072
Potri.012G083000.v4.1	2.75381	1.15882
Potri.016G088300.v4.1	2.75239	0.861372
Potri.009G082600.v4.1	2.75199	0.425399
Potri.012G120400.v4.1	2.75086	0.941033
Potri.015G051300.v4.1	2.75055	0.732838
Potri.003G150300.v4.1	2.74959	0.53718
Potri.006G118500.v4.1	2.74889	0.746554
Potri.004G015600.v4.1	2.74598	0.787286
Potri.011G159600.v4.1	2.74391	0.36414
Potri.007G008900.v4.1	2.74058	1.28903
Potri.009G107500.v4.1	2.73864	0.453805
Potri.008G204750.v4.1	2.73529	0.684425
Potri.002G113501.v4.1	2.73207	0.601064
Potri.010G236890.v4.1	2.72654	0.637268
Potri.001G328000.v4.1	2.72098	0.463418
Potri.004G151725.v4.1	2.72048	0.433164
Potri.010G062600.v4.1	2.71929	1.12951
Potri.001G340600.v4.1	2.71254	0.557303
Potri.003G005200.v4.1	2.70981	0.602647
Potri.019G022400.v4.1	2.70981	0.602647
Potri.017G138350.v4.1	2.70981	0.463385
Potri.010G211500.v4.1	2.70646	0.925329
Potri.007G005700.v4.1	2.70302	0.725888
Potri.003G157300.v4.1	2.69949	0.837342
Potri.014G059701.v4.1	2.69737	0.948171
Potri.002G176900.v4.1	2.69733	1.28396
Potri.004G012700.v4.1	2.69613	1.00336
Potri.001G083900.v4.1	2.69144	0.748851
Potri.001G453000.v4.1	2.68951	0.696622
Potri.004G033400.v4.1	2.68882	1.00324
Potri.014G092800.v4.1	2.68531	0.860246
Potri.017G121700.v4.1	2.68507	0.696091
Potri.014G175700.v4.1	2.6799	1.09156
Potri.006G023700.v4.1	2.67103	1.15242
Potri.001G005100.v4.1	2.66367	0.661008
Potri.003G144200.v4.1	2.65987	0.816025
Potri.009G098966.v4.1	2.65943	0.899335
Potri.007G081200.v4.1	2.65652	0.358744
Potri.017G030400.v4.1	2.65652	0.358744
Potri.013G090200.v4.1	2.65263	0.952468
Potri.001G060400.v4.1	2.6503	0.620888
Potri.011G154900.v4.1	2.65023	0.993089
Potri.009G154600.v4.1	2.64971	0.818771
Potri.011G041600.v4.1	2.64969	0.764851
Potri.018G088062.v4.1	2.6487	1.17297
Potri.010G223733.v4.1	2.64711	1.11765
Potri.007G038700.v4.1	2.64679	0.867479
Potri.010G034300.v4.1	2.64351	0.601344
Potri.012G112700.v4.1	2.64341	0.676314
Potri.002G147100.v4.1	2.64264	0.749027
Potri.018G152600.v4.1	2.6408	0.405586
Potri.002G233100.v4.1	2.63377	0.657554
Potri.006G243600.v4.1	2.62727	0.551893
Potri.007G146100.v4.1	2.62704	0.356849
Potri.013G039300.v4.1	2.62704	0.356849
Potri.011G016300.v4.1	2.62642	1.28051
Potri.011G121600.v4.1	2.62583	1.11996
Potri.019G107000.v4.1	2.62486	1.12138
Potri.005G246300.v4.1	2.624	0.500225
Potri.010G096301.v4.1	2.62358	1.18277
Potri.011G038000.v4.1	2.6172	0.592169
Potri.016G128300.v4.1	2.6172	0.592169
Potri.015G011900.v4.1	2.61521	0.666858
Potri.019G108501.v4.1	2.61521	0.666858
Potri.016G001950.v4.1	2.61121	0.833416
Potri.001G301200.v4.1	2.6106	1.02503
Potri.003G040700.v4.1	2.60981	0.769388
Potri.006G256700.v4.1	2.60505	0.944354
Potri.005G032400.v4.1	2.602	0.784064
Potri.001G288600.v4.1	2.60092	0.823834
Potri.004G214100.v4.1	2.58943	1.21675
Potri.017G007600.v4.1	2.587	0.477993
Potri.007G034000.v4.1	2.58409	1.281
Potri.012G034901.v4.1	2.58271	0.631905
Potri.004G073000.v4.1	2.58007	0.679487
Potri.015G008050.v4.1	2.57749	0.826857
Potri.001G025200.v4.1	2.57749	0.567001
Potri.001G100800.v4.1	2.57212	0.749565
Potri.003G103900.v4.1	2.56925	1.04174
Potri.010G105100.v4.1	2.56884	0.736362
Potri.001G231200.v4.1	2.56239	0.79702
Potri.009G095300.v4.1	2.56126	0.844986
Potri.001G166200.v4.1	2.56037	0.640214
Potri.012G124100.v4.1	2.55315	0.632123
Potri.016G101966.v4.1	2.55199	0.650874
Potri.014G124800.v4.1	2.55199	0.821175
Potri.005G097700.v4.1	2.54855	0.61801
Potri.010G237000.v4.1	2.54829	0.600329
Potri.015G147600.v4.1	2.53398	0.491331
Potri.005G219300.v4.1	2.53013	1.00012
Potri.009G117000.v4.1	2.52876	0.645733
Potri.002G054100.v4.1	2.52477	1.14615
Potri.007G115500.v4.1	2.5221	1.24019
Potri.011G027501.v4.1	2.52161	1.12996
Potri.019G082866.v4.1	2.51762	1.2574
Potri.019G008900.v4.1	2.5161	0.788703
Potri.007G061601.v4.1	2.5112	0.792733
Potri.009G020000.v4.1	2.50409	0.434146
Potri.007G066800.v4.1	2.50286	1.27024
Potri.016G115500.v4.1	2.50149	0.598799
Potri.014G018900.v4.1	2.49952	1.21256
Potri.012G130900.v4.1	2.49838	1.26945
Potri.012G017800.v4.1	2.49781	0.929454
Potri.010G140700.v4.1	2.49674	0.748651
Potri.011G045912.v4.1	2.49455	0.570397
Potri.002G030400.v4.1	2.49269	1.13858
Potri.004G178500.v4.1	2.48975	0.875711
Potri.008G013100.v4.1	2.48662	0.646579
Potri.016G075800.v4.1	2.48662	0.646579
Potri.002G170000.v4.1	2.4863	0.761964
Potri.018G124400.v4.1	2.4863	0.629027
Potri.014G054100.v4.1	2.48463	0.621551
Potri.004G172700.v4.1	2.48314	0.90141
Potri.006G210600.v4.1	2.48251	0.704737
Potri.009G129900.v4.1	2.47546	0.571334
Potri.009G053632.v4.1	2.47315	1.04749
Potri.005G078700.v4.1	2.47083	0.521756
Potri.003G057250.v4.1	2.47042	0.652569
Potri.010G039800.v4.1	2.46977	0.579796
Potri.001G114000.v4.1	2.46846	0.51693
Potri.001G437800.v4.1	2.46799	0.639575
Potri.009G155300.v4.1	2.46799	0.639575
Potri.003G112800.v4.1	2.46526	0.655304
Potri.003G142301.v4.1	2.46297	0.867111
Potri.001G117600.v4.1	2.46248	0.991738
Potri.017G096800.v4.1	2.45943	0.69007
Potri.009G051200.v4.1	2.45777	0.778243
Potri.017G089900.v4.1	2.44885	0.934623
Potri.008G004700.v4.1	2.44852	1.02611
Potri.011G039500.v4.1	2.44491	0.587175
Potri.006G047400.v4.1	2.44172	0.4346
Potri.010G118200.v4.1	2.43844	0.657808
Potri.001G435900.v4.1	2.43686	0.829479
Potri.008G016300.v4.1	2.43426	1.00606
Potri.001G436466.v4.1	2.43318	0.746478
Potri.002G039500.v4.1	2.43079	0.939033
Potri.013G116300.v4.1	2.4298	0.636044
Potri.005G031300.v4.1	2.42846	0.918692
Potri.003G134400.v4.1	2.42828	1.04302
Potri.015G026300.v4.1	2.42798	0.342985
Potri.005G092200.v4.1	2.42611	0.786915
Potri.004G081300.v4.1	2.42389	0.543173
Potri.006G114200.v4.1	2.42259	0.485111
Potri.006G251300.v4.1	2.41719	0.763324
Potri.018G014600.v4.1	2.41713	0.501851
Potri.004G148200.v4.1	2.41512	0.699847
Potri.001G189900.v4.1	2.40968	0.477545
Potri.019G067800.v4.1	2.40951	1.01363
Potri.006G062500.v4.1	2.40738	0.596472
Potri.009G038800.v4.1	2.40588	0.964972
Potri.011G066800.v4.1	2.40526	1.04728
Potri.013G064900.v4.1	2.40507	1.07674
Potri.013G041600.v4.1	2.40212	0.85896
Potri.014G038000.v4.1	2.40128	0.573312
Potri.007G003800.v4.1	2.38941	0.72786
Potri.009G081800.v4.1	2.38883	1.23856
Potri.017G093100.v4.1	2.38752	0.602348
Potri.002G101900.v4.1	2.38738	0.611606
Potri.001G235200.v4.1	2.38712	0.51399
Potri.014G103100.v4.1	2.38531	0.682051
Potri.001G181000.v4.1	2.38511	0.860861
Potri.013G062200.v4.1	2.38184	0.66926
Potri.004G027200.v4.1	2.37765	1.11889
Potri.011G014101.v4.1	2.37469	0.567278
Potri.008G050800.v4.1	2.37423	1.00639
Potri.013G115200.v4.1	2.37383	0.928464
Potri.004G096066.v4.1	2.37229	0.840498
Potri.015G077100.v4.1	2.37229	0.840498
Potri.012G042200.v4.1	2.37184	1.0037
Potri.004G082000.v4.1	2.36455	0.550054
Potri.001G411100.v4.1	2.36139	1.28075
Potri.010G227301.v4.1	2.35865	0.941213
Potri.004G234900.v4.1	2.35753	0.546923
Potri.002G155300.v4.1	2.35728	0.337587
Potri.016G131500.v4.1	2.35728	0.689751
Potri.018G051300.v4.1	2.35665	0.730959
Potri.013G054100.v4.1	2.35523	1.20361
Potri.009G081400.v4.1	2.35332	0.99416
Potri.010G171700.v4.1	2.35313	0.787097
Potri.001G340300.v4.1	2.34962	0.606177
Potri.006G088680.v4.1	2.346	0.493771
Potri.019G013140.v4.1	2.34412	0.336554
Potri.011G072841.v4.1	2.33529	0.868651
Potri.013G114200.v4.1	2.33468	0.653831
Potri.006G154500.v4.1	2.33029	0.985697
Potri.013G121900.v4.1	2.32705	0.59786
Potri.008G210300.v4.1	2.32681	0.614949
Potri.009G065600.v4.1	2.32629	0.953975
Potri.008G108900.v4.1	2.32024	1.29851
Potri.008G192800.v4.1	2.31877	0.708228
Potri.014G066500.v4.1	2.31773	0.814359
Potri.008G036900.v4.1	2.31365	1.2457
Potri.013G073300.v4.1	2.3132	0.781709
Potri.015G042300.v4.1	2.31073	0.395721
Potri.001G044100.v4.1	2.3107	0.501735
Potri.004G120300.v4.1	2.30646	0.766944
Potri.001G037101.v4.1	2.30607	0.925519
Potri.009G089400.v4.1	2.30244	1.0686
Potri.009G141600.v4.1	2.29737	0.466726
Potri.011G015750.v4.1	2.29734	1.16262
Potri.016G143833.v4.1	2.29388	0.883393
Potri.002G070800.v4.1	2.29228	0.332391
Potri.008G110600.v4.1	2.29228	0.332391
Potri.002G020700.v4.1	2.29228	0.759911
Potri.017G071000.v4.1	2.29223	0.797384
Potri.012G054900.v4.1	2.29196	0.332364
Potri.018G136000.v4.1	2.29027	0.501581
Potri.009G151000.v4.1	2.28897	1.01764
Potri.004G069800.v4.1	2.28439	0.797301
Potri.005G211800.v4.1	2.28352	0.724459
Potri.002G241300.v4.1	2.28244	0.863428
Potri.010G252850.v4.1	2.27186	0.736754
Potri.005G139300.v4.1	2.26456	0.854811
Potri.001G137100.v4.1	2.26202	1.15715
Potri.019G026700.v4.1	2.26087	0.715837
Potri.014G049000.v4.1	2.25987	0.991117
Potri.005G170200.v4.1	2.2579	0.9763
Potri.006G141400.v4.1	2.25593	0.685878
Potri.009G153200.v4.1	2.25588	1.17805
Potri.011G161400.v4.1	2.25571	0.492874
Potri.012G006300.v4.1	2.25341	0.920758
Potri.002G165300.v4.1	2.25209	0.562253
Potri.001G127600.v4.1	2.25162	1.1597
Potri.015G086800.v4.1	2.25029	1.04813
Potri.015G059800.v4.1	2.24564	1.29148
Potri.011G135400.v4.1	2.24098	0.794001
Potri.003G156000.v4.1	2.2337	0.907451
Potri.008G099600.v4.1	2.22986	0.735763
Potri.001G143800.v4.1	2.22588	0.818947
Potri.006G272800.v4.1	2.22501	0.531941
Potri.003G033000.v4.1	2.22092	1.03347
Potri.014G069000.v4.1	2.2203	0.602942
Potri.014G040100.v4.1	2.21275	0.600429
Potri.002G230200.v4.1	2.21273	0.851594
Potri.001G049700.v4.1	2.20635	0.620468
Potri.002G205275.v4.1	2.20568	1.18871
Potri.010G174100.v4.1	2.20203	0.721296
Potri.011G164800.v4.1	2.19872	0.473448
Potri.006G020500.v4.1	2.19823	0.442986
Potri.013G152700.v4.1	2.19776	0.800496
Potri.003G066800.v4.1	2.19665	1.2847
Potri.018G094000.v4.1	2.19579	0.417586
Potri.008G020500.v4.1	2.19234	0.80624
Potri.012G144900.v4.1	2.18739	0.910312
Potri.013G031800.v4.1	2.18481	1.23894
Potri.006G188300.v4.1	2.17961	0.432432
Potri.003G200450.v4.1	2.16721	0.454819
Potri.015G067400.v4.1	2.16636	0.651997
Potri.014G018801.v4.1	2.16464	0.47687
Potri.007G133500.v4.1	2.1637	0.321421
Potri.003G216100.v4.1	2.15838	0.910502
Potri.005G034300.v4.1	2.15821	0.49966
Potri.004G061300.v4.1	2.15765	0.61717
Potri.011G072966.v4.1	2.15267	0.928055
Potri.003G080600.v4.1	2.15078	0.320267
Potri.004G015001.v4.1	2.14526	0.799998
Potri.017G004900.v4.1	2.12579	0.516183
Potri.006G022600.v4.1	2.12358	1.19612
Potri.010G187000.v4.1	2.12345	0.970757
Potri.004G170274.v4.1	2.12063	0.413748
Potri.011G073166.v4.1	2.12063	0.413748
Potri.002G067000.v4.1	2.11867	1.06413
Potri.001G268600.v4.1	2.11817	0.511991
Potri.018G088100.v4.1	2.11772	1.05798
Potri.003G187900.v4.1	2.1176	0.592561
Potri.001G372500.v4.1	2.11509	0.921079
Potri.011G127250.v4.1	2.11289	0.399542
Potri.010G205400.v4.1	2.11171	0.580029
Potri.008G157300.v4.1	2.11171	0.614856
Potri.003G207500.v4.1	2.11126	0.688669
Potri.009G164500.v4.1	2.10844	0.951353
Potri.011G000200.v4.1	2.10628	1.03027
Potri.007G004200.v4.1	2.10604	0.423382
Potri.013G074950.v4.1	2.10604	0.423382
Potri.010G025200.v4.1	2.10402	0.75251
Potri.015G103600.v4.1	2.10148	1.05366
Potri.004G231300.v4.1	2.1013	0.93515
Potri.018G149700.v4.1	2.09761	0.590303
Potri.016G142200.v4.1	2.09545	1.15292
Potri.004G093800.v4.1	2.08703	0.951278
Potri.004G221800.v4.1	2.08464	0.997384
Potri.015G059700.v4.1	2.08424	0.77471
Potri.006G226500.v4.1	2.08422	1.1244
Potri.002G081700.v4.1	2.08268	1.04849
Potri.011G124212.v4.1	2.08153	1.14502
Potri.007G113900.v4.1	2.08139	1.08029
Potri.005G007200.v4.1	2.08043	1.06031
Potri.016G047900.v4.1	2.07871	0.558648
Potri.014G077500.v4.1	2.07624	0.454969
Potri.008G038000.v4.1	2.07446	0.451071
Potri.004G181400.v4.1	2.07155	0.800478
Potri.015G122900.v4.1	2.07155	0.800478
Potri.006G010900.v4.1	2.07155	0.312968
Potri.009G141700.v4.1	2.06821	1.23345
Potri.006G171100.v4.1	2.06698	0.821138
Potri.013G083200.v4.1	2.06559	0.523886
Potri.018G079901.v4.1	2.06435	0.752315
Potri.015G059301.v4.1	2.06266	0.753077
Potri.019G015768.v4.1	2.06077	0.922883
Potri.001G335300.v4.1	2.0603	0.693847
Potri.008G128700.v4.1	2.05801	0.59529
Potri.019G056000.v4.1	2.05701	1.30026
Potri.017G146000.v4.1	2.05619	0.433704
Potri.017G086300.v4.1	2.0547	1.07692
Potri.001G411700.v4.1	2.05415	1.12351
Potri.005G124200.v4.1	2.0494	0.652817
Potri.017G005800.v4.1	2.04785	0.64662
Potri.014G020432.v4.1	2.04367	1.29781
Potri.016G099900.v4.1	2.04199	0.544063
Potri.007G036700.v4.1	2.04134	0.576877
Potri.001G078200.v4.1	2.03985	0.726146
Potri.013G041900.v4.1	2.03821	0.814543
Potri.010G042000.v4.1	2.03648	0.5768
Potri.004G056900.v4.1	2.03641	0.808638
Potri.016G068500.v4.1	2.03399	0.826395
Potri.004G209200.v4.1	2.03277	0.680375
Potri.006G171268.v4.1	2.03089	0.523731
Potri.002G039600.v4.1	2.0293	1.19064
Potri.002G019000.v4.1	2.02915	0.794878
Potri.001G344200.v4.1	2.02725	0.561254
Potri.015G092500.v4.1	2.02725	0.561254
Potri.002G254000.v4.1	2.02725	0.467769
Potri.004G165500.v4.1	2.02227	0.807821
Potri.001G466400.v4.1	2.0222	0.308229
Potri.006G009500.v4.1	2.0222	0.308229
Potri.001G116350.v4.1	2.02115	0.715574
Potri.003G196766.v4.1	2.02115	0.55987
Potri.010G102400.v4.1	2.02074	1.13038
Potri.017G032600.v4.1	2.01815	1.09849
Potri.001G218800.v4.1	2.01668	0.754415
Potri.012G060700.v4.1	2.01514	1.10516
Potri.001G345700.v4.1	2.01052	1.11074
Potri.013G032900.v4.1	2.00948	0.826414
Potri.006G038900.v4.1	2.00651	1.01362
Potri.010G063800.v4.1	2.0061	0.737491
Potri.015G111300.v4.1	2.0061	0.701035
Potri.006G233700.v4.1	2.0032	0.806509
Potri.010G107300.v4.1	2.00298	0.664788
Potri.005G181000.v4.1	1.99679	0.476504
Potri.010G180000.v4.1	1.99663	0.527367
Potri.015G059600.v4.1	1.99663	0.527367
Potri.014G041900.v4.1	1.99541	1.24816
Potri.005G205400.v4.1	1.99442	0.620509
Potri.010G181300.v4.1	1.99324	1.48637
Potri.012G002800.v4.1	1.99211	0.973542
Potri.003G173200.v4.1	1.99134	4.82974
Potri.013G123401.v4.1	1.98985	0.429961
Potri.003G218400.v4.1	1.98917	3.53802
Potri.004G144600.v4.1	1.98868	1.40481
Potri.008G081800.v4.1	1.98819	1.30837
Potri.004G001400.v4.1	1.98786	0.862678
Potri.005G078500.v4.1	1.98747	2.33499
Potri.011G149100.v4.1	1.98719	0.821229
Potri.002G085600.v4.1	1.98621	2.2176
Potri.006G178700.v4.1	1.98594	1.47976
Potri.001G044601.v4.1	1.98313	0.551254
Potri.006G067500.v4.1	1.98313	0.432638
Potri.T124404.v4.1	1.98313	0.551254
Potri.001G075000.v4.1	1.98305	0.545914
Potri.012G137550.v4.1	1.98285	0.927008
Potri.007G062522.v4.1	1.97367	3.64633
Potri.010G132300.v4.1	1.97185	0.800533
Potri.007G027200.v4.1	1.97152	2.41814
Potri.002G177900.v4.1	1.97013	1.37945
Potri.019G116700.v4.1	1.96997	1.62078
Potri.015G128300.v4.1	1.96957	0.775087
Potri.014G134200.v4.1	1.96699	0.548456
Potri.011G073516.v4.1	1.96691	0.941945
Potri.016G041301.v4.1	1.96614	0.859951
Potri.006G115000.v4.1	1.96561	6.22495
Potri.015G078200.v4.1	1.96561	2.48456
Potri.003G144300.v4.1	1.96545	1.38931
Potri.004G040700.v4.1	1.96509	1.67842
Potri.007G142700.v4.1	1.96483	0.979128
Potri.003G194700.v4.1	1.96391	0.501545
Potri.002G188900.v4.1	1.96382	1.06815
Potri.003G133700.v4.1	1.9629	2.66102
Potri.018G115601.v4.1	1.96144	0.705048
Potri.003G152300.v4.1	1.95936	1.00015
Potri.008G140800.v4.1	1.95781	2.22779
Potri.005G061366.v4.1	1.95769	2.45285
Potri.001G277600.v4.1	1.95748	4.03939
Potri.002G094400.v4.1	1.95375	5.49833
Potri.014G103700.v4.1	1.95356	1.97918
Potri.013G131000.v4.1	1.95219	1.10757
Potri.010G142800.v4.1	1.95103	1.92979
Potri.005G058800.v4.1	1.95021	0.975737
Potri.003G049300.v4.1	1.94877	2.01074
Potri.015G107800.v4.1	1.94828	0.623331
Potri.007G062542.v4.1	1.94796	5.93372
Potri.014G140500.v4.1	1.94723	0.887357
Potri.005G014900.v4.1	1.94641	0.903271
Potri.019G120300.v4.1	1.94602	0.971956
Potri.014G097900.v4.1	1.94464	1.32497
Potri.004G085400.v4.1	1.94425	0.540691
Potri.011G037600.v4.1	1.94366	1.34312
Potri.019G026860.v4.1	1.94297	0.300302
Potri.017G145200.v4.1	1.94292	0.737155
Potri.002G101600.v4.1	1.94221	2.9462
Potri.010G100600.v4.1	1.93993	5.15918
Potri.001G270900.v4.1	1.93944	0.516931
Potri.002G155400.v4.1	1.93887	1.03773
Potri.005G223600.v4.1	1.93819	1.50955
Potri.001G009200.v4.1	1.93754	0.5275
Potri.019G081450.v4.1	1.93754	0.5275
Potri.013G108100.v4.1	1.93647	0.923981
Potri.017G053000.v4.1	1.93594	0.478014
Potri.001G355100.v4.1	1.93408	0.857268
Potri.011G050300.v4.1	1.93206	1.70649
Potri.018G081200.v4.1	1.93202	4.81117
Potri.011G010100.v4.1	1.93159	2.30182
Potri.012G084800.v4.1	1.9299	0.763187
Potri.011G123600.v4.1	1.92953	0.596887
Potri.004G014250.v4.1	1.92889	0.95552
Potri.001G239500.v4.1	1.92844	3.77985
Potri.003G169100.v4.1	1.92717	0.486753
Potri.011G072666.v4.1	1.92668	0.676839
Potri.001G158400.v4.1	1.92668	2.2304
Potri.003G135200.v4.1	1.92465	0.911924
Potri.017G013400.v4.1	1.92431	0.547553
Potri.013G146100.v4.1	1.92411	0.786431
Potri.007G038500.v4.1	1.92125	3.36074
Potri.017G121500.v4.1	1.9207	1.11551
Potri.010G114000.v4.1	1.92025	0.490202
Potri.006G073400.v4.1	1.91951	0.400859
Potri.012G028600.v4.1	1.91951	0.400859
Potri.016G130101.v4.1	1.91786	1.94585
Potri.004G233100.v4.1	1.91764	2.30541
Potri.003G125000.v4.1	1.91668	1.12707
Potri.006G022300.v4.1	1.91602	2.89205
Potri.006G141100.v4.1	1.91601	1.50953
Potri.001G340400.v4.1	1.9152	0.616154
Potri.018G101500.v4.1	1.91396	0.608258
Potri.018G003502.v4.1	1.91359	0.841013
Potri.009G111323.v4.1	1.9134	0.667744
Potri.019G125100.v4.1	1.91118	1.94206
Potri.018G094900.v4.1	1.91061	0.622608
Potri.001G054800.v4.1	1.90999	1.00189
Potri.004G076200.v4.1	1.90965	3.51285
Potri.003G150800.v4.1	1.90906	2.37219
Potri.011G149500.v4.1	1.90885	0.533509
Potri.002G180433.v4.1	1.90718	0.956573
Potri.004G093200.v4.1	1.90691	4.90868
Potri.014G041532.v4.1	1.9065	2.70041
Potri.013G156800.v4.1	1.90614	1.92635
Potri.005G037400.v4.1	1.90395	3.30621
Potri.004G146100.v4.1	1.90312	2.27195
Potri.007G093000.v4.1	1.90228	0.839644
Potri.010G201801.v4.1	1.90199	0.74798
Potri.002G198800.v4.1	1.90167	3.72536
Potri.014G137850.v4.1	1.89896	0.453262
Potri.005G073700.v4.1	1.89872	0.612686
Potri.014G120700.v4.1	1.89725	0.685593
Potri.013G055500.v4.1	1.89478	1.18154
Potri.006G284100.v4.1	1.89272	1.39586
Potri.005G231600.v4.1	1.89267	0.80001
Potri.009G098601.v4.1	1.89246	2.77599
Potri.008G050000.v4.1	1.89226	1.45117
Potri.003G021250.v4.1	1.89214	0.52086
Potri.017G130100.v4.1	1.89195	0.638541
Potri.011G050100.v4.1	1.89138	0.929255
Potri.011G131800.v4.1	1.88951	0.94276
Potri.014G113000.v4.1	1.88851	4.05159
Potri.004G107100.v4.1	1.88755	1.78046
Potri.006G266400.v4.1	1.88735	4.73338
Potri.001G020600.v4.1	1.8867	5.68802
Potri.002G208700.v4.1	1.8844	0.369212
Potri.017G121901.v4.1	1.88359	0.383243
Potri.002G231250.v4.1	1.88286	2.4809
Potri.017G000700.v4.1	1.88281	3.36991
Potri.004G054400.v4.1	1.88224	2.29693
Potri.003G089300.v4.1	1.88132	0.682968
Potri.002G241600.v4.1	1.88063	2.22157
Potri.008G175100.v4.1	1.88057	0.351682
Potri.009G108766.v4.1	1.87796	0.78269
Potri.011G102900.v4.1	1.87769	1.18353
Potri.007G061761.v4.1	1.87752	0.68991
Potri.016G071600.v4.1	1.87732	2.75761
Potri.006G031600.v4.1	1.87505	1.09423
Potri.012G028500.v4.1	1.87447	0.977061
Potri.012G034700.v4.1	1.87441	3.24065
Potri.004G231600.v4.1	1.87438	2.30591
Potri.017G118700.v4.1	1.87411	0.673982
Potri.006G283800.v4.1	1.87408	3.4683
Potri.001G451100.v4.1	1.87266	0.723651
Potri.015G123001.v4.1	1.87262	1.62959
Potri.001G100500.v4.1	1.87122	1.22464
Potri.002G126600.v4.1	1.86723	0.373882
Potri.005G120901.v4.1	1.86586	0.725627
Potri.002G095400.v4.1	1.86562	4.23846
Potri.005G154350.v4.1	1.86495	0.796441
Potri.001G443700.v4.1	1.8648	1.01803
Potri.001G200800.v4.1	1.86472	2.74669
Potri.016G023300.v4.1	1.86444	1.96336
Potri.001G083500.v4.1	1.86376	1.51979
Potri.009G030800.v4.1	1.86362	3.30081
Potri.010G209200.v4.1	1.86218	0.528946
Potri.013G110651.v4.1	1.86173	2.10651
Potri.008G028400.v4.1	1.85931	1.76039
Potri.013G041100.v4.1	1.85633	2.00505
Potri.002G172200.v4.1	1.85545	0.495917
Potri.003G142201.v4.1	1.85545	0.495917
Potri.013G083500.v4.1	1.85481	2.05472
Potri.007G019300.v4.1	1.85465	0.479291
Potri.006G251000.v4.1	1.85327	1.38405
Potri.011G038500.v4.1	1.85316	1.21635
Potri.001G202700.v4.1	1.85296	0.290806
Potri.015G089800.v4.1	1.85207	1.30377
Potri.006G036000.v4.1	1.85203	1.39454
Potri.014G149700.v4.1	1.85073	0.991675
Potri.018G047300.v4.1	1.85012	1.83556
Potri.011G013450.v4.1	1.84988	1.40336
Potri.006G205300.v4.1	1.84868	0.406435
Potri.008G019600.v4.1	1.84868	0.406435
Potri.015G110000.v4.1	1.84861	4.63563
Potri.008G024601.v4.1	1.84853	1.08308
Potri.004G089400.v4.1	1.84843	3.06193
Potri.002G077600.v4.1	1.84766	1.58426
Potri.003G098500.v4.1	1.84664	1.08057
Potri.015G069150.v4.1	1.84614	3.22771
Potri.016G021000.v4.1	1.84589	0.955236
Potri.001G167900.v4.1	1.84445	0.536767
Potri.013G041700.v4.1	1.84405	0.895741
Potri.003G207600.v4.1	1.84203	3.83765
Potri.001G420500.v4.1	1.84187	0.512251
Potri.003G087000.v4.1	1.84154	2.8436
Potri.002G175300.v4.1	1.84153	1.308
Potri.006G142600.v4.1	1.84108	1.20316
Potri.005G083400.v4.1	1.84072	0.881123
Potri.004G234500.v4.1	1.84031	1.96979
Potri.T085701.v4.1	1.84017	1.72521
Potri.010G228400.v4.1	1.83831	0.487877
Potri.019G116100.v4.1	1.83824	3.34863
Potri.011G103000.v4.1	1.8378	1.15065
Potri.002G034800.v4.1	1.8374	0.439851
Potri.002G108600.v4.1	1.83585	1.00197
Potri.009G102500.v4.1	1.82978	1.03021
Potri.018G078801.v4.1	1.82941	1.09656
Potri.001G013400.v4.1	1.82867	2.50646
Potri.002G140600.v4.1	1.82808	0.790633
Potri.011G146600.v4.1	1.82769	1.76954
Potri.014G053900.v4.1	1.82731	0.604668
Potri.004G027300.v4.1	1.82711	0.654645
Potri.014G134750.v4.1	1.82638	0.725608
Potri.010G104900.v4.1	1.82524	0.723571
Potri.005G122700.v4.1	1.82459	0.47032
Potri.018G089200.v4.1	1.82459	0.47032
Potri.006G047200.v4.1	1.82356	0.617004
Potri.004G233200.v4.1	1.82352	2.73818
Potri.016G082100.v4.1	1.82247	2.19009
Potri.011G081701.v4.1	1.82176	2.21628
Potri.010G025500.v4.1	1.81982	1.2842
Potri.006G092300.v4.1	1.81895	2.26409
Potri.002G099700.v4.1	1.81745	1.26171
Potri.009G147650.v4.1	1.81516	0.583606
Potri.015G138900.v4.1	1.81441	2.5902
Potri.013G101100.v4.1	1.81313	0.674788
Potri.012G001600.v4.1	1.81146	1.16923
Potri.001G125100.v4.1	1.81097	1.50399
Potri.015G002800.v4.1	1.8091	0.709196
Potri.001G081200.v4.1	1.80775	1.94309
Potri.001G328300.v4.1	1.80735	0.285791
Potri.002G134500.v4.1	1.80735	0.285791
Potri.017G120201.v4.1	1.80735	0.786908
Potri.003G132700.v4.1	1.80525	1.59246
Potri.007G042400.v4.1	1.80492	4.17839
Potri.001G120500.v4.1	1.80307	2.12501
Potri.017G096000.v4.1	1.80289	0.633626
Potri.017G097001.v4.1	1.80237	0.843369
Potri.007G022300.v4.1	1.80222	0.363872
Potri.013G025800.v4.1	1.80141	4.69746
Potri.006G096700.v4.1	1.80096	2.42601
Potri.001G029300.v4.1	1.80052	3.01005
Potri.010G208600.v4.1	1.79777	0.808562
Potri.005G043700.v4.1	1.79776	1.10752
Potri.014G144700.v4.1	1.79776	0.895227
Potri.010G201200.v4.1	1.79713	0.490835
Potri.003G103200.v4.1	1.79679	0.425887
Potri.015G083100.v4.1	1.79537	0.885451
Potri.009G160700.v4.1	1.79481	0.937488
Potri.004G119400.v4.1	1.79391	1.2011
Potri.018G127800.v4.1	1.79304	1.43378
Potri.009G118800.v4.1	1.7916	1.38669
Potri.009G124100.v4.1	1.79078	1.02612
Potri.011G003300.v4.1	1.79049	2.61662
Potri.016G142000.v4.1	1.79015	1.96748
Potri.004G123500.v4.1	1.78984	2.34573
Potri.012G118600.v4.1	1.78898	0.555882
Potri.001G178300.v4.1	1.78807	0.371607
Potri.009G110901.v4.1	1.78666	2.88643
Potri.002G062000.v4.1	1.78467	1.30979
Potri.001G147200.v4.1	1.7839	0.427267
Potri.017G019900.v4.1	1.78345	0.517014
Potri.004G165600.v4.1	1.78209	0.395789
Potri.005G044333.v4.1	1.78209	0.395789
Potri.005G164000.v4.1	1.78118	4.76195
Potri.018G096063.v4.1	1.78075	1.88037
Potri.002G224100.v4.1	1.77863	0.761501
Potri.002G156800.v4.1	1.77837	0.608827
Potri.007G025900.v4.1	1.77748	0.624301
Potri.008G089401.v4.1	1.77633	4.26125
Potri.001G418100.v4.1	1.77507	1.24641
Potri.001G469701.v4.1	1.77408	5.54102
Potri.019G122500.v4.1	1.77223	2.89834
Potri.004G108680.v4.1	1.77029	0.445675
Potri.015G024150.v4.1	1.77029	0.445675
Potri.005G014802.v4.1	1.77013	0.572186
Potri.014G123700.v4.1	1.76875	1.50613
Potri.014G195400.v4.1	1.76832	1.94839
Potri.016G049800.v4.1	1.76742	0.787513
Potri.003G129400.v4.1	1.76633	0.463725
Potri.008G017600.v4.1	1.76588	0.739353
Potri.002G180500.v4.1	1.76473	1.24961
Potri.002G209000.v4.1	1.76416	0.347224
Potri.018G111600.v4.1	1.76356	0.739546
Potri.008G159300.v4.1	1.76297	2.40767
Potri.005G163000.v4.1	1.75563	0.514575
Potri.002G190900.v4.1	1.75495	2.61098
Potri.003G192700.v4.1	1.7546	1.63727
Potri.004G014574.v4.1	1.75398	0.481431
Potri.006G043300.v4.1	1.75334	0.736212
Potri.002G112100.v4.1	1.75317	1.27974
Potri.004G012601.v4.1	1.75303	0.618307
Potri.014G115800.v4.1	1.75277	1.95515
Potri.012G002350.v4.1	1.75175	1.96443
Potri.003G118200.v4.1	1.74944	2.47403
Potri.010G150700.v4.1	1.74878	1.2016
Potri.010G150800.v4.1	1.7483	0.921153
Potri.001G054600.v4.1	1.74819	1.18695
Potri.019G089001.v4.1	1.74685	2.57455
Potri.004G150800.v4.1	1.74671	0.37533
Potri.009G148900.v4.1	1.74656	1.45032
Potri.016G120532.v4.1	1.74612	3.66284
Potri.001G305200.v4.1	1.74391	1.2116
Potri.008G135200.v4.1	1.74288	3.76229
Potri.T124608.v4.1	1.74241	0.603355
Potri.007G084800.v4.1	1.74241	0.521079
Potri.006G283700.v4.1	1.74207	1.9832
Potri.009G010200.v4.1	1.74163	0.287717
Potri.001G094750.v4.1	1.7415	2.91893
Potri.007G099400.v4.1	1.74122	4.86685
Potri.005G207600.v4.1	1.74063	0.507561
Potri.017G148266.v4.1	1.74061	0.613305
Potri.011G061900.v4.1	1.73864	1.07473
Potri.005G223300.v4.1	1.73831	0.409982
Potri.009G070201.v4.1	1.73682	3.47999
Potri.016G020500.v4.1	1.7362	1.10365
Potri.002G015500.v4.1	1.73574	0.277633
Potri.003G220200.v4.1	1.73574	0.277633
Potri.005G109200.v4.1	1.73574	0.277633
Potri.010G185700.v4.1	1.73574	0.277633
Potri.014G034900.v4.1	1.73574	0.277633
Potri.008G157600.v4.1	1.73524	2.35297
Potri.002G148400.v4.1	1.73516	0.775271
Potri.005G014700.v4.1	1.73478	1.14991
Potri.001G268400.v4.1	1.73436	0.633171
Potri.010G074800.v4.1	1.73276	5.08616
Potri.001G299200.v4.1	1.73174	2.41563
Potri.009G043501.v4.1	1.73111	0.395344
Potri.010G072400.v4.1	1.73021	0.486251
Potri.010G236870.v4.1	1.7288	0.486719
Potri.002G082400.v4.1	1.72861	1.86614
Potri.001G230604.v4.1	1.72838	0.720736
Potri.014G154200.v4.1	1.72741	2.05172
Potri.015G075600.v4.1	1.72687	0.465104
Potri.015G084300.v4.1	1.72687	0.465104
Potri.008G110800.v4.1	1.72597	0.482202
Potri.006G048200.v4.1	1.72589	0.837255
Potri.001G440800.v4.1	1.72554	1.03784
Potri.006G002600.v4.1	1.72472	1.81028
Potri.006G270501.v4.1	1.72427	0.693044
Potri.004G025425.v4.1	1.72413	0.731811
Potri.007G126501.v4.1	1.7239	0.544396
Potri.019G119801.v4.1	1.72243	2.31116
Potri.017G015800.v4.1	1.72172	0.688752
Potri.005G031466.v4.1	1.72092	2.14743
Potri.008G121900.v4.1	1.72051	0.688415
Potri.002G162300.v4.1	1.71828	0.954208
Potri.002G235800.v4.1	1.7181	1.28866
Potri.010G037800.v4.1	1.71784	3.06411
Potri.012G090400.v4.1	1.71683	0.962642
Potri.016G023400.v4.1	1.71548	3.94885
Potri.011G038524.v4.1	1.71519	0.447872
Potri.002G006501.v4.1	1.7147	0.688801
Potri.005G103400.v4.1	1.71329	0.479338
Potri.011G050000.v4.1	1.71121	1.09325
Potri.006G240000.v4.1	1.71087	2.60763
Potri.001G281600.v4.1	1.71049	0.975769
Potri.015G144500.v4.1	1.70989	1.28825
Potri.008G184000.v4.1	1.70958	0.808587
Potri.012G070600.v4.1	1.70909	1.37238
Potri.008G073400.v4.1	1.70802	5.02987
Potri.018G120000.v4.1	1.70751	2.55864
Potri.001G239200.v4.1	1.70686	2.7172
Potri.001G385200.v4.1	1.70491	4.40661
Potri.002G159600.v4.1	1.70431	1.01762
Potri.010G127400.v4.1	1.7035	2.88324
Potri.007G136000.v4.1	1.70302	0.734472
Potri.011G164700.v4.1	1.70293	4.80343
Potri.010G096400.v4.1	1.70284	5.60224
Potri.008G016000.v4.1	1.70097	4.44902
Potri.004G111750.v4.1	1.69997	0.718163
Potri.001G302400.v4.1	1.69889	0.465497
Potri.005G228400.v4.1	1.698	0.632857
Potri.010G052900.v4.1	1.69765	0.662838
Potri.019G028700.v4.1	1.69656	0.62756
Potri.013G102600.v4.1	1.69604	0.483273
Potri.002G097800.v4.1	1.69556	1.77386
Potri.006G087600.v4.1	1.69555	0.885003
Potri.004G090732.v4.1	1.69549	0.8122
Potri.006G252666.v4.1	1.69261	0.721164
Potri.001G186800.v4.1	1.69216	0.642336
Potri.017G002600.v4.1	1.69178	1.44743
Potri.002G025300.v4.1	1.69107	0.880967
Potri.001G422000.v4.1	1.6905	3.4683
Potri.010G196400.v4.1	1.69032	1.34249
Potri.004G114300.v4.1	1.68969	0.857545
Potri.006G221301.v4.1	1.68951	1.19096
Potri.001G266900.v4.1	1.68921	0.424794
Potri.013G096849.v4.1	1.68921	0.424794
Potri.006G084700.v4.1	1.68899	0.38646
Potri.007G074850.v4.1	1.68899	0.38646
Potri.014G002700.v4.1	1.68899	0.38646
Potri.005G121300.v4.1	1.68867	2.99988
Potri.005G175300.v4.1	1.68854	1.02133
Potri.005G201300.v4.1	1.688	1.42359
Potri.002G214050.v4.1	1.68721	0.271907
Potri.011G076500.v4.1	1.68606	0.463775
Potri.019G009700.v4.1	1.68606	0.463775
Potri.001G092100.v4.1	1.68534	0.386035
Potri.011G146500.v4.1	1.68414	1.17882
Potri.002G207400.v4.1	1.68386	2.60911
Potri.009G141500.v4.1	1.68341	0.437785
Potri.010G108900.v4.1	1.68341	0.420451
Potri.016G068600.v4.1	1.68341	0.437785
Potri.008G161200.v4.1	1.68341	3.32564
Potri.003G166200.v4.1	1.68224	0.459311
Potri.006G137300.v4.1	1.68095	1.24833
Potri.005G252100.v4.1	1.6806	0.40381
Potri.007G061901.v4.1	1.68032	4.03815
Potri.002G094800.v4.1	1.68017	0.384145
Potri.015G013200.v4.1	1.67998	0.670712
Potri.001G067600.v4.1	1.67996	0.463575
Potri.001G452900.v4.1	1.67877	0.380313
Potri.015G018000.v4.1	1.67807	0.61332
Potri.015G024200.v4.1	1.67683	1.346
Potri.009G142150.v4.1	1.6761	0.957623
Potri.011G158800.v4.1	1.67546	1.08478
Potri.002G087400.v4.1	1.67508	2.63699
Potri.009G134800.v4.1	1.67386	0.837011
Potri.001G365001.v4.1	1.6736	1.31629
Potri.008G106400.v4.1	1.67306	1.40142
Potri.001G452600.v4.1	1.67272	1.94413
Potri.010G226000.v4.1	1.67259	3.28446
Potri.008G164466.v4.1	1.67141	3.02893
Potri.010G190900.v4.1	1.66734	1.12101
Potri.001G158100.v4.1	1.66677	2.58742
Potri.011G012000.v4.1	1.66638	1.26737
Potri.016G143000.v4.1	1.66448	0.522598
Potri.013G025700.v4.1	1.66417	3.66099
Potri.013G024200.v4.1	1.6629	0.786326
Potri.019G126800.v4.1	1.66286	0.936437
Potri.009G140900.v4.1	1.66266	0.329682
Potri.014G072000.v4.1	1.66264	0.962303
Potri.010G143166.v4.1	1.66149	1.58125
Potri.005G107200.v4.1	1.66003	2.40265
Potri.002G180700.v4.1	1.65975	1.68919
Potri.011G010200.v4.1	1.65956	3.69347
Potri.006G079800.v4.1	1.65722	2.28504
Potri.T084500.v4.1	1.657	0.440861
Potri.001G086900.v4.1	1.65652	0.518318
Potri.005G128401.v4.1	1.65573	1.00844
Potri.015G029200.v4.1	1.65312	4.89994
Potri.015G137500.v4.1	1.65297	0.484798
Potri.014G056800.v4.1	1.65276	3.39234
Potri.016G113100.v4.1	1.65048	1.32337
Potri.004G229600.v4.1	1.6503	0.562221
Potri.003G167400.v4.1	1.64843	1.21343
Potri.010G041401.v4.1	1.64815	1.37134
Potri.017G048600.v4.1	1.64737	1.39486
Potri.010G055200.v4.1	1.64696	0.49433
Potri.007G002600.v4.1	1.64662	5.01068
Potri.011G140700.v4.1	1.64607	0.940792
Potri.002G117700.v4.1	1.64598	0.967301
Potri.019G031200.v4.1	1.64554	2.63274
Potri.004G177900.v4.1	1.64553	1.45732
Potri.010G120950.v4.1	1.64386	0.455291
Potri.001G309600.v4.1	1.64347	0.868113
Potri.012G141500.v4.1	1.64247	4.6576
Potri.002G061100.v4.1	1.6419	2.52147
Potri.003G141850.v4.1	1.64131	2.44568
Potri.005G118100.v4.1	1.64089	4.88074
Potri.019G038352.v4.1	1.63967	3.9982
Potri.006G139100.v4.1	1.63963	4.23369
Potri.010G057900.v4.1	1.63962	0.633478
Potri.012G101200.v4.1	1.6396	0.7651
Potri.013G080100.v4.1	1.63956	2.62554
Potri.015G006100.v4.1	1.63772	1.04538
Potri.001G338500.v4.1	1.63723	1.68582
Potri.001G282604.v4.1	1.63697	2.07194
Potri.007G017800.v4.1	1.6368	2.42084
Potri.006G010200.v4.1	1.6366	0.408097
Potri.002G207093.v4.1	1.63586	3.60802
Potri.003G079300.v4.1	1.63577	0.578823
Potri.002G040400.v4.1	1.63545	3.34312
Potri.012G141800.v4.1	1.635	0.465336
Potri.011G030900.v4.1	1.63481	3.44027
Potri.014G024000.v4.1	1.63455	1.11558
Potri.017G095000.v4.1	1.63426	4.13144
Potri.006G098100.v4.1	1.63347	0.967181
Potri.011G114500.v4.1	1.63251	0.348819
Potri.011G044800.v4.1	1.63208	1.29491
Potri.015G006000.v4.1	1.63165	1.3381
Potri.001G096680.v4.1	1.63089	0.95468
Potri.007G061781.v4.1	1.63063	1.51192
Potri.005G118700.v4.1	1.62923	1.55818
Potri.009G138600.v4.1	1.62921	3.20445
Potri.014G152700.v4.1	1.62741	0.807243
Potri.003G013156.v4.1	1.62515	0.429517
Potri.013G098100.v4.1	1.62515	0.429517
Potri.005G096200.v4.1	1.62486	0.264311
Potri.006G214300.v4.1	1.62486	0.264311
Potri.016G032000.v4.1	1.62455	4.38734
Potri.004G077650.v4.1	1.62274	2.82418
Potri.006G171156.v4.1	1.62257	0.712437
Potri.004G015700.v4.1	1.62255	2.41526
Potri.003G013200.v4.1	1.6221	1.02291
Potri.016G093550.v4.1	1.62182	0.612622
Potri.011G046112.v4.1	1.62076	1.06959
Potri.014G019200.v4.1	1.62059	1.21918
Potri.001G097901.v4.1	1.61813	0.674812
Potri.006G085200.v4.1	1.61497	1.08403
Potri.003G105400.v4.1	1.61482	1.61692
Potri.010G220500.v4.1	1.61458	0.399176
Potri.007G065400.v4.1	1.6132	0.547699
Potri.012G111900.v4.1	1.6131	1.56189
Potri.002G154000.v4.1	1.61254	3.95597
Potri.006G272700.v4.1	1.61135	0.598079
Potri.017G067900.v4.1	1.61108	2.37978
Potri.011G049400.v4.1	1.61096	7.70746
Potri.004G076000.v4.1	1.60918	2.85649
Potri.011G167600.v4.1	1.60787	0.787205
Potri.005G189900.v4.1	1.60716	0.262106
Potri.009G168700.v4.1	1.60716	0.262106
Potri.010G050501.v4.1	1.60716	0.262106
Potri.011G115400.v4.1	1.60716	0.262106
Potri.018G009000.v4.1	1.60716	0.262106
Potri.011G019600.v4.1	1.60711	0.437333
Potri.007G124300.v4.1	1.6048	1.60997
Potri.006G266700.v4.1	1.60341	1.38724
Potri.007G062262.v4.1	1.60269	2.16946
Potri.011G065402.v4.1	1.60211	1.27053
Potri.005G252000.v4.1	1.60144	2.60807
Potri.008G061600.v4.1	1.60122	2.41888
Potri.004G032400.v4.1	1.60042	3.42742
Potri.011G022800.v4.1	1.59793	3.45712
Potri.010G030701.v4.1	1.5973	1.43308
Potri.010G076350.v4.1	1.59714	0.380513
Potri.011G055200.v4.1	1.59714	0.380513
Potri.013G040100.v4.1	1.59639	6.25556
Potri.006G278900.v4.1	1.59606	0.663818
Potri.017G114200.v4.1	1.59283	2.40322
Potri.010G230100.v4.1	1.59273	0.670288
Potri.014G111800.v4.1	1.59028	1.31974
Potri.008G057732.v4.1	1.58832	1.71418
Potri.010G069000.v4.1	1.58782	1.84857
Potri.001G070600.v4.1	1.58752	2.9927
Potri.010G214400.v4.1	1.58554	1.31993
Potri.008G200000.v4.1	1.58525	0.642456
Potri.006G068900.v4.1	1.58496	0.435398
Potri.016G131300.v4.1	1.58496	0.89906
Potri.017G033600.v4.1	1.58466	1.25236
Potri.014G001200.v4.1	1.58462	4.0941
Potri.017G102500.v4.1	1.58261	0.604941
Potri.010G089400.v4.1	1.58176	0.882651
Potri.001G141701.v4.1	1.57999	2.05292
Potri.016G083600.v4.1	1.57987	1.69035
Potri.012G001500.v4.1	1.57973	0.605486
Potri.002G039100.v4.1	1.57793	0.69865
Potri.004G014512.v4.1	1.57791	1.50224
Potri.001G340200.v4.1	1.57665	0.446634
Potri.017G003950.v4.1	1.57363	1.41313
Potri.006G219000.v4.1	1.56857	0.257222
Potri.007G048201.v4.1	1.56824	1.15639
Potri.012G136600.v4.1	1.56815	0.776817
Potri.007G015700.v4.1	1.56813	1.39205
Potri.002G030500.v4.1	1.5676	2.6406
Potri.002G162100.v4.1	1.56666	2.32715
Potri.019G128600.v4.1	1.56659	1.93273
Potri.008G141600.v4.1	1.56577	1.71514
Potri.019G014352.v4.1	1.56527	1.37538
Potri.005G040000.v4.1	1.56484	3.80309
Potri.001G385500.v4.1	1.5638	0.88683
Potri.008G113400.v4.1	1.5634	1.15771
Potri.014G053700.v4.1	1.56258	0.586352
Potri.016G092700.v4.1	1.56188	0.505342
Potri.002G031200.v4.1	1.56175	0.653283
Potri.012G037400.v4.1	1.56152	5.41722
Potri.002G065300.v4.1	1.55939	1.30735
Potri.004G208700.v4.1	1.55873	1.16624
Potri.007G027000.v4.1	1.55677	2.23001
Potri.018G138401.v4.1	1.55605	4.67632
Potri.002G202700.v4.1	1.55499	3.27517
Potri.010G070301.v4.1	1.55483	0.39072
Potri.001G201500.v4.1	1.5547	3.34899
Potri.002G092900.v4.1	1.55455	0.675955
Potri.019G014334.v4.1	1.55424	1.91348
Potri.010G067700.v4.1	1.55352	0.937268
Potri.005G181500.v4.1	1.55243	1.03005
Potri.011G167200.v4.1	1.55223	1.10397
Potri.014G053600.v4.1	1.55139	2.63546
Potri.011G002600.v4.1	1.5508	0.900514
Potri.004G171300.v4.1	1.54935	2.69044
Potri.005G251900.v4.1	1.5493	0.780944
Potri.016G125400.v4.1	1.54784	2.13094
Potri.004G057900.v4.1	1.54781	0.357759
Potri.011G054700.v4.1	1.54781	0.357759
Potri.013G091300.v4.1	1.54781	0.357759
Potri.007G037300.v4.1	1.54755	0.67169
Potri.004G086600.v4.1	1.54723	0.774685
Potri.016G039100.v4.1	1.54446	2.70512
Potri.006G194000.v4.1	1.54377	0.415094
Potri.015G127900.v4.1	1.54358	0.80817
Potri.012G055600.v4.1	1.54327	0.568477
Potri.019G098900.v4.1	1.5432	2.63645
Potri.014G164100.v4.1	1.54262	4.10649
Potri.018G012600.v4.1	1.54241	0.711251
Potri.006G186301.v4.1	1.54206	3.11138
Potri.001G172700.v4.1	1.53995	0.842255
Potri.004G192700.v4.1	1.53958	3.8156
Potri.013G009700.v4.1	1.53942	0.372875
Potri.016G139800.v4.1	1.5389	0.803062
Potri.009G086100.v4.1	1.53813	2.4157
Potri.002G042300.v4.1	1.53675	0.599575
Potri.007G011500.v4.1	1.5363	1.35849
Potri.005G179900.v4.1	1.53544	1.12604
Potri.009G127800.v4.1	1.53477	1.23248
Potri.012G040900.v4.1	1.5319	1.9938
Potri.014G037600.v4.1	1.53172	0.791635
Potri.012G116900.v4.1	1.53	0.624099
Potri.004G033300.v4.1	1.52951	0.716762
Potri.004G188200.v4.1	1.52762	1.93592
Potri.001G235800.v4.1	1.52762	0.618637
Potri.007G099200.v4.1	1.52677	0.634304
Potri.017G084000.v4.1	1.523	0.533167
Potri.002G173400.v4.1	1.52199	4.03308
Potri.005G058501.v4.1	1.52078	1.22254
Potri.013G163100.v4.1	1.52047	1.30649
Potri.011G167650.v4.1	1.51932	3.13226
Potri.001G069501.v4.1	1.51891	0.417479
Potri.008G184400.v4.1	1.51836	0.632016
Potri.001G404100.v4.1	1.51825	0.686889
Potri.002G154100.v4.1	1.51819	4.00173
Potri.003G003900.v4.1	1.51789	3.01811
Potri.002G142800.v4.1	1.51763	1.64312
Potri.T124308.v4.1	1.51705	2.05749
Potri.009G140600.v4.1	1.51701	2.55056
Potri.007G113000.v4.1	1.51625	0.573065
Potri.002G182000.v4.1	1.51312	1.27148
Potri.004G075900.v4.1	1.51214	1.67141
Potri.006G165900.v4.1	1.51193	3.4003
Potri.003G120500.v4.1	1.51182	0.854703
Potri.007G139600.v4.1	1.51165	0.638186
Potri.014G161000.v4.1	1.51112	2.10857
Potri.011G117100.v4.1	1.51067	0.292863
Potri.005G130601.v4.1	1.5104	0.347424
Potri.010G029900.v4.1	1.51022	4.82534
Potri.019G097640.v4.1	1.5095	0.957507
Potri.004G174150.v4.1	1.50857	1.08986
Potri.001G109700.v4.1	1.5085	1.37066
Potri.001G169600.v4.1	1.50778	0.673804
Potri.006G068100.v4.1	1.50729	0.449258
Potri.006G220500.v4.1	1.5072	0.721677
Potri.003G112200.v4.1	1.50634	4.68775
Potri.001G232900.v4.1	1.5062	1.14227
Potri.002G137200.v4.1	1.50611	1.85392
Potri.011G072741.v4.1	1.50582	0.715173
Potri.011G010400.v4.1	1.5057	6.24525
Potri.004G233000.v4.1	1.50316	1.28936
Potri.008G220800.v4.1	1.50278	0.660974
Potri.005G106300.v4.1	1.50267	2.17065
Potri.001G006600.v4.1	1.50111	0.482035
Potri.002G006100.v4.1	1.50053	0.38253
Potri.012G048700.v4.1	1.49931	1.38229
Potri.001G180400.v4.1	1.4985	1.86019
Potri.002G261800.v4.1	1.49734	0.524303
Potri.007G062622.v4.1	1.49705	1.72867
Potri.018G096400.v4.1	1.49693	1.09686
Potri.004G120600.v4.1	1.4969	4.25647
Potri.012G047600.v4.1	1.49614	1.5836
Potri.017G036400.v4.1	1.49593	3.21936
Potri.011G109900.v4.1	1.49572	5.74349
Potri.012G067600.v4.1	1.49407	3.99416
Potri.009G030500.v4.1	1.49394	3.92599
Potri.006G050400.v4.1	1.4936	0.357191
Potri.014G081200.v4.1	1.4933	0.59969
Potri.017G011000.v4.1	1.49304	0.434935
Potri.001G333000.v4.1	1.49169	0.518031
Potri.006G102800.v4.1	1.49083	2.80751
Potri.001G227800.v4.1	1.49061	1.13929
Potri.006G281600.v4.1	1.49055	0.818179
Potri.001G003200.v4.1	1.49053	1.22524
Potri.019G095866.v4.1	1.49022	1.65515
Potri.004G178600.v4.1	1.48948	1.00468
Potri.008G154600.v4.1	1.48855	3.78718
Potri.013G117300.v4.1	1.4885	1.54814
Potri.006G128500.v4.1	1.48849	1.62735
Potri.010G231366.v4.1	1.48846	1.02293
Potri.011G104600.v4.1	1.48804	0.605474
Potri.013G160800.v4.1	1.48804	0.605474
Potri.014G038300.v4.1	1.48773	3.96011
Potri.015G117200.v4.1	1.4872	4.63321
Potri.010G108350.v4.1	1.48543	0.344974
Potri.010G061600.v4.1	1.48423	1.0603
Potri.004G034200.v4.1	1.48407	1.68729
Potri.007G062222.v4.1	1.48368	0.246116
Potri.010G173500.v4.1	1.48368	0.246116
Potri.006G046700.v4.1	1.48352	5.70727
Potri.004G100900.v4.1	1.48304	0.378914
Potri.015G140800.v4.1	1.4815	3.02757
Potri.008G090300.v4.1	1.48096	1.06171
Potri.001G105800.v4.1	1.48069	2.05849
Potri.017G137100.v4.1	1.48043	0.942636
Potri.012G081300.v4.1	1.47742	1.125
Potri.001G094800.v4.1	1.47651	1.00191
Potri.005G009700.v4.1	1.47421	1.0727
Potri.017G109900.v4.1	1.47415	1.49428
Potri.006G045900.v4.1	1.47364	3.32379
Potri.011G143700.v4.1	1.47239	3.4181
Potri.013G074500.v4.1	1.47227	0.633735
Potri.005G113301.v4.1	1.47103	1.26619
Potri.004G041500.v4.1	1.47087	1.03045
Potri.007G095700.v4.1	1.47084	0.66522
Potri.007G019600.v4.1	1.47039	2.23317
Potri.017G143940.v4.1	1.46988	1.29093
Potri.009G112061.v4.1	1.46965	1.4098
Potri.008G049300.v4.1	1.46945	2.81438
Potri.004G004100.v4.1	1.46913	4.27556
Potri.001G467100.v4.1	1.46879	1.55548
Potri.002G165000.v4.1	1.46847	1.07744
Potri.005G074601.v4.1	1.46799	0.410134
Potri.002G196000.v4.1	1.46755	4.83042
Potri.015G080800.v4.1	1.46692	2.45041
Potri.002G262101.v4.1	1.46617	1.04493
Potri.013G037500.v4.1	1.46614	2.03839
Potri.006G171400.v4.1	1.46544	0.812654
Potri.003G056200.v4.1	1.46505	4.12897
Potri.004G012100.v4.1	1.46435	2.45363
Potri.008G115401.v4.1	1.4637	0.522551
Potri.016G036600.v4.1	1.46262	2.60537
Potri.019G118600.v4.1	1.46157	2.85715
Potri.008G101400.v4.1	1.46066	2.41382
Potri.014G099400.v4.1	1.46046	5.06574
Potri.010G096800.v4.1	1.46045	0.410831
Potri.017G145900.v4.1	1.46045	0.410831
Potri.005G210300.v4.1	1.4588	2.13339
Potri.014G088000.v4.1	1.45878	2.74809
Potri.009G107350.v4.1	1.45755	0.943955
Potri.T011300.v4.1	1.45724	0.957319
Potri.009G083702.v4.1	1.45694	4.4284
Potri.019G014370.v4.1	1.45684	1.22755
Potri.010G067567.v4.1	1.45563	2.49613
Potri.001G338100.v4.1	1.45536	2.91013
Potri.001G207600.v4.1	1.45473	3.85
Potri.017G094100.v4.1	1.45464	1.07787
Potri.003G188800.v4.1	1.45375	0.718329
Potri.006G037200.v4.1	1.45346	0.973825
Potri.013G153000.v4.1	1.45283	0.313246
Potri.002G237400.v4.1	1.45196	0.977637
Potri.012G097500.v4.1	1.45165	3.5278
Potri.003G174200.v4.1	1.45149	3.03092
Potri.017G095900.v4.1	1.45017	0.374119
Potri.005G113900.v4.1	1.44982	0.666466
Potri.006G213900.v4.1	1.44852	3.01331
Potri.004G141200.v4.1	1.44717	0.988721
Potri.005G135000.v4.1	1.44701	2.64474
Potri.003G131300.v4.1	1.44658	2.48798
Potri.003G210600.v4.1	1.44615	3.44565
Potri.017G047300.v4.1	1.4461	0.928015
Potri.006G182400.v4.1	1.44485	0.618732
Potri.001G284301.v4.1	1.44379	0.396251
Potri.017G147700.v4.1	1.44379	0.396251
Potri.005G216750.v4.1	1.44353	2.52376
Potri.012G143300.v4.1	1.44224	0.950564
Potri.009G022300.v4.1	1.44206	2.8249
Potri.007G125450.v4.1	1.44172	3.56134
Potri.001G082900.v4.1	1.44148	2.39417
Potri.009G142000.v4.1	1.44115	0.806864
Potri.005G259100.v4.1	1.44063	2.63917
Potri.009G041900.v4.1	1.44015	4.70636
Potri.004G015034.v4.1	1.43998	0.240204
Potri.002G203500.v4.1	1.4399	3.04903
Potri.008G061700.v4.1	1.43979	0.800947
Potri.002G244500.v4.1	1.43972	2.17034
Potri.005G246400.v4.1	1.43954	0.551325
Potri.008G219200.v4.1	1.43952	1.26152
Potri.004G235700.v4.1	1.43929	0.591186
Potri.011G073700.v4.1	1.43847	0.561457
Potri.004G224500.v4.1	1.43769	0.394516
Potri.011G023600.v4.1	1.43577	1.60368
Potri.001G412454.v4.1	1.43566	2.31526
Potri.009G090700.v4.1	1.43466	3.32425
Potri.010G050701.v4.1	1.4344	0.476598
Potri.018G046900.v4.1	1.4339	0.873607
Potri.007G098000.v4.1	1.43105	0.820794
Potri.013G036600.v4.1	1.43068	3.2972
Potri.017G153700.v4.1	1.42923	4.08333
Potri.004G133001.v4.1	1.42918	1.9902
Potri.013G034300.v4.1	1.42849	1.01309
Potri.014G037300.v4.1	1.42844	3.02423
Potri.019G042300.v4.1	1.42826	1.36397
Potri.017G127800.v4.1	1.42799	0.738091
Potri.017G096400.v4.1	1.42702	1.01454
Potri.005G131100.v4.1	1.42699	1.15949
Potri.007G145500.v4.1	1.42657	0.81219
Potri.015G085100.v4.1	1.42475	0.649814
Potri.008G079066.v4.1	1.42432	0.582523
Potri.017G047200.v4.1	1.42403	3.12106
Potri.018G132200.v4.1	1.42285	0.562214
Potri.001G242600.v4.1	1.42236	0.545689
Potri.011G074826.v4.1	1.42232	0.554958
Potri.009G044400.v4.1	1.42223	6.25163
Potri.010G242200.v4.1	1.42202	2.64552
Potri.009G022800.v4.1	1.42114	0.339588
Potri.018G075600.v4.1	1.42114	0.339588
Potri.004G146000.v4.1	1.42108	2.1119
Potri.001G076500.v4.1	1.42053	1.42782
Potri.012G130100.v4.1	1.4202	1.83328
Potri.007G067200.v4.1	1.42012	1.21479
Potri.018G019250.v4.1	1.41965	2.8854
Potri.006G018400.v4.1	1.41869	0.849399
Potri.011G061700.v4.1	1.41849	0.518839
Potri.003G201000.v4.1	1.41807	1.23021
Potri.001G405900.v4.1	1.41783	0.954646
Potri.017G084900.v4.1	1.41725	2.87407
Potri.008G018000.v4.1	1.41647	1.48746
Potri.015G012000.v4.1	1.416	4.56009
Potri.001G322200.v4.1	1.41536	0.52046
Potri.011G073341.v4.1	1.41535	0.762522
Potri.017G055100.v4.1	1.41469	1.14164
Potri.001G134450.v4.1	1.41335	0.236536
Potri.004G204001.v4.1	1.41335	0.236536
Potri.006G007600.v4.1	1.41335	0.236536
Potri.012G109700.v4.1	1.41335	0.236536
Potri.014G148600.v4.1	1.41335	0.236536
Potri.017G072700.v4.1	1.41335	0.236536
Potri.004G112300.v4.1	1.41198	3.21729
Potri.006G249500.v4.1	1.41084	0.34301
Potri.014G097200.v4.1	1.41077	0.50627
Potri.017G132250.v4.1	1.41067	2.47536
Potri.006G132200.v4.1	1.41037	0.648716
Potri.011G155600.v4.1	1.41022	1.1192
Potri.001G404700.v4.1	1.40892	5.29107
Potri.001G083600.v4.1	1.40887	0.902578
Potri.005G244500.v4.1	1.40871	3.8333
Potri.003G154900.v4.1	1.40845	4.92446
Potri.001G127700.v4.1	1.40822	0.518537
Potri.005G028200.v4.1	1.40781	0.348225
Potri.005G131000.v4.1	1.40726	0.81336
Potri.006G254500.v4.1	1.40707	2.479
Potri.009G108600.v4.1	1.40663	3.5653
Potri.008G096900.v4.1	1.40626	0.774635
Potri.011G073316.v4.1	1.40532	0.4196
Potri.003G111400.v4.1	1.40471	2.00375
Potri.012G056400.v4.1	1.40409	0.526865
Potri.011G132900.v4.1	1.40391	2.04624
Potri.019G120733.v4.1	1.40339	1.13115
Potri.006G252400.v4.1	1.40315	1.78247
Potri.017G103101.v4.1	1.40199	1.08158
Potri.005G097200.v4.1	1.40098	2.10462
Potri.009G077500.v4.1	1.40096	2.64011
Potri.006G126800.v4.1	1.40085	2.80478
Potri.019G074800.v4.1	1.3999	2.7774
Potri.004G090766.v4.1	1.39978	1.1947
Potri.007G132601.v4.1	1.39958	2.02134
Potri.012G071400.v4.1	1.39897	0.397746
Potri.007G031400.v4.1	1.39863	4.58116
Potri.003G089201.v4.1	1.39863	1.41359
Potri.003G084000.v4.1	1.39811	0.453371
Potri.006G252900.v4.1	1.39808	0.384666
Potri.017G105201.v4.1	1.39774	1.34297
Potri.002G126300.v4.1	1.39749	1.42547
Potri.011G031500.v4.1	1.39739	0.546247
Potri.014G102600.v4.1	1.39738	0.695702
Potri.003G087400.v4.1	1.39716	1.67783
Potri.005G246500.v4.1	1.39702	3.77965
Potri.001G059500.v4.1	1.39604	0.738039
Potri.019G024400.v4.1	1.39519	0.258864
Potri.001G105900.v4.1	1.39501	5.96583
Potri.009G070100.v4.1	1.3946	0.929977
Potri.005G085300.v4.1	1.39359	0.536345
Potri.001G376200.v4.1	1.3932	1.17014
Potri.019G014318.v4.1	1.39161	0.919192
Potri.006G088600.v4.1	1.39158	3.10464
Potri.017G142882.v4.1	1.38975	1.002
Potri.004G071800.v4.1	1.38951	1.36722
Potri.006G243700.v4.1	1.38854	0.411005
Potri.003G147300.v4.1	1.38763	0.675189
Potri.005G148400.v4.1	1.38566	0.993072
Potri.002G053801.v4.1	1.38516	1.56869
Potri.015G140600.v4.1	1.38514	1.51337
Potri.019G124300.v4.1	1.3841	0.706175
Potri.001G209300.v4.1	1.38349	3.44304
Potri.006G076400.v4.1	1.38326	1.01974
Potri.004G044700.v4.1	1.38274	4.24777
Potri.009G024400.v4.1	1.38226	0.387945
Potri.011G009400.v4.1	1.38149	0.723788
Potri.004G147600.v4.1	1.38038	0.543877
Potri.010G076150.v4.1	1.37945	0.371103
Potri.T170801.v4.1	1.37945	0.807921
Potri.001G017900.v4.1	1.37838	1.87571
Potri.002G213100.v4.1	1.37834	1.4534
Potri.014G149800.v4.1	1.37781	2.7579
Potri.006G059400.v4.1	1.37748	0.54006
Potri.012G042300.v4.1	1.37695	0.834449
Potri.002G091500.v4.1	1.37576	0.561133
Potri.004G176950.v4.1	1.37557	4.61612
Potri.001G263900.v4.1	1.37536	3.69622
Potri.008G044700.v4.1	1.37472	3.13355
Potri.002G136400.v4.1	1.37464	0.479596
Potri.016G029500.v4.1	1.37455	1.5014
Potri.018G074500.v4.1	1.37442	0.798367
Potri.003G128100.v4.1	1.37367	3.94201
Potri.003G166850.v4.1	1.37357	0.395675
Potri.006G240100.v4.1	1.37319	4.75271
Potri.009G101400.v4.1	1.37292	3.5537
Potri.017G013900.v4.1	1.37248	1.92492
Potri.017G086200.v4.1	1.37213	0.545605
Potri.014G038200.v4.1	1.371	0.299343
Potri.010G104600.v4.1	1.36968	1.15443
Potri.009G049900.v4.1	1.36952	0.460348
Potri.015G027800.v4.1	1.36844	1.55179
Potri.010G216000.v4.1	1.36843	2.33929
Potri.008G125600.v4.1	1.36841	1.25598
Potri.006G193000.v4.1	1.36721	1.71007
Potri.014G043100.v4.1	1.36689	4.195
Potri.008G011000.v4.1	1.36656	0.782825
Potri.007G082300.v4.1	1.36614	1.35997
Potri.009G053700.v4.1	1.36539	2.09846
Potri.003G184200.v4.1	1.36407	2.40425
Potri.013G079700.v4.1	1.36306	3.7827
Potri.003G046750.v4.1	1.36225	0.436286
Potri.004G090600.v4.1	1.36219	1.52383
Potri.006G050900.v4.1	1.36202	0.697286
Potri.017G046800.v4.1	1.36114	0.241781
Potri.005G146400.v4.1	1.36094	1.45717
Potri.013G130900.v4.1	1.36045	0.715734
Potri.014G019600.v4.1	1.36031	6.43966
Potri.006G007200.v4.1	1.3603	2.4697
Potri.009G142300.v4.1	1.36006	0.388189
Potri.008G135400.v4.1	1.35946	0.536186
Potri.011G138500.v4.1	1.35852	1.61718
Potri.001G352200.v4.1	1.35774	0.616829
Potri.009G147700.v4.1	1.35707	0.499262
Potri.001G167700.v4.1	1.35705	1.91471
Potri.014G021400.v4.1	1.35681	0.275587
Potri.015G044300.v4.1	1.35681	0.275587
Potri.002G190700.v4.1	1.35677	1.422
Potri.002G046800.v4.1	1.35658	6.20199
Potri.001G139600.v4.1	1.35601	2.74203
Potri.006G021100.v4.1	1.35597	0.645468
Potri.003G150200.v4.1	1.35576	0.976193
Potri.012G137200.v4.1	1.35527	2.4162
Potri.006G102600.v4.1	1.35509	0.228342
Potri.006G251500.v4.1	1.35509	0.228342
Potri.007G037000.v4.1	1.35509	0.228342
Potri.011G093801.v4.1	1.35509	0.228342
Potri.015G116300.v4.1	1.35509	0.228342
Potri.017G089000.v4.1	1.35509	0.228342
Potri.004G071450.v4.1	1.35421	1.92015
Potri.005G029300.v4.1	1.35194	0.99962
Potri.003G077400.v4.1	1.35129	0.338669
Potri.011G044600.v4.1	1.34896	1.97591
Potri.002G050100.v4.1	1.3481	2.24135
Potri.019G131800.v4.1	1.34802	3.54284
Potri.006G112200.v4.1	1.34785	2.93469
Potri.011G048712.v4.1	1.34691	0.359327
Potri.001G460600.v4.1	1.34675	1.4355
Potri.019G025500.v4.1	1.34636	2.37759
Potri.008G081700.v4.1	1.34626	2.7005
Potri.006G179400.v4.1	1.34552	0.839859
Potri.015G084500.v4.1	1.34457	3.54538
Potri.017G027900.v4.1	1.34395	0.330079
Potri.013G103551.v4.1	1.34314	3.72441
Potri.006G282900.v4.1	1.34048	1.49
Potri.013G059000.v4.1	1.34043	3.09538
Potri.002G079700.v4.1	1.33846	0.824884
Potri.015G089201.v4.1	1.33816	3.04651
Potri.006G085000.v4.1	1.33792	2.06161
Potri.004G167900.v4.1	1.33674	4.65692
Potri.011G125300.v4.1	1.33658	0.582375
Potri.008G212000.v4.1	1.33555	2.44599
Potri.014G135900.v4.1	1.33515	1.40044
Potri.012G034600.v4.1	1.33502	3.88601
Potri.013G102700.v4.1	1.33456	4.4486
Potri.019G088200.v4.1	1.33436	0.84
Potri.018G072101.v4.1	1.33342	1.52622
Potri.005G130100.v4.1	1.33329	1.95254
Potri.018G088200.v4.1	1.33272	1.98003
Potri.018G071800.v4.1	1.331	1.19802
Potri.010G103500.v4.1	1.33096	1.22608
Potri.015G098300.v4.1	1.3305	0.923037
Potri.014G014500.v4.1	1.33026	1.51276
Potri.003G200500.v4.1	1.32996	1.19533
Potri.002G079500.v4.1	1.32913	2.63382
Potri.006G136600.v4.1	1.32911	4.02315
Potri.008G179201.v4.1	1.32695	0.833167
Potri.011G027700.v4.1	1.32681	0.368387
Potri.013G138900.v4.1	1.32681	0.368387
Potri.001G301000.v4.1	1.32659	1.67691
Potri.013G005700.v4.1	1.32639	3.4112
Potri.003G081500.v4.1	1.32639	2.39399
Potri.007G053600.v4.1	1.3245	5.10732
Potri.012G139700.v4.1	1.32448	0.760349
Potri.001G365366.v4.1	1.32393	2.72625
Potri.011G052000.v4.1	1.32368	0.519344
Potri.008G204301.v4.1	1.32315	0.576166
Potri.017G019300.v4.1	1.32274	3.03206
Potri.003G062400.v4.1	1.32119	0.876463
Potri.008G019900.v4.1	1.32055	3.61288
Potri.001G299100.v4.1	1.31973	1.95674
Potri.011G037300.v4.1	1.31924	1.28501
Potri.019G021024.v4.1	1.31914	0.681616
Potri.007G044500.v4.1	1.31808	1.82601
Potri.002G171400.v4.1	1.31808	0.305728
Potri.018G090000.v4.1	1.31759	0.840255
Potri.005G161500.v4.1	1.31674	0.584139
Potri.003G106400.v4.1	1.3166	2.46803
Potri.008G043900.v4.1	1.31589	1.18973
Potri.016G013350.v4.1	1.3152	0.359038
Potri.018G137700.v4.1	1.3152	0.359038
Potri.001G437100.v4.1	1.31507	0.800605
Potri.002G045500.v4.1	1.3144	4.24498
Potri.018G014550.v4.1	1.31403	2.08819
Potri.005G145500.v4.1	1.31367	4.12363
Potri.006G221400.v4.1	1.31316	2.98276
Potri.002G064632.v4.1	1.3129	3.31603
Potri.001G179400.v4.1	1.31013	1.41225
Potri.001G157200.v4.1	1.30991	2.33847
Potri.001G071000.v4.1	1.30857	4.93754
Potri.014G094500.v4.1	1.30802	1.82444
Potri.017G115700.v4.1	1.30448	0.407938
Potri.008G117300.v4.1	1.30412	1.54207
Potri.001G340500.v4.1	1.30401	0.41325
Potri.001G432540.v4.1	1.30327	2.15287
Potri.018G062350.v4.1	1.30157	2.13321
Potri.007G051200.v4.1	1.30068	3.10315
Potri.010G193300.v4.1	1.30062	1.4582
Potri.003G198150.v4.1	1.3006	0.880576
Potri.014G041800.v4.1	1.30001	1.5923
Potri.004G232500.v4.1	1.29947	0.278459
Potri.001G291450.v4.1	1.29834	0.447651
Potri.018G015800.v4.1	1.29808	0.931705
Potri.002G180400.v4.1	1.29696	0.87535
Potri.002G161700.v4.1	1.29673	1.61625
Potri.005G068700.v4.1	1.29571	2.2523
Potri.001G090200.v4.1	1.29524	1.42893
Potri.010G060700.v4.1	1.2949	2.28617
Potri.015G116800.v4.1	1.29361	1.56181
Potri.008G117900.v4.1	1.29322	4.26131
Potri.010G000600.v4.1	1.29268	0.852105
Potri.013G129800.v4.1	1.29255	0.309195
Potri.014G044850.v4.1	1.2924	2.20005
Potri.009G052300.v4.1	1.29196	0.219203
Potri.009G141150.v4.1	1.29196	0.219203
Potri.011G140901.v4.1	1.29196	0.219203
Potri.013G048400.v4.1	1.29196	0.219203
Potri.019G007700.v4.1	1.29196	0.219203
Potri.018G013200.v4.1	1.29151	0.840488
Potri.004G038500.v4.1	1.29053	4.07195
Potri.002G207286.v4.1	1.29045	1.38894
Potri.016G079050.v4.1	1.28984	0.50196
Potri.014G038700.v4.1	1.28924	1.86091
Potri.018G036700.v4.1	1.28898	1.5633
Potri.004G183675.v4.1	1.28892	0.967324
Potri.009G109400.v4.1	1.28851	1.82254
Potri.003G087700.v4.1	1.28849	6.55315
Potri.016G056700.v4.1	1.28836	1.73351
Potri.001G456000.v4.1	1.28822	3.24049
Potri.017G095700.v4.1	1.28821	0.312626
Potri.012G018900.v4.1	1.28798	0.743819
Potri.010G189600.v4.1	1.28678	1.78594
Potri.T125408.v4.1	1.28649	0.797826
Potri.010G168800.v4.1	1.28605	2.43591
Potri.015G026801.v4.1	1.28566	1.67591
Potri.010G189800.v4.1	1.28516	2.83075
Potri.010G133500.v4.1	1.28488	0.942453
Potri.015G116750.v4.1	1.28401	1.84717
Potri.002G193800.v4.1	1.2835	2.07297
Potri.005G119900.v4.1	1.28348	0.721206
Potri.002G143300.v4.1	1.28335	0.467558
Potri.003G128400.v4.1	1.28298	0.393675
Potri.014G113100.v4.1	1.28229	4.5669
Potri.019G070975.v4.1	1.28163	0.990207
Potri.001G419400.v4.1	1.28162	1.64766
Potri.003G162500.v4.1	1.28121	0.542732
Potri.011G037800.v4.1	1.28062	0.368924
Potri.016G006300.v4.1	1.28046	3.56631
Potri.003G204600.v4.1	1.28046	3.46707
Potri.005G259300.v4.1	1.28013	0.750303
Potri.018G026800.v4.1	1.28012	1.96338
Potri.010G253600.v4.1	1.28011	0.487288
Potri.011G052300.v4.1	1.27765	2.76294
Potri.001G192600.v4.1	1.27732	4.56528
Potri.009G070800.v4.1	1.27702	2.72101
Potri.013G069400.v4.1	1.27686	0.517656
Potri.001G339200.v4.1	1.27686	1.08992
Potri.011G065300.v4.1	1.27671	2.47402
Potri.008G008400.v4.1	1.27645	1.60901
Potri.012G129300.v4.1	1.27634	1.18321
Potri.001G255532.v4.1	1.27594	1.6841
Potri.013G035350.v4.1	1.2747	0.397544
Potri.010G119800.v4.1	1.27456	2.18899
Potri.012G017000.v4.1	1.27437	4.25737
Potri.008G051200.v4.1	1.27368	0.330909
Potri.001G131600.v4.1	1.27367	2.14632
Potri.019G118000.v4.1	1.27337	0.591984
Potri.005G069500.v4.1	1.27272	3.37808
Potri.007G129400.v4.1	1.2726	1.14437
Potri.014G123400.v4.1	1.27256	0.786589
Potri.007G126200.v4.1	1.27248	2.82755
Potri.001G455150.v4.1	1.27218	0.216285
Potri.004G156100.v4.1	1.27092	2.42753
Potri.001G458101.v4.1	1.27051	2.51862
Potri.007G116100.v4.1	1.27	3.33947
Potri.002G053700.v4.1	1.26987	1.68586
Potri.010G092400.v4.1	1.26987	0.25955
Potri.018G028500.v4.1	1.26972	3.79578
Potri.014G059600.v4.1	1.26716	1.50036
Potri.004G006700.v4.1	1.2671	0.478833
Potri.004G108440.v4.1	1.26694	1.59518
Potri.010G104200.v4.1	1.26604	3.00521
Potri.001G014501.v4.1	1.26576	1.49479
Potri.004G124301.v4.1	1.26473	0.673687
Potri.013G155100.v4.1	1.26421	2.70418
Potri.014G130500.v4.1	1.264	2.38434
Potri.003G053700.v4.1	1.26354	0.459002
[truncated: 24,487 more rows]

## Sheet: Phloem QsuB1 
Dataset S3. List of DEGs in QsuB poplar.
Unchanged				Upregulated				Downregulated				silenced		new transcript
Gene id	Log2FC	-Log10(P-value)		Gene id	Log2FC	-Log10(P-value)		Gene id	Log2FC	-Log10(P-value)		Potri.004G002400.v4.1		Potri.018G096500.v4.1
Potri.009G019300.v4.1	6.74405	0.908322		Potri.011G007800.v4.1	7.29178	4.40702		Potri.010G120600.v4.1	-7.09584	2.97011		Potri.007G108000.v4.1		Potri.014G111800.v4.1
Potri.015G075902.v4.1	6.66983	0.500466		Potri.005G097000.v4.1	7.06491	7.49308		Potri.007G084100.v4.1	-6.99732	4.09952		Potri.005G047550.v4.1		Potri.006G272600.v4.1
Potri.005G084500.v4.1	6.549	0.501217		Potri.006G077750.v4.1	6.89239	2.02519		Potri.006G089700.v4.1	-5.90189	2.1826		Potri.005G246700.v4.1		Potri.007G103901.v4.1
Potri.001G049501.v4.1	6.28742	0.749407		Potri.018G041700.v4.1	6.87449	4.05909		Potri.008G033900.v4.1	-5.69573	1.75982		Potri.001G101200.v4.1		Potri.006G221301.v4.1
Potri.006G218000.v4.1	5.91734	0.892975		Potri.016G016800.v4.1	6.66988	3.40622		Potri.002G134500.v4.1	-5.50092	2.59062		Potri.015G081601.v4.1		Potri.009G145400.v4.1
Potri.010G007833.v4.1	5.91024	0.455331		Potri.001G019700.v4.1	6.65839	1.4972		Potri.008G006900.v4.1	-5.47766	2.4659		Potri.003G203500.v4.1		Potri.004G140701.v4.1
Potri.001G297700.v4.1	5.82867	0.673156		Potri.017G035600.v4.1	5.93888	1.3581		Potri.016G063900.v4.1	-5.13201	3.04015		Potri.018G077500.v4.1		Potri.007G120401.v4.1
Potri.009G083100.v4.1	5.57399	0.917746		Potri.004G235500.v4.1	5.9376	4.07286		Potri.001G023800.v4.1	-4.98903	3.66016		Potri.011G047100.v4.1		Potri.019G026700.v4.1
Potri.009G129900.v4.1	5.54732	0.929599		Potri.005G068300.v4.1	5.62431	2.08407		Potri.004G003700.v4.1	-4.88057	1.49203		Potri.004G164800.v4.1		Potri.016G016700.v4.1
Potri.004G168600.v4.1	5.44584	1.17556		Potri.001G451300.v4.1	5.57592	3.33976		Potri.011G135000.v4.1	-4.77305	2.92482		Potri.019G016102.v4.1		Potri.013G067500.v4.1
Potri.002G230200.v4.1	5.3725	0.633049		Potri.017G039301.v4.1	5.5631	4.37912		Potri.019G099600.v4.1	-4.69384	2.19319		Potri.018G126000.v4.1		Potri.004G007500.v4.1
Potri.001G076600.v4.1	5.27866	0.870318		Potri.003G139900.v4.1	5.50449	1.93614		Potri.015G077800.v4.1	-4.67151	3.81164		Potri.015G077700.v4.1		Potri.004G220100.v4.1
Potri.010G151200.v4.1	4.99138	0.435659		Potri.016G016100.v4.1	5.1618	4.79593		Potri.010G086800.v4.1	-4.67099	1.5114		Potri.001G437800.v4.1		Potri.014G090700.v4.1
Potri.019G093900.v4.1	4.96368	0.898312		Potri.009G028300.v4.1	5.15726	1.89004		Potri.002G041100.v4.1	-4.59739	1.78215		Potri.005G245500.v4.1		Potri.005G097700.v4.1
Potri.019G094100.v4.1	4.94109	1.23854		Potri.001G102400.v4.1	5.12541	4.98754		Potri.007G084501.v4.1	-4.50427	3.7091		Potri.013G117532.v4.1		Potri.008G022232.v4.1
Potri.018G051400.v4.1	4.91013	0.745629		Potri.009G048400.v4.1	5.0946	2.0002		Potri.019G100901.v4.1	-4.48559	1.42259		Potri.018G033200.v4.1		Potri.014G021400.v4.1
Potri.004G067800.v4.1	4.90576	1.02784		Potri.005G186200.v4.1	5.09045	1.86378		Potri.009G039700.v4.1	-4.41236	5.05816		Potri.019G020367.v4.1		Potri.019G026200.v4.1
Potri.002G253400.v4.1	4.79606	0.936527		Potri.002G173900.v4.1	5.04673	2.10625		Potri.001G139900.v4.1	-4.31088	2.21251		Potri.019G016118.v4.1		Potri.003G047151.v4.1
Potri.014G160100.v4.1	4.71908	1.22596		Potri.010G230366.v4.1	5.02262	1.48293		Potri.001G261104.v4.1	-4.20682	2.38808		Potri.017G032300.v4.1		Potri.011G159600.v4.1
Potri.007G041601.v4.1	4.63083	0.559509		Potri.002G101600.v4.1	5.02024	4.13003		Potri.007G084901.v4.1	-4.1702	6.28514		Potri.019G016900.v4.1		Potri.017G019700.v4.1
Potri.009G051200.v4.1	4.61512	1.228		Potri.007G113700.v4.1	5.01062	2.57829		Potri.014G144700.v4.1	-4.13942	2.69784		Potri.019G086001.v4.1		Potri.008G208100.v4.1
Potri.001G439800.v4.1	4.60575	0.807394		Potri.016G117100.v4.1	4.95588	1.55814		Potri.011G124300.v4.1	-4.11908	2.15204		Potri.005G027400.v4.1		Potri.011G051700.v4.1
Potri.014G155100.v4.1	4.60486	0.882713		Potri.018G149300.v4.1	4.86755	3.19047		Potri.002G074900.v4.1	-4.05	3.33446		Potri.002G092300.v4.1		Potri.003G186200.v4.1
Potri.018G099400.v4.1	4.56792	0.935667		Potri.010G064000.v4.1	4.8036	2.0082		Potri.001G140900.v4.1	-4.01973	2.09847		Potri.007G101800.v4.1		Potri.005G128401.v4.1
Potri.008G135860.v4.1	4.54045	0.680221		Potri.001G111500.v4.1	4.7125	2.0731		Potri.013G009000.v4.1	-4.01879	1.68114		Potri.013G045200.v4.1		Potri.003G185750.v4.1
Potri.004G020400.v4.1	4.54045	0.568045		Potri.014G059701.v4.1	4.7	2.28235		Potri.015G050500.v4.1	-4.00636	3.37228		Potri.014G045700.v4.1		Potri.001G231004.v4.1
Potri.010G144700.v4.1	4.52291	0.764491		Potri.007G107600.v4.1	4.68456	3.75472		Potri.009G147750.v4.1	-4	1.48839		Potri.001G191800.v4.1		Potri.012G003200.v4.1
Potri.019G094000.v4.1	4.51842	0.669108		Potri.017G089000.v4.1	4.66644	1.6382		Potri.006G094300.v4.1	-3.96261	3.53603		Potri.010G014250.v4.1		Potri.007G094700.v4.1
Potri.010G146200.v4.1	4.47956	0.582243		Potri.002G102900.v4.1	4.66258	2.76987		Potri.012G132000.v4.1	-3.94875	2.51556		Potri.014G026900.v4.1		Potri.008G187700.v4.1
Potri.018G117981.v4.1	4.46035	0.980208		Potri.004G170442.v4.1	4.66249	2.14632		Potri.016G015550.v4.1	-3.9041	1.88706		Potri.017G094300.v4.1		Potri.006G206900.v4.1
Potri.001G015100.v4.1	4.45346	0.980504		Potri.011G149700.v4.1	4.62485	1.97988		Potri.001G435800.v4.1	-3.84864	1.33777		Potri.019G016120.v4.1		Potri.018G118035.v4.1
Potri.001G227400.v4.1	4.44926	1.16954		Potri.010G072200.v4.1	4.61863	3.31363		Potri.005G089900.v4.1	-3.83702	2.59724		Potri.016G013350.v4.1		Potri.007G113000.v4.1
Potri.016G021300.v4.1	4.43902	1.07545		Potri.006G103900.v4.1	4.58553	2.48351		Potri.015G039000.v4.1	-3.83458	9.01119				Potri.003G185732.v4.1
Potri.001G448100.v4.1	4.42446	0.982598		Potri.015G054900.v4.1	4.58155	1.54304		Potri.008G050700.v4.1	-3.82052	2.22327				Potri.002G191800.v4.1
Potri.003G152701.v4.1	4.36712	1.16077		Potri.016G116800.v4.1	4.55946	2.09011		Potri.015G045500.v4.1	-3.80065	2.90815				Potri.001G268400.v4.1
Potri.012G033932.v4.1	4.34045	0.790037		Potri.002G108900.v4.1	4.4875	2.97857		Potri.004G151725.v4.1	-3.70044	1.61454				Potri.006G196716.v4.1
Potri.012G117500.v4.1	4.28607	0.473036		Potri.008G043300.v4.1	4.47823	3.6827		Potri.009G115200.v4.1	-3.68799	5.303				Potri.014G146000.v4.1
Potri.005G093800.v4.1	4.28473	1.01319		Potri.008G016900.v4.1	4.47579	3.64308		Potri.002G035500.v4.1	-3.68304	1.36372				Potri.013G029800.v4.1
Potri.014G027500.v4.1	4.28163	0.450049		Potri.009G014750.v4.1	4.44442	4.22695		Potri.011G095600.v4.1	-3.63183	1.9832				Potri.014G027950.v4.1
Potri.010G167500.v4.1	4.1565	0.720827		Potri.006G224100.v4.1	4.44264	1.30668		Potri.014G041800.v4.1	-3.62833	1.70675				Potri.016G016300.v4.1
Potri.012G054550.v4.1	4.0139	1.08169		Potri.013G101050.v4.1	4.44156	2.56858		Potri.019G002900.v4.1	-3.62833	1.70675				Potri.001G243804.v4.1
Potri.017G082000.v4.1	4.01143	0.764138		Potri.014G075200.v4.1	4.43702	2.7111		Potri.005G237800.v4.1	-3.60192	1.39106				Potri.001G435200.v4.1
Potri.017G029900.v4.1	3.99507	0.72793		Potri.001G034100.v4.1	4.34524	3.02277		Potri.001G416500.v4.1	-3.60185	2.26311				Potri.006G050600.v4.1
Potri.001G147200.v4.1	3.94603	0.413477		Potri.015G141800.v4.1	4.32587	3.45115		Potri.004G112600.v4.1	-3.59895	1.35445				Potri.018G120700.v4.1
Potri.001G003000.v4.1	3.94486	0.473741		Potri.012G060900.v4.1	4.32563	3.20133		Potri.004G142400.v4.1	-3.51948	1.61782				Potri.014G117000.v4.1
Potri.003G111300.v4.1	3.92358	0.591132		Potri.002G240700.v4.1	4.30926	2.33721		Potri.008G091900.v4.1	-3.50936	2.09785				Potri.001G160900.v4.1
Potri.002G150500.v4.1	3.90163	0.727042		Potri.014G113000.v4.1	4.27607	7.58617		Potri.006G087100.v4.1	-3.50645	3.04649				Potri.019G024800.v4.1
Potri.009G104100.v4.1	3.81296	0.865405		Potri.008G118600.v4.1	4.27049	2.79975		Potri.011G141001.v4.1	-3.50106	2.10612				Potri.014G095200.v4.1
Potri.011G112100.v4.1	3.79418	1.12845		Potri.019G025800.v4.1	4.2603	1.77893		Potri.010G222100.v4.1	-3.46312	2.17062				Potri.006G091800.v4.1
Potri.019G017304.v4.1	3.77131	0.555895		Potri.018G096000.v4.1	4.25606	4.39802		Potri.016G000800.v4.1	-3.45815	4.91736				Potri.001G372850.v4.1
Potri.009G051300.v4.1	3.75549	0.70719		Potri.010G126300.v4.1	4.25331	3.92765		Potri.005G206901.v4.1	-3.45444	2.19636				Potri.008G210300.v4.1
Potri.008G121200.v4.1	3.72984	0.612851		Potri.011G164150.v4.1	4.24194	3.82288		Potri.010G172300.v4.1	-3.42851	1.59884				Potri.010G185700.v4.1
Potri.015G015050.v4.1	3.7283	0.938411		Potri.005G234400.v4.1	4.16262	2.08155		Potri.017G112000.v4.1	-3.42085	1.86012				Potri.017G102100.v4.1
Potri.014G013800.v4.1	3.72776	0.985253		Potri.002G155400.v4.1	4.1549	3.68934		Potri.012G020100.v4.1	-3.37209	2.53296				Potri.002G201900.v4.1
Potri.005G200400.v4.1	3.67972	0.804308		Potri.001G032400.v4.1	4.13912	3.88077		Potri.002G043000.v4.1	-3.36241	4.03352				Potri.003G156500.v4.1
Potri.004G118000.v4.1	3.66387	0.61895		Potri.004G111750.v4.1	4.13303	3.21336		Potri.010G228200.v4.1	-3.35295	2.24502				Potri.001G076700.v4.1
Potri.013G083600.v4.1	3.64595	0.587291		Potri.016G124700.v4.1	4.13019	3.14545		Potri.001G328600.v4.1	-3.32857	3.2683				Potri.004G170901.v4.1
Potri.001G039200.v4.1	3.63671	0.715153		Potri.015G016100.v4.1	4.09996	1.84356		Potri.002G088600.v4.1	-3.32323	3.34661				Potri.001G289250.v4.1
Potri.005G223450.v4.1	3.62803	0.465418		Potri.003G185800.v4.1	4.09822	1.90961		Potri.003G219200.v4.1	-3.31899	4.3477				Potri.001G369700.v4.1
Potri.010G103800.v4.1	3.62009	0.650603		Potri.001G086700.v4.1	4.09632	5.77259		Potri.001G035600.v4.1	-3.31844	2.41063				Potri.003G157201.v4.1
Potri.001G191400.v4.1	3.6045	0.823932		Potri.010G243200.v4.1	4.09516	1.39802		Potri.009G013900.v4.1	-3.29928	2.80942				Potri.006G125032.v4.1
Potri.006G160100.v4.1	3.56515	0.962387		Potri.007G072600.v4.1	4.07973	2.1727		Potri.002G256500.v4.1	-3.29603	2.6526				Potri.007G102700.v4.1
Potri.015G016901.v4.1	3.53675	0.529147		Potri.002G180466.v4.1	4.03871	1.67994		Potri.007G111900.v4.1	-3.29196	6.8061				Potri.011G068500.v4.1
Potri.013G081233.v4.1	3.51968	0.877892		Potri.016G102100.v4.1	4.0196	4.13286		Potri.004G045601.v4.1	-3.2903	1.40271				Potri.012G036900.v4.1
Potri.001G137800.v4.1	3.5172	0.88508		Potri.010G061600.v4.1	4.01387	1.64115		Potri.008G175950.v4.1	-3.2877	1.77951				Potri.017G113700.v4.1
Potri.006G187000.v4.1	3.50404	1.00954		Potri.007G012400.v4.1	4.01309	1.70655		Potri.003G193200.v4.1	-3.28483	1.93946				Potri.018G106000.v4.1
Potri.001G259216.v4.1	3.4901	0.988215		Potri.T013100.v4.1	3.99754	1.79243		Potri.011G094800.v4.1	-3.2266	4.89203				Potri.018G090200.v4.1
Potri.009G147100.v4.1	3.48143	0.919973		Potri.007G000801.v4.1	3.98489	1.60413		Potri.010G050501.v4.1	-3.22224	4.27604				Potri.003G126300.v4.1
Potri.001G200800.v4.1	3.47843	0.702525		Potri.014G034300.v4.1	3.98185	1.72747		Potri.010G096100.v4.1	-3.20581	3.11589				Potri.015G009450.v4.1
Potri.006G055100.v4.1	3.47068	1.20617		Potri.015G041100.v4.1	3.97899	2.43239		Potri.004G025200.v4.1	-3.20456	2.02268				Potri.017G038601.v4.1
Potri.002G154700.v4.1	3.46304	0.662609		Potri.015G026700.v4.1	3.96924	1.97229		Potri.010G209900.v4.1	-3.19396	3.26734				Potri.019G047300.v4.1
Potri.001G446800.v4.1	3.44313	0.986916		Potri.008G061800.v4.1	3.9528	2.38472		Potri.009G150000.v4.1	-3.18286	2.46443				Potri.001G309650.v4.1
Potri.001G381600.v4.1	3.41831	0.862169		Potri.002G046200.v4.1	3.94441	3.25454		Potri.007G089500.v4.1	-3.15542	2.58602				Potri.015G092500.v4.1
Potri.006G118300.v4.1	3.39136	0.512304		Potri.003G184100.v4.1	3.93803	1.88897		Potri.001G232100.v4.1	-3.14688	4.30484				Potri.010G219950.v4.1
Potri.007G120700.v4.1	3.38208	1.09643		Potri.006G023301.v4.1	3.93289	1.97134		Potri.010G254300.v4.1	-3.14303	3.40451				Potri.015G120700.v4.1
Potri.019G000800.v4.1	3.37602	1.27395		Potri.011G089700.v4.1	3.92462	3.09091		Potri.012G014700.v4.1	-3.12769	2.7341				Potri.009G082600.v4.1
Potri.006G055600.v4.1	3.3633	0.61822		Potri.006G023151.v4.1	3.91436	1.82042		Potri.009G159101.v4.1	-3.12258	3.10748				Potri.009G077100.v4.1
Potri.017G044200.v4.1	3.29576	1.27708		Potri.005G214200.v4.1	3.88171	4.40637		Potri.015G037400.v4.1	-3.11688	3.93553				Potri.016G008500.v4.1
Potri.003G121100.v4.1	3.2908	0.881815		Potri.009G138850.v4.1	3.87685	1.57913		Potri.001G093300.v4.1	-3.10561	3.03471				Potri.001G464000.v4.1
Potri.006G067300.v4.1	3.2901	1.03059		Potri.014G076200.v4.1	3.87242	4.15427		Potri.006G137200.v4.1	-3.10283	2.85798				Potri.015G013200.v4.1
Potri.002G246700.v4.1	3.27893	1.20008		Potri.001G233600.v4.1	3.86985	1.69507		Potri.010G050300.v4.1	-3.09154	2.72355				Potri.003G080600.v4.1
Potri.011G159400.v4.1	3.27612	0.514407		Potri.011G142200.v4.1	3.85279	4.09421		Potri.002G141700.v4.1	-3.08212	2.59935				Potri.004G054400.v4.1
Potri.004G144600.v4.1	3.27152	1.04204		Potri.011G052000.v4.1	3.85062	2.45785		Potri.001G235300.v4.1	-3.06776	1.97412				Potri.009G083300.v4.1
Potri.014G100800.v4.1	3.26303	1.24972		Potri.001G452200.v4.1	3.85027	5.2269		Potri.019G063600.v4.1	-3.06674	2.7407				Potri.015G108500.v4.1
Potri.009G010200.v4.1	3.25113	1.18952		Potri.005G246300.v4.1	3.8372	3.46121		Potri.010G104800.v4.1	-3.05694	2.43771				Potri.008G142920.v4.1
Potri.015G045300.v4.1	3.24345	0.993715		Potri.014G106600.v4.1	3.79058	4.33359		Potri.010G231700.v4.1	-3.05634	3.51941				Potri.012G059500.v4.1
Potri.001G094750.v4.1	3.23766	1.23442		Potri.005G218650.v4.1	3.77706	1.38184		Potri.010G055300.v4.1	-3.04497	3.50395				Potri.006G126401.v4.1
Potri.004G057900.v4.1	3.22707	0.738027		Potri.018G025500.v4.1	3.77131	1.43121		Potri.001G255800.v4.1	-3.03076	1.9881				Potri.017G088401.v4.1
Potri.001G277600.v4.1	3.20945	0.678972		Potri.005G230100.v4.1	3.7607	1.8576		Potri.002G055566.v4.1	-3.0135	2.10755				Potri.018G096300.v4.1
Potri.001G063909.v4.1	3.20163	0.834547		Potri.004G060900.v4.1	3.76004	6.21355		Potri.012G140700.v4.1	-3.01013	3.69657				Potri.009G048300.v4.1
Potri.005G087200.v4.1	3.19864	0.924878		Potri.001G310801.v4.1	3.74024	1.703		Potri.004G137402.v4.1	-2.9908	1.8251				Potri.005G226800.v4.1
Potri.010G009400.v4.1	3.19677	0.921105		Potri.007G061580.v4.1	3.74024	1.703		Potri.017G135400.v4.1	-2.9908	1.8251
Potri.014G085800.v4.1	3.14938	0.812969		Potri.002G155300.v4.1	3.72105	2.90068		Potri.007G073850.v4.1	-2.96218	1.82059
Potri.001G338100.v4.1	3.13678	1.16195		Potri.012G100600.v4.1	3.7203	2.08982		Potri.003G207000.v4.1	-2.95829	2.21394
Potri.005G203200.v4.1	3.13303	1.05095		Potri.008G022264.v4.1	3.7131	1.32994		Potri.006G201900.v4.1	-2.93969	4.61162
Potri.011G047300.v4.1	3.11052	0.916394		Potri.006G254600.v4.1	3.70849	1.66149		Potri.002G120900.v4.1	-2.92946	5.02285
Potri.006G120901.v4.1	3.10292	0.463767		Potri.012G083900.v4.1	3.70823	1.52278		Potri.009G039500.v4.1	-2.92821	3.10766
Potri.012G137200.v4.1	3.0991	1.14581		Potri.012G068500.v4.1	3.70374	1.77633		Potri.018G085200.v4.1	-2.90554	2.00561
Potri.004G063900.v4.1	3.09449	1.04009		Potri.001G330501.v4.1	3.68918	2.26231		Potri.012G104300.v4.1	-2.89625	1.97916
Potri.010G215600.v4.1	3.08651	0.770299		Potri.013G125300.v4.1	3.66464	5.50734		Potri.002G019800.v4.1	-2.88628	3.959
Potri.011G131051.v4.1	3.08147	0.897378		Potri.017G074200.v4.1	3.62997	1.98229		Potri.004G139600.v4.1	-2.87532	2.63376
Potri.008G106400.v4.1	3.07426	1.2723		Potri.013G117300.v4.1	3.62936	1.47431		Potri.009G024800.v4.1	-2.87313	8.433
Potri.006G229100.v4.1	3.07039	0.917198		Potri.010G067700.v4.1	3.6231	1.72312		Potri.003G197333.v4.1	-2.87281	2.11679
Potri.015G016000.v4.1	3.06099	0.711927		Potri.016G128300.v4.1	3.62129	3.20002		Potri.016G122000.v4.1	-2.86427	1.76502
Potri.019G093000.v4.1	3.05469	0.993049		Potri.007G147000.v4.1	3.60716	4.66297		Potri.003G131200.v4.1	-2.85391	4.84314
Potri.007G082300.v4.1	3.04662	1.19107		Potri.016G017166.v4.1	3.59671	4.84496		Potri.010G010448.v4.1	-2.84798	6.76328
Potri.016G121500.v4.1	3.03456	0.724242		Potri.011G150300.v4.1	3.58796	1.68987		Potri.008G186601.v4.1	-2.83611	1.69585
Potri.018G117927.v4.1	3.02277	0.678102		Potri.006G006300.v4.1	3.58299	4.49084		Potri.010G236700.v4.1	-2.8309	1.79324
Potri.010G153800.v4.1	3.01738	1.20161		Potri.004G156100.v4.1	3.58196	2.9858		Potri.012G026600.v4.1	-2.83075	2.80497
Potri.008G205000.v4.1	3.01516	0.910655		Potri.003G011875.v4.1	3.57565	2.267		Potri.004G140900.v4.1	-2.82899	3.18739
Potri.001G384200.v4.1	3.0098	0.997852		Potri.014G020500.v4.1	3.55894	3.20508		Potri.010G050701.v4.1	-2.82796	2.50026
Potri.007G071900.v4.1	3.00328	0.662472		Potri.008G061400.v4.1	3.55589	3.51507		Potri.016G124000.v4.1	-2.81474	2.29997
Potri.019G108000.v4.1	2.96578	0.832926		Potri.012G002350.v4.1	3.53374	1.91385		Potri.003G165300.v4.1	-2.81464	2.33519
Potri.013G080400.v4.1	2.95254	0.838185		Potri.009G063300.v4.1	3.53013	5.5203		Potri.019G002800.v4.1	-2.80324	2.26888
Potri.008G034100.v4.1	2.94037	0.535996		Potri.019G017600.v4.1	3.52225	1.35239		Potri.003G184400.v4.1	-2.80219	7.46254
Potri.001G078000.v4.1	2.93746	0.471781		Potri.008G157300.v4.1	3.52199	2.92433		Potri.002G057200.v4.1	-2.80065	3.74576
Potri.016G057400.v4.1	2.93118	0.716256		Potri.015G048400.v4.1	3.47812	5.34355		Potri.017G152800.v4.1	-2.79749	3.01132
Potri.013G080300.v4.1	2.92015	1.09224		Potri.018G096042.v4.1	3.47643	5.24919		Potri.007G082600.v4.1	-2.79009	2.00361
Potri.011G023301.v4.1	2.91733	1.27762		Potri.019G093300.v4.1	3.47255	1.58139		Potri.006G070000.v4.1	-2.78713	1.49183
Potri.002G035200.v4.1	2.9148	1.25552		Potri.017G005700.v4.1	3.46855	1.46407		Potri.002G187300.v4.1	-2.77212	2.15039
Potri.019G016108.v4.1	2.91095	0.846593		Potri.004G036200.v4.1	3.4634	1.34598		Potri.016G034000.v4.1	-2.76539	1.69156
Potri.013G082800.v4.1	2.90916	1.14597		Potri.006G067200.v4.1	3.45707	3.61084		Potri.003G141800.v4.1	-2.75456	1.64846
Potri.004G235600.v4.1	2.90163	1.03095		Potri.008G158901.v4.1	3.42879	2.10247		Potri.017G062100.v4.1	-2.75144	4.84917
Potri.002G038900.v4.1	2.89713	1.13642		Potri.006G034000.v4.1	3.41335	6.65186		Potri.005G223300.v4.1	-2.74881	2.35575
Potri.012G086300.v4.1	2.89465	1.16932		Potri.012G006800.v4.1	3.40769	1.57436		Potri.011G042100.v4.1	-2.74252	2.97702
Potri.003G185850.v4.1	2.8946	1.0821		Potri.016G124900.v4.1	3.40636	2.99452		Potri.003G088300.v4.1	-2.72684	3.72321
Potri.015G046800.v4.1	2.8946	1.0821		Potri.010G030100.v4.1	3.40103	2.04068		Potri.005G103800.v4.1	-2.72637	1.92203
Potri.003G018400.v4.1	2.89333	0.593889		Potri.010G150750.v4.1	3.39865	3.07594		Potri.017G115700.v4.1	-2.72549	4.01658
Potri.012G067600.v4.1	2.89077	0.467374		Potri.001G140700.v4.1	3.39577	3.66684		Potri.007G138300.v4.1	-2.70206	2.18045
Potri.010G082700.v4.1	2.89007	1.0375		Potri.018G118062.v4.1	3.39232	1.88096		Potri.002G136400.v4.1	-2.70104	3.42648
Potri.014G065900.v4.1	2.88368	0.682495		Potri.006G263600.v4.1	3.35647	1.97233		Potri.010G008042.v4.1	-2.69382	3.73307
Potri.008G174600.v4.1	2.85708	0.853789		Potri.003G162500.v4.1	3.34611	1.71332		Potri.006G151600.v4.1	-2.67814	1.81049
Potri.016G103900.v4.1	2.85332	1.28253		Potri.008G136300.v4.1	3.34017	2.56728		Potri.008G079132.v4.1	-2.67195	1.42521
Potri.002G031200.v4.1	2.84815	0.977977		Potri.011G104900.v4.1	3.34017	2.4463		Potri.006G247700.v4.1	-2.66293	3.83554
Potri.001G166200.v4.1	2.84097	1.2238		Potri.008G134000.v4.1	3.32422	3.30906		Potri.017G012200.v4.1	-2.63421	2.60872
Potri.006G140900.v4.1	2.83909	1.01941		Potri.004G106600.v4.1	3.31697	1.4817		Potri.013G094050.v4.1	-2.62047	1.36847
Potri.013G092500.v4.1	2.82962	1.18338		Potri.006G007300.v4.1	3.31391	6.11462		Potri.011G137950.v4.1	-2.61919	1.52064
Potri.017G040700.v4.1	2.82655	1.12599		Potri.019G091800.v4.1	3.30496	5.35693		Potri.016G024000.v4.1	-2.61674	2.63707
Potri.004G135400.v4.1	2.81855	0.510349		Potri.004G088700.v4.1	3.30452	5.29463		Potri.005G240100.v4.1	-2.61585	1.83291
Potri.018G002400.v4.1	2.81855	0.510349		Potri.004G044400.v4.1	3.29635	1.63105		Potri.018G001700.v4.1	-2.61464	2.18219
Potri.007G076600.v4.1	2.81296	0.845164		Potri.019G118800.v4.1	3.29278	1.58577		Potri.004G096900.v4.1	-2.61222	3.02245
Potri.013G050100.v4.1	2.81218	1.22968		Potri.016G021200.v4.1	3.29183	1.34662		Potri.010G163501.v4.1	-2.60699	3.3213
Potri.019G088700.v4.1	2.80827	1.22793		Potri.016G102032.v4.1	3.2858	2.72391		Potri.015G093300.v4.1	-2.60516	1.3751
Potri.015G065600.v4.1	2.77726	0.865951		Potri.010G218300.v4.1	3.26089	3.98365		Potri.015G042300.v4.1	-2.60486	1.61377
Potri.003G070750.v4.1	2.76982	0.987752		Potri.016G021700.v4.1	3.22814	2.73733		Potri.014G094000.v4.1	-2.60465	2.99191
Potri.013G013500.v4.1	2.76368	0.747835		Potri.018G094900.v4.1	3.22805	2.32879		Potri.013G007400.v4.1	-2.60415	1.52225
Potri.008G026700.v4.1	2.76336	1.15024		Potri.001G061100.v4.1	3.22478	3.05255		Potri.001G303700.v4.1	-2.59485	3.34379
Potri.004G113000.v4.1	2.75768	0.658587		Potri.012G079100.v4.1	3.22075	2.72535		Potri.003G156100.v4.1	-2.59018	1.71794
Potri.011G070500.v4.1	2.75068	1.17616		Potri.016G017232.v4.1	3.21857	5.864		Potri.001G048300.v4.1	-2.58465	1.64
Potri.002G218500.v4.1	2.74668	1.07889		Potri.001G009000.v4.1	3.18858	2.27309		Potri.T124706.v4.1	-2.57775	2.02676
Potri.018G144501.v4.1	2.739	0.545732		Potri.004G014512.v4.1	3.18169	3.51085		Potri.001G460801.v4.1	-2.5582	3.53142
Potri.016G014700.v4.1	2.73828	0.670915		Potri.019G082300.v4.1	3.18113	4.54855		Potri.005G043600.v4.1	-2.5573	2.49245
Potri.019G026000.v4.1	2.72639	1.05218		Potri.010G061700.v4.1	3.17459	1.61076		Potri.003G077300.v4.1	-2.54899	2.80915
Potri.006G147900.v4.1	2.72618	1.15514		Potri.007G036300.v4.1	3.17221	3.2719		Potri.010G221900.v4.1	-2.54832	4.6592
Potri.001G036700.v4.1	2.72062	0.9417		Potri.014G024300.v4.1	3.17219	1.94834		Potri.002G017200.v4.1	-2.54519	2.27812
Potri.T124708.v4.1	2.72062	0.9417		Potri.002G180500.v4.1	3.16718	2.35163		Potri.004G125301.v4.1	-2.53495	2.2472
Potri.006G029200.v4.1	2.71753	0.687447		Potri.003G150300.v4.1	3.16227	1.92579		Potri.006G094700.v4.1	-2.53124	2.04224
Potri.012G075800.v4.1	2.71149	0.803894		Potri.012G068700.v4.1	3.12971	1.85168		Potri.003G130500.v4.1	-2.52027	2.26536
Potri.001G288301.v4.1	2.69969	1.2758		Potri.018G014900.v4.1	3.12553	1.89743		Potri.004G212800.v4.1	-2.51922	1.579
Potri.019G005256.v4.1	2.69437	0.991667		Potri.006G038900.v4.1	3.12516	3.19004		Potri.017G014100.v4.1	-2.51892	4.39334
Potri.014G054100.v4.1	2.69032	0.991993		Potri.005G163000.v4.1	3.1227	1.95076		Potri.001G256700.v4.1	-2.51844	1.55548
Potri.015G085100.v4.1	2.68691	1.19257		Potri.002G208444.v4.1	3.11036	2.02788		Potri.003G100200.v4.1	-2.5099	5.16871
Potri.004G130200.v4.1	2.6863	0.921653		Potri.010G060900.v4.1	3.09936	2.22298		Potri.016G046350.v4.1	-2.48556	2.09543
Potri.001G408900.v4.1	2.68216	0.360362		Potri.001G299400.v4.1	3.09849	1.57494		Potri.014G108500.v4.1	-2.48368	1.4667
Potri.013G159500.v4.1	2.67948	1.06447		Potri.014G020600.v4.1	3.09518	3.00607		Potri.008G176000.v4.1	-2.47191	4.98776
Potri.010G049200.v4.1	2.67948	1.14416		Potri.012G051900.v4.1	3.09502	1.41074		Potri.007G068000.v4.1	-2.46475	3.89697
Potri.018G115601.v4.1	2.66953	1.22814		Potri.011G032300.v4.1	3.09391	2.17256		Potri.001G261100.v4.1	-2.46467	1.46244
Potri.002G039600.v4.1	2.6677	0.790997		Potri.001G151100.v4.1	3.06848	2.54422		Potri.009G129000.v4.1	-2.45571	4.63402
Potri.013G115900.v4.1	2.6671	0.497511		Potri.003G119100.v4.1	3.06777	4.0061		Potri.012G032500.v4.1	-2.45075	1.39735
Potri.T125304.v4.1	2.6614	1.28585		Potri.002G081000.v4.1	3.06523	5.88289		Potri.002G024000.v4.1	-2.45073	3.39469
Potri.001G037800.v4.1	2.65438	0.634701		Potri.002G180433.v4.1	3.05967	1.62825		Potri.010G194850.v4.1	-2.44414	2.50543
Potri.003G138800.v4.1	2.64616	0.726128		Potri.T011300.v4.1	3.04734	3.90575		Potri.002G239700.v4.1	-2.43628	2.93127
Potri.006G068900.v4.1	2.6386	0.649464		Potri.016G092400.v4.1	3.04426	2.54326		Potri.009G011900.v4.1	-2.42104	1.55484
Potri.005G007200.v4.1	2.63509	1.10982		Potri.016G016500.v4.1	3.04087	5.22137		Potri.002G035000.v4.1	-2.41466	2.43958
Potri.013G020900.v4.1	2.63374	0.360894		Potri.010G225600.v4.1	3.03373	4.48936		Potri.016G083900.v4.1	-2.40472	3.27444
Potri.017G086300.v4.1	2.62662	0.768076		Potri.005G121300.v4.1	3.03054	2.56291		Potri.002G013200.v4.1	-2.39749	2.87529
Potri.003G125600.v4.1	2.62378	1.03953		Potri.008G087700.v4.1	3.02585	5.03238		Potri.010G052400.v4.1	-2.39267	1.83439
Potri.011G045000.v4.1	2.61176	0.963698		Potri.005G126600.v4.1	2.99797	1.96596		Potri.003G132000.v4.1	-2.38835	2.88232
Potri.006G137800.v4.1	2.59637	1.1097		Potri.001G103000.v4.1	2.99672	1.76791		Potri.006G198800.v4.1	-2.37436	2.26725
Potri.015G025900.v4.1	2.59528	1.18588		Potri.007G061520.v4.1	2.99672	1.76791		Potri.010G142300.v4.1	-2.3646	2.41506
Potri.008G187100.v4.1	2.59509	0.551753		Potri.006G007400.v4.1	2.98531	3.01353		Potri.009G135800.v4.1	-2.36456	2.75231
Potri.004G030200.v4.1	2.59151	0.613334		Potri.007G053300.v4.1	2.97103	4.75052		Potri.017G050700.v4.1	-2.3643	2.79001
Potri.001G193200.v4.1	2.58933	0.664962		Potri.007G040900.v4.1	2.95904	1.31718		Potri.006G015300.v4.1	-2.34395	2.82341
Potri.001G117600.v4.1	2.58835	1.1468		Potri.016G068500.v4.1	2.95598	3.06151		Potri.002G063300.v4.1	-2.33503	1.55604
Potri.018G150200.v4.1	2.58756	0.99371		Potri.001G345800.v4.1	2.94889	2.99799		Potri.001G393800.v4.1	-2.33318	1.76019
Potri.010G129867.v4.1	2.58747	1.00849		Potri.019G059000.v4.1	2.93975	4.06325		Potri.001G133300.v4.1	-2.33211	1.94269
Potri.011G105150.v4.1	2.58496	0.789316		Potri.008G028400.v4.1	2.93632	2.0585		Potri.005G117500.v4.1	-2.3294	3.73513
Potri.010G252850.v4.1	2.56986	0.706159		Potri.018G039701.v4.1	2.93043	1.4671		Potri.001G303300.v4.1	-2.32639	2.60872
Potri.004G182000.v4.1	2.5674	0.94598		Potri.003G167201.v4.1	2.89972	2.40671		Potri.010G150400.v4.1	-2.31377	1.36327
Potri.006G266600.v4.1	2.56686	0.722783		Potri.013G017210.v4.1	2.89383	2.08715		Potri.002G018000.v4.1	-2.31204	2.29995
Potri.001G019890.v4.1	2.56294	0.874794		Potri.013G129800.v4.1	2.89146	1.89007		Potri.004G061400.v4.1	-2.30931	4.35858
Potri.001G013400.v4.1	2.56137	0.929702		Potri.014G056800.v4.1	2.88308	4.00058		Potri.002G207400.v4.1	-2.30842	1.57293
Potri.001G257300.v4.1	2.56044	0.422089		Potri.015G095900.v4.1	2.87181	3.30543		Potri.009G044000.v4.1	-2.3057	2.12519
Potri.001G246000.v4.1	2.55926	0.993262		Potri.001G083400.v4.1	2.87007	2.19511		Potri.017G003800.v4.1	-2.30561	1.51887
Potri.011G039300.v4.1	2.55403	0.771254		Potri.018G117900.v4.1	2.87002	1.45378		Potri.001G054850.v4.1	-2.30131	2.33728
Potri.001G058800.v4.1	2.54432	0.575801		Potri.017G006000.v4.1	2.86733	2.69554		Potri.008G153500.v4.1	-2.29714	3.9244
Potri.017G050400.v4.1	2.54057	0.988643		Potri.005G061432.v4.1	2.86107	1.5835		Potri.019G058000.v4.1	-2.29535	3.40326
Potri.007G042600.v4.1	2.54029	0.786557		Potri.002G165000.v4.1	2.85578	4.42594		Potri.004G105600.v4.1	-2.28232	2.00017
Potri.012G047600.v4.1	2.53802	0.962864		Potri.008G036900.v4.1	2.85577	2.92023		Potri.012G132400.v4.1	-2.2795	2.98434
Potri.001G025701.v4.1	2.52394	1.12278		Potri.001G141801.v4.1	2.85493	1.44555		Potri.001G348900.v4.1	-2.27861	1.40708
Potri.004G232500.v4.1	2.52307	0.992342		Potri.013G065600.v4.1	2.85175	1.646		Potri.015G087500.v4.1	-2.27767	1.56024
Potri.003G073600.v4.1	2.49943	1.25558		Potri.015G044875.v4.1	2.84461	2.03469		Potri.017G120500.v4.1	-2.27448	2.09322
Potri.006G165200.v4.1	2.49941	0.34818		Potri.014G093600.v4.1	2.84191	3.67881		Potri.004G019500.v4.1	-2.27204	3.85051
Potri.017G028400.v4.1	2.49941	0.34818		Potri.005G122600.v4.1	2.83975	1.38447		Potri.004G036300.v4.1	-2.26438	1.70611
Potri.004G170943.v4.1	2.49868	0.848976		Potri.015G050200.v4.1	2.83809	4.33936		Potri.017G086200.v4.1	-2.26055	2.28672
Potri.014G049000.v4.1	2.49818	1.18693		Potri.001G309700.v4.1	2.83666	1.45438		Potri.011G096500.v4.1	-2.25414	2.7333
Potri.001G254100.v4.1	2.49652	0.626315		Potri.018G074500.v4.1	2.83203	2.796		Potri.002G170300.v4.1	-2.24891	1.87014
Potri.001G405400.v4.1	2.4901	0.652584		Potri.011G150200.v4.1	2.83114	6.09084		Potri.004G185850.v4.1	-2.24891	1.87014
Potri.T077590.v4.1	2.48543	0.347183		Potri.003G068900.v4.1	2.82874	2.01739		Potri.010G157200.v4.1	-2.23878	3.07226
Potri.017G047300.v4.1	2.48427	0.765226		Potri.006G209200.v4.1	2.82377	1.747		Potri.002G193700.v4.1	-2.23851	5.33086
Potri.004G073100.v4.1	2.46181	0.91099		Potri.008G024601.v4.1	2.82211	3.17076		Potri.001G320800.v4.1	-2.2169	4.89435
Potri.010G235400.v4.1	2.45758	0.641084		Potri.018G014600.v4.1	2.81906	3.98584		Potri.003G112600.v4.1	-2.21506	2.02341
Potri.016G117700.v4.1	2.45705	1.07273		Potri.001G296900.v4.1	2.81805	1.93035		Potri.003G188500.v4.1	-2.21364	4.90467
Potri.005G201200.v4.1	2.4567	0.530189		Potri.002G214050.v4.1	2.81451	1.95893		Potri.007G090900.v4.1	-2.21079	2.57009
Potri.011G133700.v4.1	2.44271	0.618434		Potri.015G024200.v4.1	2.81255	1.93758		Potri.011G041112.v4.1	-2.20496	3.41036
Potri.015G008050.v4.1	2.43296	0.930363		Potri.010G125300.v4.1	2.80735	2.23385		Potri.001G407900.v4.1	-2.20208	2.14712
Potri.005G144000.v4.1	2.42768	0.46224		Potri.012G139300.v4.1	2.80588	6.3554		Potri.010G137300.v4.1	-2.20073	3.55733
Potri.001G114000.v4.1	2.42603	1.11595		Potri.006G210325.v4.1	2.80507	2.45505		Potri.003G070200.v4.1	-2.19197	3.23205
Potri.018G088100.v4.1	2.42381	0.89595		Potri.015G106101.v4.1	2.80305	1.779		Potri.002G080500.v4.1	-2.18256	2.67415
Potri.005G224800.v4.1	2.42011	0.956365		Potri.018G009200.v4.1	2.80204	2.809		Potri.019G093400.v4.1	-2.17781	2.25481
Potri.008G176600.v4.1	2.40352	0.850957		Potri.016G128800.v4.1	2.79892	2.92095		Potri.019G057901.v4.1	-2.17639	2.28409
Potri.001G186050.v4.1	2.39855	0.472103		Potri.015G089800.v4.1	2.79769	1.85144		Potri.005G061600.v4.1	-2.17582	3.65894
Potri.013G117000.v4.1	2.39822	1.09168		Potri.003G086600.v4.1	2.79483	5.62681		Potri.014G088400.v4.1	-2.17369	4.45671
Potri.005G106300.v4.1	2.38809	1.06937		Potri.001G024900.v4.1	2.79402	1.38876		Potri.007G073800.v4.1	-2.17266	1.79155
Potri.002G217100.v4.1	2.38414	0.784273		Potri.019G040500.v4.1	2.79287	4.9157		Potri.010G239500.v4.1	-2.17105	2.92573
Potri.017G152000.v4.1	2.38082	0.691583		Potri.001G121300.v4.1	2.79279	3.72011		Potri.004G064600.v4.1	-2.15878	3.02228
Potri.001G115200.v4.1	2.37346	0.825963		Potri.013G033200.v4.1	2.78617	3.70396		Potri.017G051300.v4.1	-2.15339	2.11485
Potri.007G062422.v4.1	2.37346	0.825963		Potri.015G103600.v4.1	2.77869	2.03277		Potri.007G116800.v4.1	-2.15258	1.83834
Potri.003G207500.v4.1	2.34915	1.0007		Potri.004G014700.v4.1	2.77775	1.70031		Potri.003G080200.v4.1	-2.14914	1.73815
Potri.016G069400.v4.1	2.34873	0.786817		Potri.015G003600.v4.1	2.76764	3.65807		Potri.001G153800.v4.1	-2.14505	1.75072
Potri.009G045900.v4.1	2.34611	0.664385		Potri.006G166701.v4.1	2.76252	4.15446		Potri.012G078900.v4.1	-2.13916	3.74081
Potri.004G101400.v4.1	2.34611	0.473164		Potri.011G146600.v4.1	2.75899	2.36368		Potri.007G065400.v4.1	-2.13556	2.43213
Potri.009G022650.v4.1	2.32599	0.335114		Potri.010G234200.v4.1	2.75736	2.2479		Potri.004G206300.v4.1	-2.13437	5.97462
Potri.012G005600.v4.1	2.32599	0.335114		Potri.012G002500.v4.1	2.75708	4.398		Potri.008G077900.v4.1	-2.1303	3.96567
Potri.013G160200.v4.1	2.3061	0.608348		Potri.013G043100.v4.1	2.75143	3.86607		Potri.014G124700.v4.1	-2.12948	2.62129
Potri.001G274600.v4.1	2.3061	0.470801		Potri.011G102450.v4.1	2.7512	1.78321		Potri.001G058900.v4.1	-2.12677	4.96938
Potri.001G157750.v4.1	2.30373	0.693735		Potri.002G180600.v4.1	2.75112	1.77035		Potri.010G003200.v4.1	-2.12282	4.83922
Potri.016G037300.v4.1	2.30349	0.616132		Potri.015G000500.v4.1	2.74265	2.32312		Potri.006G000600.v4.1	-2.121	4.73358
Potri.013G037800.v4.1	2.30345	0.417333		Potri.004G032400.v4.1	2.73997	5.7144		Potri.005G100600.v4.1	-2.12075	1.4098
Potri.003G071100.v4.1	2.30218	0.818952		Potri.001G112100.v4.1	2.73962	2.69103		Potri.004G172300.v4.1	-2.11755	1.62435
Potri.018G003650.v4.1	2.29057	0.71778		Potri.016G017300.v4.1	2.73671	3.28261		Potri.007G093850.v4.1	-2.11433	2.03678
Potri.013G144300.v4.1	2.28023	0.964004		Potri.002G020101.v4.1	2.73211	4.3966		Potri.010G008020.v4.1	-2.11409	3.8342
Potri.015G020450.v4.1	2.27612	0.548959		Potri.014G117100.v4.1	2.72905	1.55912		Potri.013G151300.v4.1	-2.11385	1.71863
Potri.016G034800.v4.1	2.27392	0.960379		Potri.004G001400.v4.1	2.72661	1.77562		Potri.002G191000.v4.1	-2.11227	3.98028
Potri.009G151900.v4.1	2.27232	0.916233		Potri.002G069400.v4.1	2.72448	2.41828		Potri.010G002600.v4.1	-2.11112	2.7964
Potri.011G129000.v4.1	2.27232	0.434469		Potri.015G024150.v4.1	2.72338	1.77406		Potri.008G121500.v4.1	-2.10595	2.44638
Potri.016G123700.v4.1	2.26914	0.514517		Potri.010G053800.v4.1	2.72326	1.50653		Potri.001G280200.v4.1	-2.08772	3.19923
Potri.017G056201.v4.1	2.26849	0.713695		Potri.015G015650.v4.1	2.71849	1.60591		Potri.012G014966.v4.1	-2.08466	1.74936
Potri.001G173600.v4.1	2.2647	1.09039		Potri.007G007800.v4.1	2.71197	1.41379		Potri.006G173600.v4.1	-2.07973	2.76507
Potri.016G031300.v4.1	2.26236	1.01762		Potri.008G212300.v4.1	2.71163	2.65986		Potri.001G348000.v4.1	-2.07912	2.37218
Potri.015G108700.v4.1	2.24595	1.12226		Potri.010G108900.v4.1	2.70712	1.97654		Potri.017G049500.v4.1	-2.07718	1.33824
Potri.009G162800.v4.1	2.24377	1.22509		Potri.002G180700.v4.1	2.70496	1.3047		Potri.010G009750.v4.1	-2.06579	1.92956
Potri.017G110800.v4.1	2.24185	0.92895		Potri.014G080200.v4.1	2.70006	3.00971		Potri.010G010416.v4.1	-2.06437	1.95692
Potri.012G031000.v4.1	2.24138	0.807469		Potri.007G081350.v4.1	2.69604	1.59561		Potri.012G001000.v4.1	-2.05605	3.65373
Potri.007G114200.v4.1	2.24101	0.601726		Potri.007G061741.v4.1	2.69581	1.89717		Potri.001G001100.v4.1	-2.05023	1.73968
Potri.003G196766.v4.1	2.23962	1.21105		Potri.005G228700.v4.1	2.69517	2.08764		Potri.011G151200.v4.1	-2.04524	4.19888
Potri.007G062021.v4.1	2.23545	0.753725		Potri.019G025900.v4.1	2.69433	2.11962		Potri.009G118800.v4.1	-2.03772	4.7455
Potri.003G103100.v4.1	2.23217	0.635111		Potri.016G042700.v4.1	2.69218	2.90741		Potri.010G236800.v4.1	-2.03633	3.16156
Potri.007G130200.v4.1	2.22561	0.602455		Potri.005G180200.v4.1	2.69215	3.72099		Potri.016G067700.v4.1	-2.0353	3.31164
Potri.011G019500.v4.1	2.21835	1.18431		Potri.002G113700.v4.1	2.69167	1.53592		Potri.001G471100.v4.1	-2.03249	4.52263
Potri.012G017400.v4.1	2.21353	0.824369		Potri.006G218850.v4.1	2.69166	1.76482		Potri.011G049900.v4.1	-2.02999	1.42438
Potri.017G046750.v4.1	2.21254	0.602912		Potri.008G020100.v4.1	2.67941	5.02581		Potri.010G076700.v4.1	-2.02938	4.57518
Potri.017G120000.v4.1	2.20732	0.518678		Potri.001G092900.v4.1	2.67755	1.34415		Potri.005G129100.v4.1	-2.02767	1.47663
Potri.002G140800.v4.1	2.20678	1.07057		Potri.002G038500.v4.1	2.67203	2.61673		Potri.002G110000.v4.1	-2.02142	1.51175
Potri.018G025400.v4.1	2.2062	0.601084		Potri.006G218200.v4.1	2.65264	2.38356		Potri.013G011500.v4.1	-2.02071	4.41783
Potri.003G128901.v4.1	2.19858	0.574461		Potri.017G041400.v4.1	2.65239	3.1347		Potri.003G193250.v4.1	-2.01908	1.56468
Potri.015G024100.v4.1	2.19712	0.735523		Potri.008G108400.v4.1	2.65136	3.29036		Potri.015G093100.v4.1	-2.01749	1.67343
Potri.013G070350.v4.1	2.19592	0.899828		Potri.002G085600.v4.1	2.64895	2.90649		Potri.008G121700.v4.1	-2.00938	1.40566
Potri.007G100100.v4.1	2.19438	0.686236		Potri.007G029100.v4.1	2.64883	2.17145		Potri.015G014000.v4.1	-2.00849	6.3831
Potri.006G002301.v4.1	2.18827	0.50183		Potri.007G010200.v4.1	2.64819	5.18374		Potri.007G103800.v4.1	-2.00815	1.9835
Potri.002G073500.v4.1	-2.51991	1.29675		Potri.003G138600.v4.1	2.64343	2.31392		Potri.003G057200.v4.1	-1.99588	2.70065
Potri.006G187600.v4.1	-3.33439	1.29633		Potri.010G109100.v4.1	2.63702	3.313		Potri.001G440200.v4.1	-1.99509	2.77841
Potri.004G139700.v4.1	-3.21576	1.2911		Potri.001G015400.v4.1	2.6323	2.26393
Potri.010G121350.v4.1	-2.71234	1.27508		Potri.005G185800.v4.1	2.62704	3.60109
Potri.008G090400.v4.1	-2.41238	1.26037		Potri.009G112430.v4.1	2.62204	1.99076
Potri.005G007900.v4.1	-2.2932	1.24774		Potri.T011301.v4.1	2.61927	2.41541
Potri.019G093800.v4.1	-2.40474	1.24702		Potri.011G044600.v4.1	2.61609	2.32112
Potri.002G208500.v4.1	-2.62387	1.23254		Potri.016G004851.v4.1	2.61518	1.58442
Potri.014G037500.v4.1	-4.03203	1.22427		Potri.004G018500.v4.1	2.61434	2.3931
Potri.005G066200.v4.1	-3.24055	1.22174		Potri.001G132500.v4.1	2.5968	4.15138
Potri.019G016700.v4.1	-3.54572	1.213		Potri.003G092700.v4.1	2.5896	2.94912
Potri.009G034150.v4.1	-2.26869	1.21222		Potri.008G021766.v4.1	2.58575	2.48364
Potri.003G187601.v4.1	-2.4021	1.19458		Potri.013G152700.v4.1	2.58457	1.70452
Potri.T124406.v4.1	-2.51187	1.17967		Potri.011G112900.v4.1	2.58456	4.10878
Potri.017G003251.v4.1	-4.4905	1.17799		Potri.008G217700.v4.1	2.58224	1.86705
Potri.008G099900.v4.1	-2.46418	1.16086		Potri.013G156400.v4.1	2.5816	3.41304
Potri.014G030200.v4.1	-2.57559	1.15461		Potri.005G176000.v4.1	2.57747	2.31898
Potri.001G058500.v4.1	-3.04398	1.15095		Potri.005G057000.v4.1	2.57635	1.45098
Potri.002G072700.v4.1	-2.09989	1.14218		Potri.003G173500.v4.1	2.57328	1.87142
Potri.004G144200.v4.1	-3.49457	1.13697		Potri.015G030700.v4.1	2.56915	3.57444
Potri.001G213100.v4.1	-2.93906	1.13538		Potri.007G027900.v4.1	2.5647	2.9841
Potri.002G040200.v4.1	-2.51629	1.13509		Potri.004G086700.v4.1	2.56243	1.76272
Potri.018G141700.v4.1	-3.46635	1.13107		Potri.001G173700.v4.1	2.5565	5.24036
Potri.018G121800.v4.1	-2.57474	1.12044		Potri.005G239150.v4.1	2.54738	1.66587
Potri.001G303100.v4.1	-3.85475	1.11253		Potri.017G075800.v4.1	2.54339	2.58766
Potri.003G197100.v4.1	-2.3198	1.11185		Potri.009G114800.v4.1	2.53548	1.78049
Potri.013G121550.v4.1	-3.4239	1.11168		Potri.011G002400.v4.1	2.53183	2.93344
Potri.004G200500.v4.1	-3.28226	1.10382		Potri.004G230100.v4.1	2.53108	7.03099
Potri.008G034000.v4.1	-2.32459	1.10236		Potri.013G056500.v4.1	2.52054	3.68156
Potri.019G077200.v4.1	-2.64525	1.09405		Potri.012G061366.v4.1	2.51931	1.5817
Potri.010G007866.v4.1	-4.03083	1.09009		Potri.014G026500.v4.1	2.51867	3.81724
Potri.017G083700.v4.1	-2.53007	1.08759		Potri.013G036600.v4.1	2.51258	3.77372
Potri.019G078600.v4.1	-2.06482	1.0755		Potri.006G165500.v4.1	2.49774	7.39063
Potri.004G170274.v4.1	-2.95341	1.07252		Potri.013G101100.v4.1	2.49633	1.47851
Potri.001G270300.v4.1	-3.68097	1.07138		Potri.007G031800.v4.1	2.49496	2.56335
Potri.014G030100.v4.1	-2.62962	1.06853		Potri.009G123600.v4.1	2.49476	4.14495
Potri.006G006800.v4.1	-3.90439	1.06825		Potri.001G419400.v4.1	2.49476	1.87695
Potri.015G018800.v4.1	-2.52616	1.06499		Potri.010G230433.v4.1	2.4896	3.01564
Potri.005G183000.v4.1	-2.23306	1.05516		Potri.019G088600.v4.1	2.48899	2.53087
Potri.008G079066.v4.1	-2.01558	1.0467		Potri.011G155350.v4.1	2.4882	1.65582
Potri.002G169350.v4.1	-2.46387	1.04632		Potri.011G061700.v4.1	2.48027	2.43516
Potri.017G084000.v4.1	-5.05879	1.01974		Potri.003G111400.v4.1	2.47774	3.14861
Potri.012G024200.v4.1	-2.93131	1.00963		Potri.005G008200.v4.1	2.47498	1.9508
Potri.012G124888.v4.1	-2.71519	1.00594		Potri.005G074300.v4.1	2.47064	4.46491
Potri.009G088466.v4.1	-3.05482	1.00396		Potri.002G241500.v4.1	2.46985	1.98442
Potri.006G246401.v4.1	-3.09177	0.999175		Potri.001G082900.v4.1	2.46976	3.63641
Potri.010G008009.v4.1	-2.11392	0.992398		Potri.018G019800.v4.1	2.46869	2.17062
Potri.011G134600.v4.1	-2.25964	0.983659		Potri.008G165600.v4.1	2.46502	2.95145
Potri.011G106200.v4.1	-2.2311	0.979126		Potri.007G039500.v4.1	2.46351	2.84868
Potri.012G017760.v4.1	-2.12172	0.975174		Potri.004G015034.v4.1	2.46302	1.31227
Potri.005G150425.v4.1	-2.75536	0.965305		Potri.016G066900.v4.1	2.46057	1.45549
Potri.014G103000.v4.1	-2.31363	0.963654		Potri.014G178800.v4.1	2.45877	1.54478
Potri.006G013400.v4.1	-2.19417	0.961933		Potri.006G112500.v4.1	2.45455	1.88951
Potri.004G010000.v4.1	-2.9224	0.956963		Potri.003G088100.v4.1	2.45133	1.48975
Potri.007G009300.v4.1	-2.31914	0.953941		Potri.006G166800.v4.1	2.44695	4.53013
Potri.004G192000.v4.1	-3.02323	0.946032		Potri.006G007100.v4.1	2.44278	5.82311
Potri.T125208.v4.1	-3.18614	0.940134		Potri.018G120827.v4.1	2.44242	3.87709
Potri.004G075300.v4.1	-2.06637	0.940103		Potri.017G124700.v4.1	2.44128	1.42994
Potri.009G166400.v4.1	-2.75035	0.938283		Potri.006G161100.v4.1	2.43879	3.12936
Potri.014G012600.v4.1	-2.60936	0.933905		Potri.017G142882.v4.1	2.43589	2.47174
Potri.010G135600.v4.1	-2.30146	0.929185		Potri.004G138000.v4.1	2.43374	2.75652
Potri.015G057200.v4.1	-2.47468	0.928098		Potri.001G112900.v4.1	2.43116	1.50418
Potri.001G266900.v4.1	-2.11651	0.917319		Potri.012G049500.v4.1	2.43014	4.0563
Potri.003G053700.v4.1	-3.12017	0.91664		Potri.008G058200.v4.1	2.42755	1.70336
Potri.010G208100.v4.1	-2.34705	0.914124		Potri.001G137100.v4.1	2.42133	3.78201
Potri.004G126901.v4.1	-2.02203	0.906599		Potri.004G219450.v4.1	2.42054	2.4072
Potri.001G326000.v4.1	-2.14257	0.899895		Potri.005G039900.v4.1	2.42045	1.86359
Potri.017G066200.v4.1	-2.07664	0.897452		Potri.013G101000.v4.1	2.41729	3.35977
Potri.008G093200.v4.1	-2.57817	0.891801		Potri.018G140401.v4.1	2.41632	3.51101
Potri.001G389650.v4.1	-2.88643	0.881844		Potri.012G042300.v4.1	2.41428	2.43815
Potri.018G112400.v4.1	-2.48368	0.87964		Potri.016G017100.v4.1	2.41357	4.6792
Potri.001G109300.v4.1	-2.86067	0.875156		Potri.010G059200.v4.1	2.41043	2.31443
Potri.004G152300.v4.1	-3.23464	0.869953		Potri.003G103900.v4.1	2.41025	2.26642
Potri.007G019700.v4.1	-2.39328	0.868392		Potri.005G259100.v4.1	2.41019	2.04971
Potri.010G007844.v4.1	-2.02425	0.861587		Potri.009G104000.v4.1	2.41003	2.27892
Potri.001G142250.v4.1	-2.11119	0.859766		Potri.014G144500.v4.1	2.40881	1.7094
Potri.007G003600.v4.1	-3.52621	0.857836		Potri.015G054000.v4.1	2.40196	4.15512
Potri.004G159100.v4.1	-1.99891	0.85691		Potri.003G174300.v4.1	2.38875	3.50037
Potri.003G179301.v4.1	-2.19143	0.844982		Potri.002G009400.v4.1	2.38721	2.67725
Potri.003G014750.v4.1	-2.27625	0.82869		Potri.007G114375.v4.1	2.386	3.11321
Potri.010G239800.v4.1	-2.04953	0.827517		Potri.012G011500.v4.1	2.383	1.52658
Potri.008G028500.v4.1	-2.10825	0.811392		Potri.001G285750.v4.1	2.37927	2.4038
Potri.001G324600.v4.1	-2.58496	0.807092		Potri.018G126500.v4.1	2.37884	3.52117
Potri.004G016800.v4.1	-2.37239	0.796687		Potri.002G102300.v4.1	2.37638	1.41348
Potri.019G061900.v4.1	-2.70725	0.795411		Potri.013G160900.v4.1	2.37504	1.74692
Potri.002G126900.v4.1	-2.0853	0.792069		Potri.005G002100.v4.1	2.37482	4.11871
Potri.010G072000.v4.1	-2.04845	0.782434		Potri.016G041301.v4.1	2.37331	1.32066
Potri.007G117302.v4.1	-2.41634	0.777232		Potri.003G010697.v4.1	2.37219	2.13968
Potri.010G212800.v4.1	-2.85992	0.76592		Potri.014G162000.v4.1	2.36665	3.20067
Potri.018G011650.v4.1	-2.00507	0.764008		Potri.014G088000.v4.1	2.36464	2.06631
Potri.008G051000.v4.1	-2.60848	0.752986		Potri.001G460600.v4.1	2.35913	2.00758
Potri.015G116300.v4.1	-2.36053	0.752802		Potri.015G108800.v4.1	2.35643	2.95376
Potri.012G064850.v4.1	-2.17179	0.752259		Potri.006G207300.v4.1	2.35563	1.52928
Potri.011G012851.v4.1	-2.0557	0.751231		Potri.016G016900.v4.1	2.35362	2.33603
Potri.010G074201.v4.1	-2.28728	0.733407		Potri.008G127200.v4.1	2.35315	2.1906
Potri.015G127400.v4.1	-2.08295	0.727367		Potri.007G030500.v4.1	2.35223	3.69778
Potri.002G014000.v4.1	-2.30686	0.726164		Potri.015G059700.v4.1	2.34891	3.15196
Potri.014G107700.v4.1	-3.11476	0.716232		Potri.002G203500.v4.1	2.34685	3.53816
Potri.010G103600.v4.1	-2.31274	0.708113		Potri.005G098200.v4.1	2.34465	2.50669
Potri.012G095700.v4.1	-2.12553	0.703155		Potri.013G087000.v4.1	2.34215	3.74804
Potri.012G109900.v4.1	-3.62339	0.695587		Potri.019G082600.v4.1	2.33982	1.42797
Potri.004G222800.v4.1	-2.77557	0.693615		Potri.006G073400.v4.1	2.33881	2.06108
Potri.003G069802.v4.1	-2.00571	0.690717		Potri.003G179000.v4.1	2.3369	1.9366
Potri.008G089000.v4.1	-2.04808	0.672297		Potri.005G082100.v4.1	2.32332	2.93604
Potri.002G012600.v4.1	-2.59714	0.665502		Potri.012G071200.v4.1	2.32193	1.4254
Potri.009G034001.v4.1	-2.04791	0.641385		Potri.001G107600.v4.1	2.31582	3.43104
Potri.001G270400.v4.1	-2.3661	0.636524		Potri.007G141125.v4.1	2.31436	4.91681
Potri.019G023004.v4.1	-3.16993	0.635284		Potri.019G132201.v4.1	2.31315	5.76999
Potri.013G129900.v4.1	-2.78624	0.631167		Potri.002G070500.v4.1	2.31121	3.67838
Potri.010G219300.v4.1	-2.40867	0.627942		Potri.001G017900.v4.1	2.30838	5.00242
Potri.006G038000.v4.1	-2.87582	0.618207		Potri.011G113100.v4.1	2.29132	2.26907
Potri.013G162100.v4.1	-2.75002	0.605173		Potri.016G023340.v4.1	2.2892	5.00739
Potri.016G076000.v4.1	-2.28226	0.581641		Potri.019G075500.v4.1	2.28909	2.13066
Potri.002G171800.v4.1	-2.33684	0.579061		Potri.008G002900.v4.1	2.28623	2.99065
Potri.002G255700.v4.1	-2.0889	0.566555		Potri.014G038100.v4.1	2.28608	1.94268
Potri.015G020000.v4.1	-2.51969	0.563616		Potri.012G038400.v4.1	2.27888	1.42353
Potri.004G201100.v4.1	-2.97223	0.557221		Potri.004G096000.v4.1	2.27828	3.49722
Potri.017G146000.v4.1	-2.97534	0.557023		Potri.002G002100.v4.1	2.27601	3.45034
Potri.004G014450.v4.1	-2.38414	0.552181		Potri.010G071500.v4.1	2.27517	3.45069
Potri.009G035601.v4.1	-2.14526	0.548085		Potri.005G213500.v4.1	2.27358	1.63186
Potri.010G212501.v4.1	-2.6172	0.546251		Potri.001G077280.v4.1	2.27311	4.10412
Potri.011G125751.v4.1	-2.6172	0.546251		Potri.001G061900.v4.1	2.27266	1.40763
Potri.005G176100.v4.1	-2.14444	0.546164		Potri.018G124400.v4.1	2.26607	1.84439
Potri.001G116200.v4.1	-2.35098	0.535595		Potri.015G028000.v4.1	2.26593	2.19244
Potri.003G052600.v4.1	-2.58026	0.531526		Potri.015G100800.v4.1	2.26555	2.5335
Potri.019G056000.v4.1	-2.10604	0.530838		Potri.014G135560.v4.1	2.26464	2.62229
Potri.012G052200.v4.1	-3.4021	0.528067		Potri.001G218800.v4.1	2.26241	2.85649
Potri.002G194800.v4.1	-2.16448	0.519157		Potri.014G171500.v4.1	2.25741	2.0118
Potri.003G183150.v4.1	-2.38553	0.498188		Potri.010G087300.v4.1	2.25492	2.8687
Potri.017G145550.v4.1	-2	0.487649		Potri.019G120000.v4.1	2.25378	4.17195
Potri.010G212000.v4.1	-2.15628	0.487515		Potri.001G079800.v4.1	2.24796	2.57289
Potri.015G107925.v4.1	-2.15628	0.487515		Potri.009G127800.v4.1	2.24401	3.34688
Potri.007G095700.v4.1	-2.84868	0.486897		Potri.004G128701.v4.1	2.24194	1.50596
Potri.005G185500.v4.1	-2.26849	0.482657		Potri.001G168000.v4.1	2.24038	1.82057
Potri.017G016900.v4.1	-2.27631	0.47127		Potri.019G063700.v4.1	2.23841	2.04695
Potri.014G074100.v4.1	-3.99767	0.461313		Potri.001G139700.v4.1	2.23538	4.12751
Potri.004G028100.v4.1	-2.51396	0.454362		Potri.012G144500.v4.1	2.22934	2.7028
Potri.013G154000.v4.1	-2.52268	0.434498		Potri.002G100500.v4.1	2.22803	1.32994
Potri.001G270600.v4.1	-3.46392	0.42722		Potri.015G042200.v4.1	2.2216	1.86553
Potri.016G088000.v4.1	-2.17668	0.422277		Potri.006G118500.v4.1	2.22072	1.80945
Potri.008G164250.v4.1	-2.42025	0.412949		Potri.015G065700.v4.1	2.2188	2.14741
Potri.012G133000.v4.1	-2.12982	0.410948		Potri.001G158400.v4.1	2.21583	3.49815
Potri.006G236000.v4.1	-2.90526	0.402076		Potri.006G007200.v4.1	2.21297	5.34138
Potri.010G072300.v4.1	-2.48287	0.401295		Potri.001G017500.v4.1	2.20564	2.94236
Potri.005G233300.v4.1	-3.2421	0.40082		Potri.001G098100.v4.1	2.2052	2.29036
Potri.010G006200.v4.1	-2.22588	0.400112		Potri.015G128200.v4.1	2.20425	1.97122
Potri.001G270500.v4.1	-3.22277	0.388854		Potri.017G118250.v4.1	2.19411	2.02994
Potri.019G007600.v4.1	-2.66091	0.362572		Potri.010G213400.v4.1	2.1881	1.49341
Potri.017G052600.v4.1	-2.40014	0.354997		Potri.003G049300.v4.1	2.1864	2.14792
Potri.019G011302.v4.1	-2.48368	0.347058		Potri.015G109700.v4.1	2.18638	4.84329
Potri.007G135100.v4.1	-2.13002	0.33565		Potri.012G071400.v4.1	2.18236	1.96703
Potri.005G066950.v4.1	-2.31786	0.334463		Potri.017G093833.v4.1	2.17688	2.94464
Potri.003G186300.v4.1	-2.29228	0.332391		Potri.001G109901.v4.1	2.1765	3.01301
Potri.008G108500.v4.1	-2.29228	0.332391		Potri.001G127600.v4.1	2.17442	4.27185
Potri.010G012400.v4.1	-2.29228	0.332391		Potri.002G061100.v4.1	2.17256	4.17112
Potri.015G117700.v4.1	-2.20082	0.324685		Potri.016G142000.v4.1	2.16822	2.74818
Potri.002G147200.v4.1	-2.16993	0.321974		Potri.001G416400.v4.1	2.1649	2.12226
Potri.002G157800.v4.1	-2.02518	0.308519		Potri.009G050500.v4.1	2.16367	2.34513
Potri.001G235500.v4.1	2.18724	1.11307		Potri.006G022500.v4.1	2.15816	2.38533
Potri.012G072300.v4.1	2.18611	1.04358		Potri.014G014000.v4.1	2.15655	2.0039
Potri.010G080800.v4.1	2.16993	0.501391		Potri.004G146000.v4.1	2.15614	2.25473
Potri.014G180300.v4.1	2.16701	0.591231		Potri.003G129100.v4.1	2.15289	1.79125
Potri.017G003400.v4.1	2.16155	1.17396		Potri.007G114525.v4.1	2.1528	2.42934
Potri.002G186600.v4.1	2.16034	1.01672		Potri.010G085600.v4.1	2.15235	1.68631
Potri.003G132700.v4.1	2.15785	1.1926		Potri.006G179300.v4.1	2.15183	4.53911
Potri.001G372500.v4.1	2.15528	1.11962		Potri.015G140800.v4.1	2.14849	7.04439
Potri.010G142250.v4.1	2.15313	0.968194		Potri.007G011200.v4.1	2.1451	3.42704
Potri.015G053000.v4.1	2.1531	0.688672		Potri.017G000700.v4.1	2.14274	3.47996
Potri.010G044200.v4.1	2.15086	0.920452		Potri.017G139650.v4.1	2.14174	2.29493
Potri.001G116350.v4.1	2.14975	0.628591		Potri.005G128200.v4.1	2.13794	1.30701
Potri.018G105700.v4.1	2.14975	0.491329		Potri.015G109100.v4.1	2.13507	1.66814
Potri.010G079400.v4.1	2.14938	1.0537		Potri.006G105600.v4.1	2.13139	1.72918
Potri.001G341000.v4.1	2.1485	1.15237		Potri.011G041600.v4.1	2.12888	1.6701
Potri.016G003066.v4.1	2.14827	0.457938		Potri.006G104100.v4.1	2.12629	1.60144
Potri.009G007100.v4.1	2.1471	0.929952		Potri.011G163932.v4.1	2.12602	2.95493
Potri.017G030600.v4.1	2.13867	0.955105		Potri.004G176750.v4.1	2.12564	4.5631
Potri.002G025800.v4.1	2.13663	0.61384		Potri.007G074850.v4.1	2.12338	2.68236
Potri.017G107100.v4.1	2.12217	1.2078		Potri.006G205400.v4.1	2.11865	2.20659
Potri.001G083200.v4.1	2.11971	0.661165		Potri.018G041000.v4.1	2.11829	1.39753
Potri.001G270900.v4.1	2.11704	0.317205		Potri.007G088358.v4.1	2.11469	2.29021
Potri.012G011800.v4.1	2.11548	0.61424		Potri.007G088222.v4.1	2.11248	2.1876
Potri.019G023006.v4.1	2.11298	0.316832		Potri.014G161200.v4.1	2.11201	1.71712
Potri.017G147500.v4.1	2.10796	0.876228		Potri.005G014300.v4.1	2.10406	3.28408
Potri.013G062301.v4.1	2.10784	1.12288		Potri.003G060300.v4.1	2.10121	3.14574
Potri.006G089800.v4.1	2.10275	1.21223		Potri.002G065300.v4.1	2.09835	3.17687
Potri.005G208500.v4.1	2.10128	0.690966		Potri.017G005400.v4.1	2.0981	1.88168
Potri.001G130601.v4.1	2.09592	0.946925		Potri.019G124300.v4.1	2.09802	2.24106
Potri.006G022800.v4.1	2.09294	1.17596		Potri.007G011500.v4.1	2.09252	3.45929
Potri.011G078900.v4.1	2.0915	0.398319		Potri.005G071100.v4.1	2.08828	2.77719
Potri.010G079300.v4.1	2.09026	0.666106		Potri.019G118101.v4.1	2.08788	3.25355
Potri.016G097400.v4.1	2.08866	0.453055		Potri.011G157900.v4.1	2.08746	2.10121
Potri.018G074050.v4.1	2.08526	1.02386		Potri.001G305200.v4.1	2.08653	1.41782
Potri.018G019700.v4.1	2.08185	0.790534		Potri.017G108300.v4.1	2.08638	2.08577
Potri.004G074750.v4.1	2.07662	0.514352		Potri.001G227300.v4.1	2.0786	1.36949
Potri.012G116900.v4.1	2.07662	0.514352		Potri.006G065500.v4.1	2.07662	2.67644
Potri.016G088300.v4.1	2.07662	0.514352		Potri.001G007100.v4.1	2.07351	1.78883
Potri.014G047101.v4.1	2.07116	0.853493		Potri.012G043200.v4.1	2.06992	3.3745
Potri.006G271901.v4.1	2.07039	0.312858		Potri.019G088900.v4.1	2.06922	1.40274
Potri.008G084300.v4.1	2.07039	0.312858		Potri.005G040000.v4.1	2.0671	4.21362
Potri.013G070300.v4.1	2.07039	0.312858		Potri.017G123400.v4.1	2.0651	1.63433
Potri.017G106601.v4.1	2.07039	0.312858		Potri.005G175300.v4.1	2.06134	1.50531
Potri.003G140233.v4.1	2.07004	0.987632		Potri.018G038100.v4.1	2.06113	3.71742
Potri.016G076100.v4.1	2.06789	0.888418		Potri.019G018200.v4.1	2.05527	1.38855
Potri.002G083800.v4.1	2.06609	0.808823		Potri.019G126400.v4.1	2.04308	1.48219
Potri.010G072600.v4.1	2.06413	0.343165		Potri.012G132100.v4.1	2.0373	3.00799
Potri.005G092200.v4.1	2.06002	0.747536		Potri.012G033500.v4.1	2.03661	1.80069
Potri.015G112400.v4.1	2.05341	0.930167		Potri.006G142600.v4.1	2.0366	3.1585
Potri.004G202900.v4.1	2.04817	1.16492		Potri.001G282100.v4.1	2.03492	2.10568
Potri.012G121504.v4.1	2.04519	1.08342		Potri.012G142000.v4.1	2.03387	2.39828
Potri.011G083900.v4.1	2.0449	1.22032		Potri.015G054600.v4.1	2.03347	3.31851
Potri.004G014401.v4.1	2.03882	0.496449		Potri.006G251000.v4.1	2.03178	3.03798
Potri.010G083751.v4.1	2.03882	0.496449		Potri.004G224600.v4.1	2.03039	1.50155
Potri.003G120101.v4.1	2.03513	0.736947		Potri.006G023700.v4.1	2.02905	2.24177
Potri.005G190300.v4.1	2.03242	0.496115		Potri.005G161700.v4.1	2.02124	1.46458
Potri.016G020700.v4.1	2.03242	0.496115		Potri.003G150700.v4.1	2.02016	2.33762
Potri.017G009500.v4.1	2.03197	1.21422		Potri.007G098800.v4.1	2.01807	3.44208
Potri.008G156600.v4.1	2.03185	0.590865		Potri.017G154800.v4.1	2.01731	2.5372
Potri.008G042900.v4.1	2.03161	1.03894		Potri.010G111000.v4.1	2.01426	1.81403
Potri.010G071700.v4.1	2.03016	0.463821		Potri.002G142200.v4.1	2.01424	1.81848
Potri.001G413000.v4.1	2.02834	0.725943		Potri.004G176950.v4.1	2.01223	4.52804
Potri.011G153400.v4.1	2.02633	0.491077		Potri.016G102900.v4.1	2.0105	4.27194
Potri.006G139700.v4.1	2.02606	1.27609		Potri.017G130300.v4.1	2.00666	2.9648
Potri.017G066860.v4.1	2.02512	0.357788		Potri.015G034100.v4.1	2.00268	5.63231
Potri.009G008100.v4.1	2.02504	0.790876		Potri.014G148200.v4.1	2.00184	4.24129
Potri.013G011950.v4.1	2.01306	0.958263		Potri.015G078801.v4.1	2	1.95621
Potri.013G042750.v4.1	2.01217	0.561497		Potri.003G148400.v4.1	1.99835	3.46457
Potri.006G277000.v4.1	2.0098	0.558598		Potri.004G137200.v4.1	1.99624	2.64967
Potri.014G003150.v4.1	2.00974	1.22707		Potri.007G003000.v4.1	1.99542	2.17702
Potri.013G122400.v4.1	2.00968	1.10709
Potri.008G048300.v4.1	2.00749	0.536215
Potri.003G029500.v4.1	2	0.306048
Potri.003G032400.v4.1	1.99825	0.988165
Potri.011G130850.v4.1	1.99713	0.458114
Potri.005G192000.v4.1	1.99685	0.842234
Potri.001G302400.v4.1	1.99343	0.509359
Potri.009G019900.v4.1	1.99343	0.509359
Potri.017G121200.v4.1	1.99343	0.509359
Potri.018G129400.v4.1	1.99343	0.509359
Potri.004G141200.v4.1	1.99124	2.02265
Potri.007G143700.v4.1	1.99118	1.5815
Potri.014G050532.v4.1	1.99013	2.89599
Potri.012G048700.v4.1	1.98863	2.16251
Potri.005G013800.v4.1	1.98755	3.29824
Potri.011G146000.v4.1	1.9856	0.364695
Potri.004G015600.v4.1	1.98125	2.68552
Potri.014G118200.v4.1	1.98046	5.67103
Potri.014G154200.v4.1	1.98014	2.18227
Potri.010G103300.v4.1	1.97968	3.07037
Potri.013G082066.v4.1	1.97834	0.898032
Potri.011G020900.v4.1	1.97392	2.92306
Potri.014G071200.v4.1	1.97383	1.24108
Potri.010G070301.v4.1	1.97286	0.954662
Potri.008G209800.v4.1	1.97116	2.04046
Potri.002G202600.v4.1	1.96995	1.02227
Potri.010G188600.v4.1	1.96959	1.89502
Potri.006G129700.v4.1	1.96919	0.742373
Potri.011G128600.v4.1	1.96919	0.742373
Potri.012G141000.v4.1	1.96879	3.10112
Potri.011G000500.v4.1	1.96829	1.60308
Potri.006G186800.v4.1	1.96694	1.34768
Potri.010G118200.v4.1	1.96669	0.568085
Potri.009G072900.v4.1	1.96568	3.83192
Potri.003G206501.v4.1	1.96324	0.958193
Potri.005G223600.v4.1	1.96267	2.68817
Potri.007G022300.v4.1	1.9623	0.906227
Potri.011G024300.v4.1	1.96208	0.768437
Potri.015G147600.v4.1	1.96176	3.03085
Potri.006G128900.v4.1	1.96143	0.86101
Potri.005G030901.v4.1	1.96011	0.458025
Potri.010G250700.v4.1	1.96011	0.458025
Potri.007G088290.v4.1	1.95971	1.23565
Potri.016G023200.v4.1	1.95891	4.46348
Potri.010G078600.v4.1	1.95672	6.64741
Potri.001G142150.v4.1	1.95335	0.457602
Potri.001G318400.v4.1	1.95335	0.301363
Potri.007G036500.v4.1	1.95335	0.301363
Potri.003G190200.v4.1	1.95269	0.938377
Potri.006G071200.v4.1	1.9515	1.33807
Potri.019G078300.v4.1	1.94923	3.54221
Potri.015G015275.v4.1	1.94914	2.03538
Potri.005G164900.v4.1	1.94882	2.11653
Potri.016G038600.v4.1	1.94719	2.81252
Potri.018G057100.v4.1	1.94708	2.72806
Potri.004G220400.v4.1	1.94633	0.391256
Potri.002G062000.v4.1	1.94509	1.95524
Potri.009G101300.v4.1	1.94094	1.05123
Potri.002G150100.v4.1	1.9386	0.741504
Potri.012G034901.v4.1	1.93772	0.531605
Potri.018G134501.v4.1	1.93772	0.417394
Potri.017G077100.v4.1	1.93766	3.25167
Potri.014G188082.v4.1	1.93725	1.82191
Potri.002G050300.v4.1	1.93687	1.3472
Potri.004G181700.v4.1	1.93581	4.20186
Potri.005G090700.v4.1	1.93488	3.10679
Potri.017G040600.v4.1	1.93426	1.24757
Potri.001G230900.v4.1	1.93398	1.57141
Potri.003G094400.v4.1	1.93231	1.50905
Potri.009G153100.v4.1	1.93191	0.674586
Potri.012G124100.v4.1	1.9315	1.44656
Potri.019G001400.v4.1	1.9298	2.62418
Potri.010G184500.v4.1	1.92682	3.79942
Potri.008G086000.v4.1	1.9266	0.679411
Potri.003G212900.v4.1	1.92427	1.67944
Potri.004G070000.v4.1	1.9238	3.94335
Potri.007G120500.v4.1	1.92108	0.56641
Potri.008G074200.v4.1	1.92076	1.17481
Potri.012G054900.v4.1	1.91773	1.4504
Potri.001G318600.v4.1	1.91714	0.990991
Potri.007G038000.v4.1	1.91578	3.27293
Potri.005G205900.v4.1	1.91359	1.28135
Potri.014G194201.v4.1	1.91213	0.85276
Potri.018G131400.v4.1	1.91213	0.85276
Potri.006G253700.v4.1	1.91089	0.56348
Potri.019G015768.v4.1	1.91011	1.42646
Potri.002G230300.v4.1	1.90398	2.52552
Potri.008G192800.v4.1	1.90337	1.44732
Potri.016G023300.v4.1	1.90233	2.22194
Potri.018G136000.v4.1	1.90144	1.17618
Potri.009G027700.v4.1	1.90044	1.64751
Potri.005G044600.v4.1	1.89982	2.79399
Potri.010G227901.v4.1	1.89931	0.52937
Potri.008G128700.v4.1	1.89831	1.17035
Potri.016G137400.v4.1	1.89749	1.64248
Potri.004G100400.v4.1	1.89612	1.01605
Potri.006G004100.v4.1	1.8951	2.05561
Potri.001G110400.v4.1	1.89495	0.491163
Potri.012G056300.v4.1	1.89482	0.876196
Potri.018G003800.v4.1	1.8946	0.753972
Potri.013G100800.v4.1	1.89103	3.33693
Potri.016G117300.v4.1	1.89086	2.30179
Potri.018G012900.v4.1	1.88988	1.29829
Potri.001G193600.v4.1	1.88853	3.40562
Potri.010G100500.v4.1	1.88798	2.99859
Potri.010G067567.v4.1	1.88723	3.68621
Potri.004G028600.v4.1	1.88671	0.726566
Potri.013G133550.v4.1	1.88671	0.726566
Potri.004G146100.v4.1	1.88336	2.00499
Potri.007G074900.v4.1	1.88308	0.89392
Potri.005G103200.v4.1	1.88276	1.93788
Potri.011G000200.v4.1	1.88251	2.51184
Potri.012G116170.v4.1	1.88199	0.897854
Potri.007G120200.v4.1	1.87958	1.08893
Potri.007G002600.v4.1	1.87944	5.09537
Potri.017G098700.v4.1	1.8786	2.88862
Potri.010G130200.v4.1	1.87856	0.293561
Potri.001G415500.v4.1	1.87759	0.508175
Potri.006G172801.v4.1	1.87759	0.508175
Potri.001G328300.v4.1	1.87529	1.34688
Potri.004G150600.v4.1	1.87527	2.78451
Potri.014G145500.v4.1	1.87267	0.970301
Potri.016G005300.v4.1	1.87179	1.35272
Potri.018G035500.v4.1	1.87158	2.66982
Potri.008G214800.v4.1	1.87035	1.95436
Potri.006G001800.v4.1	1.86933	1.8562
Potri.002G198800.v4.1	1.86888	1.76817
Potri.016G116100.v4.1	1.8649	3.26575
Potri.002G085700.v4.1	1.86143	2.82196
Potri.007G032900.v4.1	1.85847	4.16788
Potri.014G145100.v4.1	1.85781	2.22971
Potri.004G071000.v4.1	1.85715	1.7725
Potri.014G006850.v4.1	1.85706	1.4287
Potri.007G031650.v4.1	1.85666	1.30108
Potri.009G069100.v4.1	1.85666	1.64872
Potri.002G050200.v4.1	1.85623	0.822334
Potri.010G124900.v4.1	1.8559	1.50657
Potri.003G178900.v4.1	1.85318	2.31821
Potri.004G070900.v4.1	1.85218	2.64877
Potri.017G126200.v4.1	1.85152	4.00739
Potri.004G192500.v4.1	1.8505	0.855812
Potri.013G025800.v4.1	1.84997	3.46071
Potri.004G103300.v4.1	1.8493	1.01872
Potri.011G110000.v4.1	1.84825	3.01343
Potri.005G133900.v4.1	1.84688	0.631941
Potri.010G147200.v4.1	1.84633	1.34481
Potri.007G053200.v4.1	1.84455	4.31246
Potri.019G016000.v4.1	1.84231	2.57846
Potri.010G069500.v4.1	1.84216	1.3223
Potri.003G200450.v4.1	1.84168	0.511358
Potri.006G089150.v4.1	1.84142	3.21329
Potri.014G065500.v4.1	1.84142	1.87067
Potri.007G061560.v4.1	1.8413	0.738517
Potri.009G128800.v4.1	1.84089	1.57588
Potri.008G087000.v4.1	1.8403	0.955053
Potri.013G041700.v4.1	1.83894	0.45091
Potri.011G161400.v4.1	1.83861	2.44724
Potri.006G033500.v4.1	1.83712	1.96993
Potri.015G042000.v4.1	1.83642	3.61129
Potri.004G233200.v4.1	1.83565	3.41493
Potri.003G165000.v4.1	1.83112	1.8851
Potri.005G000066.v4.1	1.83068	1.24985
Potri.019G015800.v4.1	1.83023	1.25975
Potri.014G020700.v4.1	1.82986	1.35902
Potri.003G207750.v4.1	1.82952	4.51034
Potri.003G059800.v4.1	1.82927	1.66495
Potri.002G092200.v4.1	1.82597	0.492342
Potri.013G152200.v4.1	1.82597	0.492342
Potri.017G019000.v4.1	1.8258	0.797013
Potri.016G113100.v4.1	1.82555	1.00628
Potri.001G437400.v4.1	1.82524	3.67479
Potri.009G139800.v4.1	1.82443	2.00402
Potri.009G021400.v4.1	1.82056	1.15238
Potri.008G033700.v4.1	1.82018	0.689241
Potri.002G168700.v4.1	1.81935	2.21626
Potri.003G182200.v4.1	1.81908	2.02482
Potri.004G156650.v4.1	1.81708	2.1908
Potri.001G233950.v4.1	1.81688	1.66412
Potri.017G004800.v4.1	1.81688	0.88656
Potri.002G021200.v4.1	1.8165	0.590724
Potri.009G047902.v4.1	1.81562	0.976286
Potri.007G024100.v4.1	1.81491	1.10518
Potri.011G167650.v4.1	1.81488	5.8785
Potri.006G195300.v4.1	1.8128	2.07849
Potri.009G141400.v4.1	1.81122	3.85606
Potri.001G452600.v4.1	1.80707	1.08862
Potri.016G023360.v4.1	1.80695	1.63781
Potri.011G156600.v4.1	1.80586	4.1094
Potri.005G183800.v4.1	1.80513	2.5421
Potri.015G016700.v4.1	1.80478	0.671533
Potri.013G100700.v4.1	1.80447	3.8949
Potri.017G052100.v4.1	1.80152	1.97191
Potri.005G056700.v4.1	1.80139	0.802035
Potri.001G146000.v4.1	1.80108	2.98114
Potri.017G143940.v4.1	1.80097	1.38437
Potri.007G099400.v4.1	1.80081	2.89228
Potri.008G212500.v4.1	1.79961	1.62114
Potri.013G151333.v4.1	1.79956	0.505767
Potri.008G211900.v4.1	1.79856	1.93527
Potri.003G175432.v4.1	1.7968	1.3283
Potri.006G004300.v4.1	1.7962	1.3103
Potri.006G132501.v4.1	1.79607	0.375869
Potri.016G117000.v4.1	1.79561	4.53392
Potri.004G065000.v4.1	1.79431	2.75066
Potri.007G056900.v4.1	1.79292	3.54924
Potri.005G036800.v4.1	1.78919	2.12369
Potri.003G137300.v4.1	1.78649	2.51054
Potri.002G156900.v4.1	1.78641	0.955283
Potri.014G096200.v4.1	1.7833	2.60817
Potri.001G098300.v4.1	1.78282	3.90316
Potri.017G055900.v4.1	1.78259	3.1389
Potri.017G119800.v4.1	1.78186	3.00633
Potri.002G119300.v4.1	1.78113	2.24769
Potri.001G442300.v4.1	1.78088	0.57853
Potri.T084401.v4.1	1.78088	0.473962
Potri.014G019600.v4.1	1.77973	4.8137
Potri.005G238200.v4.1	1.77969	2.32313
Potri.001G324500.v4.1	1.77891	3.55849
Potri.002G164900.v4.1	1.7786	0.941614
Potri.002G086500.v4.1	1.77786	1.88328
Potri.019G076600.v4.1	1.77719	0.894583
Potri.002G228400.v4.1	1.77696	1.40869
Potri.004G075375.v4.1	1.77677	4.33293
Potri.010G067800.v4.1	1.7751	2.88986
Potri.004G091700.v4.1	1.77193	0.38752
Potri.008G095200.v4.1	1.77067	1.01982
Potri.001G328000.v4.1	1.76919	0.838313
Potri.015G082900.v4.1	1.76903	6.50971
Potri.001G256800.v4.1	1.76852	0.664351
Potri.011G061900.v4.1	1.7681	0.442312
Potri.014G137850.v4.1	1.76753	4.04438
Potri.008G028600.v4.1	1.76744	0.6651
Potri.015G002800.v4.1	1.76742	1.09732
Potri.012G130100.v4.1	1.76598	1.95357
Potri.016G002900.v4.1	1.76594	0.695323
Potri.011G113300.v4.1	1.76535	1.91326
Potri.015G136400.v4.1	1.75893	1.08841
Potri.002G169600.v4.1	1.75881	0.756341
Potri.011G046600.v4.1	1.75688	1.08788
Potri.008G112900.v4.1	1.75563	1.21267
Potri.006G035100.v4.1	1.75358	0.691909
Potri.001G287500.v4.1	1.75325	2.23082
Potri.008G131100.v4.1	1.75274	1.30171
Potri.004G046501.v4.1	1.75254	1.05096
Potri.014G039000.v4.1	1.75035	1.30265
Potri.016G039100.v4.1	1.75	3.745
Potri.007G132400.v4.1	1.74995	2.55277
Potri.014G066300.v4.1	1.74959	2.85202
Potri.015G001300.v4.1	1.74899	1.03442
Potri.017G107300.v4.1	1.74544	3.4657
Potri.015G123400.v4.1	1.74529	0.659354
Potri.005G201250.v4.1	1.74403	0.856772
Potri.017G039600.v4.1	1.74397	1.66596
Potri.003G182400.v4.1	1.7422	0.660473
Potri.001G232300.v4.1	1.74186	0.821199
Potri.011G028500.v4.1	1.7401	4.21175
Potri.017G004600.v4.1	1.73964	1.26165
Potri.008G080600.v4.1	1.73956	1.85798
Potri.014G102532.v4.1	1.73859	0.489877
Potri.017G120650.v4.1	1.73859	0.489877
Potri.008G122100.v4.1	1.73828	0.352825
Potri.004G069800.v4.1	1.73516	2.76334
Potri.007G117050.v4.1	1.73477	4.32373
Potri.004G220700.v4.1	1.72832	0.965271
Potri.016G102600.v4.1	1.72708	3.333
Potri.004G119400.v4.1	1.7257	1.04814
Potri.006G050300.v4.1	1.72292	0.642666
Potri.016G008600.v4.1	1.72289	2.20643
Potri.005G085200.v4.1	1.72249	1.2433
Potri.017G152500.v4.1	1.72183	1.86703
Potri.006G261900.v4.1	1.72152	2.01949
Potri.005G091700.v4.1	1.72097	1.23691
Potri.004G069600.v4.1	1.7202	4.14348
Potri.009G147650.v4.1	1.71916	0.324387
Potri.011G037300.v4.1	1.71911	2.90697
Potri.014G036700.v4.1	1.71714	1.96946
Potri.006G141500.v4.1	1.71684	3.58816
Potri.001G249700.v4.1	1.71215	1.12475
Potri.008G030300.v4.1	1.71145	4.74272
Potri.019G080700.v4.1	1.71133	1.8464
Potri.011G039200.v4.1	1.71019	0.915974
Potri.001G070900.v4.1	1.7101	0.674374
Potri.001G312300.v4.1	1.70966	1.18121
Potri.001G463900.v4.1	1.70823	0.43731
Potri.008G030801.v4.1	1.70823	0.43731
Potri.015G031000.v4.1	1.70649	1.14995
Potri.018G096600.v4.1	1.70632	2.23647
Potri.001G335200.v4.1	1.70598	0.892738
Potri.008G125400.v4.1	1.70496	0.433111
Potri.001G076300.v4.1	1.70469	5.61513
Potri.013G103300.v4.1	1.70418	0.402734
Potri.010G018300.v4.1	1.70406	1.56217
Potri.003G182801.v4.1	1.70044	0.636258
Potri.004G001701.v4.1	1.6973	0.574984
Potri.015G087900.v4.1	1.69699	1.78692
Potri.014G023301.v4.1	1.69581	0.272933
Potri.016G073700.v4.1	1.69476	0.46411
Potri.009G151000.v4.1	1.6939	1.31783
Potri.010G023550.v4.1	1.69375	0.592535
Potri.003G206101.v4.1	1.69274	2.05572
Potri.010G041300.v4.1	1.69241	2.76141
Potri.014G077600.v4.1	1.6917	1.64512
Potri.001G469600.v4.1	1.68919	4.0482
Potri.017G027900.v4.1	1.68869	0.816969
Potri.006G054500.v4.1	1.68848	2.58447
Potri.004G049800.v4.1	1.6876	0.729438
Potri.019G131800.v4.1	1.68717	2.07149
Potri.001G401100.v4.1	1.68625	0.271791
Potri.011G130951.v4.1	1.68625	0.271791
Potri.013G041350.v4.1	1.68594	2.10943
Potri.016G120600.v4.1	1.68586	4.43266
Potri.001G127700.v4.1	1.68265	2.40807
Potri.008G118000.v4.1	1.68122	1.53268
Potri.002G176900.v4.1	1.6803	2.5927
Potri.014G081501.v4.1	1.67908	0.593719
Potri.010G067600.v4.1	1.67845	1.80992
Potri.013G099450.v4.1	1.67807	0.76004
Potri.016G125400.v4.1	1.67579	4.03169
Potri.006G057200.v4.1	1.67498	2.25096
Potri.001G326300.v4.1	1.67457	1.56059
Potri.015G086800.v4.1	1.67276	2.57424
Potri.005G200700.v4.1	1.67171	1.31072
Potri.004G064500.v4.1	1.67165	0.889877
Potri.009G141600.v4.1	1.67126	3.61671
Potri.007G141450.v4.1	1.67118	4.29283
Potri.005G089400.v4.1	1.67043	0.420169
Potri.001G168800.v4.1	1.66985	0.670345
Potri.001G437200.v4.1	1.66837	2.81212
Potri.012G105300.v4.1	1.66824	2.67388
Potri.005G097250.v4.1	1.66809	4.56282
Potri.003G099000.v4.1	1.66572	0.521938
Potri.013G040100.v4.1	1.66526	4.94914
Potri.017G015800.v4.1	1.66166	5.84702
Potri.006G119100.v4.1	1.66094	1.40771
Potri.002G083700.v4.1	1.658	0.645589
Potri.010G180000.v4.1	1.65727	1.19856
Potri.006G038300.v4.1	1.65726	0.505675
Potri.006G101000.v4.1	1.65695	3.6937
Potri.011G037900.v4.1	1.65686	1.76727
Potri.001G051600.v4.1	1.65602	1.90202
Potri.006G152200.v4.1	1.65596	2.86999
Potri.009G023001.v4.1	1.65496	0.662309
Potri.014G038700.v4.1	1.65489	2.98384
Potri.009G110700.v4.1	1.65402	2.19352
Potri.002G190800.v4.1	1.65376	1.46687
Potri.015G122900.v4.1	1.65304	1.18231
Potri.001G452000.v4.1	1.65208	0.769401
Potri.008G214500.v4.1	1.65201	2.49997
Potri.001G003100.v4.1	1.65195	1.98188
Potri.010G038200.v4.1	1.65194	1.4438
Potri.014G123400.v4.1	1.64963	1.73252
[truncated: 26,939 more rows]

## Sheet: Periderm QsuB1 
Dataset S3. List of DEGs in QsuB poplar.
[truncated: 28,722 more rows]

[truncated: 10 more sheets: XylemTop QsuB5, XylemMiddle QsuB5 , XylemBottom QsuB5 , Phloem QsuB5 , Periderm QsuB5 , XylemTop QsuB15, XylemMiddle QsuB15 , XylemBottom QsuB15  , Phloem QsuB15, Periderm QsuB15  ]
