# Supplementary material for: Expression of dehydroshikimate dehydratase in poplar induces transcriptional and metabolic changes in the phenylpropanoid pathway
Source: J Exp Bot. 2024 May 29;75(16):4960–77. doi: 10.1093/jxb/erae251 (PMC11349870; doi:10.1093/jxb/erae251)
Supplement: erae251_suppl_Supplementary_Materials [file erae251_suppl_supplementary_materials.zip › erae251_suppl_Supplementary_Dataset_S4.xlsx]

## Sheet: QsuB1XylemBottom
Dataset S4. List of differentially abundant features in QsuB poplar (HILIC positive mode).
unchanged:8682								increased:1535								decreased:557								New:1684						Depleted:310
feature ID	feature m/z	feature retention time	Mean peak height WT	Mean peak height QsuB1	Log2FC	-Log10(p-value)		feature ID	feature m/z	feature retention time	Mean peak height WT	Mean peak height QsuB1	Log2FC	-Log10(p-value)		feature ID	feature m/z	feature retention time	Mean peak height WT	Mean peak height QsuB1	Log2FC	-Log10(p-value)		feature ID	feature m/z	feature retention time	Mean peak height QsuB1	Pvalue		feature ID	feature m/z	feature retention time	Mean peak height WT	Pvalue
63537	295.103	10.3647	981.943	141941	7.17543	0.826506		14612	501.121	13.6782	3512.7	18437562	12.3578	5.24686		4582	369.223	4.85932	1.81311e+06	10307.4	-7.45865	2.44461		14739	354.055	13.6751	879244	1.08291e-11		9659	555.391	8.36105	21025.2	1.27071e-07
19783	258.076	0.811642	3683.46	378744	6.68402	1.01671		14597	683.178	12.3394	3408.65	1.23799e+07	11.8265	7.39363		5045	480.223	4.33843	1.3935e+06	8194.28	-7.40988	6.4321		15260	355.043	13.6517	207401	8.57223e-11		8009	387.128	12.4396	72131.6	4.66829e-07
41892	478.228	4.42484	1473.44	112041	6.24869	0.707344		14701	271.024	5.66122	3609.33	6.76503e+06	10.8721	2.76061		11903	948.592	8.83764	498571	5820.64	-6.42048	4.38294		49255	914.275	15.2539	194778	4.39076e-10		5246	277.139	17.0066	1.24545e+06	5.00667e-07
32168	866.305	6.74544	1888.78	85718.6	5.50408	1.06063		14917	517.132	11.0037	1014.09	1.65077e+06	10.6687	4.84219		11824	948.589	8.51959	648359	8011.29	-6.33861	5.43761		21913	758.194	13.5514	44673.4	2.18134e-09		1831	214.086	2.72729	106397	5.55801e-07
17594	511.16	0.892387	2768.65	116200	5.39128	1.27735		10268	496.166	12.1677	1544.68	2.20478e+06	10.4791	4.6499		11799	319.15	15.9711	1.34245e+06	24889.6	-5.75318	2.46906		4203	310.075	13.6919	66019974	2.66309e-09		42041	335.16	1.19937	42665	5.65489e-07
17242	501.1	9.50728	10001.7	398578	5.31654	1.03314		14776	485.126	14.7866	1872.86	2.25444e+06	10.2333	4.29598		6249	299.123	14.8451	1.141e+06	27050.9	-5.39847	2.51859		14908	622.157	12.3528	589628	2.68056e-09		63012	482.238	4.23626	71377.3	1.25701e-06
42876	418.183	12.4115	1019.06	37580.1	5.20466	1.2767		14778	487.142	13.2108	2506.04	2261756	9.81782	2.95944		24645	337.131	2.46913	897358	21594	-5.37698	3.35495		25976	509.144	6.44722	22448.5	3.75996e-09		59486	347.161	6.63149	6484.51	1.28646e-06
15452	511.16	1.15667	8185.53	274297	5.06652	1.24325		7024	155.034	13.1277	32115.2	28119588	9.7741	4.98725		11806	805.532	8.88971	850776	22322.5	-5.25221	3.71134		17113	358.113	13.6694	701419	5.46606e-09		23770	816.617	3.50818	35715.1	2.50328e-06
28007	440.155	3.45455	5606.46	175637	4.96936	0.992956		14951	480.171	14.6216	2024.37	1.66078e+06	9.68017	6.71367		4487	274.069	14.0885	3.58762e+06	98646.5	-5.18462	3.69871		40767	372.139	4.17985	20443.4	8.45217e-09		52324	754.222	11.8906	14928.5	2.75881e-06
16953	257.079	1.53425	27631.9	862341	4.96385	1.26663		25007	467.022	17.2017	4715.07	3.8366e+06	9.66833	3.32863		4915	391.135	14.172	2.93742e+06	81580.1	-5.17019	2.94059		14665	169.05	9.59297	2.36493e+06	8.99501e-09		8706	322.145	16.0451	67488.8	3.21768e-06
25400	686.239	0.88049	13453.3	393798	4.87142	1.23816		14904	553.206	6.52854	1421.49	1.09133e+06	9.58447	4.81938		4440	336.129	2.39955	6.20094e+06	177038	-5.13036	3.26731		52613	219.077	2.65731	30433.6	1.36236e-08		33810	363.155	15.7872	15220.5	3.30635e-06
55892	440.155	3.40333	5606.46	162297	4.8554	0.843655		17006	496.166	14.8726	2683.73	1.73398e+06	9.33563	4.99456		6066	170.058	16.4578	436562	12800.6	-5.0919	4.17393		21749	511.16	2.60497	87153.7	1.60121e-08		43337	295.139	5.80758	17141.6	3.67192e-06
12889	442.17	2.02983	268666	7.64839e+06	4.83127	1.29984		16987	683.178	12.4885	1901.75	1.14023e+06	9.22778	7.86301		8206	387.139	14.074	161982	4915.54	-5.04234	2.27503		17763	553.203	5.90043	94047.7	1.73098e-08		7246	138.055	16.247	139812	4.23652e-06
29172	373.109	9.05984	17341.2	491584	4.82516	0.675853		14690	749.278	1.24854	4263.78	2.4654e+06	9.17547	3.7265		5286	250.092	13.9411	1.65227e+06	50611.4	-5.02884	3.48595		77960	609.146	13.6466	365954	1.88817e-08		45512	319.114	16.1895	13551.6	4.60908e-06
15145	684.184	12.4566	32528.3	807919	4.63444	0.850471		12924	487.085	10.5151	20423.4	1.11133e+07	9.08784	4.87725		11820	318.14	14.1187	627229	19637.6	-4.99731	4.81038		60086	464.155	12.2739	174795	2.14391e-08		64511	308.147	13.8827	88389.8	4.67278e-06
40710	483.197	2.06234	2716.7	64660.1	4.57295	1.2076		11373	537.194	15.6744	1822.91	935868	9.00392	3.67289		30941	462.172	14.283	221908	7366.3	-4.91288	1.38135		40525	331.128	3.6662	38213.4	2.20242e-08		48958	363.188	12.2675	7223.26	5.2777e-06
58267	483.197	2.07029	2716.7	64660.1	4.57295	1.2076		14831	485.126	13.6885	3587.3	1.75686e+06	8.93588	2.95945		5304	373.124	14.1755	1.95807e+06	65978.6	-4.89129	2.43222		25999	684.254	15.41	22679.4	2.20371e-08		54185	416.166	6.68137	5290.62	6.2025e-06
46244	147.051	1.56101	2072.39	49027.5	4.56422	1.19866		15005	449.129	10.5542	1185.82	475315	8.64685	3.95414		12420	425.156	14.0902	58589.2	1988.43	-4.88093	2.33339		14829	547.142	10.9972	1.40615e+06	2.44373e-08		37221	387.15	15.6795	7026	6.61835e-06
15116	268.052	9.0327	33727.9	725064	4.4261	0.810346		11571	496.166	14.6064	2683.73	1.04765e+06	8.6087	6.73301		6865	397.11	13.9766	219220	7604.82	-4.84932	2.47157		54763	311.078	13.6587	6.86297e+06	3.08767e-08		54174	510.164	12.3353	75161.2	6.80485e-06
55334	222.087	13.5751	1155.85	22674.7	4.29406	0.814845		14915	353.11	12.51	2525.02	926650	8.51959	8.32247		11807	317.134	13.2838	1.07493e+06	37422.7	-4.84418	2.39389		15922	471.11	9.60962	72940.6	3.29175e-08		8495	566.208	12.4399	49494.3	7.05451e-06
29950	335.122	12.9642	16944.3	326848	4.26975	0.916666		15069	295.102	10.5231	1025.99	375181	8.51443	4.2326		19428	617.285	8.95389	39588.9	1404.32	-4.81715	2.83903		14788	369.058	2.70015	830551	3.82141e-08		42020	444.212	8.60014	43287.3	7.28017e-06
40650	221.092	5.7288	2900.57	52150.2	4.16827	1.1869		14610	226.017	13.0764	64680.9	23489686	8.50447	4.30431		20719	524.212	7.61187	378916	14502.1	-4.70755	6.09602		62147	387.176	15.3053	16321.2	3.82383e-08		43526	437.182	3.74707	24866.1	7.67196e-06
40541	970.331	4.00858	3314.54	57776.3	4.1236	1.27447		15477	466.192	6.36444	1314.13	476635	8.50263	4.51566		12442	291.133	15.1899	53329.7	2064.88	-4.69081	2.64512		14589	288.093	13.7008	143789164	4.45618e-08		65986	368.101	14.5105	15010.4	7.76929e-06
46120	970.331	4.01156	3314.54	57700.2	4.1217	1.26959		14636	510.181	10.5218	13625.7	4.70249e+06	8.43095	5.37139		6418	837.33	1.1032	965924	43160.8	-4.48412	2.33966		14601	290.089	13.7018	10936843	4.79869e-08		9973	561.487	8.87031	40711.8	9.12793e-06
6393	325.091	3.63287	383110	6.57648e+06	4.10149	1.1663		17106	526.177	15.4186	3694.13	1.219e+06	8.36624	4.66188		11797	303.155	13.9592	989147	44538.5	-4.47306	3.71911		69076	545.166	6.40416	6222.97	5.00038e-08		19000	323.124	14.0205	25858.7	9.35716e-06
11376	274.092	13.6521	59489.3	1.01713e+06	4.09572	1.05596		7262	148.097	13.6465	121202	3.96221e+07	8.35275	3.79806		13812	680.268	1.15967	162067	7414.17	-4.45016	1.64119		42161	385.147	12.6192	108828	5.31778e-08		47266	582.217	8.69759	7116.97	9.36468e-06
13992	314.084	13.6393	37930.5	646981	4.09229	1.25317		17151	265.071	8.24291	1453.79	473642	8.34784	4.3921		20312	305.148	12.2668	27868.8	1283.28	-4.44075	1.77558		14676	334.113	13.6106	2.6945e+06	6.1941e-08		11188	325.129	2.56591	58561	1.34763e-05
40518	441.175	2.54783	7442.93	124179	4.06041	1.00792		14667	295.102	15.238	10954.1	3.28645e+06	8.22892	5.99492		7786	819.548	2.57891	205740	9581.34	-4.42445	3.69677		62167	274.077	15.7341	101706	6.1951e-08		20493	243.086	1.34918	77053.3	1.64978e-05
40775	702.238	1.28302	2069.66	32843.3	3.98814	0.798314		14683	489.175	2.53697	12731.3	3.77624e+06	8.21243	4.65869		6367	359.108	15.7096	877265	41375.7	-4.40616	2.11455		5043	312.071	13.6772	4808337	6.34329e-08		30596	594.275	14.8992	19383.7	1.73558e-05
15884	295.111	1.41966	51334.6	809304	3.97868	1.12317		19815	470.108	9.59384	1842.43	506462	8.1027	4.43978		45036	324.145	14.2244	76590.9	3620.39	-4.40296	2.10101		21609	345.055	10.7935	314160	7.03785e-08		8320	392.139	13.7728	69660.6	1.84192e-05
12896	260.092	0.847389	549496	8.52562e+06	3.95562	1.02443		15250	553.205	6.79804	1421.49	372482	8.03362	6.09189		10602	275.056	13.9986	219175	10618	-4.3675	4.87234		14694	608.144	13.6489	1.19712e+06	7.35616e-08		52739	392.14	13.7835	69660.6	1.84192e-05
17301	256.081	13.6436	20164.7	293785	3.86486	1.13332		2912	523.196	1.17712	11289	2.9148e+06	8.01234	3.34679		5199	272.088	16.621	1.02965e+06	49944.3	-4.36569	3.62596		15361	466.155	13.8198	262301	7.42944e-08		48257	331.161	8.88751	47173.9	2.18019e-05
62343	308.145	12.5939	6582.4	95649.5	3.86107	1.20682		14789	705.16	12.311	3379.6	838346	7.95455	6.26483		12513	603.534	8.85682	33712.5	1703.04	-4.3071	3.97588		26974	310.097	12.5681	219946	8.42496e-08		62821	295.139	5.80307	17658.6	2.5072e-05
14748	163.039	2.57191	107964	1.50034e+06	3.79667	1.03514		17016	437.143	3.28876	6778.31	1.65778e+06	7.93411	3.18357		20760	285.144	14.6545	493615	25695.6	-4.26379	2.06907		63535	358.103	1.37303	26764	8.65796e-08		35107	343.075	14.7548	71581.7	2.56356e-05
17015	283.077	9.11805	86453.2	1.17503e+06	3.76463	0.837269		14588	353.084	12.3619	655249	159951796	7.93138	5.48082		50680	422.191	9.53281	51465.1	2683.62	-4.26134	2.99798		15907	523.197	3.97241	58954	1.038e-07		511	184.125	14.0444	519958	2.58094e-05
24492	260.091	1.10491	55727.7	732221	3.71581	0.969494		9754	331.102	8.28062	5923.12	1408127	7.89321	4.99732		5458	387.128	5.65755	864163	46579.3	-4.21354	6.78644		43901	358.092	4.59223	9892.04	1.07008e-07		49523	484.147	6.36894	6596.32	2.77903e-05
40585	907.332	6.4965	8202.66	106735	3.7018	1.17297		15553	410.045	17.2048	10280.2	2.32834e+06	7.82329	3.52145		19975	473.199	14.0787	524157	28470.6	-4.20246	1.70521		39826	616.224	4.05637	25475.6	1.10271e-07		9156	243.123	14.2365	39379.3	3.20589e-05
14977	336.587	9.30628	56693.1	725237	3.67721	1.2253		15997	522.201	7.88156	1126.53	246518	7.77367	2.87533		19419	440.164	17.0059	55038.8	3006.23	-4.19442	4.15328		15354	346.149	3.82661	178023	1.13794e-07		50314	497.164	7.99929	15698.2	3.60631e-05
19746	458.202	3.63348	52016.9	659604	3.66455	1.16011		14880	334.149	3.19054	7728.72	1.65153e+06	7.73936	4.55261		29903	448.217	13.203	327364	18064	-4.17971	1.95283		69441	478.174	12.5499	108903	1.15289e-07		12531	250.069	14.0284	28325.4	3.66153e-05
21652	294.154	12.3616	78741.8	988072	3.64941	1.03201		24297	469.018	17.2053	17356.4	3.70309e+06	7.73711	3.84818		11827	313.14	14.5483	1.44719e+06	80011.9	-4.17689	1.85811		14899	622.157	12.5098	702854	1.15485e-07		46748	526.231	4.22058	56288.7	4.55733e-05
15391	362.101	9.01512	10310.4	125320	3.60345	1.25563		17098	408.047	17.2139	26619.4	5.52522e+06	7.69741	3.76543		5768	537.204	14.1547	1.43336e+06	79325.7	-4.17547	1.63455		15015	385.127	3.35019	566163	1.16239e-07		30080	526.23	4.25792	56288.7	4.55733e-05
41318	589.17	3.21098	4695	54412.2	3.53474	1.04632		25018	367.021	17.2045	8600.95	1.77577e+06	7.68974	3.40419		56588	400.16	4.46094	28414.8	1622.83	-4.13006	3.44497		25055	542.187	10.9399	863220	1.30069e-07		42143	174.055	0.920398	16138.9	5.23184e-05
6294	360.362	1.08447	430700	4.96344e+06	3.52659	0.456018		15177	466.195	15.267	2419.11	465237	7.58734	6.54299		3200	271.129	15.7562	1.35939e+06	77815.5	-4.12676	2.58755		61778	369.058	12.8615	56098.8	1.35757e-07		7037	130.05	8.43728	336641	5.388e-05
28894	418.149	9.674	1733.49	19757.4	3.51064	1.24431		14883	493.149	3.81891	7386.82	1.41883e+06	7.58553	3.99325		9005	305.113	5.66536	47301.3	2738.17	-4.11059	2.58801		34726	547.2	10.7898	16514.5	1.35836e-07		141	228.232	1.89074	1.55811e+07	6.1061e-05
2585	630.187	12.4604	7554.78	85509.2	3.50062	1.10053		24260	385.031	17.2123	24564.2	4.67067e+06	7.57093	3.68516		7899	306.082	10.7631	212020	12294.8	-4.10808	2.62621		17081	315.106	3.01402	525831	1.36695e-07		62705	852.307	1.13533	35914.7	6.80469e-05
40580	593.234	6.55452	2432.28	27439.2	3.49585	0.972012		8637	501.121	12.1364	24780.9	4619427	7.54234	4.73718		1489	477.172	5.60758	52388.5	3041.66	-4.10632	4.1593		14764	517.095	15.6873	937192	1.54554e-07		10059	871.563	8.81386	61650.6	6.82325e-05
40742	907.332	6.81043	4583.07	51315	3.485	1.179		20169	458.209	12.3309	1179.38	217007	7.52357	2.00059		7940	285.108	16.2491	286285	16744.5	-4.09569	2.57393		14722	942.461	5.20061	1.25249e+06	1.58194e-07		8522	185.073	1.54388	64866.2	7.13686e-05
32048	866.305	6.56134	26252.4	288903	3.46006	1.00919		15096	301.092	8.27648	2085.35	376500	7.49622	4.97352		6205	219.098	14.1461	869386	50918.8	-4.09373	4.70022		57109	430.171	12.1922	161850	1.64583e-07		6274	367.243	4.98311	123204	7.51291e-05
10281	388.393	0.83813	129412	1.39371e+06	3.42888	0.542643		38003	355.089	12.5055	19653.1	3502975	7.47768	6.75233		21862	816.646	6.05712	53887.7	3159.04	-4.0924	4.57134		46128	313.092	2.5924	5022582	1.76085e-07		44266	509.212	7.89948	8689.57	7.64418e-05
5318	360.362	0.860796	1.03841e+06	1.11633e+07	3.42632	0.443904		25035	325.011	17.2137	6311.89	1.11356e+06	7.4629	4.44202		4926	252.087	14.0906	1.8451e+06	109702	-4.07203	3.06521		14608	313.092	2.59794	5022582	1.76085e-07		33800	288.125	2.55229	13439.1	7.7711e-05
25029	287.093	9.04381	133445	1.43301e+06	3.42472	1.22514		25020	343.021	17.2094	8673.32	1.50062e+06	7.43476	3.61834		22789	874.588	7.02569	57007.5	3389.86	-4.07185	6.48195		18044	331.102	13.7697	168993	1.83191e-07		1689	198.037	14.6827	21540	8.11513e-05
17223	377.124	9.04137	36657	387545	3.4022	1.25648		55730	354.087	12.4486	146761	25000463	7.41234	5.52393		8594	365.136	9.60454	122219	7306.45	-4.06415	2.40061		21647	542.223	2.51399	208879	1.83602e-07		37452	304.115	14.1134	20292	8.37533e-05
15002	163.039	3.62992	70775.6	714093	3.33479	1.18366		15329	355.042	13.1059	2377.76	396141	7.38027	2.31388		11890	319.149	1.9454	749968	45086.7	-4.05606	2.78176		4493	501.121	15.6869	19563940	1.89284e-07		51306	317.149	1.17951	43760.8	8.55345e-05
16949	278.102	0.867511	101080	1.01423e+06	3.32681	1.13386		16095	361.091	6.34628	1194.9	197286	7.36726	3.59838		2960	204.087	14.1078	2.23892e+06	135226	-4.04937	3.37542		15187	106.065	12.3428	326403	1.92861e-07		40929	405.18	0.86712	57909.2	8.57384e-05
52722	408.138	1.4446	4594.91	45680.4	3.31347	1.00679		15407	326.068	17.2151	18819.2	3.07641e+06	7.3529	4.96508		5151	329.134	15.1694	2.50937e+06	153415	-4.03182	2.14611		24443	129.055	9.58028	123570	1.94735e-07		67405	267.148	6.06129	9577.78	8.65126e-05
41610	490.192	3.62911	4282.93	42101.9	3.29722	1.03713		25024	403.042	17.2067	7779.91	1.26034e+06	7.33984	3.19302		20155	306.082	10.7755	212020	13100.7	-4.01648	2.61744		14602	149.06	3.76386	8.7333e+06	1.98601e-07		23693	634.227	10.744	286595	9.19159e-05
58947	971.335	4.01722	2993.16	28142.4	3.23301	0.981245		15126	443.171	3.80109	8700.34	1.39787e+06	7.32795	2.92185		5552	206.081	14.0822	903850	55860.6	-4.01618	2.99664		35675	323.076	10.3856	142897	2.04e-07		27152	348.093	14.7512	15095.8	9.50411e-05
58584	327.097	0.833743	967.722	9080.47	3.2301	0.455816		17112	639.153	12.7464	5142.17	823765	7.32371	5.60391		4533	318.191	8.59782	2.67469e+06	167156	-4.0001	4.91041		4656	466.155	15.2538	66834817	2.11583e-07		9605	893.54	8.7963	51772.7	9.69037e-05
13145	136.547	0.894491	17684.8	162266	3.19777	0.9411		25017	387.028	17.2064	11988.1	1.88611e+06	7.29766	3.43932		4882	226.069	14.1261	2.1629e+06	135200	-3.99981	5.84361		14686	496.166	13.1448	2.70107e+06	2.26154e-07		6670	123.044	15.4764	290023	0.000112351
4659	332.331	1.10455	1.41861e+06	1.28986e+07	3.18466	0.502325		14873	494.187	6.87586	5029.91	760966	7.24116	4.58313		5403	819.548	3.49949	1.59888e+06	100195	-3.99618	3.13023		38572	258.077	1.67665	28285.4	2.46224e-07		62949	384.139	16.5135	8013.59	0.000118802
62783	244.099	3.6455	2674	24169.2	3.1761	1.29018		25009	303.051	17.2531	19201.8	2.84052e+06	7.20877	5.93216		19879	449.187	14.2044	1683786	105992	-3.98968	1.97736		15732	363.107	10.9445	219237	2.49083e-07		10689	550.143	14.0907	110435	0.000119363
7965	325.091	2.56597	125163	1.11837e+06	3.15953	1.01617		29214	225.039	4.18465	2481.89	349446	7.13749	2.39326		20724	393.162	6.54514	355037	22414.8	-3.98544	3.18625		8834	334.113	15.2665	1.72672e+06	2.50609e-07		76927	316.175	12.8663	13949.6	0.000138717
48504	592.201	1.25111	6280.82	55571.6	3.14532	0.755177		4567	353.084	12.5182	930122	129985578	7.12672	6.31659		11874	499.141	8.47829	735928	46782	-3.97554	3.16551		9038	331.102	12.3395	7.27351e+06	2.52104e-07		28497	335.123	6.37623	21090.5	0.000145802
8210	278.123	13.5786	53196.4	468593	3.13893	1.05733		24402	253.086	3.87065	2294.22	298442	7.02331	3.43352		11770	284.124	15.7898	1798810	115048	-3.96674	1.81524		41651	527.155	6.77166	17204.1	2.5306e-07		10806	130.05	8.91266	182712	0.000149743
19732	866.378	2.27677	61095.5	536589	3.13468	1.25913		25040	426.058	17.1831	7707.25	996767	7.0149	2.8826		12570	816.647	6.6085	30678.5	1984.62	-3.95029	3.07304		10230	125.06	9.6108	341690	2.65206e-07		49459	362.144	13.5559	46652.3	0.00015318
4401	332.331	0.861344	3.07685e+06	2.68313e+07	3.12439	0.479523		14663	473.126	12.6117	39959.9	5.14923e+06	7.00966	3.61381		35723	431.177	14.1759	2.50104e+06	162024	-3.94825	2.06721		26841	418.157	15.1633	33956.2	2.74155e-07		57050	346.163	11.7933	6624.34	0.000159322
14693	341.081	9.35953	43777.7	373007	3.09094	0.967492		15964	299.076	12.1356	1245.21	156428	6.97297	3.83047		5041	431.177	14.1946	2.50104e+06	162024	-3.94825	2.06721		19938	481.14	14.3454	233344	3.24947e-07		7852	872.635	2.91486	67452.9	0.000167326
4861	147.044	1.5482	904203	7.61518e+06	3.07416	1.13099		15560	466.156	14.4521	2627.1	328079	6.96443	5.34792		20858	272.11	16.0017	177267	11816.7	-3.90702	1.77591		41620	292.093	13.6446	182834	3.40465e-07		45277	589.21	13.8275	19769.8	0.00017622
40592	864.362	2.26328	14925.1	123255	3.04583	1.22571		17453	315.107	6.89986	1070.77	132370	6.94978	4.44223		28292	290.159	12.6855	144905	9823.39	-3.88274	2.37536		18474	387.142	6.17344	22568.5	3.61827e-07		55243	564.19	6.31029	11103.6	0.000191041
13434	274.09	14.6546	53551.4	441850	3.04456	0.975376		15793	607.163	11.0332	850.304	101697	6.90209	3.32046		4983	318.191	14.7022	647641	44174.6	-3.8739	2.69149		15356	355.042	6.68523	263725	3.69018e-07		6313	343.156	3.51506	290488	0.000194199
74420	460.209	9.52261	2041.59	16731.1	3.03477	1.18705		35390	502.125	14.862	1852.21	220681	6.89656	4.8843		5428	449.187	14.1594	1.49697e+06	103857	-3.84938	2.37165		14863	449.129	15.2568	1.1913e+06	3.73574e-07		7152	247.058	9.90275	151921	0.000220822
7880	119.049	1.53856	56993.1	464680	3.02738	1.18497		17120	403.171	5.77065	6844.5	815283	6.89621	2.99823		18623	364.136	9.59219	824269	58185.4	-3.82439	2.24328		14967	134.06	13.1489	1251075	3.75712e-07		51223	313.129	1.34897	24398	0.000220972
14108	260.113	13.6009	23220.2	187160	3.01082	1.02947		17549	305.049	17.2087	6323.17	733049	6.85712	4.86622		22469	319.113	16.8292	22816.2	1633.64	-3.80389	3.91448		55784	664.208	10.4139	83163.6	3.87848e-07		50744	363.118	14.5535	11643.8	0.000235857
19802	312.155	11.4901	20972.5	167091	2.99406	1.05627		15100	749.279	0.880356	5286.21	611271	6.85344	3.95705		20552	339.118	14.0293	28951.4	2077.91	-3.80043	1.89565		24867	510.145	10.5121	28306.7	4.1463e-07		42019	324.118	4.31728	7671.14	0.000237821
44656	249.133	9.53554	1127.3	8975.59	2.99313	1.13949		26992	283.081	8.24245	1444.87	165684	6.84136	4.03001		5953	445.182	5.68266	976094	70463.7	-3.79207	6.24395		25513	509.144	1.39469	68977.7	4.43035e-07		9197	275.196	14.2594	29902.8	0.000244939
17069	369.633	9.05134	32585.8	259360	2.99264	1.00627		14043	334.113	5.29285	62411.6	7.06962e+06	6.82368	7.29655		4731	206.102	11.3825	3.40674e+06	246684	-3.78766	2.54946		66195	335.116	5.25307	1.05037e+06	4.80545e-07		63251	409.145	15.8229	19470.5	0.000281064
59059	480.15	7.48543	2317.19	18255.1	2.97785	1.28378		59541	351.096	5.88316	1655.47	185878	6.81097	3.03631		30965	318.132	1.20936	40414.7	2929.67	-3.78607	3.28243		15623	361.076	12.0875	129837	4.85356e-07		33612	374.155	16.8866	23548.5	0.000288778
25279	425.176	1.40931	45400.6	356743	2.9741	0.741907		44056	683.278	6.50452	1473.37	164569	6.80343	2.22499		5779	248.113	16.7661	3.14613e+06	228786	-3.78151	1.83327		39780	542.223	5.90499	18572	4.85943e-07		33364	320.171	12.8272	8644.91	0.000302256
986	546.197	0.891857	2.01077e+06	1.57049e+07	2.96539	0.90828		14648	515.137	10.7516	22429.8	2.42998e+06	6.75938	4.9974		2080	276.121	1.84863	42228.5	3076.06	-3.77906	3.62558		16195	448.181	9.82237	57255.4	4.86811e-07		7693	539.165	9.61668	69613.6	0.000311813
32074	440.192	1.61984	32606.4	254147	2.96243	1.17004		15820	510.181	8.75607	1150.23	123060	6.7413	3.58924		9074	337.124	9.59988	72750.1	5410.09	-3.74922	3.09709		75946	389.133	14.0361	14389.6	4.87525e-07		44851	327.155	15.3082	12934.6	0.000315634
28715	339.107	5.94329	9551.24	74423.4	2.962	0.544739		25225	509.148	15.6629	3475.64	364995	6.71445	2.01835		6012	134.045	7.67912	414604	30910.7	-3.74555	4.10613		25064	416.154	15.1701	863652	5.065e-07		23409	439.156	16.9957	20749.5	0.000354001
5006	309.097	1.54937	753596	5.85766e+06	2.95846	1.16559		14599	369.058	12.3673	110496	1.14936e+07	6.70069	5.14472		64663	354.098	11.2216	17440	1304.49	-3.74084	2.01986		55775	685.136	10.4233	147201	5.26645e-07		20293	892.535	8.78276	165714	0.000366078
41390	572.213	1.19151	6035.96	46886.4	2.95751	1.1092		15415	515.137	14.4556	4110.96	410990	6.64348	4.40273		6642	241.118	15.7169	751598	56374.1	-3.73686	2.48674		15586	134.06	9.59924	137385	5.59479e-07		67221	319.127	2.04504	13445.5	0.00036661
7422	239.139	8.22079	374869	2.86804e+06	2.93561	1.29643		15124	477.139	6.54048	6411.46	638405	6.63768	5.60932		5206	519.192	14.1948	2.87376e+06	217590	-3.72326	1.45143		14622	270.082	13.7106	6.88814e+06	6.11604e-07		42773	460.218	1.41838	10799.3	0.000382932
63687	612.204	2.39014	1590.72	12139.5	2.93195	1.22269		52673	501.16	2.0276	2539.05	250318	6.62333	2.74934		30841	278.123	14.1238	1.96443e+06	150407	-3.70716	1.92293		42766	604.206	11.8757	12995.2	6.17733e-07		63175	364.197	16.4549	8614.4	0.000388735
32151	201.092	1.69333	16297.9	123490	2.92164	0.461321		14461	501.121	14.8443	10643.8	1.0367e+06	6.60584	4.93776		5311	278.123	14.1971	1.96443e+06	150407	-3.70716	1.92293		29543	390.115	12.9063	37202	6.18701e-07		30627	614.223	4.57006	13254.2	0.000435026
19799	294.154	12.2413	338587	2.55939e+06	2.9182	1.14625		16158	523.192	6.93537	1632.71	158346	6.59967	3.62993		49235	337.118	12.5596	37751.5	2918.44	-3.69327	1.44711		15220	148.079	13.6735	235495	6.21564e-07		47005	195.102	9.06912	51654.5	0.000467698
5995	294.154	12.2518	338587	2.55939e+06	2.9182	1.14625		14756	266.036	17.2532	147406	1.41613e+07	6.58601	3.98105		65352	402.174	14.0923	30155.3	2346.42	-3.68388	4.33131		39519	339.068	17.4594	245022	7.01444e-07		43208	610.27	13.1995	27091.3	0.000483577
11577	147.044	5.90874	25378.7	189373	2.89954	0.975522		14552	192.087	13.6218	32736.7	3.04196e+06	6.53795	2.55644		5760	243.134	1.64157	1.7515e+06	136290	-3.68384	2.38394		16387	493.154	8.01572	72683	7.02051e-07		19422	495.132	8.2247	39445.1	0.000484033
49694	470.166	8.18882	1346.59	10040.4	2.89844	1.10542		26609	295.081	7.48913	3656.5	333416	6.51072	1.75624		8655	371.096	14.0571	30253.8	2385.93	-3.66449	3.07492		27720	459.161	14.7593	66266.4	7.02762e-07		32476	289.07	14.8037	169809	0.000539885
7520	587.223	0.888908	52246	388745	2.89543	0.960507		17060	369.153	6.7718	19088.3	1.73952e+06	6.50986	2.70392		36689	413.116	14.186	1.6417e+06	130314	-3.65513	2.85462		15408	167.034	11.0739	212302	7.31203e-07		67433	355.15	14.0401	23144.9	0.000553212
51581	391.13	1.41982	2466.24	17980.6	2.86605	1.02489		54983	619.19	7.0056	965.06	87649.7	6.50499	3.8337		30060	425.177	16.8419	20823.5	1661.65	-3.64753	2.56052		6995	348.128	2.93975	1.50711e+07	7.5848e-07		6523	120.081	14.1002	291181	0.000557189
40752	128.062	2.1782	9107.06	65175.3	2.83927	1.19188		24295	268.033	17.2315	41504	3.68216e+06	6.47116	4.07963		30527	443.191	11.8294	40972.9	3295.8	-3.63597	5.0199		25222	772.211	14.6726	238150	8.31301e-07		9158	195.102	6.18772	70450.2	0.000574961
51303	255.096	10.6649	10109	72242.4	2.83721	0.960686		25198	353.051	12.5063	4566.18	397216	6.44279	5.78652		4653	238.092	14.3352	2.27399e+06	184012	-3.62735	2.77478		2852	180.087	15.2326	618987	8.44254e-07		8713	302.149	2.25641	45905.1	0.000583587
5057	262.128	13.1789	1.14389e+06	8.16307e+06	2.83517	0.912726		25014	243.02	17.2287	25355.5	2.19121e+06	6.43328	3.8246		11754	575.503	8.8301	1.45495e+06	118154	-3.62223	4.48617		61675	524.176	7.09538	7145.89	8.53253e-07		9219	359.112	7.81772	37090	0.000604221
3286	252.108	14.6617	144361	1.01866e+06	2.81892	0.938827		48354	332.106	2.6984	20951.4	1.80125e+06	6.4258	5.29406		12538	872.564	6.77413	21554.9	1751.3	-3.62152	2.86718		7269	310.096	13.6766	443902	8.55282e-07		51908	434.202	9.6094	7848.48	0.00061175
41347	614.243	9.07159	2871.19	20166.1	2.81222	1.19201		49421	308.086	12.5367	1368.2	117037	6.41855	5.72196		5653	339.027	12.474	614987	50286.1	-3.61232	5.7797		29423	493.153	2.93488	65556.9	8.80423e-07		10664	180.087	16.7011	206628	0.000693755
28792	303.086	9.6652	5144.03	36041.5	2.80869	0.987536		16462	509.144	1.95388	2165.79	176696	6.35023	3.73354		18665	269.113	1.42358	341539	28334.8	-3.59141	2.90913		29165	310.075	12.548	3.18076e+07	8.9272e-07		63700	246.113	7.29813	12723.2	0.000708466
57434	403.146	5.70172	1868.04	13062.1	2.80579	1.15634		25052	283.062	17.215	10326.2	827068	6.32363	3.76253		44786	292.116	11.4553	30713.4	2557.76	-3.58591	1.97148		6338	169.05	12.3378	48156105	8.99348e-07		58199	387.151	16.3151	10355.2	0.000715852
41294	480.15	7.45339	2317.19	16083.6	2.79515	0.85367		14845	335.094	13.6931	24180.7	1.9273e+06	6.31658	4.17404		67078	184.073	16.8118	1.56007e+07	1.29948e+06	-3.58561	3.56438		25069	116.537	15.2507	693880	9.78296e-07		28508	505.18	5.8291	29664.1	0.000735602
28047	328.139	12.5394	11645.3	80550	2.79014	1.23095		48831	556.202	2.27174	2222.05	175812	6.306	5.37119		47369	644.233	6.71032	24969.6	2091.28	-3.57771	3.01034		41312	509.144	6.78692	12956.1	9.97682e-07		75886	361.171	12.4117	11377.3	0.000805455
46028	107.041	2.13656	1366.75	9292.62	2.76534	0.668896		29228	301.072	17.2129	5721.75	452475	6.30524	3.85981		4966	243.047	14.0649	1.13162e+06	95021.8	-3.57399	5.38418		48860	333.097	7.44114	54841.9	1.00619e-06		43409	610.27	13.4683	36349.8	0.000805914
40783	475.228	5.70639	21193.3	143023	2.75457	1.25752		17225	493.148	3.34549	5389.01	414690	6.26587	3.65988		14517	932.621	6.31808	17178.6	1446.7	-3.56977	2.16114		15261	348.104	12.3321	329824	1.04534e-06		13263	228.087	14.0722	92886.2	0.000807344
7288	442.207	1.54836	88822.2	597333	2.74954	1.17249		6867	307.062	17.3088	836183	63799921	6.25359	3.93574		11891	317.134	2.65242	772050	65197.4	-3.56581	2.82153		41314	543.187	1.86455	13986.2	1.05206e-06		6659	252.089	16.3361	323022	0.000815849
7626	551.152	0.892695	68133.8	457968	2.74881	1.0554		24596	479.138	13.652	1783.73	135632	6.24866	3.69077		6509	393.24	8.09282	275984	23448.3	-3.55703	5.41648		15607	226.017	8.39771	68856.8	1.06104e-06		44013	374.144	11.06	17616.1	0.000824489
34973	326.124	13.5648	23331.2	155615	2.73766	0.972214		28756	772.211	13.679	1375.86	104280	6.24398	3.62858		4963	260.074	14.3342	1.41755e+06	120448	-3.55691	2.40482		43005	411.186	8.36788	21686.8	1.06604e-06		31968	360.124	7.92125	13628	0.000833418
40821	592.202	1.48015	9165.45	60665.2	2.72659	0.852989		982	169.049	2.688	1.56891e+06	118029748	6.23324	5.82821		79314	365.152	0.875378	105576	8993.76	-3.55322	2.86528		17111	598.2	2.991	543546	1.07699e-06		59241	257.113	15.9873	73007.3	0.000925345
29717	684.254	15.8092	1868.06	12162	2.70276	1.09959		46839	603.189	13.5406	1477.19	110719	6.2279	2.49993		62772	398.18	1.22424	31540.5	2694.77	-3.54897	3.27057		32544	468.172	11.0889	18208.6	1.07787e-06		21266	325.136	13.9298	19876.2	0.00103076
49091	404.169	2.46643	2309.6	15016	2.70079	1.16751		25472	603.189	13.565	1477.19	110719	6.2279	2.49993		9341	872.635	2.64349	43327	3711.78	-3.54508	1.87231		59214	321.108	1.6379	18205.8	1.08054e-06		72910	245.123	14.1045	37260.6	0.0010358
43317	343.14	12.3867	3366.81	21872.3	2.69965	0.798029		25015	225.009	17.2233	31320.5	2.31631e+06	6.20858	3.85121		7335	378.139	13.8914	137883	11816.2	-3.54461	5.17417		16109	495.149	6.99919	142678	1.16758e-06		8460	302.134	14.9518	134254	0.00106987
17137	338.155	15.6781	38190.6	247034	2.69342	0.959652		5423	331.102	2.6904	156022	11410277	6.19244	5.81136		7409	268.067	3.87653	79592.9	6902.2	-3.52751	4.23346		23021	137.023	6.37315	2.08865e+06	1.20608e-06		63443	302.16	10.6747	5570.85	0.00115138
17119	546.247	1.21049	89053.8	575714	2.6926	1.24406		48749	431.129	15.5286	3196.63	233002	6.18764	4.04662		56021	273.088	1.24306	24360.1	2139.4	-3.50924	4.18659		59970	466.156	8.43265	31007.2	1.21139e-06		22833	354.096	16.0374	109000	0.00115412
7580	344.134	13.5607	87434.1	563146	2.68724	1.06162		14684	309.059	17.2366	229575	16676798	6.18274	4.18978		10085	814.557	2.15459	37506	3314.93	-3.50007	2.2235		14689	313.091	12.3232	1.93607e+06	1.23657e-06		38861	260.113	16.712	25087.1	0.00119349
13552	344.134	13.5714	87434.1	563146	2.68724	1.06162		25391	512.176	12.1214	1403.78	101961	6.18256	5.72805		22158	819.549	3.4608	1.13287e+06	100195	-3.4991	2.3683		16582	445.145	15.329	89884	1.28515e-06		41063	349.139	1.15352	28335.8	0.00120523
40701	442.135	2.02197	7470.39	47854	2.67938	0.839147		25089	406.11	13.1501	8183.68	587987	6.16689	3.46388		47258	676.242	8.04659	19545	1746.35	-3.48439	3.98146		14723	526.301	7.27056	1.84686e+06	1.35174e-06		7326	138.055	15.6667	129583	0.00120889
32039	341.081	9.31357	59428.2	380020	2.67686	0.95789		17020	326.057	17.2351	66063.9	4.73101e+06	6.16214	4.16506		4206	184.073	16.8495	1.6804e+07	1.50941e+06	-3.47675	3.41439		61166	466.117	15.2532	407137	1.40401e-06		13828	481.129	13.2501	243867	0.00122516
10288	388.393	1.01715	77556.6	495512	2.6756	0.430223		15290	517.095	12.1553	5734.25	408613	6.15499	4.35014		7670	345.129	15.9077	175254	15753.8	-3.47568	2.79595		12826	315.085	6.24986	116435	1.44299e-06		49181	380.136	4.49699	10650.5	0.00127426
43477	367.113	10.7217	1041.84	6634.24	2.6708	1.17796		25111	646.944	17.2122	7620.77	538589	6.1431	4.77866		5207	220.081	14.3342	1.018e+06	91547.4	-3.47507	2.4409		42650	535.194	3.41805	59170.9	1.44708e-06		21026	313.14	16.7818	65085	0.00127462
42128	270.145	5.67127	1791.06	11403.2	2.67055	1.1988		25137	468.171	12.6129	9562.46	675165	6.14172	3.82734		6466	324.059	15.8469	237671	21476	-3.46817	4.38139		48472	403.157	13.6899	119024	1.45236e-06		40911	291.134	1.24291	16466.1	0.00129905
6977	629.233	1.20439	76773.8	488607	2.66999	1.07796		49669	361.091	6.4153	2812.46	197286	6.13231	3.57577		6328	257.113	12.2878	489010	44389.9	-3.46156	2.68184		20179	758.195	14.3016	125311	1.46643e-06		26278	523.188	14.197	163449	0.00133514
4658	280.139	13.1745	2.05085e+06	1.30244e+07	2.66693	0.901575		59279	256.107	1.40404	1850.94	129097	6.12406	1.62856		37092	292.15	16.5793	108887	10000.4	-3.44472	1.67765		15908	758.194	14.4883	125311	1.46643e-06		35230	893.598	3.82969	13153.9	0.00133597
40384	376.149	8.20681	1278.96	8074.04	2.65832	1.16549		6943	327.122	2.61576	152440	1.05986e+07	6.11948	4.38946		6231	262.092	13.945	1.00251e+06	92133.9	-3.44373	1.71807		16290	471.111	10.9422	55867.1	1.48694e-06		40146	289.068	6.97503	31072.8	0.0013436
64444	556.202	2.57716	2267.25	14268.7	2.65384	1.08628		25562	491.116	12.3163	838.642	58299.4	6.11928	3.19065		4827	301.14	16.0988	5.735e+06	530777	-3.43362	2.00517		16951	471.141	2.87294	1297659	1.48849e-06		38382	320.145	12.9041	11580	0.00134755
40577	431.133	3.28691	8388.33	52549.6	2.64723	0.66337		15858	510.182	2.91851	4995.52	346448	6.11586	1.9918		6824	278.123	16.8535	193097	17897.2	-3.43152	3.90047		45635	221.092	14.375	235985	1.55346e-06		23793	365.153	0.903769	105576	0.0013637
31741	269.149	8.58972	86271.2	538054	2.6408	0.93596		24380	271.062	4.65685	1308.86	90234.3	6.10729	4.36193		49700	753.219	11.8965	35221.2	3306.78	-3.41295	3.53456		26192	312.071	12.5468	2.36849e+06	1.5623e-06		22412	337.123	14.115	44161.2	0.00136817
8609	296.133	14.7957	67145.8	410474	2.61192	0.893122		14796	601.175	9.00978	20825.5	1.43144e+06	6.10297	1.78707		43514	196.082	14.3373	220373	20818.7	-3.404	2.63502		15189	299.076	15.2539	478228	1.56446e-06		55395	413.18	14.2724	17391.5	0.001444
16976	276.144	12.2426	170020	1.03879e+06	2.61113	1.0523		41545	685.189	12.3618	15201.3	1.04335e+06	6.10089	7.36834		3475	243.097	15.2267	3653099	357594	-3.35273	3.22468		48459	539.186	5.3814	64794.9	1.60871e-06		12456	307.125	16.2651	25515.2	0.00158607
10316	328.248	1.09511	1.29814e+06	7.91153e+06	2.60751	0.924655		24285	380.17	2.35398	8145.91	551429	6.08096	3.80951		6218	234.097	16.5788	1.75471e+06	172607	-3.34567	1.81387		21951	328.128	12.4057	47368.7	1.63527e-06		10950	142.05	14.0536	94097.5	0.00176627
27140	323.076	2.59204	4862.14	29618.6	2.60684	1.08962		61145	297.097	6.89909	1125.35	76121.5	6.07986	4.60317		8249	319.114	14.7312	107382	10581.9	-3.34309	2.39791		29358	279.17	8.00194	130946	1.67236e-06		47125	431.134	7.35766	17425.5	0.00177565
9881	227.07	2.12549	43780.3	264732	2.59618	1.25441		15224	273.075	3.90004	7142.13	476396	6.05966	6.11267		44410	425.18	11.8239	12157.5	1223.69	-3.31255	3.8296		46641	353.102	6.76862	8418.6	1.70231e-06		1258	219.138	1.10226	272289	0.00185946
13111	376.16	2.72649	45037.8	271091	2.58957	0.951955		4583	151.039	2.68384	705717	46960359	6.05621	5.28973		20313	262.103	16.1112	19475.6	1961.15	-3.31189	1.6447		43025	398.202	5.78725	21744.8	1.71139e-06		2018	87.0441	13.9347	300384	0.00187402
12101	296.16	11.4664	130064	781828	2.58763	1.21767		14895	549.158	12.3751	13693.9	900581	6.03925	4.04111		39660	421.192	15.383	58359.5	5932.14	-3.29834	2.81017		25188	512.176	6.5264	382208	1.71214e-06		45980	355.15	16.6355	16578.7	0.0018995
41173	725.254	1.16145	9610.31	57257.1	2.5748	0.842802		15142	749.278	1.65622	2018.6	132495	6.03644	2.57278		4006	306.082	9.63166	4.51842e+06	459608	-3.29734	2.36274		37098	332.13	15.6851	212733	1.73815e-06		44979	371.204	12.9064	8362.44	0.00195027
75638	571.213	8.00955	1035	6105.5	2.56047	1.03448		11455	501.121	14.6341	10643.8	691296	6.02122	5.22328		4745	306.082	9.62677	4.51842e+06	459608	-3.29734	2.36274		13592	134.06	12.3107	1.27604e+06	1.80643e-06		709	442.337	0.821628	2.49828e+06	0.00197959
15485	262.129	15.8586	18792.9	110238	2.55236	1.21587		20149	171.08	6.79067	4223.94	274139	6.02017	2.74834		28392	345.128	14.8417	220089	22469.6	-3.29204	1.46005		7596	155.034	7.31379	1.67873e+06	1.84633e-06		75568	303.118	14.5604	47395.5	0.00218482
13030	578.223	0.897302	55132.2	323031	2.55071	0.894363		6204	348.128	2.6982	85134.4	5.49155e+06	6.01133	5.06804		5172	395.105	14.2154	3.05983e+06	314993	-3.28006	2.08908		14931	526.301	6.95412	734289	1.98726e-06		26327	303.118	14.5702	47395.5	0.00218482
42656	397.149	2.12237	2280.98	13362	2.55041	1.01391		14603	284.046	17.3007	1.03638e+06	66772615	6.00963	4.06968		4414	276.107	1.21969	5.60217e+06	580491	-3.27064	3.30611		14351	134.06	15.2445	535205	2.00368e-06		63054	615.225	13.4621	45438.8	0.00228933
69879	449.156	12.8599	6657.94	38767.5	2.5417	1.1643		16610	473.126	11.0556	1158.14	73950.9	5.99668	4.93363		7079	599.227	5.74328	399859	42026	-3.25014	1.82262		24239	311.078	12.5435	3.05451e+06	2.06737e-06		13261	425.156	14.1583	70991.8	0.00234517
16963	267.086	0.920352	323745	1.878e+06	2.53627	0.886682		30956	332.107	12.2853	17429.4	1.10759e+06	5.98975	6.67058		4146	272.088	16.0059	38130289	4.02713e+06	-3.24311	3.1865		14914	495.149	6.52298	1.5908e+06	2.1467e-06		35269	334.15	15.2344	17210.3	0.00240784
48109	497.145	6.52488	1673.85	9656.92	2.52839	1.04385		14662	286.044	17.2791	284386	18044305	5.98755	3.84955		31578	411.155	16.1428	99573.9	10553.2	-3.23809	4.63015		14595	317.086	5.25465	1.08353e+07	2.16568e-06		62937	249.165	6.53024	32521.1	0.00243515
40480	476.212	5.39772	16408.5	94574.2	2.52701	1.23131		16192	296.158	13.5954	1148.23	72658.3	5.98364	3.39619		19237	266.135	8.46893	364229	38818.2	-3.23004	4.79017		15283	155.034	14.5612	450611	2.18073e-06		8916	287.148	9.61375	56538.4	0.00261696
8548	337.09	9.7549	55075.4	316937	2.52472	0.4762		14642	110.036	2.68182	31837	1.98279e+06	5.96069	5.26499		41505	600.244	4.56955	92009	9944.86	-3.20975	3.64482		46245	520.184	4.15214	9449.82	2.22847e-06		65313	182.102	10.7359	65980.5	0.00271863
10951	165.055	1.5037	99088.2	567920	2.5189	1.11454		14613	334.149	3.90847	81411.8	5.05283e+06	5.95571	4.38926		5120	229.118	14.3371	2.17664e+06	240160	-3.18003	3.53092		14797	353.108	12.356	1.04849e+06	2.27669e-06		42220	321.095	7.01032	27812.2	0.00279685
46646	652.202	1.37992	6813.86	38927.8	2.51426	0.64042		20046	478.142	6.80375	7419.46	459905	5.95388	7.79013		4838	379.138	3.70558	1.13843e+06	125621	-3.17989	6.53296		15495	323.073	9.57545	122367	2.30692e-06		57682	237.134	7.14998	20211.7	0.00280202
73310	279.109	15.7403	1710.69	9659.97	2.49744	0.645157		17454	347.096	13.5758	11714.9	718185	5.93794	3.00089		6254	327.118	14.9422	1.09059e+06	120899	-3.17325	1.56331		9272	471.111	10.5622	993255	2.31807e-06		66918	319.161	7.87755	12966.6	0.00288358
11541	237.123	8.21882	17391.3	98149.8	2.49662	1.17731		25016	303.041	17.2307	35083.3	2.10899e+06	5.90962	3.84101		6780	220.118	14.6989	502552	55987.9	-3.16609	1.6183		22022	639.152	11.6364	17259.1	2.33312e-06		498	460.275	1.09537	628538	0.00296791
39763	467.118	12.4668	2570.43	14484.3	2.49441	0.926529		55893	447.212	7.68737	1917.69	115191	5.90851	4.72029		4249	294.115	1.20001	1.33381e+07	1.49377e+06	-3.15852	3.24095		15627	510.182	14.4782	205869	2.37257e-06		51350	246.112	1.1805	19178.8	0.00330755
46119	546.197	1.60561	38421.3	214629	2.48187	1.05079		25134	496.209	15.703	13221.9	789781	5.90045	3.84101		9319	379.145	6.90343	84465.1	9538.16	-3.14657	3.74147		15025	361.091	2.62368	1.13469e+06	2.38438e-06		19997	201.123	14.5622	55446.2	0.0033774
40799	463.122	2.41297	10698.2	59710.4	2.48061	1.21963		5560	183.065	2.43683	976642	57948288	5.89079	4.25726		7553	277.14	14.6015	271730	30927.9	-3.13519	2.42652		38585	554.208	10.6908	27960.2	2.39609e-06		10709	319.128	14.1715	198856	0.00340933
69924	414.161	15.9603	3107.18	17328.3	2.47945	1.29386		5414	125.06	2.68541	209720	1.23117e+07	5.87541	5.28216		20324	293.149	14.6499	40526.6	4621.77	-3.13235	2.71859		24905	387.141	6.61947	23029.2	2.4213e-06		8854	119.068	8.29713	60372.8	0.00352002
40937	483.233	1.55379	10752.4	59734.1	2.4739	0.986602		26583	407.166	5.6926	7426.69	435555	5.87399	5.83626		22141	318.118	2.41505	501603	57261.5	-3.13091	3.02273		42738	463.155	1.54125	92334.6	2.51951e-06		52787	374.124	13.9524	47781.8	0.00352769
38029	401.192	12.5206	22288.8	121438	2.44583	1.20578		14640	180.087	12.3526	61361.3	3.55194e+06	5.85513	6.60968		8237	345.128	14.8892	232226	26564.3	-3.12797	1.47209		50202	480.151	13.5983	47581.5	2.52011e-06		62649	248.092	1.32643	34800.6	0.00356078
62590	548.203	1.2091	901090	4.87356e+06	2.43523	1.2627		25337	447.127	6.91902	2515.55	144460	5.84366	3.60549		7191	359.152	7.97131	121569	13916.8	-3.12687	4.04756		14630	317.086	15.2546	5.51383e+06	2.62276e-06		42844	253.144	14.7702	28782	0.00364152
6082	234.097	14.688	351568	1.87851e+06	2.41771	0.869271		69278	364.159	7.21141	3562.53	202904	5.83175	3.614		5529	305.134	1.68837	2.06476e+06	237698	-3.11877	3.66102		76634	386.125	2.13601	14850.1	2.66061e-06		8160	760.282	14.0817	59792.5	0.00364825
67203	234.097	14.6918	351568	1.87851e+06	2.41771	0.869271		52508	328.126	2.60307	38190.8	2.14972e+06	5.81478	4.26278		7224	271.129	11.1746	217182	25252.2	-3.10442	1.75722		25151	512.176	11.0173	555264	2.8271e-06		1277	205.122	1.11618	207510	0.00367758
24440	129.055	9.06475	26322.9	140311	2.41424	0.821416		5219	348.129	12.3615	830755	46675946	5.81211	7.33413		47181	356.099	3.71695	40531.8	4718.19	-3.10275	1.76692		14790	663.174	13.1404	1.69144e+06	2.83971e-06		13367	299.11	14.0753	45724.5	0.00380911
54761	567.125	3.0209	15866.1	84469	2.41248	1.16815		14842	477.14	6.77865	32720.3	1.83124e+06	5.80649	7.67133		5589	537.879	3.10827	409484	47745.7	-3.10036	2.75578		34473	330.139	9.62664	108814	2.86342e-06		11983	555.889	3.17428	194141	0.00381692
26934	143.086	2.19931	45499.1	242025	2.41125	1.23169		8346	183.065	5.76875	62733.5	3.47982e+06	5.79363	3.0403		6872	202.071	14.3317	181774	21644.2	-3.07009	2.24729		14734	299.076	5.7365	2.35017e+06	2.89441e-06		20907	299.099	15.852	24293.1	0.00386032
17470	434.202	5.68631	23192.9	122922	2.40599	1.2356		46601	461.213	5.94232	1482.56	81872.2	5.78721	5.02405		21236	432.238	11.2911	20834.4	2483.03	-3.06879	2.43935		17456	445.133	8.63254	115736	2.94553e-06		38334	251.102	14.6033	28023.1	0.00387972
71173	451.185	1.16867	3856.31	20430.1	2.4054	0.602448		25210	447.127	7.1944	5739.19	316171	5.78371	3.97099		4375	190.107	5.34691	7.34863e+06	876379	-3.06785	2.12026		61072	601.256	9.40282	222865	2.9726e-06		12031	211.144	4.30556	172026	0.00407426
10206	302.135	11.3958	27982.1	148151	2.4045	0.918302		17140	327.122	3.23556	14956.3	814945	5.76788	3.40239		27014	267.065	16.119	287511	34301.9	-3.06725	5.61898		7251	137.024	15.2543	5.14409e+06	2.97868e-06		5303	118.123	2.57961	656612	0.00418955
38993	302.135	11.4	27982.1	148151	2.4045	0.918302		21575	507.186	3.75007	12999.5	707667	5.76655	6.69584		33431	356.145	14.4169	151667	18299.3	-3.05105	1.42451		41245	295.139	11.8829	85193.1	3.00851e-06		33585	300.155	16.1298	44031.3	0.00437323
42049	412.139	3.24726	7865.03	40934.5	2.37979	1.07282		16985	261.03	17.2572	90828.4	4.93711e+06	5.76438	4.0086		46358	593.232	1.03797	26990.9	3275	-3.04291	3.14226		46172	655.25	1.83996	31859.1	3.0982e-06		8008	352.087	17.0664	128987	0.00462958
17455	574.228	0.906128	23458.8	121967	2.37829	0.877893		13071	155.07	2.43836	147464	8.00993e+06	5.76335	4.21269		54838	310.11	1.82174	333494	40831.6	-3.0299	3.99501		60386	377.132	5.80816	255294	3.10469e-06		19120	378.132	16.3799	18732.6	0.00500707
17250	262.107	0.874343	31258.2	160681	2.36189	0.949845		15824	110.036	9.61522	1627.44	87151.6	5.74285	6.06095		18811	358.16	15.9716	95243.8	11695.8	-3.02564	1.90977		28000	340.072	6.6534	127295	3.16659e-06		46059	251.102	14.0628	28352.9	0.00520428
37060	558.196	1.22934	21087.8	107641	2.35174	1.03663		2176	511.196	2.43079	2041.46	109168	5.74081	3.11949		14354	934.636	6.54117	15381.1	1890.39	-3.02441	2.84646		16810	323.069	15.3092	43556.1	3.26725e-06		1301	282.17	1.13591	99333.9	0.00521169
65100	312.144	7.54278	1835.54	9343.43	2.34775	0.838211		27096	297.108	10.5091	3010.29	158559	5.71898	4.23842		7391	184.065	16.8615	125899	15526	-3.01951	3.13832		62746	658.257	8.02478	12666.5	3.28053e-06		74845	361.162	14.2034	82601.7	0.00522277
12895	578.223	1.22955	340975	1.73418e+06	2.34652	0.948616		15422	480.171	9.61437	2320.15	121790	5.71403	4.55775		27339	396.109	14.1554	471419	58263.4	-3.01635	2.45597		16096	286.14	13.6536	81740.1	3.30216e-06		30241	332.17	8.58017	8439.61	0.00546818
23992	327.159	4.10346	24609.4	125002	2.34467	1.10536		6916	379.138	2.54723	243004	12728436	5.71093	5.07938		4417	162.076	15.8146	4.16221e+06	515672	-3.01282	3.68552		50621	550.213	8.25861	22180.9	3.30885e-06		9295	367.139	16.7578	53529.4	0.00549951
63008	365.17	1.2133	2320.64	11783.2	2.34414	0.626945		63168	347.16	9.64217	7076.05	367432	5.69839	1.5682		8769	329.134	15.6933	87185.2	10817.6	-3.0107	1.91964		25508	406.116	14.574	78069.1	3.314e-06		736	500.379	0.811591	1.84652e+06	0.00550073
17289	460.181	5.29875	14304.6	72622	2.34393	1.30096		25556	445.11	10.8083	1121.25	57199.2	5.67282	2.70051		5993	510.355	7.97512	789835	98584.6	-3.00212	4.70298		48409	339.068	12.5046	691005	3.34355e-06		8962	293.081	7.35854	45065.4	0.00568254
29259	385.105	9.09883	40758.1	206857	2.34347	0.766033		40501	467.42	3.69706	2390.17	119401	5.64256	1.76059		20752	240.134	13.2888	514809	64306.6	-3.001	2.47855		43323	419.153	4.44852	8346.03	3.35632e-06		12714	448.182	14.6757	39657.8	0.00592886
41281	470.238	1.55303	16912.6	85762.9	2.34226	1.02211		6500	134.06	2.67164	75335.5	3.7617e+06	5.64191	4.85145		10270	357.128	11.5579	24604.6	3082.73	-2.99665	2.40579		42177	353.102	6.49262	9435.65	3.35771e-06		52225	422.196	13.1568	203408	0.00628268
12982	136.547	1.2089	150701	763168	2.34031	1.21042		15070	485.126	14.6003	23786.6	1.18156e+06	5.63439	2.90032		3084	227.102	1.52593	634270	79776.6	-2.99106	3.90535		14822	288.074	13.6439	1.05006e+06	3.41496e-06		20985	345.165	1.15527	66079.4	0.00643729
59334	283.128	12.2298	1249.71	6318.51	2.338	0.560311		15743	760.211	12.6204	4178.39	206808	5.6292	3.75144		11941	573.487	8.83858	347405	43755	-2.9891	3.89681		44824	467.156	6.45541	7452.38	3.42704e-06		52926	315.12	15.0115	77519.6	0.00649336
42355	534.218	9.72679	1212.02	6084.67	2.32776	0.976692		27370	348.153	12.3593	6139.46	302815	5.62418	6.56698		52838	312.095	6.56402	49664.2	6262.43	-2.98741	3.89284		50018	431.129	16.3251	77833.8	3.45527e-06		14232	207.135	8.86426	25143.7	0.00726246
14784	147.044	1.3293	219346	1.10062e+06	2.32704	1.1832		14649	225.076	2.44128	83770.9	4096122	5.61167	3.86995		8098	267.143	7.89477	89634.8	11330	-2.98392	2.77867		14714	210.076	2.94676	1.53644e+06	3.5116e-06		20017	351.137	0.875743	47850.3	0.00740716
40508	926.399	1.96804	9437.29	47303.9	2.32551	0.982904		15471	343.102	2.59939	2331.85	112351	5.59039	5.60541		11273	299.123	15.9763	125386	15856.1	-2.98327	1.83371		6877	331.102	2.94822	1.91688e+07	3.64653e-06		361	244.191	1.98996	3.09099e+06	0.00760302
16981	316.136	12.2333	155044	776788	2.32484	0.97391		14611	361.128	2.54144	181988	8.72107e+06	5.58259	4.8081		52615	343.16	14.2073	68072.2	8625.9	-2.98032	1.77071		15645	466.155	14.0986	144297	3.79272e-06		48887	270.133	1.98708	21945.2	0.00787529
49288	488.176	2.61951	3727.5	18656.4	2.32339	0.882838		7724	287.077	15.2077	69951.7	3.33189e+06	5.57384	5.32513		19551	373.172	15.6944	26363.9	3361.19	-2.97152	1.51205		25130	604.186	13.2	562908	3.81089e-06		14369	315.12	16.0246	199548	0.00793779
38151	704.226	1.68396	3133.96	15653.2	2.3204	0.48516		56749	502.239	12.5223	1526.64	72649.9	5.57253	2.99783		45523	378.151	15.7813	12187.8	1555.56	-2.96993	2.48785		11623	334.113	14.8054	100408	3.85192e-06		10971	142.05	14.3031	72638.8	0.00803214
17238	294.097	0.864743	35849.9	177470	2.30753	0.978502		26931	353.101	2.16915	5327.75	250809	5.55692	1.45261		27090	353.101	16.1211	113696	14531.6	-2.96792	4.45136		15264	281.065	5.20003	263467	3.86455e-06		47641	234.113	1.58616	21053.6	0.0080458
36275	521.177	7.45478	23036.3	113690	2.30312	0.899565		17776	401.119	16.321	1572.86	73672	5.54966	3.73374		6946	303.134	13.2246	361305	46362.9	-2.96218	2.56661		2076	432.212	10.9656	25405.5	3.90413e-06		75462	343.152	14.8923	65063.7	0.00820763
957	546.197	1.20856	1.54693e+07	75982443	2.29625	1.22789		13866	121.028	3.7763	276299	1.29239e+07	5.54767	6.70759		38885	427.159	7.19978	54860.2	7062.78	-2.95745	3.13372		8602	151.039	12.3375	7.12135e+06	3.9903e-06		70315	190.125	8.40307	16714.5	0.00857186
41740	386.145	6.46156	1378.04	6743.75	2.29093	1.00948		17481	524.198	15.656	3301.75	153168	5.53574	7.00104		70911	427.159	7.19978	54860.2	7062.78	-2.95745	3.13372		15343	497.169	14.8618	369858	4.00506e-06		6177	130.086	2.5914	273291	0.00873879
28997	554.187	7.24347	5001.98	24366.9	2.28435	1.10009		24498	361.116	3.89175	2162.72	98621.8	5.51099	3.39014		39032	242.126	16.8954	206342	26630.2	-2.95391	3.32146		14825	288.111	13.7036	1111518	4.048e-06		33462	374.156	9.61897	205329	0.0087767
40893	560.211	1.2269	11507.4	55919.3	2.28078	0.750348		24552	283.096	6.26048	1139.82	51837.1	5.50711	3.28656		58591	462.21	14.0353	40276.6	5205.01	-2.95197	2.59499		34790	511.157	5.86624	18196.2	4.10399e-06		42796	253.143	14.0289	67609.8	0.00880516
49533	255.108	13.2842	2376.03	11422.8	2.26529	0.594797		32077	277.071	5.8896	7002.98	318082	5.50528	2.6514		13095	742.538	0.907334	98516.8	12742.2	-2.95076	1.41529		41195	467.223	9.19942	46146.7	4.18866e-06		8757	324.128	16.1803	44415.4	0.00882921
17011	546.148	1.20771	101725	488144	2.26263	1.19474		17523	364.159	7.19487	4484.89	202904	5.49958	3.60531		4328	493.304	8.46424	4.56202e+06	596874	-2.93417	5.91751		41968	509.144	7.76863	7452.41	4.29035e-06		27528	304.083	1.1436	65335.7	0.00931744
41122	645.249	6.10749	1392.64	6682.4	2.26255	0.593591		14681	371.112	2.1697	34186.4	1.53133e+06	5.48522	1.41316		34236	377.144	11.6439	9993.81	1308.79	-2.9328	2.79345		12740	339.069	6.64801	892052	4.41896e-06		10226	343.152	14.9369	65063.7	0.00935733
7558	223.06	2.16285	45813.5	219556	2.26075	1.24841		14999	705.16	12.5442	9546.98	427234	5.48384	5.20293		1222	247.129	0.881153	649225	85122.1	-2.93111	2.48618		17883	445.145	16.3929	109836	4.47397e-06		34144	274.129	12.8939	10793.4	0.00944287
60614	377.144	13.5115	1934.54	9230.43	2.2544	0.534935		14726	329.123	3.7605	26362.9	1.17948e+06	5.4835	7.37383		22370	320.133	14.1463	43303.6	5688.14	-2.92846	1.85221		41883	111.044	6.73343	382322	4.51833e-06		9972	286.129	15.5143	22982.6	0.00972646
28138	344.145	12.5223	2130.41	10111.6	2.2468	0.679009		32062	489.1	12.6135	9157.46	409422	5.4825	4.19245		51160	380.137	3.67376	201395	26464	-2.92792	2.17779		14732	369.057	2.96696	1.79548e+06	4.54586e-06		44850	332.116	10.7186	8188.11	0.00992269
19235	230.055	9.11274	158723	752099	2.24441	0.861836		14620	369.058	12.4798	110496	4.93091e+06	5.47979	5.4227		8050	789.54	5.58417	73074.6	9698.19	-2.91358	3.41046		14812	353.059	12.3556	1.22042e+06	4.55145e-06		6693	301.139	0.872707	236076	0.00995697
7339	255.134	9.82668	93108	440617	2.24255	1.19822		43455	593.212	1.52699	2832.12	126125	5.47683	4.51058		9535	265.115	11.6208	47345.6	6288.51	-2.91244	3.10801		6891	339.068	13.6539	1.89675e+07	4.69299e-06		46297	331.139	1.45013	17003.8	0.0101481
35770	487.121	10.3463	343522	1.62318e+06	2.24035	0.886207		15974	339.118	3.95994	2291.45	101140	5.46395	1.77419		23884	602.52	8.85605	40949.9	5448.14	-2.91003	4.5276		14808	299.076	13.1274	1.94786e+06	4.69984e-06		3606	247.14	16.8616	40442.9	0.0101902
54246	276.135	12.2752	3657.16	17260.8	2.2387	0.469626		8180	251.054	15.2649	44613.6	1.96486e+06	5.4608	5.65508		74004	399.165	5.98861	13963.4	1866.13	-2.90353	2.79049		18132	388.16	10.9557	71625.1	4.8109e-06		54928	321.144	3.10157	30044.8	0.0106058
53973	512.176	2.69549	5927.22	27775	2.22836	0.850048		33025	540.168	8.47594	1985.55	87223	5.4571	4.27581		7347	243.134	11.6098	186123	24972.2	-2.89786	2.80382		15634	471.112	14.372	290850	4.85407e-06		64853	261.123	8.62657	12114	0.0106427
70969	382.195	12.9706	13529.2	63094.3	2.22143	0.537696		4935	167.07	3.77441	1.12805e+06	49526835	5.45631	7.00709		21794	296.149	5.60739	79022.3	10637.6	-2.89308	2.93266		41818	111.044	6.53744	388380	4.87208e-06		62628	314.159	0.882194	48638.4	0.0107486
28744	303.086	12.9982	15820.8	73733.7	2.2205	0.968241		15579	469.128	9.57754	5092.6	222832	5.45141	5.41603		18667	537.879	3.22528	341509	46229.8	-2.88503	1.87005		14716	480.171	14.8016	3006155	4.96161e-06		61918	389.166	15.781	32330.5	0.0108359
36879	339.107	5.80874	7764.48	35984.4	2.21241	0.727482		15865	498.16	7.18533	2944.03	128309	5.44569	1.68078		11795	291.134	14.7035	1.26983e+06	171937	-2.88468	1.58494		32235	478.155	14.1402	57314.5	5.05109e-06		5625	558.421	0.802465	1260283	0.0109661
19748	564.186	1.27151	71338.5	330249	2.2108	0.745581		13950	121.028	3.24279	112342	4.89419e+06	5.4451	2.59163		54594	369.114	15.503	28720.1	3908.91	-2.87722	3.16058		25334	416.155	5.40647	162131	5.08532e-06		13418	310.106	16.5021	32558.2	0.0117208
77984	417.15	14.1545	8233.56	37800.2	2.1988	1.13564		18086	487.121	12.7738	1424.2	61228.5	5.42598	2.435		8311	269.138	14.2752	63168.5	8597.55	-2.87721	3.14887		15512	686.207	2.69027	93430.8	5.1209e-06		6796	272.075	15.9623	274853	0.0126233
17148	259.092	15.6552	58871.2	269763	2.19606	1.14919		14847	459.18	1.25317	26760.3	1.14755e+06	5.42232	3.4022		20819	247.129	14.1064	142068	19359.6	-2.87546	2.47107		16533	267.095	12.6477	33662.3	5.14449e-06		14680	174.185	1.7566	3.80341e+06	0.013116
59952	148.047	1.32528	25096.3	114861	2.19434	1.17729		16183	347.096	15.417	4579.06	194557	5.409	4.23483		5357	236.113	0.888535	1.27664e+06	174844	-2.86821	3.30034		25678	758.222	15.0859	39711.4	5.22562e-06		63333	352.15	14.1298	24816	0.0134365
70896	276.098	2.51452	5617.19	25688	2.19317	0.547466		15696	480.171	9.52419	2320.15	98351.2	5.40565	2.53719		4453	287.124	13.1683	6.06273e+06	831117	-2.86685	2.4165		16501	443.166	13.3518	49413.3	5.27202e-06		11260	185.092	15.1054	111909	0.0143029
21023	319.113	8.76563	63250.6	288580	2.18982	0.424986		14991	295.096	1.21408	17815.1	745566	5.38716	3.87665		11810	566.418	7.78096	617378	85624.8	-2.85005	7.68323		69389	477.138	2.49876	53719.1	5.28832e-06		67182	206.09	15.5307	69385.9	0.0143146
76912	444.186	8.24743	1826.42	8315.53	2.18679	0.883733		61013	436.15	8.0178	987.411	41242.2	5.38433	1.84768		7254	213.087	15.6194	359839	50053.7	-2.8458	2.51518		26997	402.085	13.6395	239991	5.41091e-06		11496	260.053	6.53703	21243.3	0.0143775
17103	277.103	15.6931	67160	305591	2.18593	1.07457		16602	327.126	12.3875	1719.2	71402.3	5.37616	4.22742		15857	601.246	14.0166	229705	32021.7	-2.84266	4.45863		63913	683.251	12.3749	79349.8	5.47798e-06		69928	308.084	9.53416	93388	0.0143964
40509	898.368	3.62432	2954.88	13442.9	2.18567	0.323363		26595	295.081	2.60036	10298.8	425978	5.37023	5.37969		4231	393.24	8.55172	9.52496e+06	1.32993e+06	-2.84036	6.25179		53878	510.152	3.39487	50283.2	5.5512e-06		44281	267.145	7.21597	9172.06	0.0166184
19863	163.039	3.29577	40470	183805	2.18325	1.14521		25144	307.081	3.24714	13665.9	560992	5.35933	4.25674		4263	417.24	8.4671	8.40749e+06	1.17736e+06	-2.83612	5.65438		41917	315.097	2.60315	115942	5.61441e-06		49727	403.157	14.0038	26766.8	0.0167294
8826	216.123	13.172	53168.9	240122	2.17511	1.00887		14371	295.113	13.6284	36215.8	1.47656e+06	5.34948	6.15433		4397	435.25	8.47118	3.9742e+06	556622	-2.8359	6.11272		40891	346.148	11.257	243152	5.66205e-06		40360	191.106	12.6614	35149.1	0.016743
35064	462.176	3.36179	8688.65	39083.9	2.16937	0.958249		56930	401.142	12.5776	1466.66	59743	5.34816	4.79344		4550	433.235	8.55336	2.3998e+06	337017	-2.83202	5.73868		13373	339.068	16.0317	461562	5.66803e-06		39189	242.122	14.8617	60969.3	0.0167477
49022	475.085	13.6345	1437.56	6430.64	2.16134	0.321212		14637	227.091	2.46242	109076	4.43572e+06	5.34576	3.85969		19174	599.503	8.85219	1.36699e+06	192344	-2.82924	4.55218		50748	583.213	10.8868	6893.85	5.71024e-06		69771	330.166	12.8963	15661.2	0.0172137
40545	513.189	2.86647	48420	216203	2.15871	1.14445		40574	456.186	3.62403	3359.07	134583	5.3243	1.30994		9739	266.115	12.9229	15248.6	2151.43	-2.82531	2.2389		24494	129.055	6.8231	106952	5.73467e-06		50796	362.144	10.7103	11333.1	0.0172203
30963	339.083	1.96314	7531.29	33434.6	2.15037	0.871463		17457	265.071	9.55849	3769.98	150475	5.31882	4.91778		46476	296.125	1.13687	265472	37573.7	-2.82076	3.35833		9351	125.06	12.3297	4.27314e+06	5.75155e-06		9652	275.124	6.22403	30063.4	0.0173948
42635	409.14	1.40278	9650.01	42368.7	2.1344	1.25405		14802	301.092	3.23445	47482.4	1.88398e+06	5.31025	3.08071		7305	567.421	7.78051	194756	27671	-2.81522	6.60636		60187	464.155	14.8003	131430	5.84233e-06		10125	261.133	14.9323	38960.9	0.0187941
64722	588.229	10.8465	2013.86	8814.66	2.12994	0.981548		15285	494.187	13.9098	7760.69	304500	5.29411	6.79572		53849	313.101	15.1458	13032.2	1853.92	-2.81343	2.24012		25276	512.176	3.19691	161668	5.8795e-06		54603	232.093	16.1547	15780.8	0.0189869
9542	213.09	6.5827	53450	233080	2.12456	0.783467		14656	640.169	12.4074	43825.9	1.71898e+06	5.29362	5.70599		33418	300.155	15.1736	128950	18399.7	-2.80906	2.12448		51069	452.152	11.6669	58905	5.9834e-06		29326	205.09	15.5688	491384	0.0193174
49334	704.238	0.849119	6845.31	29760.8	2.12023	0.979037		15652	511.163	13.5352	4863.89	189405	5.28322	4.00316		18685	315.155	15.4257	284651	40771.1	-2.80357	1.59237		39467	318.089	5.25672	1.66697e+06	6.02876e-06		9595	453.174	1.79272	33511.7	0.0195333
41391	531.185	1.40284	12078.1	52357.9	2.11601	1.2292		16077	315.086	12.1325	2567.12	99948.2	5.28296	6.93777		69042	832.545	3.5388	34689.6	4981.12	-2.79996	2.59628		28765	163.06	16.5258	116977	6.09064e-06		45812	377.142	14.7973	22579.5	0.0199235
43587	224.062	9.20642	23978	103246	2.1063	1.10498		15230	283.081	3.25835	12951.2	502745	5.27867	3.18804		69645	329.139	14.7067	31292.5	4493.65	-2.79986	3.14986		16932	166.089	13.6895	1.4198e+07	6.26516e-06		9555	204.123	9.6968	31143.6	0.019947
5104	470.13	2.51598	292396	1.24908e+06	2.09486	0.709914		25236	505.185	0.879052	6040.32	234316	5.27768	5.59285		43342	355.098	12.6594	59914.7	8626.21	-2.79611	5.08166		2360	109.028	15.2949	297441	6.30264e-06		286	202.18	3.5901	3.7417e+06	0.0208631
53902	383.16	8.91222	1154.56	4917.22	2.0905	0.314748		6398	373.128	3.32837	270655	1.04322e+07	5.26844	6.30957		13607	237.123	1.42358	152765	22064.4	-2.79152	1.41086		53966	427.15	0.860561	62422.2	6.45286e-06		11329	300.119	15.8799	40974.4	0.0213269
5832	146.081	8.88426	361825	1.53255e+06	2.08257	1.29929		15012	355.042	9.38471	22027.8	847041	5.26504	4.54373		10366	325.175	14.8473	1.74067e+06	252237	-2.78679	2.10259		24372	168.066	4.23537	490497	6.54961e-06		64752	261.123	7.6107	12955.5	0.0216138
59172	247.104	12.8308	12396.9	52450.3	2.08098	1.28919		34607	482.165	12.4583	1242.99	47762.1	5.26398	3.3039		5847	164.092	14.0674	792880	115969	-2.77337	2.11071		14179	169.05	12.4973	3.57759e+06	6.55193e-06		30691	259.129	12.0396	17792.5	0.0226624
35786	462.176	3.33151	8688.65	36585.1	2.07405	0.907282		72377	348.153	12.3077	7892.46	302815	5.26182	6.59066		43067	455.189	12.9061	53682.4	7870.24	-2.76997	1.36573		6314	155.034	15.2359	10763112	6.55705e-06		52742	219.065	9.00272	107556	0.0227976
38013	253.118	1.1846	46630.7	196162	2.07269	0.972968		14753	510.182	10.7259	25408.9	968073	5.25171	4.53767		4341	309.04	14.0892	6.09524e+06	893888	-2.76952	2.92577		21778	343.16	13.6667	53476.3	6.63204e-06		5533	274.201	2.82977	812867	0.0233787
16664	163.039	8.54175	18334.7	76874.2	2.06793	0.90696		57427	750.277	0.93164	7144.49	271159	5.24616	4.00319		12377	329.134	16.0471	84273.4	12414.7	-2.76303	1.91258		15233	510.182	8.00443	550022	6.68308e-06		6966	235.165	13.2808	195487	0.0236137
25820	499.124	10.8546	8951.71	37457.9	2.06503	1.2819		17033	370.03	17.2146	43485	1.64179e+06	5.2386	6.00629		22139	1039.67	7.53487	419044	62017.8	-2.75635	1.74442		48400	802.221	14.4225	262200	6.76053e-06		44161	295.129	9.64469	7140.82	0.024044
7712	407.133	2.1561	79102.1	329561	2.05876	1.29116		34415	498.161	2.18756	3590.01	133640	5.21822	4.60944		6420	229.118	2.48381	685085	101878	-2.74944	2.77872		17645	598.198	15.2537	395791	6.76156e-06		43121	389.153	7.34938	10875.8	0.0240727
16671	325.091	8.52984	17423.1	71749	2.04196	0.962378		17014	345.017	17.2189	49422.8	1.83619e+06	5.21539	5.75967		4638	337.273	8.46698	2077974	311325	-2.73869	5.81285		15054	510.182	15.0144	711223	6.87306e-06		40283	342.177	15.3972	6388.38	0.0242236
24445	257.074	14.2416	72784.6	297951	2.03337	1.29148		15198	487.142	12.8839	29213.2	1.07759e+06	5.20504	4.31279		3944	257.113	14.5925	1.93146e+06	290872	-2.73123	2.4911		16117	445.145	14.5593	215051	7.57017e-06		19358	312.108	15.9492	67485.3	0.0244634
10792	325.091	3.28116	92243.3	375828	2.02656	0.950758		15687	273.075	3.61786	8324.53	305979	5.19992	1.63975		5210	276.18	12.9338	175085	26372.4	-2.73095	2.13878		48677	358.059	13.5249	206027	7.68141e-06		55777	365.077	1.54069	7239.04	0.0244829
75584	332.095	9.32375	6039.47	24604.5	2.02643	0.827263		69589	329.124	3.85836	18380.3	673930	5.19637	3.06904		10164	470.131	11.6844	14855	2248.23	-2.72408	3.63864		8417	111.044	15.2611	1.12615e+06	7.69654e-06		39311	415.134	15.7048	5354.87	0.0249232
19775	562.191	1.24278	86694.6	351740	2.0205	1.11278		14615	531.111	10.7482	141895	5.19508e+06	5.19425	5.42551		5578	175.108	8.11736	1.28562e+06	195209	-2.71937	3.03047		17787	434.165	12.2617	108939	7.83995e-06		64431	390.176	14.2523	11127.6	0.0249638
10550	309.096	2.01228	514218	2.07507e+06	2.01271	1.26885		24719	283.092	14.5914	2422.85	87909.1	5.18124	4.30506		10443	295.165	14.6185	7.3421e+06	1.11605e+06	-2.71779	1.38797		14591	288.093	15.7068	60055511	7.84248e-06		60563	359.166	15.597	9627.39	0.0249755
40718	630.217	6.80674	3693.19	14873.2	2.00978	1.07018		41280	540.244	4.5077	1298.22	46897.8	5.17491	1.37276		5897	278.123	1.17789	1.28509e+06	196179	-2.71163	2.24426		21650	317.086	14.5742	251313	7.95868e-06		56515	255.145	13.975	9999.71	0.0251344
47241	245.094	6.42312	30828.7	123632	2.0037	0.693451		14679	180.086	5.2876	41740.2	1.50776e+06	5.17483	5.53455		28430	361.118	16.2073	38927	5954.56	-2.7087	4.49925		25353	416.156	6.63531	115954	8.05621e-06		46802	319.114	11.1396	4362.33	0.0252975
38682	296.117	15.7582	24619.4	98647.9	2.00249	1.01078		15428	119.049	5.76851	9930.8	358360	5.17336	2.70697		22659	883.652	4.76614	429173	65676.9	-2.7081	3.38697		54054	490.173	2.77967	58012.1	8.12007e-06		63569	303.144	12.1966	3290.54	0.025442
6127	587.223	1.2044	269433	1.07687e+06	1.99885	1.08122		15339	551.153	3.79571	8917.8	319707	5.16392	5.00381		7035	404.19	14.0895	88400.3	13534.4	-2.70742	2.98823		53299	497.171	12.4169	32988.8	8.40207e-06		7576	355.284	6.96579	60984.3	0.025673
9703	366.101	1.2008	54600.1	218173	1.99849	6.21529		14607	137.06	3.95672	175478	6.27553e+06	5.16037	5.3564		7250	287.079	14.9071	157214	24147	-2.70281	5.27299		72871	392.133	6.24324	6924.92	8.66212e-06		1463	551.259	1.02303	14048.8	0.0257581
37147	268.139	2.33135	54775.1	218859	1.99841	1.6199		38649	153.07	2.17783	4438.13	157591	5.15009	1.5058		6092	259.129	6.53296	469981	72212	-2.70229	4.92522		29376	489.175	3.35441	90599	8.72897e-06		52948	318.133	3.29466	22030.6	0.0258522
63023	297.126	6.25113	2190.51	8750.38	1.99808	0.835621		41805	333.107	2.63186	8836.61	312417	5.14383	5.39854		6601	233.117	14.2796	243986	37505.8	-2.70161	3.41986		10026	254.102	14.4743	315228	8.80137e-06		33131	296.115	14.0448	18494.7	0.0259871
32397	277.071	1.8915	5666.09	22624.9	1.99749	1.20749		29185	348.165	5.60846	14995.4	525295	5.13054	2.80984		4754	144.066	15.8105	1.69887e+06	261411	-2.70019	3.68675		1270	153.042	2.63907	249227	9.00456e-06		67104	766.27	1.33799	13900.8	0.0260818
6458	221.065	0.849586	96100.9	383220	1.99555	2.63212		16962	540.208	3.49934	40505.7	1.41624e+06	5.12779	3.60295		18775	315.155	15.9153	107505	16542.4	-2.70016	2.23082		3821	90.055	4.621	241698	9.08148e-06		41430	385.151	3.36661	21256	0.0260853
61537	473.191	12.7505	39579.4	157768	1.99498	4.08839		29833	526.227	1.19554	6059.05	210087	5.11575	2.25891		12013	287.079	14.9129	157214	24212.8	-2.69889	5.26932		14634	317.086	13.1613	6031991	9.12368e-06		7331	292.102	17.0777	753161	0.026689
30960	269.077	1.19045	26028.7	103679	1.99394	3.31147		20296	409.13	12.2827	1914.62	66323.2	5.11439	3.6836		30593	311.124	8.82519	16550.4	2550.7	-2.69791	2.57855		32354	489.1	11.0046	35422.9	9.12406e-06		40313	358.139	8.85062	3472.88	0.0267101
13007	373.128	3.54931	234412	933530	1.99365	3.7324		14780	215.07	2.16071	28522.6	976973	5.09814	1.46734		4481	469.303	8.55022	2.27451e+06	351389	-2.69442	5.27147		6820	169.059	2.63223	879418	9.29435e-06		52013	358.14	8.86376	3472.88	0.0267101
29186	404.107	9.14663	88809.2	353354	1.99233	0.903975		25340	386.202	9.77946	7640.24	261463	5.09684	2.32063		15745	228.061	16.5371	298048	46291.4	-2.68673	5.57731		46153	388.091	1.57045	16368.9	9.29772e-06		62785	394.074	16.005	55535.3	0.0267662
2084	447.121	11.0094	40480.6	160961	1.99141	2.93681		40616	474.16	10.694	836.479	28540.4	5.09253	3.76534		4663	247.129	9.06273	4.15452e+06	649272	-2.67779	2.90171		14623	111.044	5.25089	3.01825e+06	9.76393e-06		41501	293.149	1.54431	10135.2	0.0270141
15062	365.082	12.3898	145926	579979	1.99076	2.80477		25363	439.142	14.2513	3402.17	115605	5.08661	4.51		65190	376.147	15.3005	10543	1648.33	-2.67721	2.46146		15120	663.173	13.6561	1356583	9.81167e-06		44726	480.171	11.8251	3490.49	0.0271899
62631	323.196	1.76424	10901.3	43318.5	1.99048	1.14446		17070	377.122	2.25087	13044.9	441314	5.08025	10.2029		19968	277.103	9.34962	256201	40118.7	-2.67493	1.52369		34866	169.05	7.8834	1.60984e+06	9.82306e-06		58424	297.123	1.27239	31086.7	0.027494
51213	325.113	14.9799	87433	347242	1.98969	4.84951		19734	425.144	2.17017	14313.3	483259	5.07737	1.47869		4241	261.058	14.0831	1.01713e+07	1.59577e+06	-2.67217	4.73311		54585	477.167	13.6106	55570.5	9.84926e-06		28206	264.108	16.6638	31797.6	0.0277265
26953	688.259	1.59365	48181	191339	1.98959	1.12702		14782	368.032	17.2139	118909	4.01419e+06	5.07718	5.48697		43541	273.11	1.66581	2.40721e+06	378145	-2.67035	3.44964		49598	351.096	6.06763	380291	9.90501e-06		36015	341.134	16.1173	6512.71	0.0279716
17637	167.07	7.16374	20927.5	83100.2	1.98945	3.31217		26442	431.175	14.7813	2029.89	68478.5	5.07618	5.21229		7273	294.118	14.053	200812	31707.7	-2.66294	2.41522		25171	658.217	13.6527	499901	1.00015e-05		57723	640.242	5.75327	12622	0.0279812
15783	268.139	2.41575	55163.2	218859	1.98822	1.61702		29982	440.155	3.71462	5606.46	188557	5.07177	2.15138		54084	379.172	14.2112	38508.5	6097.31	-2.65893	2.4655		48380	295.081	3.45344	189000	1.00063e-05		43912	316.102	5.6938	11491.9	0.0280781
44368	440.155	6.33297	2615.05	10369.8	1.98748	1.52967		15976	376.145	5.71486	1841.23	61573.4	5.06357	6.17129		11876	228.099	2.81294	587325	93000.6	-2.65885	4.77511		14651	290.089	15.6897	4.47228e+06	1.00245e-05		33400	275.088	12.8762	110188	0.0281456
38080	419.133	1.52458	17689	70130.1	1.98718	1.32789		24411	361.113	2.57599	4967.85	165552	5.05852	3.20255		21061	198.087	12.9066	18627.5	2953.15	-2.65711	2.49136		34851	510.16	7.18395	11057.8	1.01039e-05		63311	371.144	16.0249	8388.57	0.0281513
43579	551.153	11.1021	3367.38	13345.9	1.9867	2.58521		6123	260.16	13.6221	220376	7.30242e+06	5.05034	4.94232		47563	339.143	11.9194	60748	9653.86	-2.65366	2.615		28741	979.251	15.685	162241	1.01227e-05		71483	344.181	5.76226	8678.72	0.0282364
38017	273.144	8.35657	14966.4	59296.6	1.98622	2.25083		24525	412.217	3.47829	5955.79	196790	5.04622	3.53112		57067	423.121	6.41219	121706	19343.5	-2.65348	4.0016		49543	479.173	12.5123	43449.8	1.02123e-05		18938	324.129	14.0766	41987.2	0.0282611
25203	179.07	3.34748	89260.5	353593	1.986	4.62046		37151	243.065	14.7451	4877.23	160634	5.04157	2.64953		6133	335.258	8.55454	351974	56148.6	-2.64815	6.54606		15164	339.068	5.70626	537431	1.03006e-05		70718	544.217	1.15853	30304.3	0.028434
15639	171.065	3.03211	45049.1	178360	1.98523	2.53964		48609	406.132	12.5438	9708.87	319154	5.0388	5.41522		20963	323.144	14.5659	106630	17018.7	-2.64742	1.34266		20371	302.122	13.6235	50354	1.03186e-05		20335	424.157	16.8119	32417.6	0.0284359
15317	253.074	13.6365	51230.5	202722	1.98443	4.28605		12346	355.043	9.28487	25861.1	847292	5.034	4.54039		47434	430.171	4.31302	59144.4	9474.31	-2.64215	5.05517		61140	325.149	13.3649	21214.7	1.04666e-05		7063	359.144	9.61994	416597	0.0287035
17477	278.123	14.8283	18759.8	74226.9	1.9843	0.88492		14709	268.052	9.29932	49295.8	1.61307e+06	5.0322	2.35498		5812	802.557	0.873251	804717	129569	-2.63476	2.88633		48445	802.221	14.9981	179253	1.05624e-05		23623	371.143	13.3232	9116.27	0.0299981
18178	434.187	13.3372	21361.9	84174.3	1.97834	2.86855		53935	430.176	1.86186	3546.12	115715	5.02819	1.64086		44211	321.12	4.11009	17054.7	2759.91	-2.62747	2.21605		45268	594.239	9.78069	46390.6	1.05758e-05		3033	166.066	14.2263	22201.7	0.030012
8439	553.207	1.36307	67208.4	264771	1.97803	3.88816		14970	411.595	9.33424	16759.3	541514	5.01396	4.71539		2288	273.109	1.4836	3846776	623323	-2.6256	4.12061		15292	125.06	12.5521	306452	1.06213e-05		63246	257.121	1.96126	9571.89	0.0303774
8848	305.145	14.7237	61257.4	241246	1.97755	2.56237		14775	507.201	1.28497	46836.3	1.49859e+06	4.99983	3.28887		7490	815.554	5.42287	108604	17601.1	-2.62535	3.249		54348	583.207	6.55855	44955	1.08563e-05		43777	336.155	8.12514	6124.13	0.0308737
32224	272.113	8.62509	14831.8	58398.7	1.97725	2.90087		13117	265.07	2.16733	11095.7	353438	4.99338	1.42071		46980	383.13	14.1175	100105	16314.1	-2.61731	2.30296		27404	459.157	14.3648	219273	1.10828e-05		54805	528.223	1.14649	20790.5	0.0310305
55985	353.1	0.874933	10008.9	39283	1.97262	0.9337		66268	552.173	6.62477	2570.76	81535.3	4.98716	4.76071		64364	298.129	16.2303	21315.1	3481.62	-2.61404	2.91361		24520	463.143	8.25228	103824	1.12698e-05		41902	241.129	14.1716	10050.4	0.0313708
14916	354.1	0.870845	283925	1.11189e+06	1.96944	2.50452		26403	472.114	14.8937	2472.52	77959.2	4.97867	5.00724		5410	616.274	1.14281	1.88492e+06	308191	-2.61261	2.65017		16612	509.144	4.04701	25739.3	1.14137e-05		49913	301.15	10.8044	3181.54	0.0316932
45426	327.129	14.6301	2233.02	8734.56	1.96774	0.751598		42272	297.094	12.3859	5179.85	163053	4.97629	4.32031		5707	254.102	2.5485	1.42932e+06	233722	-2.61246	3.05739		4632	471.111	15.2505	2.06468e+07	1.15474e-05		31379	338.145	7.79236	36389.1	0.0319961
46370	447.128	8.61789	3520.22	13763	1.96706	2.06463		69052	349.131	2.64992	27120.9	830739	4.93692	5.48055		5638	597.232	1.16966	972147	159313	-2.60931	2.92565		4609	496.166	15.6822	120668366	1.16093e-05		12482	309.128	1.95616	59394.1	0.0321085
38594	450.163	10.8825	3908.64	15281.3	1.96702	2.51204		15021	366.119	8.99017	30760	942035	4.93665	3.819		75329	335.101	9.26025	56427.3	9259.67	-2.60736	2.67042		1327	166.089	15.2646	11170436	1.20248e-05		61082	393.188	14.1937	15122.6	0.0323344
7933	281.149	9.77905	42999.5	168098	1.96691	3.63512		14673	95.0492	2.41097	89474.3	2.70993e+06	4.92064	4.4558		56920	350.132	10.7564	8978.63	1473.39	-2.60736	1.46783		73886	335.119	15.64	160435	1.21771e-05		40628	340.091	6.13574	37759.7	0.0324387
57463	363.119	2.66457	4932.51	19273.7	1.96624	1.4412		15881	339.102	11.8675	3405.85	102597	4.91283	5.31574		11838	552.402	7.80078	526183	86508.6	-2.60465	6.65662		26409	501.121	10.8181	116942	1.22583e-05		72995	439.161	12.3799	3663.09	0.0333943
33371	296.133	10.7986	3157.68	12335.5	1.96588	3.20873		28136	307.079	14.3796	2532.21	76268.2	4.91261	3.94086		50791	366.15	8.78342	14060.6	2311.98	-2.60446	1.72534		14627	463.608	9.61043	2.33076e+06	1.22976e-05		9280	309.093	16.0742	44551.5	0.0340019
13612	285.131	10.7498	12575.2	49115.4	1.96559	2.36419		25503	307.08	14.4815	2532.21	76268.2	4.91261	3.94086		4689	186.076	8.47801	2.00567e+06	330472	-2.60149	3.4586		54090	464.16	11.0452	13575.1	1.23153e-05		35492	293.113	14.0397	11411.6	0.0345363
40409	450.197	6.29405	2450.78	9568.22	1.96501	0.855002		27297	459.166	2.49608	23211.2	698409	4.91118	2.26696		36280	286.103	16.5619	57224.5	9444.74	-2.59905	5.00393		14853	110.036	12.3207	961706	1.2487e-05		53015	283.103	14.1412	13335.1	0.0350524
1192	118.086	8.65185	43139668	168306876	1.96401	3.44871		14759	323.074	10.8449	27694.6	831645	4.90829	3.61234		4766	206.102	15.6265	3.3796e+06	559657	-2.59424	1.56192		72604	402.201	10.9129	13896	1.25504e-05		14278	235.106	13.2542	31596.2	0.0351073
41104	135.044	2.0339	32656	127330	1.96315	2.75941		18340	301.091	5.76448	1488.1	44683.3	4.90819	2.78388		44511	254.077	16.002	83333.5	13826.5	-2.59146	3.93709		67627	318.09	5.67354	656764	1.25912e-05		31819	269.15	1.11051	35123.9	0.0354635
48434	145.049	2.96307	73840.9	287687	1.96201	2.51721		48741	430.17	14.8764	10183.4	304264	4.90103	6.89721		37202	339.191	12.8106	25081.5	4164.83	-2.5903	2.64148		12717	355.042	9.88974	433244	1.27277e-05		62994	261.159	1.26166	12615.1	0.0356258
28361	330.139	12.5326	63994.3	248829	1.95914	4.63787		7633	334.113	5.66028	103003	3.05732e+06	4.89151	4.88234		3271	271.129	14.7848	193793	32198.4	-2.58946	3.33939		42446	669.216	6.80746	6815.57	1.2807e-05		23984	415.159	6.73625	13065.9	0.0356584
54089	333.142	12.0996	9140.43	35514	1.95805	2.76446		12975	343.1	12.3819	542716	1.60861e+07	4.88947	3.42293		5790	885.666	4.75422	620694	103206	-2.58835	3.49273		55817	613.175	2.99752	81956.1	1.2883e-05		21283	196.108	13.018	13185.1	0.0358126
16583	535.206	14.9549	14844.4	57667.5	1.95784	3.92488		49327	784.232	14.6651	5003.24	147191	4.87869	5.05592		67599	381.166	6.03768	7595.58	1266.05	-2.58483	2.17381		56984	607.13	15.7523	164962	1.29506e-05		62964	235.144	2.71945	9648.4	0.0359726
7817	263.087	12.3221	159260	617997	1.95622	3.3183		16136	324.089	17.1299	18188.8	526611	4.85562	4.05971		20857	229.082	16.0535	130042	21676.8	-2.58475	2.80948		48402	802.221	14.189	196832	1.29871e-05		54035	333.112	7.37421	13716.4	0.0361466
29852	388.196	1.27976	45411.5	176040	1.95477	1.03095		16500	409.147	6.78515	4622.64	133723	4.85439	2.25212		31148	290.16	9.74518	7838.77	1307.63	-2.58367	1.80199		49111	979.251	15.602	154893	1.34562e-05		12670	254.101	15.4283	26752.2	0.0377488
57773	847.322	12.8817	2750.98	10664.1	1.95475	0.301505		15366	480.171	13.3513	11622.6	334622	4.84753	5.64191		58679	461.178	5.6895	199006	33216.7	-2.58283	6.83178		8843	315.129	13.1064	110245	1.35442e-05		22716	817.618	3.56185	14035.5	0.0379844
48533	180.087	8.22058	54080.2	209598	1.95445	3.92586		14704	243.086	2.43079	71800.3	2.05176e+06	4.83673	4.81975		43182	461.178	5.70598	199006	33216.7	-2.58283	6.83178		61065	346.102	2.73476	36759.2	1.35525e-05		41445	490.192	8.70784	4863.77	0.0388399
72386	157.074	14.9253	31001.9	120141	1.9543	4.43457		17765	472.217	2.43992	3016.12	85477.4	4.82478	4.28274		5969	482.324	7.3307	702005	117517	-2.57861	4.80349		15108	134.06	5.68481	677349	1.36818e-05		10106	260.113	16.7707	30006.6	0.0388596
65594	295.15	15.6837	11317	43821.6	1.95315	3.524		7395	210.076	2.66173	46567.6	1.3178e+06	4.82266	4.51292		43722	582.202	13.37	10562.3	1772.59	-2.575	2.30318		13048	487.085	15.2512	912311	1.38786e-05		64521	341.171	9.59303	5402.88	0.0397465
29853	269.08	2.53382	22574.5	87383.7	1.95267	1.47126		14621	468.115	2.55008	188110	5.30991e+06	4.81904	3.26825		9106	336.075	14.8829	39773.6	6687.86	-2.57219	3.55036		48665	355.042	10.3583	164148	1.42875e-05		43659	372.14	14.2191	29144.8	0.0401774
26925	214.119	8.7203	72164.4	279340	1.95266	1.54227		25304	512.176	2.86268	5927.22	166011	4.80778	4.10239		62627	333.144	1.3301	25927.6	4363.02	-2.57109	2.4972		77866	401.135	1.17036	27210.8	1.43313e-05		47269	316.113	16.6926	13794.4	0.0405846
68677	555.207	10.3302	1210.25	4675.48	1.94981	1.45937		7595	389.123	2.15924	43220.2	1.2102e+06	4.80739	1.4498		18642	364.125	1.2036	746610	125664	-2.57079	1.39385		13557	339.068	14.7648	121580	1.43488e-05		19314	291.13	17.0535	612703	0.0409652
30040	269.123	8.34877	24728.6	95517.5	1.94958	3.28474		17246	318.118	8.28865	8458.88	236667	4.80625	4.67186		65368	297.131	11.0271	19876.4	3366.52	-2.56173	2.0647		13768	331.102	8.64322	373764	1.43609e-05		23858	365.152	15.9569	80450.5	0.0411612
57438	416.114	1.20029	13516.6	52195.4	1.94919	2.19665		14205	295.111	1.49259	51334.6	1.42658e+06	4.79649	4.67247		6768	338.181	10.7367	144432	24587.8	-2.55438	3.02098		29158	469.131	11.5689	11681.1	1.45079e-05		62093	317.145	16.1836	14193.9	0.0411935
48520	534.203	14.9529	67694.6	261197	1.94802	3.78203		26926	468.115	2.57114	188110	5.19092e+06	4.78634	2.97522		61622	493.185	15.5674	32894.7	5611.36	-2.55143	1.53179		25044	512.161	14.9305	1.02113e+06	1.45973e-05		41715	215.069	7.80765	9447.79	0.0414974
15143	601.236	8.91145	40325.1	155565	1.94777	2.13139		31559	482.187	6.26726	4883.75	134444	4.78287	2.71949		2584	219.134	15.9902	1.00112e+06	171600	-2.5445	1.74315		36310	134.06	14.8878	48274.3	1.48433e-05		33682	331.149	2.59409	37843.8	0.042551
35092	232.129	15.3205	36469	140673	1.9476	5.86144		13580	275.055	12.8056	24468.9	672427	4.78036	3.95655		20924	303.119	4.30162	93984.1	16116.1	-2.54391	2.6051		15028	683.179	2.71625	246238	1.49905e-05		11391	241.143	9.22384	28304.9	0.0428814
40540	315.097	3.44273	19557.3	75381.4	1.9465	2.30713		15248	331.102	12.5488	15483.9	424506	4.77694	4.98332		11917	317.133	2.23451	484379	83069.1	-2.54375	2.33992		48948	501.157	10.9892	29389.6	1.51491e-05		70691	519.147	8.01427	6000.16	0.0430927
28700	310.1	2.03711	95951.7	369716	1.94604	0.716237		15034	339.068	12.9241	33743.6	923960	4.77515	5.36509		21055	437.18	1.25429	41224.1	7073.95	-2.5429	3.35948		25947	342.142	4.52503	24605.7	1.5185e-05		38784	233.092	7.65707	8099.14	0.043518
4458	312.071	12.9433	1.37686e+06	5.30506e+06	1.94599	3.9436		57508	750.267	1.61845	1895.97	51699.2	4.76914	2.42934		54834	294.115	0.935388	3.37557e+06	579801	-2.5415	3.83146		48654	331.102	7.72789	59495.5	1.53131e-05		11965	291.13	17.0623	612703	0.0437962
1747	283.107	1.26633	7893.12	30403	1.94555	0.844012		48698	353.127	12.5206	13877	376333	4.76125	3.67749		4888	349.128	3.96963	786410	135238	-2.53978	4.09345		14631	149.06	8.83867	1.63078e+06	1.53289e-05		41145	305.149	1.44906	9548.06	0.0438535
677	304.299	0.862376	2.36738e+06	9.09675e+06	1.94206	0.741035		29742	529.169	7.83821	1732.41	46903.4	4.75884	1.75674		6300	293.061	12.1215	350482	60447.4	-2.53559	4.33392		15009	317.086	13.6555	1.31592e+06	1.53645e-05		68292	385.114	2.63998	15665.6	0.0438884
9291	191.07	6.08123	42907.8	164850	1.94184	2.27055		14688	421.149	3.35051	72804	1.96705e+06	4.75587	6.43323		4877	164.092	6.97297	1.38251e+06	238769	-2.5336	3.59561		25221	470.129	5.16475	260730	1.57566e-05		18892	350.143	14.1946	89902.6	0.0439925
38754	330.132	1.18349	8230.12	31610.5	1.94142	1.84814		19761	171.08	2.17562	12288	330984	4.75144	1.4803		6539	213.087	2.70474	592003	102484	-2.53021	3.19119		27796	338.168	12.4277	48493.3	1.59159e-05		42202	362.159	1.26526	12193.6	0.0459209
4429	347.094	13.1219	5.01859e+06	1.9264e+07	1.94056	2.58503		48343	293.063	10.1942	3344.04	89434.4	4.74116	1.36015		7744	233.116	13.1672	140884	24389	-2.53021	1.99234		26214	625.094	9.83256	457776	1.59965e-05		31345	87.0441	15.9915	207177	0.0461334
44090	382.153	8.88851	5714.29	21933.9	1.94052	0.665835		68401	346.106	12.4099	1968.69	52649.2	4.7411	2.94107		6803	273.108	8.42823	174077	30159.1	-2.52906	4.84291		40587	304.082	2.59087	45723.3	1.62231e-05		6896	123.08	2.46298	165922	0.0463626
31415	330.139	13.0185	51199.3	196441	1.9399	4.78547		45123	471.11	13.5746	6645.44	177659	4.7406	3.76606		65345	317.148	7.38405	17433.9	3033.83	-2.52268	2.35612		14654	317.086	5.68362	4.5573e+06	1.63763e-05		58440	366.118	3.47785	40177.9	0.0493305
67710	292.128	15.698	2742.49	10510	1.9382	0.395095		60057	492.192	14.8158	6944.64	185130	4.73649	4.63184		7837	359.152	8.19638	79328.3	13815.5	-2.52155	2.48886		19931	169.049	5.32886	186458	1.66407e-05		12550	229.154	4.58164	34322.9	0.0494229
32084	440.191	2.24914	67058	256684	1.93651	1.42736		34594	511.157	8.78945	1044.86	27811.9	4.73432	2.81355		2273	433.18	14.202	90983.3	15867.2	-2.51955	1.82719		15831	442.207	9.08086	143289	1.6673e-05
49878	499.195	6.44535	13223.1	50559	1.93491	0.978604		19780	473.194	13.7349	39537.1	1.05167e+06	4.73334	3.21149		11066	359.109	15.3317	242524	42351.7	-2.51764	2.23372		14638	480.171	8.26081	3.59773e+06	1.68972e-05
42974	422.166	7.96009	2484.46	9498.51	1.93477	1.49887		15148	546.197	3.74878	20481.5	541099	4.7235	6.25109		62601	810.563	2.78847	32340.1	5672.53	-2.51126	2.46781		34050	210.088	10.7867	24465.2	1.7124e-05
49116	374.145	4.43074	1565.27	5981.49	1.9341	0.877436		14800	106.065	2.98445	41701.9	1.09938e+06	4.72043	4.61987		18629	507.332	1.17178	464357	81800.3	-2.50506	2.52182		30015	310.128	5.47999	40916.5	1.74679e-05
21680	294.154	1.97956	57959.7	221068	1.93136	1.62037		37418	471.11	11.495	1145.17	29508.7	4.68751	3.54287		22225	495.317	8.37841	127405	22532.8	-2.49932	4.60201		17571	85.0285	16.4893	206044	1.82546e-05
17389	597.16	3.44924	23333	88977.8	1.93107	2.3572		17541	299.092	3.95033	4279.35	109237	4.67393	3.83667		4817	313.273	8.53906	1.32819e+06	234945	-2.49907	5.3953		46921	469.239	8.37527	46014	1.84878e-05
30124	345.169	4.09518	9992.91	38106.3	1.93105	1.23961		9619	497.148	14.6319	21694.6	552281	4.66999	4.13452		41373	611.23	11.8293	185311	32790.5	-2.4986	5.79172		15083	515.137	15.0193	594972	1.84898e-05
49658	340.11	3.94215	6274.34	23900.9	1.92953	1.98516		14692	601.237	7.73112	91248.1	2.29454e+06	4.65227	4.42897		6545	524.371	7.89663	257985	45851	-2.49227	6.79566		43619	603.196	5.81376	12904	1.87426e-05
23622	364.134	14.8587	5819.5	22159	1.92893	1.76977		28671	500.141	2.49721	36133.5	907553	4.65057	2.76465		51921	296.079	16.1267	186140	33106.8	-2.49119	3.90208		14590	155.034	5.28407	38315943	1.89227e-05
48528	578.244	9.36886	3463.37	13174.5	1.9275	0.712997		30079	264.095	12.7832	5411	135755	4.64896	1.71296		21828	558.218	3.68148	205683	36628.2	-2.48939	5.27589		15572	281.065	5.74927	259397	1.89696e-05
64725	750.263	11.0776	9572.98	36402.2	1.92699	4.25034		16154	329.123	8.76431	4407.23	110489	4.64788	3.75996		37207	293.103	1.80494	471983	84138.7	-2.48789	2.21809		16432	467.127	14.5581	111133	1.90235e-05
49075	473.105	10.5552	3558.51	13526.1	1.92641	2.46141		28062	463.143	13.6794	1771.2	44116.5	4.63852	2.53224		7157	264.107	9.75005	136012	24326	-2.48316	2.5994		17646	467.118	8.39475	90975.8	1.90747e-05
16521	281.149	8.70387	37957.1	144260	1.92623	1.59542		38875	281.114	6.19363	1579.59	38846.8	4.62017	2.67435		37135	193.086	5.65794	171854	30747.9	-2.48262	2.95276		28183	277.09	9.63171	54598.7	1.91679e-05
18097	281.101	7.24614	19072.8	72464.8	1.92577	2.50356		17036	325.023	17.2225	73942.9	1.78884e+06	4.59646	5.99731		5100	250.066	12.2199	1.12283e+06	201037	-2.48161	4.8812		14801	511.16	3.81327	1.83759e+06	1.91881e-05
17051	245.078	1.78456	96371.5	366138	1.92571	1.82641		24442	283.096	4.03465	7421.6	177850	4.58279	5.84695		7658	263.087	16.7719	126264	22618.4	-2.48088	4.81551		45399	281.066	13.3839	14743.5	1.94115e-05
27414	546.197	2.59805	20935.5	79481.6	1.92467	1.49637		26979	297.113	2.48676	21618.5	517707	4.5818	2.6261		23754	206.048	9.80354	249353	44824.4	-2.47584	2.49754		25059	416.155	12.8649	867129	1.95412e-05
17622	546.197	2.6029	20935.5	79481.6	1.92467	1.49637		41448	570.203	6.06958	1193.51	28489.3	4.57714	3.02892		38025	278.138	6.74312	286752	51559.3	-2.4755	3.75709		14787	697.136	14.1356	1.20313e+06	1.97177e-05
25695	226.071	6.69548	10265.9	38947.8	1.92368	3.24263		15265	485.126	13.3523	16265.3	387734	4.5752	5.04123		13831	278.138	6.75509	286752	51559.3	-2.4755	3.75709		72303	156.037	5.23741	2.94e+06	2.01454e-05
7990	307.1	11.0396	49231.2	186674	1.92288	4.50365		17088	345.132	3.25181	38069.6	906319	4.57331	3.94805		53806	254.123	0.967308	27041.4	4862.46	-2.47541	3.32336		14998	663.173	15.6809	1.26343e+06	2.01719e-05
15834	366.089	9.33401	33158.6	125706	1.9226	3.16501		34355	317.121	11.8776	13793.5	328039	4.57181	4.79124		10934	812.542	1.26552	81304.7	14631.2	-2.47429	1.7428		1297	187.024	1.33014	14886.3	2.01736e-05
8358	294.154	1.93881	64949.2	246113	1.92194	1.44584		25778	358.138	9.62743	1724.36	40883.7	4.5674	3.51569		43436	305.098	11.3633	16803	3035.76	-2.46859	1.66676		42014	452.176	11.0891	104171	2.02132e-05
17608	393.155	2.10612	30197.9	114368	1.92116	2.86806		13573	359.073	12.3844	30258.2	715812	4.56418	3.42122		4606	207.138	2.36307	3.08087e+06	558617	-2.46341	2.55087		15257	317.086	14.9009	468440	2.04694e-05
24145	329.137	7.6879	12322.2	46665.5	1.9211	2.33514		15134	295.102	8.28437	16141.9	377087	4.54602	4.31884		6666	473.266	7.39195	314987	57232.2	-2.46039	6.10981		25072	496.124	15.6864	771667	2.04809e-05
26495	434.167	9.01261	16733.2	63353.1	1.9207	3.04313		16870	479.139	14.5296	2034.92	47154.1	4.53434	4.52891		47010	241.091	14.1056	19046.5	3463.83	-2.45909	1.83012		1377	485.185	1.58897	13585.8	2.05874e-05
41596	452.176	6.33054	7279.4	27559.8	1.92067	1.57967		70737	498.233	2.1693	1624.77	37623.7	4.53333	2.59437		20224	594.275	14.2742	310086	56442.8	-2.45781	2.63704		19921	147.076	13.647	215764	2.07644e-05
15956	303.083	12.0136	24957.1	94394	1.91925	2.21038		15239	493.148	1.2605	15043.6	346740	4.52663	5.98838		6429	263.128	11.8314	263380	48057.4	-2.45431	6.5511		48563	802.221	10.7473	160775	2.09435e-05
43089	543.187	1.41957	6376.31	24115.7	1.91918	1.85949		29181	373.106	9.2956	17133.7	394070	4.52354	1.6188		4443	946.718	4.92713	3.67064e+06	670342	-2.45306	3.95407		21844	481.149	3.82771	138575	2.10118e-05
48398	225.123	12.5031	44968.9	170053	1.91899	4.05832		45865	421.19	6.08847	1468.83	33748.3	4.52208	3.23995		42214	325.129	3.38884	44705.6	8168.44	-2.45232	1.9733		18508	388.07	14.6558	42531.4	2.12291e-05
46314	402.107	1.38919	6073.34	22964.4	1.91884	0.955505		15821	329.123	2.11045	4529.51	103404	4.51279	4.68076		4794	97.0285	14.8079	1.49503e+06	273630	-2.44988	4.4656		25152	288.054	13.9221	611671	2.14003e-05
6531	387.143	2.04935	199200	753187	1.91879	2.98743		16992	272.069	9.01581	30046.3	684300	4.50937	1.90517		20784	285.144	15.7407	627328	114869	-2.44923	1.42111		60475	465.139	6.3253	46290	2.15268e-05
54729	350.112	13.5218	14931.4	56391	1.91711	4.17919		26303	303.086	4.2868	6699.56	152557	4.50914	2.2966		44168	616.26	6.23647	6588.18	1208	-2.44726	1.72954		17305	265.071	8.66375	141197	2.16151e-05
53804	276.087	1.70921	5683.14	21431.5	1.91497	2.35538		29313	373.109	9.2011	17321.8	394070	4.50779	1.618		5056	788.542	0.897412	2.17123e+06	399178	-2.44341	3.32725		46450	97.0285	6.69358	119695	2.17637e-05
2408	343.153	1.17841	134991	508634	1.91376	3.26689		39497	417.184	12.3884	13498.7	306586	4.5054	2.14347		5186	567.34	7.3764	1.62241e+06	298860	-2.4406	4.02298		60996	476.16	13.642	226471	2.17928e-05
13163	343.153	1.21901	134991	508634	1.91376	3.26689		17783	452.123	2.63203	12183.3	275929	4.50132	2.58873		43435	463.121	10.7763	8909.72	1644.85	-2.43742	2.04832		16549	244.093	13.5144	28573.5	2.34247e-05
60406	303.105	12.2702	25248.8	95124.1	1.9136	3.76341		19568	499.142	13.9056	9394.23	212497	4.49953	5.76145		7914	244.094	14.464	203546	38074	-2.41847	1.42261		15036	315.122	4.22997	517096	2.35098e-05
7879	381.079	15.3606	41631.9	156827	1.91341	6.18193		16799	487.118	12.4504	6278.58	141747	4.49674	3.89782		57418	598.232	1.15666	358476	67094.6	-2.41761	2.6722		17035	270.082	15.7524	1.42716e+06	2.36446e-05
19902	473.191	12.7706	39579.4	149078	1.91324	4.28789		28704	335.116	5.65988	19543.2	439620	4.49152	4.51748		4292	341.228	4.95846	5.52179e+06	1.03444e+06	-2.41628	3.70714		32090	97.0286	5.57655	281920	2.40302e-05
17408	271.096	2.55774	50180	188975	1.91301	5.36525		18952	180.087	5.52801	38337	860020	4.48756	7.48887		58748	293.134	17.029	58254	10941.3	-2.41257	3.65112		14207	501.121	13.1375	1.02095e+07	2.40517e-05
22697	317.086	10.6083	210710	793174	1.91238	1.11566		5864	798.571	4.62022	89366.1	2.00101e+06	4.48485	3.58646		35317	307.127	14.535	28887	5447.53	-2.40675	1.89467		15882	758.195	10.5784	40740.9	2.41159e-05
40492	342.107	6.49404	11040	41530.3	1.91142	0.982777		32056	297.148	3.46224	23443.8	524010	4.48231	5.4254		20619	307.126	14.5407	28887	5447.53	-2.40675	1.89467		1490	163.075	0.823263	1.90791e+06	2.43115e-05
16264	535.196	2.07838	15544.1	58465.3	1.91121	3.24356		24707	495.15	4.2242	1842.09	41003.3	4.47632	3.29302		15726	386.137	8.54922	216610	40920.1	-2.40422	1.37321		59881	329.124	9.63419	13618.6	2.43149e-05
17485	834.539	2.92934	26241.9	98618.2	1.90998	1.71587		25502	504.192	15.6589	4334.62	95134.7	4.45599	1.97447		27618	449.142	12.2357	13366.9	2529.52	-2.40173	2.35406		56178	505.075	10.7524	10272.1	2.45175e-05
38653	399.137	1.20973	90128.4	338457	1.90892	2.94402		14777	498.197	4.10684	67330.6	1.4743e+06	4.45262	5.06149		8402	233.116	13.2085	140884	26668.1	-2.40132	1.97185		15216	471.111	14.9063	376361	2.45471e-05
60320	351.105	10.7756	14650	54997.8	1.90847	1.28666		14872	500.142	2.57075	41591.8	907553	4.44761	2.75294		5835	218.102	6.66589	738615	139950	-2.39991	4.50939		14886	111.044	5.66737	1416792	2.47845e-05
8737	418.155	13.9602	48894.2	183554	1.90847	2.66436		17097	364.16	9.02782	70373	1.5188e+06	4.43177	2.90375		9021	259.129	7.88073	62291.6	11804.8	-2.39966	3.48982		32300	607.158	2.79289	41302.9	2.51676e-05
6893	548.213	1.46476	349560	1.31107e+06	1.90713	0.847532		48770	784.231	13.7779	3260.75	70223.6	4.42868	2.63026		5827	255.134	15.3433	1.26131e+06	239422	-2.39729	1.59878		48470	473.18	3.33285	227052	2.52188e-05
22003	305.087	10.5678	6260.88	23450.4	1.90517	4.43151		25587	333.117	14.5425	2444.44	52622.2	4.4281	5.91421		44048	379.141	6.82801	71090.4	13504	-2.39626	4.8279		48664	450.16	9.61738	86331.2	2.53019e-05
4628	362.29	1.04157	514313	1.92601e+06	1.90489	2.39777		14860	393.154	2.47574	47076.1	1.00922e+06	4.4221	3.5132		5703	271.079	12.1408	629246	119533	-2.39621	3.78468		14984	466.155	14.9083	1.04553e+06	2.53654e-05
54368	237.088	13.5758	22833.1	85400.7	1.90312	4.42704		6354	146.081	13.6754	284442	6.09056e+06	4.42037	4.61622		5889	220.118	3.0276	936044	177952	-2.39509	4.83712		14659	180.087	2.97522	2.37071e+06	2.55898e-05
32813	239.112	4.5043	10717.2	40008	1.90036	3.89508		48352	449.107	7.47142	2918.96	61695.3	4.40163	1.96734		4887	597.487	8.84965	1.56366e+06	297591	-2.39353	3.40404		7218	169.049	3.46633	2.20673e+06	2.67652e-05
38204	280.129	11.1258	2969.96	11082.7	1.8998	1.30688		27006	297.111	3.24439	10341.7	218019	4.3979	3.49904		5109	248.112	1.1421	1.91553e+06	365129	-2.39126	2.72319		57392	547.2	3.38236	64956	2.68432e-05
4136	310.075	12.9436	1.86795e+07	69647776	1.89862	3.99718		7477	210.076	14.1602	131962	2.7812e+06	4.39751	3.12643		4843	344.134	12.7105	1.38428e+06	263950	-2.39079	5.66582		70610	689.23	1.40584	12916.5	2.68905e-05
16921	325.087	11.4392	6910.4	25704.1	1.89515	3.24903		14669	351.105	3.7788	62253.8	1.30999e+06	4.39526	6.28999		70902	259.129	1.64033	254689	48588.9	-2.39004	1.99858		16596	466.155	8.74045	58525.6	2.71374e-05
33392	359.12	16.0266	20157.6	74962.8	1.89485	1.47179		15215	449.121	2.47885	16586.2	347171	4.38759	4.0181		6091	270.108	15.7424	1.80825e+06	345498	-2.38785	2.12527		44078	594.239	9.41606	317255	2.72168e-05
50006	331.161	15.2944	2620.59	9735.77	1.8934	0.775943		29204	367.17	13.6717	18192.5	379043	4.38095	2.39531		36697	250.092	13.7669	1.5319e+06	293433	-2.38421	4.50286		6090	353.084	2.68389	2.99406e+06	2.72302e-05
49148	444.186	1.61473	2215.41	8225.2	1.89248	0.52875		18257	295.102	9.64235	1331.25	27714.4	4.37978	2.86253		54231	461.15	15.9439	36187.4	6962.24	-2.37786	2.26015		66375	310.096	12.4077	186272	2.74684e-05
16484	241.071	6.15826	11585.2	43006.8	1.89229	5.77872		24305	281.117	3.78093	32827.7	683024	4.37895	3.43069		2284	180.087	14.0909	1.08611e+06	209446	-2.37452	2.35344		25303	111.044	9.60308	151568	2.76088e-05
11080	296.17	2.05385	43353.9	160864	1.8916	3.36279		60927	303.086	3.30882	37145.9	768335	4.37046	2.33895		70979	336.119	2.19097	97120.9	18749.1	-2.37296	2.61836		43624	480.15	6.47416	8829.84	2.83115e-05
58967	283.14	12.454	2845.07	10551.7	1.89094	0.557748		17083	463.969	17.2317	49269.6	1.01798e+06	4.36887	5.68133		1339	287.124	1.21158	387210	74816.4	-2.37169	2.8321		15306	325.113	8.04783	374869	2.83891e-05
48619	427.195	9.59694	5422.95	20091.8	1.88945	0.94304		32170	309.118	14.7011	8598.53	177475	4.36738	3.0117		11826	220.058	14.1236	536960	103851	-2.37029	3.07095		11480	199.06	9.59239	96784.3	2.85694e-05
32442	283.102	12.8589	5278.39	19553.2	1.88923	1.62361		24276	600.243	7.73076	26965.7	555837	4.36547	4.46991		51990	381.129	14.5583	11033.3	2138.78	-2.367	2.0847		15730	199.06	9.5949	96784.3	2.85694e-05
13104	383.095	13.5805	132717	491279	1.88819	2.06865		38103	313.16	9.76137	8698.07	179079	4.36375	4.87509		42439	526.192	10.8948	60734.5	11784.4	-2.36563	3.08372		66272	354.087	2.69884	485423	2.86803e-05
40889	469.239	6.33134	45908.2	169889	1.88777	5.09053		72329	313.16	9.76137	8698.07	179079	4.36375	4.87509		6353	275.124	1.26634	279416	54708.6	-2.35257	3.71201		3090	527.158	16.4404	138896	2.92917e-05
26253	183.086	13.575	77763.9	287762	1.8877	4.77851		40610	497.146	2.30613	2214.6	45495.8	4.36061	2.84448		7666	171.065	0.854137	656941	128850	-2.35007	1.85623		40340	332.113	4.26602	10513.5	2.95365e-05
56549	309.118	9.42253	8901.17	32923.6	1.88705	3.91727		19517	319.09	15.6745	24005.8	492530	4.35876	3.79762		43944	282.101	16.4947	240030	47261.9	-2.34446	3.22067		25623	612.176	16.0028	59684.2	2.99802e-05
8912	298.115	2.49768	30947.8	114461	1.88695	2.57616		14731	106.065	2.68658	40736.1	834383	4.35633	4.40489		54816	589.189	14.2305	94414.1	18616.1	-2.34245	1.84475		55996	480.137	2.56535	26324.1	3.00355e-05
40671	470.202	2.02562	26588.6	98309.1	1.88651	1.10802		11979	127.05	13.6466	294883	6025829	4.35294	3.86141		72756	385.15	5.64409	42479.8	8384.61	-2.34096	1.7944		42757	223.06	6.41251	28708.5	3.0207e-05
40771	470.202	2.08572	26588.6	98309.1	1.88651	1.10802		40090	402.175	13.6827	1909.66	39012.3	4.35254	2.55524		38438	334.15	16.0146	21739.4	4291.38	-2.3408	2.04249		16098	442.207	8.9904	137977	3.03385e-05
25890	449.127	13.5533	7186.57	26558	1.88577	2.99923		17179	318.118	9.60294	30479.6	621152	4.34903	5.43034		4539	199.06	12.6312	2.69306e+06	531750	-2.34043	5.30916		11176	365.141	13.6949	77127.1	3.03933e-05
28753	219.102	4.54449	39801.6	147028	1.88519	1.83104		15739	493.149	2.60836	7918.39	160408	4.3404	4.59916		62704	377.152	1.13474	167433	33111	-2.3382	1.79622		26347	480.171	14.3631	69635.8	3.04553e-05
40272	457.131	11.4637	7285.4	26871.5	1.883	2.095		8719	332.061	5.62085	37628.8	760319	4.3367	1.88713		43117	320.145	15.9081	110185	21794.8	-2.33787	4.25385		15299	97.0285	8.24116	261580	3.04777e-05
32333	461.163	10.6513	12316.5	45403.1	1.8822	2.30218		15107	264.107	13.6339	11312.1	227068	4.32719	3.85676		18619	345.141	9.634	562037	111568	-2.33274	4.56534		50452	333.112	6.78617	8559.06	3.05023e-05
15906	314.093	9.18511	35168.7	129467	1.88022	0.945785		15522	190.107	13.6673	22909.2	453520	4.30717	2.08677		6365	802.557	2.11644	383333	76196.7	-2.3308	1.92306		16538	479.139	14.8855	57057.5	3.07165e-05
64618	653.225	11.9326	10237.6	37664.4	1.87932	3.43861		24521	546.197	3.38964	9520.33	187431	4.2992	3.77844		2170	162.076	15.5619	1.60882e+06	319847	-2.33055	2.22341		14779	169.041	2.94404	1.13309e+06	3.11467e-05
41665	322.102	12.9396	22557.3	82982.5	1.87921	2.18231		18530	479.139	12.1728	1757.92	34491.7	4.2943	3.29801		20708	314.134	15.8456	577047	114916	-2.32811	1.67835		28774	241.118	12.2712	121359	3.11677e-05
46525	781.268	1.22448	16815	61852.2	1.87908	0.563058		6988	111.044	13.1305	129844	2.5472e+06	4.29406	4.54446		6108	480.308	7.31041	573264	114292	-2.32648	3.76396		39658	616.222	9.43347	19830.3	3.14072e-05
26279	161.06	8.49832	22209.2	81656.4	1.87841	3.76219		15288	121.028	5.72477	22990.5	449682	4.2898	2.82913		53869	389.18	14.2406	68729.9	13706.9	-2.32603	3.81681		24212	347.152	11.3181	38932.3	3.16792e-05
13293	243.1	3.29142	63915.4	234957	1.87816	3.62977		16125	517.132	11.3562	6022.11	117715	4.28888	5.91033		7132	440.277	8.01804	178175	35665	-2.32072	6.07444		15461	162.076	12.3735	171001	3.19521e-05
17000	460.181	3.7123	246521	904906	1.87606	2.9616		41296	309.076	1.54461	2206.3	43125.2	4.28883	1.40772		12026	259.129	1.62684	254689	51049.5	-2.31877	1.97101		14687	620.149	9.59772	1.31481e+06	3.19819e-05
62758	510.197	3.46837	5464.54	20054.1	1.87572	0.513891		20121	489.175	2.20591	10041	196162	4.28807	4.3769		11520	405.201	14.5421	49714.9	9969.42	-2.3181	1.54028		55749	653.168	11.3108	172998	3.20547e-05
7045	479.152	10.4394	150347	551675	1.87552	3.63762		18496	613.259	8.27627	2324.91	45151.1	4.27951	3.37556		41161	735.267	14.6562	165163	33122.9	-2.31799	2.36278		32092	482.187	12.9108	286618	3.22316e-05
31010	339.092	13.6692	50183.4	184071	1.87498	4.15123		24322	364.087	2.6816	26419	504867	4.25625	1.71567		44274	469.168	8.18072	9149.59	1835.95	-2.31718	1.73756		44618	415.121	11.4448	14574.7	3.22967e-05
72550	327.144	2.55728	20135.9	73837.3	1.87458	3.22765		12766	243.134	8.23218	23266.3	442566	4.24958	1.39796		12023	198.075	6.82623	138381	27867.1	-2.31201	4.11357		37435	268.091	12.4648	49894.7	3.24915e-05
17102	574.228	1.20883	129556	474955	1.87421	0.969943		40555	269.092	1.60493	2067.64	39172.3	4.24378	2.79231		20811	259.092	8.88231	253373	51125.7	-2.30914	3.07691		39051	125.06	7.91269	196054	3.26009e-05
160	165.051	17.4045	1.17199e+07	42962461	1.87412	2.76108		8746	349.088	5.66064	41294.2	771660	4.22395	2.14426		12041	318.144	5.60923	130308	26323.4	-2.30751	3.19304		9009	302.145	12.3999	146835	3.30924e-05
63073	659.265	8.80639	18137.7	66373.5	1.87161	1.6486		16182	446.129	15.5463	2019.16	37628.5	4.22	3.51692		10022	305.146	12.1003	42473.4	8596.38	-2.30476	2.93405		16231	531.111	15.0022	47373.6	3.32498e-05
38023	228.123	8.75106	18322.3	67032.6	1.87126	1.98061		25628	503.117	12.9122	8048.51	149576	4.21601	1.70819		76567	377.154	9.6361	17201.5	3482.06	-2.30452	1.69978		78685	464.143	8.38106	26697.2	3.35529e-05
46355	226.107	2.44365	39364.9	143951	1.8706	3.72727		17339	452.123	2.61274	15069.3	275929	4.19462	2.5708		7502	193.086	5.63942	171854	34799.6	-2.30404	2.87173		63514	307.161	14.6115	9533.47	3.36236e-05
33782	207.086	1.70561	30163	110136	1.86844	2.71765		67291	400.219	3.55203	3580.21	65456.3	4.19242	5.15678		5886	955.575	8.28157	784163	158925	-2.30281	2.70148		24346	511.16	3.40777	447078	3.37219e-05
1227	487.178	6.60176	297642	1.08662e+06	1.8682	2.43432		40749	330.139	13.6999	25286.7	462144	4.19189	8.8532		10364	242.066	14.1187	806494	163586	-2.30162	2.10232		15837	325.112	16.4952	184209	3.3775e-05
9043	389.123	2.36709	33837.5	123349	1.86605	1.18677		40910	304.064	1.35905	2004.68	36396.9	4.18237	2.0311		4587	859.65	4.82762	2.71511e+06	551283	-2.30015	3.25793		49037	556.201	6.86553	13347	3.38175e-05
9841	436.181	7.22196	21797.8	79441.5	1.86571	3.02592		13545	234.097	13.658	16960.4	307326	4.17953	2.11347		17395	252.108	16.024	848418	172310	-2.29977	1.676		17143	483.111	14.1508	969810	3.41322e-05
37164	295.103	14.1074	7808.68	28438.1	1.86467	2.39242		40960	461.213	6.09349	7168.7	129459	4.17463	2.89415		5627	711.455	5.60095	241465	49155.8	-2.29638	4.42479		9236	325.113	7.72099	241828	3.41878e-05
27990	477.208	6.43328	30996.8	112847	1.86418	2.78076		22674	137.06	3.8522	326263	5.8553e+06	4.16564	5.41439		4973	278.123	3.41151	3.54624e+06	724982	-2.29028	1.45197		16016	449.136	11.0226	87870.6	3.43034e-05
44423	501.08	9.40257	4789.5	17432.9	1.86386	1.38016		48649	135.044	5.76006	15851.9	283283	4.15952	2.48513		30958	339.078	14.9949	121743	24966.1	-2.2858	3.35656		50367	430.171	11.6466	116520	3.43202e-05
72420	315.086	1.8876	26105.6	94900.8	1.86206	4.26883		24311	283.096	3.67483	21491.4	383820	4.1586	3.57172		10159	599.23	14.8971	27101.7	5560.33	-2.28514	2.78625		41667	327.097	1.16031	55921	3.46518e-05
3597	434.124	10.959	6433.55	23377.5	1.86143	1.37023		17797	276.114	3.81742	5604.61	99962.3	4.1567	2.07375		4462	274.092	1.88407	6.28005e+06	1.29214e+06	-2.28102	2.35817		7032	169.049	8.28426	1.0251e+07	3.46834e-05
9883	254.1	10.7774	20836.6	75683.1	1.86085	3.57472		14964	355.117	3.34813	43153.5	768696	4.15486	4.84767		20283	260.127	2.47544	19469.9	4016.81	-2.27712	1.66572		69086	168.066	4.28843	479662	3.51057e-05
16514	345.13	8.37763	10838.1	39360.7	1.86065	4.62927		19459	497.148	14.5361	31100	552281	4.15042	4.06273		11834	337.024	1.20951	769682	158974	-2.27547	3.02222		14086	155.034	5.71029	1.65018e+07	3.51677e-05
15941	344.097	6.69098	21743.6	78879.1	1.85905	1.69304		42427	503.191	4.42255	1487.29	26410.9	4.15037	2.51824		42062	832.545	3.42855	35530.1	7346.73	-2.27387	1.87617		2326	154.038	9.59666	12388.9	3.52266e-05
3147	239.102	1.18826	50160.1	181856	1.85818	1.26919		16691	503.191	4.59873	2075.64	36620.5	4.14102	3.58374		43426	416.217	6.49641	7457.96	1544.77	-2.27139	1.91257		53747	796.265	3.1007	47758.5	3.53748e-05
34406	225.123	12.3513	33671.5	122060	1.858	1.98492		75273	314.107	11.5874	1009.27	17781.4	4.13898	2.84182		63707	406.121	2.87965	41246.5	8548.24	-2.27057	1.66212		38303	301.092	13.6884	31769.3	3.54006e-05
42596	593.237	1.52366	11399.9	41283.2	1.85653	1.28122		30286	389.155	12.2685	24380	428178	4.13444	8.49866		1447	399.18	1.18693	109372	22737.9	-2.26607	1.89561		13281	169.041	2.68897	932594	3.55778e-05
26935	540.244	3.83745	71155.4	257587	1.85602	1.40964		66414	389.155	12.2712	24380	428178	4.13444	8.49866		38015	301.102	14.2214	698186	145152	-2.26605	2.08153		54389	554.222	1.87456	11679.2	3.5804e-05
17059	259.092	15.1982	117518	425162	1.85513	1.14896		48440	361.136	12.5614	6487.64	113862	4.13345	5.0778		17574	259.092	13.3013	343840	71490.5	-2.26591	2.86498		40392	565.188	10.7474	21747.9	3.58725e-05
40267	203.07	6.41556	6027.67	21794.3	1.85428	2.73135		48851	784.231	15.8441	18814.8	329322	4.12956	4.87348		4470	206.102	0.862897	3470922	721974	-2.2653	3.42394		48336	151.039	7.82823	1.05872e+06	3.60515e-05
23192	284.073	12.9447	354158	1.27962e+06	1.85325	2.72363		17895	315.107	7.90085	1527.71	26699.8	4.12739	2.30577		7916	538.155	12.226	77171.5	16058.2	-2.26476	5.48157		15129	155.034	14.8836	716655	3.60987e-05
1851	145.05	15.3041	173467	626619	1.85293	2.73791		26617	551.153	3.69972	18362.9	319707	4.12188	4.78745		13001	817.624	4.43344	604971	125904	-2.26454	4.09508		29081	462.197	6.16354	21881.9	3.63657e-05
44960	264.123	6.49923	7683.65	27752.7	1.85277	4.3823		14735	498.197	3.3806	87840.9	1.52895e+06	4.12151	4.80602		4355	158.081	0.884933	5.42832e+06	1.12995e+06	-2.26425	4.49157		41779	527.155	6.49909	13666	3.70575e-05
27333	348.153	11.8804	49714	179500	1.85226	1.22225		17144	137.081	9.6016	27251.4	474239	4.12121	5.03104		6034	581.237	0.900952	763486	159041	-2.2632	2.44672		24751	671.199	15.9181	50952.6	3.7596e-05
25371	314.182	14.4153	33622.1	121360	1.85181	1.53519		14624	107.049	2.14255	191497	3.33168e+06	4.12085	1.47233		4275	861.666	4.8297	8.28449e+06	1.72711e+06	-2.26205	3.5084		8540	151.039	8.2531	3.22169e+06	3.77287e-05
40883	612.227	1.70312	9746.23	35178.4	1.85177	0.905948		19731	151.039	8.68132	49454.3	859987	4.12015	4.24659		5617	745.512	5.64303	497826	103957	-2.25966	4.54372		24256	156.037	5.68974	1.27688e+06	3.79736e-05
1264	527.158	15.3071	3.62775e+06	1.30881e+07	1.8511	4.01924		10188	249.108	13.5702	21484	373224	4.11871	5.57957		5229	261.144	9.58998	1.68142e+06	351145	-2.25954	2.47219		47449	482.158	6.96784	17848.9	3.81843e-05
41722	556.228	3.70264	6607.75	23746	1.84545	0.835472		15853	515.267	8.54897	4993.01	86629.8	4.11688	4.60012		4793	260.076	1.88066	2821543	589933	-2.25786	2.39069		14751	480.171	8.64336	956572	3.83761e-05
51563	247.06	7.87187	2434.39	8738.9	1.84389	1.87564		17047	299.086	1.20185	49470.4	855234	4.11168	2.12397		5268	349.089	12.7022	844527	177002	-2.25437	5.255		20504	183.065	9.62059	65915.9	3.83895e-05
6097	95.0491	3.29562	361701	1.29832e+06	1.84377	2.34844		9315	241.071	2.1656	15113.5	261085	4.11061	1.49876		8435	344.145	15.5081	153240	32329.8	-2.24485	1.62962		68875	482.148	14.4226	58675.4	3.84043e-05
45619	276.087	0.895761	19692.4	70646	1.84297	0.722523		14685	385.089	9.03367	177323	3.05155e+06	4.10509	3.21549		8299	347.181	14.4676	182234	38487.5	-2.24333	2.34746		2392	118.065	2.45702	1.7241e+06	3.84673e-05
3418	265.139	15.2659	18031	64657	1.84232	4.66806		21677	507.201	0.881848	10912.8	187537	4.10308	4.03028		4923	359.148	1.21958	1.42705e+06	301494	-2.24284	4.09444		13755	259.081	15.2353	315534	3.87676e-05
15444	383.093	2.57397	16768.7	60104.2	1.84169	3.51369		27959	477.208	5.86594	12699.1	217517	4.09833	6.10818		49318	612.233	11.8277	54887.7	11596.8	-2.24275	5.85821		22528	155.034	8.75534	1.69925e+06	3.88259e-05
41526	432.187	1.71198	6798.97	24363.6	1.84134	1.33598		53072	386.207	8.63471	13781.6	235544	4.09518	3.18081		6810	591.498	5.61031	95340.9	20179.2	-2.24023	3.75127		17434	445.134	7.89905	128041	3.91717e-05
26249	310.097	12.9739	133360	477831	1.84118	3.4748		48779	942.304	8.6415	2193.93	37426.1	4.09246	2.64613		12992	208.081	9.38357	1.09989e+06	232832	-2.24	1.48554		46429	621.229	4.56077	11754.1	3.96987e-05
45809	341.171	14.3934	3850.21	13786.6	1.84026	0.512531		11063	445.113	12.9398	5325.64	90487.1	4.08668	3.86697		617	555.889	2.99509	187801	39763.3	-2.2397	1.88367		17556	106.037	17.2941	172613	4.00051e-05
50653	230.118	10.4633	1192.28	4260.61	1.83733	1.13263		17066	491.207	1.2509	41797	709923	4.08619	2.99961		15826	345.138	12.6846	226365	47974.7	-2.23831	6.04048		15947	376.159	12.3186	60867	4.05882e-05
38026	253.099	1.70331	28904.6	103252	1.83679	1.8778		34351	432.212	9.49127	20561.1	349152	4.08587	3.56627		5892	250.092	13.7508	1.37895e+06	293433	-2.23246	2.77636		58960	135.063	2.68359	337193	4.06493e-05
61274	313.068	2.60779	12390.3	44259.2	1.83677	5.06237		71149	406.173	15.5234	1395.66	23689.8	4.08524	5.34842		8309	307.093	13.3607	74105.5	15803.7	-2.22931	2.24327		22983	277.103	13.6436	45099.5	4.09626e-05
76523	433.14	0.887605	3620.39	12922.9	1.83571	0.508166		15483	388.09	1.25366	7097.18	120341	4.08374	2.17311		7200	233.116	11.8285	107262	22888.2	-2.22846	5.07074		14708	325.113	15.733	3.06259e+06	4.13367e-05
40706	401.144	6.07585	19544.8	69722.4	1.83484	2.06229		20217	473.192	12.3198	8604.11	145211	4.07698	3.61804		6188	246.097	2.51805	589418	125843	-2.22766	1.86709		15470	510.182	7.75292	186114	4.16414e-05
53908	733.28	6.94011	1276.35	4552.16	1.83452	0.487759		17052	458.166	3.51041	18969.8	318247	4.06837	1.50641		5452	872.634	8.7191	697867	149209	-2.22562	6.48898		25732	531.111	14.4283	34871.9	4.26215e-05
55904	424.126	2.12043	64477.1	229878	1.83401	3.42469		16965	257.08	2.17345	24417.9	409394	4.06748	1.52351		8327	275.136	11.3685	354912	75888	-2.22552	1.94028		49281	483.148	12.5378	32742	4.26952e-05
40488	198.112	8.2786	87400.3	311495	1.8335	1.70341		16636	524.213	0.971577	5557.39	92986.6	4.06454	2.02136		10480	409.11	11.0858	505604	108380	-2.2219	4.21242		20360	435.165	13.6407	29329.8	4.27624e-05
26070	303.086	12.851	21610.6	77011.9	1.83334	0.872292		38181	283.131	6.21849	5305.03	86962.2	4.03496	2.90737		4623	292.102	1.91107	3.77561e+06	810217	-2.22033	2.36792		46240	417.118	3.88066	35034.9	4.37411e-05
51763	481.15	6.44714	1009.56	3596.39	1.83282	0.500749		27000	297.112	4.19737	12440.5	203025	4.02854	4.52402		6119	266.123	12.1288	401477	86253.9	-2.21866	3.69536		69846	478.171	10.9368	20215	4.38964e-05
43353	333.166	13.5869	1980.82	7056.01	1.83276	0.817811		27643	272.134	9.68132	37232.4	604315	4.02067	5.32798		5772	581.235	1.17627	1.13188e+06	243533	-2.21654	2.46409		15889	383.095	12.1154	75603.3	4.40654e-05
1360	302.146	6.5496	689985	2.45568e+06	1.83148	4.26858		55789	491.188	6.19285	3476.15	56385.2	4.01976	1.59471		8625	347.095	14.7899	51803.6	11146.7	-2.21644	4.0902		15381	226.017	14.1326	235936	4.41553e-05
26226	302.146	6.56111	689985	2.45568e+06	1.83148	4.26858		26410	338.17	13.7662	2373.34	38475.9	4.01896	3.88794		12781	321.144	14.9008	28393.2	6126.72	-2.21236	1.91453		50263	265.121	5.78752	13662.7	4.43169e-05
7582	319.119	8.99967	181517	645496	1.83031	1.33776		9872	226.071	3.75564	20016.5	323852	4.01607	4.95267		21376	321.144	14.9277	28393.2	6126.72	-2.21236	1.91453		15112	515.137	14.1813	691375	4.44704e-05
47656	223.108	13.0855	59372.6	210946	1.829	4.60623		62629	658.257	7.61106	4051.08	65534.3	4.01587	3.15312		5401	313.273	7.92922	1.04921e+06	226539	-2.21147	4.88988		24344	130.05	13.6503	299363	4.46903e-05
13787	333.116	12.143	14035.4	49820.5	1.82767	3.52999		19735	187.075	2.17797	30618.8	494549	4.01362	1.38618		8526	405.161	16.1983	80570.7	17428.5	-2.20881	2.21928		48967	612.227	11.0204	100250	4.48493e-05
21868	263.074	12.3634	20412.7	72298.7	1.8245	3.84932		17215	521.199	5.50077	25049.9	400169	3.99773	2.74011		32925	136.94	10.7707	1.65628e+06	358555	-2.20768	2.69563		52566	336.118	13.1525	292948	4.50994e-05
34873	572.269	9.09712	95145.3	336977	1.82445	3.95327		7168	343.117	3.29121	112397	1.79424e+06	3.99669	5.14558		41242	411.129	8.34211	10244.1	2219.6	-2.20643	1.41552		14629	155.034	13.7033	1.04121e+07	4.53488e-05
17378	257.077	2.49753	43222.2	153068	1.82433	3.37441		41256	611.243	5.67343	4879.65	77591.6	3.99105	1.43084		4566	493.304	7.98238	2.07211e+06	450031	-2.203	4.41711		14750	339.068	5.25166	550765	4.53737e-05
37971	203.07	6.11209	6120.02	21662.4	1.82359	4.19023		55819	402.12	2.52434	5906.68	93739.3	3.98823	5.20981		18617	495.31	1.17246	448196	97487.7	-2.20084	2.2146		49755	487.123	5.95985	10126.6	4.54793e-05
19271	285.109	8.61348	4872.49	17236.6	1.82275	1.25774		17894	265.071	14.851	8531.31	134848	3.98243	3.28917		6083	226.069	15.4165	597993	130163	-2.19981	3.86857		12452	145.049	5.64158	311040	4.56569e-05
47313	123.038	5.81836	23614.2	83524.9	1.82255	3.00784		14697	640.169	12.5278	73778	1.16602e+06	3.98226	5.23294		8214	357.133	8.24796	56803.9	12375.4	-2.19851	3.74771		16194	241.07	8.27627	47530.4	4.56873e-05
49457	377.122	6.20861	2775.69	9797.12	1.81951	2.22904		9086	210.076	12.2732	34945.2	551763	3.98088	6.85174		4185	755.531	5.41531	16224825	3.5453e+06	-2.19422	4.50399		15986	169.041	8.27001	79664	4.57634e-05
42330	486.165	1.21332	5575.57	19677.3	1.81934	0.800512		19839	108.052	2.1319	16742.3	264038	3.97917	1.58395		12250	319.151	15.4389	106861	23367	-2.1932	2.0529		39256	427.157	13.7305	63445	4.61252e-05
20180	305.098	6.66288	28442	100290	1.81808	1.94736		14763	686.243	1.28572	137750	2.15842e+06	3.96986	1.35692		11821	786.527	0.879926	688409	150578	-2.19276	3.28861		75646	447.177	13.3319	13250.2	4.65961e-05
24320	209.081	3.89721	216384	762699	1.81752	4.22168		15588	495.149	2.89432	6164.29	96505.6	3.96861	4.12184		5511	186.076	16.0015	1.0829e+06	237444	-2.18924	1.88901		72034	321.128	11.9054	15506.2	4.7222e-05
8763	758.231	10.9383	44092.4	155382	1.81722	4.63216		14718	433.145	2.49204	77707.2	1.21619e+06	3.96818	4.74712		4722	378.139	12.6144	1.63093e+06	360275	-2.17852	4.67767		27555	493.147	1.97438	51967.7	4.78434e-05
39487	513.175	1.37717	46426.6	163465	1.81596	0.948595		13668	304.102	15.2336	23866.2	372987	3.96608	4.89005		8770	299.123	14.0264	134634	29763.6	-2.17742	1.89186		14705	388.069	14.1224	2.12171e+06	4.89059e-05
71612	382.118	8.93437	4243.84	14926.2	1.8144	0.444934		26988	307.081	3.61812	6807.25	105589	3.95525	1.51124		14272	262.121	15.0627	27073.3	5991.23	-2.17595	1.81268		14671	149.06	2.44273	2.37099e+06	4.91604e-05
41017	353.122	1.39736	7741.25	27217.6	1.8139	1.65502		14752	606.254	3.40443	84160.4	1.30519e+06	3.95497	5.75114		48597	292.102	2.08321	1.38549e+06	308802	-2.16564	1.94759		26057	607.163	11.5015	17948.7	4.94684e-05
25374	359.112	2.16127	32963.2	115888	1.8138	6.63155		17080	376.098	13.1529	18591.9	287787	3.95226	1.85047		5539	599.23	14.2707	650516	145035	-2.16519	2.85378		14600	317.086	15.6747	2.07522e+07	5.0421e-05
55774	301.107	3.39385	70945.6	249099	1.81194	3.39875		25027	404.152	13.5674	98021.9	1.51405e+06	3.94916	1.65332		5364	359.11	10.7451	516737	115936	-2.15611	1.91118		60010	174.124	10.9241	100879	5.10216e-05
77169	301.107	3.41363	70945.6	249099	1.81194	3.39875		49446	501.16	7.81271	1319.4	20263.2	3.94091	3.98016		33485	331.15	14.4644	191345	42953.5	-2.15533	2.17704		15236	299.076	13.6561	715899	5.11354e-05
51408	315.098	9.06039	15174	53131.8	1.80797	0.503017		17101	287.091	2.08338	146300	2.24242e+06	3.93805	2.45789		16551	225.076	11.0872	113112	25412.5	-2.15415	4.1073		60266	507.183	8.47927	9378.56	5.14378e-05
29657	199.075	6.25444	7912.55	27669.8	1.8061	3.191		15660	280.139	13.6217	10940.7	167435	3.93582	1.64286		8652	321.111	16.0577	67790.3	15243.4	-2.15289	3.45078		14675	313.091	3.29101	2.65187e+06	5.16228e-05
49067	753.219	11.5187	1582.79	5526.15	1.8038	0.801366		14700	500.141	1.98306	95675	1.46194e+06	3.9336	2.60868		63341	321.11	16.1064	67790.3	15243.4	-2.15289	3.45078		15099	125.06	8.65368	325700	5.24097e-05
38261	401.19	10.7816	9629.12	33615.7	1.80366	1.73265		21550	306.279	4.61218	438833	6.69565e+06	3.93148	4.23044		4805	788.541	2.82059	1.97139e+06	444365	-2.1494	4.06676		43568	298.081	6.48935	9238.75	5.2721e-05
3511	70.0652	6.86953	157494	549787	1.80358	1.64596		17207	294.154	1.5312	20434	310571	3.92588	1.70989		6068	165.055	14.0813	526514	118757	-2.14846	2.38566		56533	493.155	14.417	14700.4	5.30885e-05
27007	135.117	2.53371	112129	391324	1.80321	0.807734		28050	331.136	11.092	2892.26	43902.2	3.92402	3.98945		5887	176.092	14.0028	723661	163230	-2.14841	4.50017		30309	448.181	8.57625	18006.5	5.35967e-05
35732	489.137	11.2822	60908.4	212559	1.80315	2.44957		32803	265.071	13.7361	2510.3	38101.4	3.92391	2.4322		57552	378.155	0.876883	55919.2	12657.1	-2.14339	2.06604		8756	334.113	13.1529	1.22559e+07	5.40215e-05
64868	270.134	12.4343	4023.04	14032.4	1.80241	1.00878		6379	199.06	2.59029	115520	1.74837e+06	3.9198	6.23726		4336	389.166	9.64154	6.73716e+06	1.53457e+06	-2.13431	2.84393		43488	333.118	6.25861	10495.1	5.41348e-05
7790	232.081	12.0298	130784	455663	1.80079	3.12085		19714	151.039	1.93815	89790.9	1.35115e+06	3.91148	1.67509		7127	493.295	1.17998	314656	71724.9	-2.13323	1.72491		26368	342.139	7.72708	52634.2	5.45864e-05
1420	433.178	13.8751	57993.7	202018	1.80052	2.29214		15272	284.097	0.86849	23936.3	359889	3.91028	2.66937		7964	285.069	16.7316	99635.2	22791.7	-2.12815	4.53541		49715	448.164	9.64927	43544.4	5.47023e-05
52037	283.129	11.4113	1949.27	6789.77	1.80043	0.70568		14749	524.213	1.27918	203269	3.05576e+06	3.91007	2.69041		5187	455.336	0.808094	1.46688e+06	335641	-2.12776	4.26392		57413	521.133	1.31958	36943.9	5.5677e-05
8197	214.071	12.0367	116411	404898	1.79834	3.13939		39512	432.212	9.63004	15742.6	236377	3.90835	3.26261		4752	148.06	0.929978	2.60827e+06	597175	-2.12687	3.74095		21611	315.086	3.21509	286645	5.59557e-05
6156	310.096	12.9433	137449	477831	1.79761	3.54321		48962	521.201	2.97519	4343.27	65066.9	3.90507	3.46486		9405	276.119	8.28807	48819.9	11222.6	-2.12107	4.81013		7592	169.05	10.7317	1.0843e+06	5.64803e-05
10046	131.049	11.3126	18756.8	65201.7	1.7975	4.95793		46514	451.158	1.92092	4689.17	70184.7	3.90375	1.74092		15199	816.621	4.42814	1.15008e+06	264773	-2.11891	4.02782		46909	327.107	5.68412	105430	5.65504e-05
55943	199.071	5.79202	2764.95	9608.94	1.79712	0.77905		14792	601.237	8.18174	61610.8	921868	3.90331	3.04404		4364	211.14	2.48055	4.7927e+06	1.10466e+06	-2.11723	3.80445		15369	247.06	8.29393	180689	5.68494e-05
32051	329.084	13.1257	110335	383121	1.79591	1.88634		5564	337.273	4.6151	402064	6.00384e+06	3.90039	3.99821		36688	262.128	14.0825	5.95796e+06	1.37448e+06	-2.11593	2.33055		8852	287.076	10.5269	1.14987e+06	5.71379e-05
46885	487.166	15.3484	41603.9	144368	1.79496	3.76818		4931	224.113	13.6965	455494	6.7892e+06	3.89774	1.78779		12095	319.15	15.7565	153592	35485.1	-2.11382	2.07752		953	169.049	2.95617	145327164	5.7403e-05
28740	322.128	3.57669	47427.8	164489	1.79419	2.70837		25038	684.254	16.4908	70594.8	1.05043e+06	3.89527	6.70495		5396	823.315	0.867231	1.03924e+06	240480	-2.11154	3.07837		41639	604.223	6.10282	9440.7	5.74411e-05
16092	303.083	12.4412	25518.3	88445.2	1.79325	2.0914		16940	470.131	2.37953	197784	2.93966e+06	3.89365	2.76345		47054	341.123	2.67878	115496	26735.4	-2.11102	3.8806		15123	134.06	8.26343	446634	5.82147e-05
7088	814.243	15.0382	138572	479678	1.79142	2.52049		40576	495.452	3.65597	5153.19	76470.2	3.89136	1.90174		2984	260.124	15.8701	458484	106141	-2.11088	1.74633		49303	306.097	1.97335	15422.6	5.86327e-05
32959	468.115	2.92512	45274.7	156700	1.79123	3.22864		8932	165.055	5.77584	36715	544595	3.89074	2.93021		5085	627.242	1.15679	1.66329e+06	385184	-2.11042	3.68521		25239	604.187	11.4048	194160	5.86668e-05
5072	184.045	17.4401	1.31891e+06	4.56023e+06	1.78976	2.76887		15481	547.196	9.59212	5789.28	85432.4	3.88333	4.40859		66511	600.23	5.71277	126847	29420.7	-2.10819	1.46073		15302	154.05	13.6405	401208	5.89945e-05
34063	443.188	7.21029	20692.4	71530.5	1.78946	1.5608		15086	523.196	3.37061	34060.5	500744	3.8779	5.97665		12010	357.129	14.1263	89631.4	20848.8	-2.10404	1.54791		56016	430.193	13.6527	50660.4	5.9767e-05
61035	428.1	3.36747	75286.1	260109	1.78866	4.21037		10881	293.063	9.68492	58927.7	866114	3.87754	1.64261		34375	159.076	1.2039	500707	116793	-2.10001	6.42966		10446	758.194	15.2428	1.19968e+06	5.99657e-05
42239	864.362	1.99815	5023.16	17347.5	1.78806	1.09371		24343	270.145	12.2955	34244.2	502569	3.87539	3.15825		11284	566.211	13.1949	39703.6	9269.45	-2.09871	3.1835		73624	344.156	11.2832	15714.8	6.07054e-05
29206	244.118	13.1806	82582.8	285147	1.78779	0.800493		14868	307.111	1.18384	213941	3.13584e+06	3.87356	4.00043		4845	433.235	8.07161	1.13203e+06	265220	-2.09365	4.78174		25474	510.182	14.1785	94725.8	6.07921e-05
15519	194.081	13.158	23822.3	82254.4	1.78778	1.5899		7922	408.222	2.09077	44955.6	656607	3.86846	3.22974		11907	786.526	2.84034	478171	112113	-2.09257	3.43057		2306	496.166	13.7094	1.14179e+07	6.09176e-05
21583	654.207	13.5735	181013	624795	1.78729	4.41694		14609	344.192	12.5906	471041	6.87929e+06	3.86834	1.62754		17896	304.084	14.0776	252692	59299.8	-2.09128	2.09675		35205	345.118	5.76446	141109	6.15175e-05
28420	253.086	2.30719	24727.5	85345.4	1.7872	1.74482		23533	244.092	2.50724	17754.4	258425	3.8635	4.02001		7917	248.112	7.94321	133875	31454.4	-2.08955	2.69924		27467	170.056	13.5624	37756.4	6.19673e-05
64997	615.219	8.75146	38033.2	131067	1.78498	2.32735		16302	417.159	15.1965	11673.3	169231	3.85772	7.06257		8872	261.144	6.61641	90139.9	21268.5	-2.08345	3.01306		49083	295.102	7.91446	46529.1	6.20104e-05
5059	337.11	13.3429	1.31843e+06	4.53732e+06	1.78302	2.8474		24745	449.143	2.01515	9525.24	137788	3.85456	2.44181		6721	220.118	15.5351	194797	45981.2	-2.08285	3.76071		48549	85.0285	8.23787	154105	6.20269e-05
21286	253.086	2.54192	26190.5	90083.1	1.78221	2.25216		14786	500.141	1.79298	84368.8	1.21969e+06	3.85366	4.49689		63322	379.205	9.54136	245146	57966.4	-2.08035	2.99325		15050	317.086	12.1782	1.05576e+06	6.20324e-05
17161	271.095	1.93294	54601.3	187693	1.78137	3.12494		40647	463.1	2.11203	6157.1	88985	3.85324	1.48162		6582	494.324	7.2431	195903	46328.6	-2.08016	3.94666		39700	616.224	4.21382	34518.4	6.22401e-05
13889	593.275	0.938534	315927	1.08543e+06	1.7806	2.21406		12893	124.024	17.3314	1.79515e+06	2.57812e+07	3.84414	4.6295		9017	245.117	11.8422	34276.1	8117.93	-2.07802	4.11562		42587	401.144	7.81688	9636.99	6.26074e-05
13696	343.096	11.2551	13958.2	47955.6	1.78059	3.0958		17154	364.16	8.78298	50823.1	729840	3.84402	2.94977		4979	813.583	5.43788	933318	221282	-2.07649	3.65526		8547	466.155	10.5344	1.83303e+06	6.28794e-05
20879	143.082	12.6889	84922.4	291576	1.77966	3.58843		10822	295.165	9.0832	39989.3	569428	3.83183	6.30636		37072	537.879	2.91575	341762	81180	-2.0738	2.1477		40490	179.081	1.60952	55830.3	6.37665e-05
52703	303.084	7.24171	9772.85	33547.5	1.77936	2.80794		19871	261.075	9.53971	20275.9	288669	3.83158	2.94046		27081	353.095	11.0197	114845	27294.1	-2.07303	2.06552		48340	313.091	3.42733	1.79326e+06	6.37814e-05
16676	250.128	11.2033	13336.4	45764.4	1.77886	1.06547		63564	536.197	1.35588	37486.9	532904	3.82942	4.38884		27636	309.109	8.51827	71599.3	17019.1	-2.07279	5.02497		44747	308.086	14.401	15355.8	6.45355e-05
40567	135.044	3.59516	27008	92647.6	1.77837	1.34609		34336	226.107	2.16343	25185.2	357566	3.82756	4.044		5939	262.092	2.5967	712245	169840	-2.0682	5.3199		8107	169.049	8.66431	2.53978e+06	6.46641e-05
42922	580.169	12.3862	13360	45825.2	1.77823	2.64587		10947	219.102	4.40052	60114.9	852562	3.82601	1.5929		32047	336.129	1.97488	3.24271e+06	774115	-2.06658	1.91452		42025	401.142	14.1596	32896.2	6.47865e-05
48784	471.149	9.60647	2152.94	7379.18	1.77715	1.08489		25136	272.134	9.65865	42720.6	604315	3.8223	5.35013		29028	245.081	7.65687	95414.6	22817.9	-2.06405	1.46608		55802	648.213	11.3035	94502	6.53472e-05
41246	483.141	2.07281	11993.8	41073.8	1.77593	1.56573		13519	378.135	9.04042	18624.8	263317	3.8215	2.76386		28302	886.314	14.2716	390276	93383.1	-2.06326	2.33304		81526	437.144	4.19587	32291.4	6.70495e-05
33691	353.166	16.9472	4604.18	15763	1.77552	0.817444		15703	509.153	8.99876	21227.8	298263	3.81256	1.37915		33437	331.149	16.2346	182139	43664.7	-2.0605	1.99091		14668	134.06	5.24772	1.57281e+06	6.78728e-05
22214	207.065	2.56522	108594	371730	1.77532	5.9904		15916	282.122	3.81372	10576.2	148098	3.80767	2.93117		10511	294.094	9.0531	5.63533e+06	1.35337e+06	-2.05794	1.60617		15487	125.06	10.7289	116189	6.85479e-05
40969	526.192	1.91723	23543.6	80577.9	1.77505	1.08511		4751	468.115	1.78173	454775	6.36498e+06	3.80693	4.24581		18723	301.103	15.7834	158337	38061	-2.05661	1.86757		19803	716.275	9.81253	595220	6.86009e-05
78672	281.114	2.36791	8659.3	29628.8	1.77468	2.54096		26194	468.115	1.78173	454775	6.36498e+06	3.80693	4.24581		31325	244.043	16.0256	407554	98136.8	-2.05413	1.95993		19453	339.068	11.4397	482509	6.89186e-05
21578	130.05	15.2335	277937	950905	1.77454	2.23076		1544	422.143	2.58724	2633.58	36852.9	3.80668	3.29832		11837	856.373	0.86345	566427	136430	-2.05373	2.5973		14717	376.16	2.92727	358791	7.00463e-05
1804	223.071	3.2614	4831.53	16520.7	1.77372	0.493576		5899	303.086	3.6308	625585	8.71964e+06	3.80099	2.68623		42615	623.222	7.14609	56919.5	13717.6	-2.05289	4.34931		38342	602.174	15.7627	120880	7.00782e-05
53965	347.121	13.1787	23560.1	80551	1.77356	0.589826		2705	85.0284	15.7783	121719	1.69259e+06	3.79761	3.36272		12160	744.552	0.908304	166662	40178.5	-2.05243	1.38532		24312	129.054	13.6452	528853	7.0624e-05
7182	497.335	5.47336	289992	991385	1.77343	0.682066		13274	255.107	9.67046	37832.4	525059	3.79478	4.80083		5970	823.315	1.14532	697311	168195	-2.05167	1.80337		63081	650.221	11.2767	10494.7	7.17376e-05
39495	618.238	8.79582	35682.3	121956	1.77308	1.37728		9536	497.148	13.7632	15284.7	211918	3.79335	2.85003		4714	417.24	7.95003	1.53564e+06	370549	-2.0511	5.03655		16284	388.069	12.6604	43526	7.18165e-05
17004	257.079	9.21612	197884	676269	1.77294	1.53476		47076	274.118	1.51799	8018.39	111003	3.79114	4.32028		13844	801.5	5.7173	387170	93430.8	-2.051	2.77615		15176	485.126	8.25489	270101	7.19527e-05
63302	330.132	2.24594	5509.17	18812.7	1.7718	2.15453		7389	353.084	12.9174	96672.2	1.33703e+06	3.78979	4.84723		56065	276.123	1.23826	50531	12195.6	-2.0508	1.73965		9669	331.102	10.7366	302117	7.20342e-05
7482	117.091	2.48728	103848	354575	1.77162	3.63757		14989	186.076	12.3625	51437.1	709136	3.78518	5.83631		4648	435.25	7.95243	1.91277e+06	462546	-2.04799	4.9292		10396	579.15	12.9697	1.09912e+06	7.20832e-05
6214	272.076	1.25832	241299	823584	1.77109	1.0549		11547	241.07	15.2608	18699.3	257725	3.78477	4.20402		4615	435.25	7.95588	1.91277e+06	462546	-2.04799	4.9292		49557	431.129	15.0741	86498	7.23824e-05
25347	260.076	7.27192	41830.4	142697	1.77033	2.22713		14740	345.132	2.2708	125013	1.722e+06	3.78394	3.61504		25456	470.111	9.0745	456940	110525	-2.04764	4.0493		70879	454.171	2.64188	46274.3	7.24961e-05
10219	689.21	16.0888	21275	72549.4	1.76981	3.17849		27352	295.061	9.85721	5226.46	71987.2	3.78383	2.89598		3400	256.081	1.91757	323870	78371.7	-2.04701	2.54723		14846	479.141	15.6971	1.56517e+06	7.30957e-05
9699	263.074	12.3818	20412.7	69602.7	1.76968	4.31541		16950	468.115	1.31552	273472	3.75241e+06	3.77835	5.04399		6772	789.584	6.99299	140374	34044	-2.0438	5.52542		50675	449.167	5.86588	15996.8	7.39227e-05
11850	319.1	13.5263	508087	1.73054e+06	1.76808	7.18214		41046	395.133	1.29773	7294.82	99530.9	3.7702	3.74954		5089	335.258	8.0518	814706	197619	-2.04356	5.2595		40637	529.173	1.91301	17656.1	7.52741e-05
70651	248.103	12.9352	3106.39	10578.4	1.76781	1.89899		39186	432.186	7.19573	4641.03	63317	3.77008	5.52101		5221	512.346	7.90979	1.23253e+06	299103	-2.04291	3.95751		50526	404.118	14.6358	14674.3	7.54505e-05
6563	197.081	1.98845	269790	918371	1.76724	2.69732		16861	480.171	6.66846	5127.2	69479.1	3.76034	2.65637		11944	363.151	9.58829	316122	76805.1	-2.04121	3.50702		59963	97.0285	5.81322	224144	7.60986e-05
48426	384.13	0.857815	5226.7	17790.3	1.76711	0.476524		48911	445.169	6.71721	1572.11	21291.6	3.75951	3.73918		43365	341.101	7.3603	23750.3	5771.15	-2.04102	2.01161		49817	448.163	10.8013	25362	7.66842e-05
43664	297.122	8.9109	2688.43	9143.72	1.76601	0.461443		14051	367.121	14.2419	54032.4	729750	3.75551	3.6323		70990	331.149	16.4638	65757.2	15982.6	-2.04065	2.09472		33175	339.069	8.07254	261614	7.71897e-05
15289	351.105	11.3119	81564.4	277156	1.76468	4.73754		13022	189.123	13.6562	251342	3.39193e+06	3.75438	6.51839		12988	155.07	12.6172	437128	106248	-2.04062	5.21276		15179	475.175	1.16387	577808	7.73305e-05
1931	325.112	13.7364	159998	543464	1.76413	3.27234		26335	362.071	2.56147	19048.9	257056	3.75431	3.17714		24005	243.097	11.0424	13762.4	3347.39	-2.03963	2.00453		9774	137.023	5.71502	7.29886e+06	7.91781e-05
52764	444.212	9.93462	3331.43	11314.6	1.76397	0.358233		14741	355.117	1.28873	114512	1.54486e+06	3.75391	3.74618		6732	226.071	2.57759	315549	76848.6	-2.03777	5.12457		29353	461.128	12.4934	143731	7.94159e-05
29918	409.126	1.35232	1850.28	6283.2	1.76376	0.496898		14785	337.273	3.98429	201402	2.71046e+06	3.75039	2.80067		2213	104.071	13.9398	1.02436e+06	249627	-2.03687	2.41264		21859	470.13	6.28313	59807.2	7.98137e-05
42213	400.162	6.50942	1648.09	5595.88	1.76357	0.475946		40667	89.0386	3.62419	3425.51	45948.4	3.74562	1.38388		11845	321.14	16.0845	516647	125937	-2.03648	5.74737		32447	443.213	8.89404	34016.2	8.05582e-05
16585	286.14	13.3971	18370.1	62363.6	1.76335	2.9777		32707	300.096	1.25593	12507.5	167740	3.74536	1.85308		4927	162.076	0.960099	2.08064e+06	507369	-2.03592	4.25594		67423	353.114	1.60408	25793.6	8.18844e-05
18076	472.148	1.46497	15181.2	51510.8	1.76259	2.49972		5468	176.011	9.32124	429667	5.74721e+06	3.74157	2.44228		18668	788.541	1.24516	274467	66944.6	-2.03559	3.4444		1555	459.18	2.03428	45409.6	8.22158e-05
18186	546.149	12.8848	19182.4	65074.1	1.7623	1.69828		25056	386.207	8.47668	73863.2	987592	3.74099	2.92307		25895	404.155	11.0749	112009	27339.7	-2.03454	3.99486		16438	388.069	6.34762	65175.6	8.25233e-05
24910	689.21	15.3946	12167.3	41265.2	1.76191	3.00532		46349	386.207	8.47668	73863.2	987592	3.74099	2.92307		40018	628.243	1.18447	582461	142256	-2.03367	3.44267		72471	567.205	1.44269	139985	8.35723e-05
23397	253.086	2.5739	26190.5	88822.3	1.76188	2.15343		10987	206.078	17.2728	186998	2.49543e+06	3.73819	3.68399		4616	262.128	14.1008	5.95796e+06	1.45532e+06	-2.03349	2.31421		46699	382.093	0.898242	46995.2	8.39495e-05
62798	588.227	1.20487	94202.4	319244	1.76082	1.01856		59996	480.207	7.03676	3332.38	44414.2	3.7364	3.85581		5840	812.546	0.847027	1.02727e+06	251203	-2.03189	2.32889		14652	110.036	3.01026	2939376	8.39758e-05
16449	241.071	2.41866	14476.1	49037.7	1.76021	2.92687		28066	603.189	12.5168	2545.51	33908.6	3.73562	3.68828		7277	147.044	12.7151	109924	26954.8	-2.02789	6.67649		26592	634.198	12.785	334228	8.44571e-05
166	142.035	17.4376	8.3783e+06	2.83668e+07	1.75947	3.12493		14598	206.102	13.6155	936092	12450773	3.73344	2.53972		7109	255.134	14.1201	330468	81138.3	-2.02605	2.05786		73522	587.217	10.7551	9124.23	8.45554e-05
19914	338.114	13.321	162501	549842	1.75857	2.98472		17815	522.199	3.88592	1776.92	23565.2	3.72921	2.95263		7098	300.119	14.1117	375307	92205.1	-2.02515	2.41607		9324	151.039	10.7347	307963	8.48912e-05
40881	133.065	1.71984	37598.4	127186	1.7582	3.2811		32237	297.144	13.6311	3690.62	48785.2	3.72451	3.23894		7457	343.15	9.60778	306291	75271.9	-2.02472	1.9181		60186	523.201	5.55687	31587.5	8.54947e-05
8599	434.166	3.90818	49220.4	166165	1.75529	1.69636		43607	497.143	7.8493	3585.8	47363.8	3.72342	2.3702		10442	260.053	16.1474	478218	117624	-2.02349	4.16904		20373	310.128	5.5556	37278.6	8.64304e-05
1209	152.057	6.64626	410028	1.38357e+06	1.7546	4.40522		2987	170.081	13.6159	202067	2659660	3.71834	2.42757		5177	800.614	5.26148	874223	215176	-2.02249	4.00644		14606	361.091	3.82977	1.43798e+07	8.64398e-05
14960	326.106	0.915848	171269	576921	1.75211	4.19128		67638	300.165	9.7287	1343.87	17678.7	3.71755	3.01332		4560	294.117	1.00326	3.42084e+06	842501	-2.0216	3.20228		61798	469.132	13.838	17686.3	8.66074e-05
13120	567.125	0.900788	59883.6	201567	1.75103	1.15559		72391	417.118	1.35886	1823.88	23984.8	3.71704	2.98019		53114	282.097	16.1437	58326.1	14378	-2.02028	2.39487		21961	527.155	4.01971	30783	8.72918e-05
47451	432.11	9.25066	10547	35491	1.75061	1.76732		28514	505.176	16.4919	19316.2	253182	3.71229	5.39516		4924	548.144	14.1142	1.24669e+06	307334	-2.02022	4.55715		24437	129.054	14.8069	205279	8.74964e-05
4704	202.056	17.436	2.06781e+06	6.9569e+06	1.75034	2.93178		20344	390.114	15.0583	1859.59	24270.5	3.70615	1.4478		30283	299.101	10.7012	10084.3	2492.13	-2.01666	1.58978		69041	432.212	10.5274	53066.9	8.92585e-05
8143	408.222	2.52235	47690.7	160397	1.74986	4.58038		7985	331.116	2.52792	53428.9	695918	3.70322	6.71193		41712	227.102	2.67258	2.80173e+06	693038	-2.01531	2.42739		18207	478.155	3.93025	23389.6	8.97522e-05
34945	334.137	11.5058	10782.3	36231.2	1.74857	1.25388		55750	867.308	6.71688	2059.69	26740.1	3.6985	1.4349		33427	377.154	0.85683	296436	73394.1	-2.01399	1.38373		15960	328.129	12.5191	77868.2	8.99131e-05
17623	280.121	13.2117	22337.9	75012.6	1.74764	0.575221		14040	566.204	1.42856	50431.2	654400	3.69778	5.46667		5327	307.095	15.9757	877697	218135	-2.0085	3.44945		1887	306.06	6.67024	14231.6	8.99752e-05
72986	333.141	10.868	2136.74	7172.46	1.74705	0.745793		17007	318.118	3.22478	77008.9	995966	3.693	2.93339		41054	760.3	9.6371	163443	40659.5	-2.00712	2.05268		19333	85.0285	14.8585	262830	9.01812e-05
26363	266.116	12.2591	6583.24	22083.6	1.74611	2.73474		66244	293.102	5.57195	2469.86	31899.6	3.69104	1.48101		5037	837.33	0.861224	1.84598e+06	459768	-2.00541	2.80025		34297	280.118	13.5641	19004.4	9.08056e-05
15788	442.17	3.42717	19323.8	64813.4	1.74591	0.892304		73892	489.191	1.86386	5494.67	70591.2	3.68338	4.33468		18612	566.368	1.16994	594953	148261	-2.00464	2.30117		14955	111.044	13.6447	1.31363e+06	9.08136e-05
10677	153.076	13.1684	112260	376056	1.7441	3.77282		6118	188.092	13.6221	392346	5.0357e+06	3.68199	2.55256		4538	336.13	1.8599	3.24271e+06	808097	-2.0046	1.89297		48393	111.044	8.7717	168613	9.23117e-05
38120	436.181	7.8367	18423.5	61696.4	1.74364	3.38398		27451	255.107	9.6878	35452.6	454161	3.67924	2.0853		4801	227.102	2.71019	2.94913e+06	736501	-2.00153	3.07474		14592	137.023	5.24758	1.69966e+07	9.26972e-05
17384	239.103	3.50851	22402	74993.4	1.74314	2.12694		53257	336.118	15.4348	2495.13	31905.3	3.67661	1.42895										17537	268.104	13.6674	71754.8	9.33273e-05
63431	382.171	13.5542	27162	90923	1.74306	4.23138		5330	184.045	17.3443	1.39385e+06	1.77762e+07	3.6728	4.69385										16399	451.132	13.5919	153276	9.35322e-05
30838	239.103	9.60105	171206	572466	1.74146	0.882575		27059	434.127	1.32311	24183.7	307895	3.67033	3.04944										56174	606.248	6.94709	6887.18	9.40871e-05
38566	286.091	10.574	5382.14	17982.8	1.74036	1.75298		6692	689.21	16.49	186363	2367635	3.66726	5.51834										34833	496.202	11.392	13883.1	9.45155e-05
33842	258.109	3.5095	6827.37	22803.4	1.73985	0.486773		47040	487.166	16.5257	12112.8	153172	3.66055	4.55425										15204	475.174	0.866429	473167	9.48133e-05
67421	444.158	3.73554	4204.75	14018.8	1.73727	0.455288		48200	418.135	15.6698	7350.03	92925.4	3.66025	5.9547										32359	442.171	1.28659	44986.1	9.55397e-05
46230	434.134	2.367	8617.23	28709.2	1.73622	2.22982		39140	263.105	3.83135	15042.3	189785	3.65727	3.74075										9980	334.113	15.6697	1.1269e+06	9.60935e-05
14819	147.076	15.7586	366303	1.21838e+06	1.73385	3.50824		24271	361.112	9.03075	47909.4	602767	3.65322	1.35897										14724	151.039	3.19987	2.25103e+06	9.67983e-05
21671	522.203	14.8236	60941.2	202585	1.73304	3.1674		29388	433.17	6.69422	7262.85	91229.1	3.65089	6.8785										15507	325.113	10.7094	126731	9.73782e-05
39490	457.131	11.1143	107171	356162	1.73261	4.48086		34913	454.17	1.53759	14930.7	187084	3.64733	1.37691										25099	609.143	11.4042	509830	9.75779e-05
1237	153.041	9.58427	195250	648735	1.73231	3.66774		29168	306.279	4.01948	241400	3.02278e+06	3.64638	2.93289										16087	517.095	10.785	113398	9.80087e-05
17157	219.102	3.8141	103558	344035	1.73212	2.19203		15614	429.173	13.6228	6145.94	76379.4	3.63548	4.22841										39872	487.085	9.8781	18242.6	9.83162e-05
37065	219.102	3.8189	103558	344035	1.73212	2.19203		25315	587.218	7.77558	60567.7	749394	3.6291	1.97709										19742	361.091	3.35182	5.00879e+06	9.86965e-05
50171	411.186	15.803	10562.8	35081.2	1.7317	4.80579		48433	299.076	11.5826	1391.84	17198.4	3.6272	3.44903										57441	641.232	1.7941	15251.5	9.91044e-05
46576	460.276	14.4834	3673.81	12193.4	1.73075	1.41707		25034	425.179	1.53472	86428.1	1.06699e+06	3.62591	5.64555										16626	617.227	7.98786	32071.8	0.000100597
34317	310.11	0.850907	233523	774734	1.73014	2.35419		9036	409.131	13.6958	29295.1	361525	3.62536	8.25771										25500	684.227	2.67265	59037.3	0.000102272
6320	310.111	0.851508	233523	774734	1.73014	2.35419		19904	562.191	1.60282	7923.16	97630.7	3.62319	1.44805										30626	123.055	5.80213	37770.5	0.000104921
8773	471.147	12.8863	37559.3	124591	1.72996	4.40595		18790	335.258	4.62934	53007.9	650928	3.61822	3.75164										14646	313.092	2.92922	3.14369e+06	0.000105429
7707	109.052	1.13401	53779.4	178367	1.72972	1.05629		16348	420.186	5.82169	11340.4	139046	3.61601	2.34233										52943	511.16	1.67554	28162.7	0.000105649
15417	103.054	3.72491	50468.6	167342	1.72935	3.26521		13208	243.134	13.6601	97798.4	1.19774e+06	3.61435	4.16626										68241	447.18	13.7051	25918.2	0.000106031
32052	423.164	1.64328	99118	328620	1.7292	1.00215		52572	848.332	2.20981	2249.51	27501.6	3.61183	1.42521										16031	627.239	5.89469	56389.1	0.00010861
46228	428.111	1.475	5200.22	17233.3	1.72855	1.41362		15456	267.1	2.47832	22309.8	272747	3.61181	2.78785										17243	151.039	5.30387	131006	0.000108825
17577	270.106	12.4674	10838.6	35883.2	1.72713	3.44243		15535	295.102	8.67833	9904.68	121065	3.61153	3.54879										27983	137.06	6.34964	257343	0.000110794
5815	551.152	1.20966	388752	1.28675e+06	1.72681	1.54707		21564	254.087	0.878769	50955.4	620331	3.60573	4.32122										39559	111.044	14.8563	113257	0.0001109
12233	366.1	0.852556	68823.9	227722	1.72629	3.8812		41259	382.095	1.26794	28471	345273	3.60017	3.46501										72998	302.111	12.212	89084.6	0.000111208
48786	487.229	1.91195	4559	15080	1.72585	1.24327		60237	492.187	3.71547	8599.06	104215	3.59924	3.4773										15547	501.121	12.4206	399119	0.000112059
12906	593.275	1.01092	415423	1.37409e+06	1.72583	2.53674		17687	450.197	3.95253	4679.89	56593.1	3.59608	1.83768										13280	134.06	2.92623	5.1102e+06	0.000113655
17709	367.182	7.56042	15463.9	50898.6	1.71872	1.02884		34899	345.111	8.85919	9657.39	116781	3.59603	4.34183										14781	299.076	15.6821	2.2012e+06	0.000115145
27307	311.16	14.3551	120402	396015	1.7177	0.687611		61201	227.081	2.51847	5144.91	62089.1	3.59312	3.36169										51316	538.194	4.1277	11214.1	0.000115662
44253	295.165	6.64984	2469.07	8119.25	1.71738	1.87825		26687	231.086	3.34755	8803.98	106198	3.59246	1.92479										27255	573.261	9.79169	16840.4	0.000115769
50892	465.148	13.2991	10011.6	32894.2	1.71616	1.99893		27109	272.124	13.6378	5449.62	65674.6	3.59111	4.87275										14985	251.055	10.5172	495161	0.000116088
9631	269.102	10.927	28444.6	93451.5	1.71606	2.57028		25033	289.072	13.0323	128607	1.54862e+06	3.58995	2.19391										17911	265.103	12.4949	83684.7	0.000116832
46285	399.321	2.04116	39998.6	131332	1.7152	2.62221		44742	197.06	6.18694	1142.24	13732.3	3.58764	2.7991										59472	516.137	7.96351	32391.5	0.000116877
26639	378.139	2.61338	29590.3	97074.7	1.71397	3.69587		17156	304.127	11.1444	22182.3	265522	3.58135	1.5073										15075	683.179	2.92531	308914	0.00011706
17049	239.103	9.63283	174721	572466	1.71214	0.875483		13100	152.071	13.6127	178476	2.13398e+06	3.57974	2.28919										2671	127.039	13.6405	450782	0.000117154
40593	542.26	4.10082	9799.92	32092.3	1.71138	1.43264		46156	516.174	1.30137	31773.9	379377	3.57772	3.84083										13392	125.06	8.2764	1.25686e+06	0.000117754
70997	252.1	1.68268	34852.6	114100	1.71097	3.34464		37495	361.09	6.71078	4060.87	48411.1	3.57548	3.95974										15420	134.06	10.5813	151902	0.000118943
18103	195.065	7.20961	10287.5	33612.2	1.70808	1.82527		48748	419.133	5.61187	2837.97	33780.3	3.57325	3.68698										14988	199.071	13.622	1.38471e+06	0.000119301
5214	263.074	11.5937	1.0036e+06	3.27415e+06	1.70594	3.96935		16942	167.07	2.10917	426884	5.0787e+06	3.57254	6.54374										25967	602.208	10.7391	25827.3	0.000119578
38670	407.133	1.3521	59828.4	195177	1.70588	1.00783		27439	338.132	12.3387	8115.17	96375.9	3.56998	2.97656										53853	447.211	7.54725	110130	0.000120184
6041	249.108	14.1439	700829	2.28446e+06	1.70472	1.34039		17048	419.133	2.20347	21047.9	249466	3.5671	1.69752										26334	275.09	7.82695	66356.7	0.000121409
47430	361.124	4.48851	4254.19	13864.7	1.70446	1.81246		24666	397.109	12.7004	8693.2	102989	3.56646	3.41348										15700	551.209	7.7014	119928	0.000122479
17884	501.1	10.6575	25882.8	84312.7	1.70375	1.62167		63720	265.155	6.75031	8734.1	103469	3.56639	5.64654										14666	137.024	13.6644	7.76667e+06	0.000122622
24063	372.102	14.0534	4183.26	13624.7	1.70353	0.660949		15068	121.028	2.16361	34847.4	411632	3.56223	1.48542										38719	450.132	10.5338	93200.6	0.000122772
48829	321.108	0.841281	9161.85	29838.5	1.70346	1.00892		26947	297.109	0.882611	40436	477102	3.56058	4.00548										26819	268.139	9.34464	34482.5	0.00012365
53746	587.223	5.68113	18240.4	59398.8	1.7033	2.10611		40599	483.195	6.40245	2379.37	28043.8	3.55903	2.22176										28595	334.113	17.3911	111648	0.0001255
41143	371.206	2.39256	26208.9	85281.8	1.70218	5.06197		49520	487.228	5.73478	15947.6	187632	3.5565	3.71527										51936	280.083	4.18401	18414.1	0.000126715
6363	335.095	11.0345	292673	951924	1.70156	2.97435		31554	301.1	12.3874	7716.19	90778	3.55638	4.14465										52255	683.287	7.85191	8234.32	0.000130818
34921	352.104	6.62328	13465.5	43767.7	1.7006	3.69755		36665	306.145	8.83688	1166.1	13690.4	3.55339	3.00633										16443	497.147	1.76065	48873.6	0.000132388
57419	154.079	1.13216	51151.3	166063	1.69889	1.04709		17830	295.102	13.713	5204.13	60985.6	3.55074	5.4448										28990	479.144	6.4491	32144.5	0.000132722
22346	267.099	1.31919	88201.4	286309	1.6987	1.16622		56047	257.124	12.5456	2492.87	29198.3	3.55	2.28647										38097	212.103	12.6291	58262.2	0.000133129
25196	447.125	2.66996	137388	445492	1.69715	1.79707		28670	193.049	2.3722	66704.6	777013	3.54208	1.49329										45602	299.076	6.38894	599296	0.000133312
28132	257.079	3.76558	15833.4	51322.8	1.69663	3.27117		35450	505.176	14.9641	4986.35	57907.2	3.53769	3.10094										43674	407.122	10.5823	11405.4	0.000133601
51312	239.139	8.42504	43598.9	141256	1.69595	1.56112		11261	324.09	1.23702	435746	5.05961e+06	3.53747	1.63722										17385	325.112	12.1777	228906	0.000134447
4495	250.092	1.30659	2.45816e+06	7.95471e+06	1.69423	2.31171		51887	551.152	6.17972	1291.58	14978.4	3.53568	4.15101										48361	299.076	10.247	25815.6	0.000136292
28697	615.439	0.818931	141758	458594	1.69379	4.81732		55246	570.205	7.94805	1438.78	16628.4	3.53073	2.21279										42507	313.082	2.31609	21946.9	0.000136934
6671	180.087	15.7707	202066	653495	1.69335	3.32597		46124	301.118	1.5215	2644.23	30464.5	3.52621	3.15316										14835	607.163	14.1076	1.09058e+06	0.000138321
9858	195.065	12.6964	21116.7	68292.3	1.69334	6.18485		18323	407.116	10.751	2585.13	29766.5	3.52538	4.66575										21982	523.192	7.28369	69319.9	0.000138433
6432	174.076	15.247	271694	878280	1.6927	3.0996		14940	381.143	9.01157	150632	1.73185e+06	3.52321	2.8915										11256	205.07	2.46434	66433.5	0.000139092
16687	441.196	11.0795	11407	36871.6	1.69259	3.29104		47119	344.123	14.8007	2178.21	24998.8	3.52065	4.01874										47794	312.128	13.5723	38707.7	0.000139813
30952	314.134	15.591	15510.1	50119.5	1.69216	1.24388		25660	351.126	10.8202	3605.21	41371.5	3.52048	3.24292										56707	826.259	10.7234	11219.5	0.000140158
40678	469.239	8.99891	27032.4	87321.8	1.69165	2.87177		14935	283.077	9.31106	88694.1	1.01734e+06	3.51982	1.59889										14865	85.0284	5.27111	619869	0.000141345
51132	341.138	4.52344	28895.3	93283.2	1.69078	3.27744		64233	545.188	11.0092	914.222	10387.5	3.50615	2.7502										28801	164.073	13.6597	62045.5	0.00014324
1877	209.081	1.16659	5.37761e+06	1.7355e+07	1.69031	2.83321		25241	289.071	5.8677	25426.7	288507	3.50419	2.50724										27239	300.097	4.63157	16247.9	0.000144068
58259	209.081	1.17379	5.37761e+06	1.7355e+07	1.69031	2.83321		15978	420.186	6.09527	13500.3	153144	3.50383	2.67619										16744	485.126	7.89189	75719.3	0.000145618
35785	243.061	2.66727	23537.6	75960.9	1.69029	2.3445		15896	333.097	5.64826	13803.7	156489	3.50293	4.3488										14830	169.058	2.95623	1.10471e+06	0.000145803
7869	628.232	15.849	93878	302940	1.69017	3.83628		15121	579.146	9.80543	34242.7	386713	3.4974	3.78749										10134	155.034	12.168	2.03618e+06	0.00014611
15864	364.123	9.57886	19961.2	64350.6	1.68876	2.67016		4884	167.048	17.3193	2.31448e+06	25995600	3.48951	4.62658										13466	367.108	8.03584	387877	0.000146417
30157	528.162	14.5775	35350.2	113850	1.68735	3.08905		12879	165.051	17.3187	1.58455e+07	177253336	3.48366	4.68457										16457	106.065	10.5711	34788.1	0.000149449
62874	340.139	3.46714	13759.8	44299.8	1.68684	0.856727		14661	225.072	17.3141	471587	5.27517e+06	3.48362	4.06006										48427	374.144	8.0154	71187.3	0.00015073
23985	490.14	11.2786	13487.3	43404.8	1.68626	2.69753		17053	452.12	2.00617	104619	1.16711e+06	3.47973	3.83533										17382	521.197	8.61983	115767	0.00015226
9440	281.149	12.553	32008	102943	1.68534	3.03832		17075	303.086	3.34678	68877.2	768335	3.47964	2.24025										16229	551.209	8.38812	63858	0.000153094
49786	313.11	10.2721	1515.4	4872.36	1.68492	1.03175		58965	521.198	7.58181	7019.9	77894.2	3.47199	2.92432										44949	460.203	14.544	14384.6	0.000154033
7672	335.094	14.8012	51360	165002	1.68376	3.84405		8474	268.128	14.1686	38524.5	426322	3.4681	4.45862										20176	471.11	13.8027	176463	0.000154188
57507	806.532	3.84222	6308.43	20248.8	1.68248	1.44804		34550	267.145	9.31227	4887.97	54040.8	3.46674	2.92047										5878	155.034	15.6944	3.19772e+07	0.000157665
25683	539.154	1.30679	17416.5	55899.6	1.68238	2.7712		8379	178.009	9.30813	39236.4	433780	3.4667	2.44075										17733	259.113	15.7819	58656.8	0.000157759
2608	189.135	11.3121	47622.4	152570	1.67976	2.51635		24085	401.155	13.7144	9961.58	109815	3.46255	3.62489										71015	509.197	6.11774	7878.11	0.000158363
14338	219.099	9.60211	20230.3	64800.9	1.67949	1.8648		80874	401.155	13.7144	9961.58	109815	3.46255	3.62489										20555	360.074	6.25212	33912	0.000158654
17260	341.138	2.62325	99394.5	318364	1.67944	1.75061		53821	309.105	12.3552	52236.3	570639	3.44945	5.68988										49771	688.243	6.484	38688.7	0.000159309
54859	250.071	0.885161	4304.83	13784.6	1.67903	0.708062		33752	313.106	2.55928	23593.2	256739	3.44386	4.58087										45173	482.129	6.3836	10048.7	0.000159626
5944	527.158	15.0491	524481	1.67851e+06	1.67822	1.91589		71062	387.174	13.427	1988.94	21622.6	3.44247	1.64475										15282	295.095	0.887991	247483	0.000160621
16008	351.125	11.4576	24076.4	77002.2	1.67728	2.72489		19989	312.155	14.4797	14174.6	154041	3.44193	4.68744										41148	499.229	2.51115	23800.3	0.000161624
42094	312.165	10.6426	5268.77	16848.6	1.67709	3.7104		8696	166.051	17.3523	1.64866e+06	1.79014e+07	3.4407	4.55459										7344	169.049	1.21252	609613	0.000162204
42379	213.135	13.288	4324.1	13823.8	1.67668	1.57628		10107	488.142	8.03751	14693.3	159512	3.44043	2.42457										21682	495.149	3.20047	83753.4	0.000163461
27310	209.081	4.09579	145314	464367	1.67609	5.55197		24428	600.236	6.36538	8926.6	96761.7	3.43825	3.62715										16598	493.154	7.7183	33757.7	0.000164204
44510	337.171	15.8835	11664.6	37215.7	1.67378	1.85672		17054	438.104	2.43732	52826.4	570042	3.43174	2.72367										26677	348.089	0.99483	82448.2	0.000164436
39596	253.118	15.7882	22200.2	70822.7	1.67364	4.9087		68509	382.149	8.95768	9984.33	107540	3.42906	3.06724										32293	434.165	5.61778	38564.2	0.0001647
5163	183.061	17.4484	1.21102e+06	3.85958e+06	1.67222	2.70046		24241	337.274	3.69788	290069	3.12e+06	3.42708	2.70436										16220	281.247	7.7598	48040.3	0.000165525
9252	268.09	13.6677	45717.1	145482	1.67003	2.02394		18211	247.06	1.93539	3059.7	32899.8	3.42662	3.41066										16036	509.144	1.92389	176696	0.00016758
5295	224.113	4.59035	524993	1.67054e+06	1.66994	3.03062		5794	308.121	12.5945	1.25844e+06	1.35191e+07	3.4253	1.56578										9909	167.143	3.96897	32970.5	0.000167766
21922	529.164	15.0433	26585.7	84532	1.66885	2.24749		15721	333.096	10.9991	22970.6	246490	3.42367	3.89252										16114	663.173	16.265	161282	0.000168948
37078	187.075	2.60141	71848.2	228385	1.66844	1.5883		6908	109.028	15.7269	82424.3	884178	3.4232	3.60382										71312	689.241	6.44691	15075.1	0.000169617
17332	267.049	1.34859	31831.6	101183	1.66843	0.641173		63177	510.197	3.74672	2456.76	26285.8	3.41945	3.22632										15503	301.091	8.65693	102275	0.000171047
60250	211.119	3.8279	21763.3	69150.1	1.66784	1.19419		12986	253.128	3.83874	437986	4.67717e+06	3.41668	1.74343										13109	137.023	13.1355	1.519e+07	0.000171273
73811	630.218	0.827019	10087.1	32040.7	1.66739	0.809686		44137	573.212	13.7011	1431.81	15286.3	3.41632	1.34373										14745	354.056	13.1665	1.2554e+06	0.000171381
55791	318.105	3.36191	154256	489898	1.66715	1.32802		56133	265.155	8.56297	40201.2	428180	3.41291	5.78182										20261	261.075	6.91368	52225	0.000171523
41301	467.193	10.9623	113853	361558	1.66705	2.32741		17374	437.144	2.61706	15596.7	166103	3.41276	5.55395										43278	144.113	16.5728	39687.9	0.000171577
9321	228.087	8.57366	38201.1	121305	1.66695	1.96229		35067	293.114	1.23069	7135.1	75801.4	3.40922	1.92933										52798	338.124	5.6388	21986.1	0.000172853
16289	494.189	15.1771	17883	56777.5	1.66673	2.47038		14760	181.049	2.55796	74112.8	786760	3.40813	4.8615										1275	181.145	4.40224	24307.6	0.000173906
53674	345.116	13.5607	14623.1	46350.9	1.66435	1.95766		6585	333.115	12.5988	282813	3.00104e+06	3.40754	5.66165										14633	410.051	14.1308	5.38378e+06	0.000173934
17146	318.154	3.21113	182203	577235	1.66361	2.35056		39573	616.221	8.6519	3972.55	42127.3	3.40662	5.32116										17170	366.116	7.84064	895632	0.000175917
29834	260.128	0.866094	20902.7	66199.7	1.66314	0.744604		9870	285.069	12.5728	39591.4	419822	3.40652	4.19122										49701	449.129	14.5208	11841.9	0.000176239
56348	303.086	12.7942	24319.5	77011.9	1.66297	0.837117		13193	184.064	4.12106	83422	884442	3.40627	2.03102										24711	259.081	13.6239	56996.6	0.000176404
17224	272.076	1.65302	73322	231836	1.66079	1.38606		55884	607.141	9.12263	9286.14	98402.7	3.40555	2.49404										2602	97.0285	10.5886	270928	0.000178028
29869	466.17	3.27109	37362	117947	1.65849	0.938452		17193	798.568	4.04645	41418	438666	3.40479	2.54777										15413	527.155	3.43747	449448	0.000178554
55764	466.17	3.27388	37362	117947	1.65849	0.938452		12698	222.076	13.138	36605	387314	3.40339	3.86665										32200	241.143	1.65827	85543.2	0.000180272
16952	321.115	10.8663	864890	2.73004e+06	1.65833	2.87821		14994	601.237	6.33654	37832.4	399169	3.39931	3.47139										15854	334.112	12.2022	149693	0.000180344
6728	260.076	8.01826	324222	1.02232e+06	1.65679	2.07351		1402	543.187	3.11973	5158.91	54280.5	3.3953	2.94203										15528	342.139	13.6992	570665	0.000180409
7162	164.092	10.8939	102820	324146	1.65651	2.23252		17348	498.162	2.23887	12113.2	127403	3.39475	3.21407										14596	125.06	2.94531	16609852	0.000180652
24406	443.162	14.9213	72434.3	228297	1.65616	3.05166		17296	540.208	1.84302	5820.93	61098.3	3.39181	1.46388										53329	383.112	6.42871	8044.51	0.000181177
45624	272.113	3.40436	86733.3	273193	1.65527	2.10555		7193	219.134	13.5888	95069.8	996796	3.39024	3.12835										15664	522.201	8.25077	118182	0.000181771
42115	374.111	1.17329	56366.2	177515	1.65504	2.51061		25108	403.138	3.31928	58867.1	615091	3.38527	6.37181										45474	446.203	8.83666	21818.8	0.000181857
25429	447.126	9.88318	27864.5	87733.6	1.6547	2.1507		18175	269.125	13.7254	5837.61	60974.3	3.38475	4.01475										14811	523.196	0.88138	1.67155e+06	0.000182381
1195	162.112	13.6578	732322	2.30574e+06	1.65468	2.06492		24290	165.043	17.2776	123408	1.28811e+06	3.38374	4.56653										25789	447.128	4.50296	33948	0.000183955
17448	228.086	7.40018	25489.9	80242	1.65443	1.34078		8108	135.047	13.4844	102519	1.06928e+06	3.38269	3.29166										10922	315.122	2.33714	4.37875e+06	0.000184318
20195	572.233	8.77051	19667.2	61900.5	1.65416	2.51595		51565	496.145	8.50778	1653.1	17236.7	3.38224	3.12221										16079	422.111	14.8183	196068	0.000184914
41782	145.05	6.19387	77074.9	242507	1.65369	3.71111		13415	252.108	13.6567	30992.3	321720	3.37583	2.16418										28904	325.106	2.13888	37843.6	0.000185433
11262	188.074	8.89296	31979.2	100607	1.65352	3.04408		41672	398.202	3.87701	2760.99	28590.4	3.37227	2.55281										55644	496.166	10.396	10191.8	0.000187031
48848	315.085	7.77283	15156.2	47677	1.65339	3.06787		29439	265.145	9.7038	20647.3	213703	3.37158	1.58517										16423	259.081	10.5391	30863.7	0.000189626
4418	123.044	5.81509	3.4927e+06	1.09848e+07	1.6531	5.1979		20339	295.096	1.43167	7998.05	82697.7	3.37013	4.52762										15429	231.065	12.7601	178127	0.00019041
58260	466.192	10.9174	547271	1.72098e+06	1.6529	2.42017		8324	293.063	9.86296	110354	1.14084e+06	3.36989	2.82066										27558	259.081	5.53879	46348.9	0.000190538
10454	466.192	10.9205	547271	1.72098e+06	1.6529	2.42017		6953	327.122	0.878126	171782	1.77343e+06	3.36789	4.59774										70724	668.266	1.32581	59063	0.000190713
70665	431.124	1.28026	10914.6	34296	1.65179	1.18725		54835	426.18	1.39319	23469.7	241663	3.36413	4.88502										42189	281.065	10.6043	10642.6	0.000192366
27126	301.092	2.15958	6292.09	19762.8	1.65117	1.3406		9647	235.095	13.7036	41539	427554	3.36357	3.46161										56347	312.129	13.6268	38707.7	0.000193157
44632	279.17	5.7283	13695.8	43013.7	1.65107	1.43423		30953	345.14	14.2397	17325.9	178090	3.36161	2.96193										26649	168.066	12.2958	110130	0.000193168
22317	301.106	3.61745	51339.1	161200	1.65072	3.97731		39771	308.168	13.2401	2011.72	20632.1	3.35839	2.0813										17856	193.086	13.6877	108098	0.000194182
38040	301.172	12.248	79711.8	250249	1.6505	1.33625		17087	209.081	4.48832	90639	928200	3.35623	3.76433										53729	379.17	12.385	122011	0.000196305
12457	210.112	11.5085	46996.7	147519	1.65027	1.86714		16014	351.104	11.8368	9793.06	100283	3.35618	5.10052										17533	97.0285	16.4577	208402	0.000196943
4773	219.101	2.96271	1.57488e+06	4.942e+06	1.64986	3.89231		35349	454.171	3.62168	7474.12	76297.3	3.35166	2.26768										46962	313.129	5.67622	98838.1	0.000198913
34314	107.049	6.09202	241568	757073	1.648	1.91939		62751	703.242	1.32799	5271.69	53761.1	3.35022	3.77042										15650	480.171	13.6837	201207	0.00019915
45425	420.162	16.3091	28011	87629.3	1.64542	4.75777		25054	293.063	9.80945	112020	1.14084e+06	3.34827	2.8186										43833	688.243	7.47973	87737.3	0.000199424
55794	346.139	1.20441	16737.1	52337.2	1.64479	2.02395		14817	283.115	12.9055	213410	2.17065e+06	3.34643	4.0485										15804	313.092	12.5817	137255	0.000200707
41179	455.191	1.97586	6702.79	20955.9	1.64452	1.28134		14691	209.128	9.42784	258162	2.62031e+06	3.34339	1.3428										61136	482.165	3.47505	130569	0.000200816
41069	419.155	6.08209	10258.1	32062.4	1.64412	2.26237		27941	261.156	13.7752	31161.6	314859	3.33686	1.90406										48357	636.228	9.05937	35416.7	0.000201019
25045	147.076	15.2821	299339	934835	1.64293	2.18184		30112	225.085	12.9213	25358.9	255733	3.33407	4.23483										3799	109.028	13.6506	313413	0.00020231
77920	464.176	6.07631	8950.1	27928.8	1.64178	1.8265		42842	455.188	12.5353	37541.4	377781	3.331	7.28204										32346	231.086	15.8406	36928.5	0.000207505
13821	338.192	13.1885	332638	1.03779e+06	1.64149	0.794421		27114	540.244	4.38521	10438.9	105000	3.33034	1.74409										17665	459.179	0.888353	113565	0.000209179
23171	133.055	14.1932	170674	532037	1.64028	2.80944		17030	470.131	2.428	292396	2.93966e+06	3.32965	2.70077										15610	315.122	7.4232	160272	0.000209656
2612	97.0285	13.7092	246497	767601	1.63878	2.96137		6575	327.121	1.24786	203617	2.03527e+06	3.32129	3.52493										48379	291.05	5.86323	23000.4	0.000210008
4069	153.055	1.64074	34670.5	107931	1.63833	4.53446		47126	363.108	1.97936	1968.17	19665.6	3.32074	3.20656										55871	432.195	12.3535	78530	0.000211886
42042	176.092	12.4521	35469.4	110410	1.63822	2.80483		30310	448.181	8.79518	1629.37	16244.7	3.31758	2.11222										14639	299.076	5.20043	2.52489e+06	0.000213751
19980	323.157	14.1105	21250.1	66144.3	1.63815	1.27551		44285	573.215	10.7301	1294.68	12902	3.31693	3.8287										18518	551.209	10.753	13932.9	0.000214304
42477	264.099	10.354	3196.61	9940.92	1.63684	1.75881		48535	279.085	6.87531	22333.5	222106	3.31397	4.29936										42231	265.071	6.51672	14892.2	0.000216233
38495	280.129	9.62078	2120.34	6593.01	1.63664	1.07981		40639	849.351	2.2768	8060.36	79743.7	3.30645	1.33869										38328	440.155	10.7835	70242.7	0.000218964
54560	358.138	6.55758	2374.72	7375.01	1.63489	0.885888		12582	203.055	1.74809	47255.6	467069	3.30508	3.75762										24862	450.124	16.0091	21732.8	0.00022077
25770	604.181	15.027	19316.8	59990.9	1.63489	0.838108		15777	183.065	7.97653	11681.3	115314	3.3033	3.07336										25801	436.18	13.7999	39552.2	0.00022393
16619	273.075	1.55741	15220.7	47255.5	1.63445	2.04784		48530	449.107	7.89345	2498.09	24568.5	3.29792	3.56834										15989	249.076	6.20022	168781	0.00022525
41901	351.098	1.90409	3425.69	10634.1	1.63422	0.563916		35172	249.127	9.62259	26729.5	262754	3.29721	4.41463										7959	355.284	1.61843	111171	0.000225581
42079	299.076	9.57015	34249.2	106313	1.63418	2.28891		46738	655.25	1.43719	6250.13	61438	3.29717	4.35328										55917	515.137	10.483	9898.58	0.000227273
30695	304.121	13.5936	15969.8	49567.5	1.63405	3.06207		29373	267.134	10.5304	12248.5	120391	3.29706	4.16712										17401	130.05	11.1506	125447	0.000232334
41149	370.13	0.859675	51192.2	158726	1.63254	1.80836		6835	176.092	13.7003	197410	1.93527e+06	3.29327	3.58074										15071	137.024	12.1566	984508	0.000232931
64509	509.148	15.3337	4771.23	14792.2	1.6324	1.86827		25071	73.0649	3.83077	108098	1.05906e+06	3.29238	1.55576										42462	227.081	2.47751	62089.1	0.000235534
56765	283.096	6.41674	11134.9	34508	1.63184	2.30462		27965	477.208	6.06025	20017.6	195909	3.29084	2.51105										41646	311.087	4.53849	14942.9	0.000238084
29399	438.137	12.5097	23148.3	71729	1.63165	2.54969		55019	285.119	12.8933	5326.92	52116.3	3.29036	5.70473										62661	810.562	0.855681	127565	0.000238163
51164	251.093	1.32466	247612	766542	1.63028	2.08273		39151	330.129	12.5211	1804.38	17631.2	3.28855	1.79254										79350	435.165	13.6069	29206.6	0.000238423
27178	688.27	6.80856	1200.73	3712.54	1.6285	0.459621		34806	487.142	6.39964	1434.18	14013.4	3.28851	2.76843										31143	294.1	13.7889	122472	0.000238853
40379	264.088	6.20226	11367.1	35137.4	1.62815	1.92276		28875	499.142	11.2971	4610.47	45034.3	3.28804	3.97651										56253	708.249	4.66771	38532.9	0.000239788
9797	202.071	12.0398	38498.1	118954	1.62754	2.98677		48791	495.199	1.52339	2316.16	22607.9	3.28702	2.48121										2558	325.114	2.59714	58959.7	0.000240208
4831	160.045	17.4268	1.81724e+06	5.6105e+06	1.62638	3.02086		25042	603.189	12.8095	113194	1.10432e+06	3.28628	2.16718										15131	111.044	10.5836	287788	0.000244007
10280	330.263	0.958549	8.5508e+06	2.63863e+07	1.62566	2.56833		40147	295.095	2.62711	6056.2	58984.2	3.28384	3.80867										27677	627.239	5.93616	43475.9	0.000247018
4177	330.263	0.970458	8.5508e+06	2.63863e+07	1.62566	2.56833		45698	505.185	1.19418	32968.5	320036	3.27907	4.68676										25273	111.044	12.173	218210	0.000248004
46123	283.095	1.7742	35671.2	110067	1.62555	1.34683		65403	423.175	13.3834	1888.73	18244.7	3.27199	3.22006										38693	521.181	3.19564	279005	0.000251643
24421	283.095	1.79124	35671.2	110067	1.62555	1.34683		14742	189.076	13.6413	113719	1.09837e+06	3.27182	3.96304										17084	153.127	1.04362	444231	0.000252763
47646	416.169	6.53993	1222.18	3770.01	1.62511	0.459905		5595	361.074	13.6727	323123	3106952	3.26534	3.78188										17173	419.133	3.26497	844321	0.000253468
15090	601.237	5.37539	59965.5	184960	1.62501	0.976247		17280	207.104	6.83261	54786.7	526649	3.26494	2.50185										17244	388.16	8.44081	194402	0.000255874
5078	138.049	9.32441	733031	2.26046e+06	1.62467	3.15193		1342	151.061	2.89534	7422.34	71113.7	3.26018	3.04546										7886	111.044	15.7146	3.41639e+06	0.000257347
4642	331.267	0.906483	1.16192e+06	3.58176e+06	1.62415	1.66261		61244	436.146	3.71636	3685.13	35299.9	3.25988	2.39599										25290	348.129	17.2357	192337	0.00025754
77211	372.165	5.90852	8137.4	25081.2	1.62397	1.71913		25372	226.071	13.7045	14156.5	135515	3.25891	3.1186										40569	262.071	1.25126	40274.6	0.000258594
32676	834.558	2.6702	13040.1	40144.4	1.62225	0.559685		11975	203.053	12.9392	2.32454e+06	2.21914e+07	3.25498	2.67691										7981	315.123	3.21932	2.20889e+06	0.00025925
8321	285.097	5.82646	59086.7	181838	1.62175	3.86595		67323	207.065	4.56691	12028.3	114303	3.24836	2.92355										14733	168.066	5.84865	2.7293e+06	0.000260828
3255	244.081	0.838552	579112	1.7812e+06	1.62094	4.52861		17992	637.229	15.309	5343.27	50749.7	3.2476	3.98782										35849	286.073	12.5726	53269.8	0.000260874
44950	284.077	9.38998	16902.7	51974.5	1.62055	1.95166		15621	210.076	8.27664	12163.1	115220	3.24381	3.93375										61990	555.209	10.7716	7858.17	0.000262586
20467	299.085	15.6761	10811.1	33227.7	1.61988	2.19908		68444	448.131	3.74671	6032.95	57083	3.24213	3.09927										41900	479.131	2.55928	30326.7	0.000263049
41499	639.209	1.34934	19653.5	60355.9	1.61871	0.719126		6464	335.095	12.5038	240697	2.26622e+06	3.235	5.84972										15159	130.086	13.6591	1.55687e+06	0.00026475
76547	639.211	1.35557	19653.5	60355.9	1.61871	0.719126		40697	718.268	1.29687	5580.06	52455.4	3.23274	1.43323										15630	299.076	10.6051	102644	0.00026565
38038	293.134	13.1797	58938.2	180905	1.61796	1.74195		20581	425.142	4.14252	3235.28	30368.4	3.23061	2.71629										19730	366.116	8.04225	1.32181e+06	0.00026673
1637	531.179	6.61221	65226.2	200156	1.6176	3.43999		48545	621.142	12.4594	4003.15	37561.9	3.23006	4.15267										15001	97.0285	15.6804	1.36117e+06	0.00026737
47000	297.106	10.9476	9399.09	28834.2	1.61719	1.96951		16393	247.06	2.14625	5159.75	48290.4	3.22637	2.20876										50266	431.129	16.5754	108112	0.00026859
8703	268.118	9.07724	36156.2	110895	1.61687	0.977991		21552	107.049	9.54488	255426	2.38707e+06	3.22427	3.34743										49244	437.108	4.38786	11075.4	0.000269319
40725	173.06	6.08281	20890.6	64054.9	1.61645	1.93267		21067	229.083	8.05068	49673.7	463047	3.22061	5.15055										59217	332.13	16.471	95604.9	0.000269442
39058	231.063	9.23496	28440.5	87177.7	1.61601	2.47542		14464	363.151	7.51136	22844.6	212806	3.21961	2.36363										32228	489.1	7.90097	58549.2	0.000269621
2406	145.05	13.6619	147499	452050	1.61578	3.75608		51302	342.107	0.911603	2949.1	27411.5	3.21643	1.69417										25465	289.071	11.2715	68496.9	0.000270816
4763	196.108	9.32135	1.30155e+06	3.98564e+06	1.61458	3.62255		7701	249.108	13.2862	131148	1.21678e+06	3.21381	3.52632										49672	429.112	10.8464	12853.4	0.000274096
17933	125.06	5.80006	22545.6	69022	1.61421	3.07031		49839	501.172	1.45462	3613.4	33519.6	3.21358	2.29018										61053	524.176	6.00322	8695.57	0.000276137
39012	118.06	1.32628	16165	49481.2	1.61401	0.734077		49505	669.214	6.14178	1186.8	11007.2	3.21329	3.1008										28981	147.065	13.6241	31587.7	0.000277515
39542	275.104	9.2311	58654.8	179386	1.61275	1.46706		29499	496.147	1.78156	23311.9	215512	3.20863	4.29772										54785	381.109	1.62105	39024.5	0.000282977
48366	292.198	16.9118	5668.8	17333.1	1.61242	1.22593		13040	209.081	2.50591	188624	1.74201e+06	3.20717	3.88912										15694	106.065	8.2763	104750	0.000283004
7025	242.113	13.7329	319035	974640	1.61115	4.03416		1457	231.086	0.852336	38160.8	352265	3.2065	2.44602										66185	151.039	3.41147	1.70171e+06	0.00028482
9120	345.13	9.60304	42945.8	131193	1.6111	4.13375		15571	316.126	13.2074	20895.1	192542	3.20394	5.69157										51964	303.099	6.50347	10112.4	0.000287807
23221	203.056	17.4204	245893	750922	1.61063	1.32399		24323	123.04	17.291	136028	1.25224e+06	3.20253	4.49149										48736	498.16	1.39329	22231.3	0.000288332
25467	505.186	2.6416	21796.6	66516.9	1.60962	3.27237		27086	405.117	9.63819	5661.45	52046.7	3.20056	3.14605										28034	416.155	13.6567	42637.9	0.000288724
1292	243.1	1.51896	66235.8	202108	1.60945	3.95909		27395	323.108	15.2699	32458.1	298378	3.20049	2.31071										9177	353.084	2.92283	2.7201e+06	0.00028971
1006	154.086	1.12929	7.74885e+06	2.36346e+07	1.60885	1.00256		40358	295.081	6.43113	1322.18	12148.9	3.19983	1.91451										15945	248.076	17.8247	279628	0.000290032
7523	856.445	0.896105	95934.3	292379	1.60772	0.697735		25874	598.197	15.8738	3129.29	28751.7	3.19974	3.59095										61254	329.101	4.3318	75080.1	0.000290148
29221	533.219	15.8456	162017	493601	1.6072	4.60426		15900	304.103	10.5231	7424.34	68140.2	3.19817	3.67669										15132	527.164	5.81541	898854	0.00029134
10095	222.076	9.63879	25544.2	77811	1.60698	0.870111		15270	363.107	3.21278	37170.4	340506	3.19545	4.22001										25114	468.186	3.88641	636270	0.00029688
43002	282.108	15.6731	8431.22	25640.1	1.60459	1.67675		36519	482.187	10.8567	1809.88	16565.6	3.19423	3.19202										26615	137.023	2.8943	228406	0.000297707
41682	305.112	1.20845	17759.3	53995.2	1.60426	1.0353		48362	483.148	2.1859	11462.4	104710	3.19142	2.53839										44533	382.093	5.95592	21861.6	0.000298512
17730	551.152	3.3399	24583.3	74738.9	1.60418	1.72031		18184	638.25	15.2876	7184.17	65626.7	3.19139	5.8822										53950	441.115	4.1504	21218.6	0.00030033
41745	414.197	6.41537	3971.81	12071.6	1.60375	1.7957		4925	367.121	13.5832	1.2049e+06	1.09845e+07	3.18848	2.14075										80822	681.244	2.79791	107979	0.000303346
27088	297.107	15.3223	24822.7	75349.3	1.60194	3.41436		14947	353.061	12.5914	98135.5	893944	3.18734	8.18472										15933	281.066	15.7008	173662	0.000308809
26932	177.055	3.26499	124001	376038	1.60053	1.91559		64064	514.193	2.85508	6555.83	59699.3	3.18686	1.50369										1407	136.05	13.498	57822.9	0.000308814
14303	231.063	9.22029	28752.5	87177.7	1.60027	2.47332		15895	396.111	2.49055	15476.8	140929	3.18679	1.6911										14618	500.249	8.87083	6.56757e+06	0.000309511
27413	231.086	2.63809	16681.2	50564.7	1.59991	1.49736		24317	447.164	1.22511	38494.2	348993	3.18049	2.08788										41252	469.134	3.9304	20377.5	0.000316086
17134	559.249	6.25212	225867	684472	1.59952	1.98471		15475	429.173	12.3953	17474	158311	3.17947	5.13704										17635	167.034	15.4024	139780	0.000317148
5643	197.09	13.9973	696981	2.11197e+06	1.5994	3.84605		57462	612.203	1.97029	4559.87	41229.2	3.1766	3.26963										1893	417.183	6.96578	153525	0.00031805
14894	354.1	1.17869	348410	1.05545e+06	1.599	2.98412		66448	403.146	5.78058	1868.04	16880.6	3.17577	2.90285										27005	402.085	12.9558	59914.4	0.000319327
48687	452.154	1.38139	15063.4	45605.2	1.59815	1.68407		32420	460.181	4.45043	2123.09	19153.1	3.17334	2.08205										12922	365.112	8.01836	1.0277e+07	0.000321374
46660	269.08	5.92257	1292.49	3911.14	1.59743	0.452172		27976	452.12	1.68014	47138.8	425110	3.17285	2.49135										5955	365.112	8.03586	1.0277e+07	0.000321463
16903	361.126	10.4594	7542.72	22823.8	1.59738	2.43274		3956	282.143	13.6104	68466.8	617231	3.17233	3.04925										49720	465.139	6.87776	281588	0.000321678
48789	373.128	5.6615	8125	24585.4	1.59736	1.58739		26069	395.116	14.4916	2776.36	24986.7	3.16989	2.78482										9488	155.034	14.1081	158095	0.000321942
1610	250.079	5.75349	8256.13	24978.8	1.59717	2.43966		25123	275.11	3.82711	94121.2	846981	3.16974	1.98151										54683	223.108	11.2033	15995.3	0.000328014
42332	643.234	9.16974	5102.4	15431.4	1.59662	0.591767		47421	471.198	10.9401	1812.77	16263.6	3.16538	3.23951										16140	313.091	10.7148	44934.2	0.000329508
7498	296.133	4.83251	116573	352169	1.59503	1.72365		4234	203.053	12.9306	2.48111e+06	2.21914e+07	3.16094	2.67428										49485	554.207	6.15016	71991.3	0.000330028
10894	190.071	15.5514	84973.3	256324	1.59288	4.62554		15937	247.06	8.61791	6799.65	60699.6	3.15816	3.2585										40517	144.113	4.59655	229312	0.000330388
44744	413.187	8.11095	3838.2	11570	1.59189	0.978406		35084	298.14	13.5168	4135.24	36890.3	3.1572	3.41734										13321	365.131	9.0396	990487	0.0003316
5445	357.133	0.868702	925367	2.78932e+06	1.59182	2.87923		16025	637.242	1.31808	6275	55938.5	3.15615	3.34904										16694	147.065	6.83874	30073.6	0.00033441
63684	248.103	14.7912	1807.96	5448.86	1.59159	0.628089		48346	500.177	2.20065	19488.9	173262	3.15223	2.33368										25406	141.066	1.8184	94769.1	0.000336192
46126	390.107	1.30411	19834.1	59769.3	1.59142	1.60454		15465	125.06	7.41327	24645	218833	3.15047	1.75015										6730	137.024	15.6991	1.42349e+07	0.000336239
25101	294.584	9.10607	235725	707747	1.58613	0.852822		49038	566.186	6.37832	1405.86	12439.8	3.14544	2.42664										15934	617.226	7.75878	97499.4	0.000336489
27412	312.154	14.1381	45245.3	135602	1.58354	2.53703		64869	320.182	13.668	20261	178658	3.14043	2.8855										16247	308.059	12.5458	41217.6	0.000337125
40575	321.096	1.97116	25393.5	76101.1	1.58346	1.23408		25211	431.189	13.2762	31684.6	278817	3.13747	3.86363										67367	630.217	1.79411	22028.5	0.000337997
41925	445.17	4.2332	2558.89	7665.52	1.58287	0.662545		48678	435.128	1.49216	6706.47	58960.7	3.13613	3.36269										62884	661.227	1.89113	11859.4	0.000340256
10195	439.16	4.20069	16999.6	50919.2	1.58271	1.60324		32516	482.187	11.0208	1885.93	16509.2	3.12992	2.59016										9974	279.144	11.086	62278.6	0.000348619
49550	319.075	9.37881	15967.2	47808.1	1.58215	1.40714		15127	210.076	1.56866	53961.1	472022	3.12886	4.95293										17550	472.107	9.63574	94714.7	0.000349843
46434	325.081	2.46444	2195.23	6565.72	1.58058	0.258754		48865	488.099	2.53735	2231.12	19509.8	3.12836	3.2072										16816	509.144	4.3099	18314	0.00035454
16124	373.153	1.34786	17575.2	52532.9	1.57968	1.34144		12880	142.035	17.3403	9.30465e+06	81359630	3.12829	4.63372										42409	309.118	4.60846	11417.5	0.000360033
42150	671.198	6.90334	1175.55	3513.76	1.57968	0.432294		14619	144.032	17.3437	1.34424e+06	1.17183e+07	3.1239	4.611										15319	480.171	7.88055	1.01336e+06	0.000361152
13500	245.081	5.80969	20102.1	60068.6	1.57926	2.7928		15684	231.066	6.72559	19715	171687	3.12242	2.43901										59958	152.042	3.44993	150578	0.00036121
2456	523.197	2.52867	42524.4	127059	1.57914	1.92122		55731	488.099	2.55014	2231.12	19427	3.12222	3.16315										38278	335.124	1.19497	46832	0.000363503
51177	436.181	6.65256	10766.9	32147.4	1.5781	1.86986		19826	203.103	13.6413	28314.2	246406	3.12144	6.05829										38471	440.155	11.1149	12220.3	0.000364049
39695	434.116	9.73144	12189.7	36390.2	1.57789	2.83157		25990	566.208	14.5484	3113.54	26970	3.11473	2.96803										24391	493.185	0.879429	167063	0.000364849
55095	319.161	14.0892	10898.1	32528	1.5776	1.52229		15118	587.214	2.93835	27839.3	240485	3.11075	5.32995										47452	147.065	6.79861	30073.6	0.000365828
43241	718.273	12.8631	10826.7	32308.3	1.57731	1.73103		34667	485.163	11.0543	1534.8	13256.6	3.11059	2.67726										15137	127.039	15.6723	706411	0.0003672
7034	153.076	13.1629	126057	376056	1.57687	4.49024		7420	267.047	17.2653	332697	2.85992e+06	3.1037	4.11339										77839	315.097	7.31217	18409.9	0.000368989
2075	313.111	11.0715	14891.2	44417	1.57665	2.61918		56701	464.205	9.4166	2379.55	20411.1	3.1006	1.71871										25382	363.108	8.94938	153934	0.000371031
13930	134.081	13.0478	174304	519874	1.57656	1.51701		7834	285.069	12.3238	136087	1.16528e+06	3.09808	3.78662										15206	339.105	3.94556	144652	0.000375171
41481	367.138	1.30498	24977.5	74399.9	1.57467	2.57019		42285	171.08	6.42491	1122.01	9597.64	3.09659	1.99759										16722	331.102	5.83273	92778.5	0.000378577
20439	347.095	13.2056	3.55534e+06	1.05863e+07	1.57414	0.472612		24339	121.028	2.54619	40372	345023	3.09527	4.71605										28688	979.251	12.1663	557689	0.000380655
27043	273.076	1.23128	36393.9	108310	1.5734	1.12431		7767	213.087	13.2341	95088.6	809712	3.09006	3.90792										65528	463.13	12.0177	6959.68	0.00038257
15450	95.0492	12.4171	66914.3	199092	1.57305	3.48015		44564	271.069	10.7683	18933.7	160556	3.08404	4.46502										15499	154.05	15.7535	297350	0.000383328
38787	370.137	9.15787	25819	76750.5	1.57175	1.26351		14995	385.089	9.2218	101841	861255	3.08012	2.13865										27574	445.134	13.6812	54041	0.0003842
55807	269.081	3.77328	30200.7	89773.5	1.57171	1.52542		25645	469.154	15.2606	6353.32	53710.7	3.07963	3.35579										39479	616.223	7.76217	316497	0.000384514
17982	366.099	2.00592	15732.9	46762.9	1.57158	2.27633		42152	615.44	1.10309	3082.61	26023.9	3.07761	2.80446										19870	473.195	1.25688	253034	0.00038474
36075	330.14	14.7721	13605.9	40428.4	1.57113	3.20294		14876	420.186	4.15064	228834	1.93139e+06	3.07727	3.30179										21617	501.121	15.8564	1.03961e+06	0.000384761
25853	403.162	7.2152	10230	30345	1.56866	2.50532		4890	183.061	17.3065	2.07871e+06	17506593	3.07414	4.16682										40598	395.102	1.12698	51659.5	0.000386943
21357	323.144	5.76736	19037.1	56436.4	1.56781	0.894888		17451	318.118	8.6414	10900	91777.4	3.07381	4.04079										28955	499.142	13.0308	38335.4	0.000390078
60767	431.154	10.9281	12358.4	36622.7	1.56725	2.83107		14725	470.13	2.97939	27487.6	231035	3.07126	3.11516										27052	485.126	14.3879	111510	0.000393214
20866	240.134	7.22357	74561.3	220949	1.56721	1.84195		31255	390.119	13.6933	14121.4	118618	3.07036	3.83312										17322	223.096	1.60062	135942	0.000394693
563	154.086	0.936977	732576	2.17082e+06	1.56719	1.0646		4902	183.061	17.3367	2.08442e+06	17506593	3.07018	4.1688										61532	820.27	15.6847	132457	0.000401305
5717	479.152	11.0649	648909	1.92275e+06	1.56709	4.28146		14882	370.111	12.2457	151332	1.26982e+06	3.06884	4.57939										27371	226.12	5.89436	341526	0.00040165
4498	239.139	8.92071	4.13228e+06	1.2243e+07	1.56694	1.60516		49174	309.133	9.59042	1124.99	9429.31	3.06724	2.83891										7625	123.044	12.3957	409552	0.000404626
41660	227.069	6.50661	2572.16	7613.21	1.56552	1.73597		15277	193.086	8.47783	18563.9	154940	3.06114	6.28592										34895	203.114	14.8331	238983	0.000405323
17191	104.071	4.06533	176720	522683	1.56447	3.15565		56895	429.082	13.6156	1959.04	16276.9	3.05461	2.42197										59498	336.118	7.8574	10054.7	0.000409519
17068	538.228	2.6246	283403	837200	1.56272	1.42667		20426	529.172	7.96878	6806.68	56475	3.05259	2.69016										16885	607.163	10.7822	65070	0.000409758
29575	433.167	6.33351	12224.2	36090.5	1.56188	5.81163		1916	424.16	2.45175	102791	852746	3.0524	1.48857										35418	484.145	10.2024	27777.1	0.000409917
34548	322.139	5.82225	10907.7	32189.4	1.56125	2.44972		60220	355.042	11.4378	6755.49	55913	3.04905	3.16197										22037	170.053	5.83757	41198.5	0.000411454
43129	128.062	6.50541	1301.11	3838.83	1.56093	0.432945		3123	252.097	13.6105	6853.62	56688.1	3.04811	3.21534										1229	130.098	6.95049	6.85345e+06	0.000416277
63284	297.114	14.9546	10742.9	31691.7	1.56072	0.757224		41879	480.151	7.86215	1581.62	13057.8	3.04543	2.75478										61169	305.065	7.84932	42193.6	0.000417832
4477	250.092	1.72074	3.27928e+06	9.66038e+06	1.5587	2.85744		3131	244.08	12.9294	241654	1990420	3.04206	3.0571										16113	301.091	5.62558	65891.9	0.000417875
29089	327.122	6.54685	6797.2	20018.7	1.55834	5.44115		27411	488.176	8.94941	12133.1	99705.3	3.03873	2.30092										45239	180.077	13.6722	22722.8	0.000419596
34888	417.154	1.26781	301553	887549	1.55742	4.14257		42106	284.124	6.3358	1271.96	10425.4	3.03497	2.51854										14248	134.06	15.7032	1.61312e+06	0.000420466
26432	253.082	9.62769	10044.4	29518.6	1.55523	0.973657		11646	466.192	7.79802	24793	203022	3.03363	3.33422										69148	402.202	10.5465	19439.1	0.000423816
24387	271.096	3.33561	56536.8	166141	1.55514	2.77447		24354	283.096	3.42891	70810.7	579140	3.03187	3.45871										2574	99.0441	15.2926	108604	0.000426926
17334	458.165	2.44525	48577.2	142673	1.55436	2.48941		48572	489.1	10.8091	2861.25	23365.6	3.02967	1.72892										16083	303.086	6.08018	165648	0.00043081
17315	139.039	2.1584	41394.8	121578	1.55436	1.52112		7526	332.061	5.30618	114829	936280	3.02745	2.49577										49626	230.113	13.6064	21472.1	0.000431734
52590	376.149	9.62815	5412.44	15878.8	1.55275	1.78267		32206	478.155	5.54209	5825.44	47468.1	3.02652	1.78151										15924	515.137	8.02612	130387	0.000435245
4644	134.081	12.4521	3.40567e+06	9.98026e+06	1.55114	2.52544		46146	582.218	2.35667	8029.7	65401.3	3.0259	1.9527										48425	402.202	9.77712	78288.9	0.000437604
4894	136.076	1.13646	934479	2737144	1.55044	1.009		33267	296.122	10.7782	12487.1	101286	3.01992	4.10593										50713	524.199	10.5769	7767.42	0.000438147
13348	309.127	2.24269	25709.8	75280.7	1.54996	1.66075		14567	376.147	2.49312	75229.2	605058	3.00771	3.28831										49172	463.145	9.6243	17502.4	0.000440381
17247	99.0804	2.03985	94730.5	277078	1.54839	3.61622		7173	268.103	0.826849	87629.9	701714	3.00139	2.66506										52627	448.181	8.52238	15143.8	0.000441136
17762	263.124	2.65905	27347.2	79961.5	1.54791	3.16164		49026	510.16	7.26411	1544.21	12350.3	2.99961	3.20756										16320	663.173	16.5969	180547	0.000444721
33849	309.138	8.89661	44244.4	129168	1.54568	2.64845		61056	494.154	1.27895	14213.7	113677	2.9996	3.47809										49880	970.334	6.90223	7974.56	0.000445427
49347	500.17	14.3214	16399	47871.8	1.54557	1.86792		13478	529.169	8.37526	9953.58	79368.4	2.99528	2.62157										27817	277.092	4.14625	14976.9	0.000449116
42349	513.174	7.91275	1686.7	4917.29	1.54366	0.65488		14664	338.144	12.39	427872	3.40624e+06	2.99293	4.09798										17160	521.197	8.26499	477015	0.000456581
19507	182.081	3.50213	46094.5	134350	1.54333	0.831675		17232	337.171	15.2303	16846.5	133968	2.99136	2.91578										6044	151.039	2.92951	51405343	0.000464562
28696	193.049	0.859073	67328.2	196193	1.54299	0.554245		19661	249.108	10.6608	24134	191735	2.98997	1.71963										27679	245.093	2.02672	30689.5	0.000466113
14136	228.086	2.96197	48797.1	142187	1.54292	1.07864		16002	249.108	10.6739	24134	191735	2.98997	1.71963										48601	501.158	11.4616	30381.1	0.000478498
65043	285.097	4.56653	1772.66	5161.78	1.54195	0.65481		15606	267.086	6.17351	31363	248702	2.98728	4.05286										18087	189.124	16.5755	35158.1	0.000482796
39044	385.102	9.2184	45269.6	131743	1.54111	0.889533		75994	325.08	12.3526	3915.81	31019.8	2.98581	4.31727										25041	611.03	17.1908	1.04241e+06	0.000485301
24744	311.125	1.91938	11978.6	34824.7	1.53966	3.26688		74646	675.214	2.60903	5753.83	45552.9	2.98495	2.45496										48351	942.305	8.26102	223282	0.000487789
17555	283.081	3.57208	39007.1	113362	1.53913	3.34119		14736	185.059	17.2908	320417	2535183	2.98407	4.5127										29025	525.17	8.43042	21520.4	0.000491668
2089	116.034	14.191	1.52774e+06	4.43879e+06	1.53877	2.72192		72477	497.178	1.25139	4100.34	32432.4	2.98362	2.84054										2265	131.095	6.95158	79092.3	0.000496617
17997	337.171	14.1387	15062.6	43750.4	1.53833	1.32923		26587	269.045	17.2239	97666	770230	2.97936	3.64303										12558	389.127	11.0298	51927	0.00049666
24278	363.107	3.70202	310645	901524	1.5371	3.33019		42375	250.071	3.45288	6708.94	52900.1	2.97911	1.69092										53721	293.114	3.88157	30819.4	0.000501428
25434	280.092	13.0212	22144.2	64254.3	1.53687	1.31071		68276	243.097	1.93085	81341.8	640419	2.97695	3.98577										17018	388.159	8.20815	721169	0.00050328
10520	579.149	2.22273	363175	1.05334e+06	1.53623	1.77556		7105	243.097	1.96266	81341.8	640419	2.97695	3.98577										75456	457.162	0.871719	189071	0.000505219
41824	461.214	4.18662	6903.22	20013.5	1.53563	1.81509		17661	281.149	8.5795	15316.3	120513	2.97605	2.07913										50891	468.12	9.60389	24968.8	0.000513503
41755	413.18	1.86019	6032.97	17474.9	1.53434	1.2767		20593	333.094	6.77682	6118.97	48142.7	2.97596	3.67219										16878	314.144	9.61101	53332.7	0.000522785
34440	295.083	9.04043	59730.9	173001	1.53423	0.994475		45386	381.115	9.3976	21946.3	172638	2.9757	2.21911										47972	505.202	6.02767	16366.7	0.000523863
40675	430.17	6.35557	8176.19	23666.7	1.53336	0.961072		20259	586.213	9.12936	7005.35	54905	2.97041	3.23927										21743	317.108	15.6534	148521	0.000525028
16159	227.064	10.7363	21446.5	62047.5	1.53263	3.75362		25425	447.125	2.16206	27795.6	217304	2.96679	2.06403										17065	388.16	7.65202	692957	0.000531971
14008	123.055	12.0367	86168.6	249213	1.53214	1.74403		15182	507.202	1.4362	37585	293469	2.96498	4.4735										24959	500.142	6.9028	16913.8	0.000534704
16688	235.107	8.28252	37739.6	109132	1.53192	0.863524		15347	214.071	13.2841	40605.9	316921	2.96436	3.3455										26444	331.102	14.4184	47206	0.000535892
11085	390.175	2.90988	67405.7	194846	1.53139	0.772007		45913	196.069	12.6047	1291.6	10070.1	2.96285	2.3149										42684	549.198	3.25562	101173	0.000542737
40996	830.285	2.14209	19759.9	57074.9	1.53028	0.952531		67150	596.198	2.42868	3134.25	24380.3	2.95952	2.58309										25051	609.034	17.1854	794507	0.000546886
32127	402.16	7.22232	62195.8	179636	1.53019	2.26261		55792	425.088	2.03908	19687.2	152961	2.95784	1.92744										25828	602.208	11.0493	31721.4	0.000547851
15520	409.143	1.24477	32072.6	92464.2	1.52755	1.60837		29272	267.134	9.35638	24615	190736	2.95397	2.71032										26940	402.085	3.86153	308311	0.000563249
42302	193.097	9.63369	24712.8	71164.9	1.52591	0.999622		45126	269.077	10.8814	994.42	7690.22	2.9511	2.43636										15140	163.06	15.6599	628995	0.000564659
47466	123.034	5.81801	11304.4	32551.3	1.52584	4.78886		15309	164.092	14.8088	54786.7	422860	2.94828	4.36832										73998	396.165	4.02367	43972.7	0.000567099
10960	481.151	11.0665	49913.2	143710	1.52567	4.13999		17587	299.089	4.50347	9781.67	75395.1	2.94632	3.45822										14715	333.096	2.90741	1.24502e+06	0.000567963
6349	527.158	14.7911	279337	803896	1.525	1.99215		19782	390.114	13.6105	43392.1	334363	2.94591	2.44239										39769	402.175	4.61764	16897.9	0.000569634
43286	414.197	13.3081	1469.15	4227.33	1.52476	0.41808		7151	221.063	12.9199	36148.1	277869	2.94241	3.12705										41848	367.115	1.52081	11332.7	0.000570503
51100	374.155	5.71425	14378.9	41345.9	1.52379	2.64155		4713	357.133	1.22479	1.58319e+06	1.2139e+07	2.93874	3.38351										53800	367.116	1.54273	11332.7	0.000570503
39639	510.159	9.13755	11155.5	32060.7	1.52305	1.01665		60978	357.133	1.2281	1.58319e+06	1.2139e+07	2.93874	3.38351										35118	247.06	8.62993	60699.6	0.000572816
61114	293.124	8.86744	1958.93	5629.8	1.52302	0.438705		61043	563.229	15.3058	22799.2	174715	2.93794	3.47758										11569	366.116	8.18525	1.08327e+06	0.000577814
40623	173.06	2.22502	30447.3	87502.9	1.52302	1.29101		32274	527.158	13.5924	5869.46	44909.5	2.93572	3.0913										24836	470.13	7.72797	75986.2	0.000585742
3310	147.076	5.56164	108563	311649	1.52138	2.53439		17093	304.081	1.90951	55156.5	421943	2.93545	4.70946										16363	444.185	5.73673	85789.1	0.000589462
17350	247.14	15.1856	33856.9	97174.1	1.52112	1.21748		17478	579.149	3.42289	8776.32	67021.8	2.93294	2.84888										16466	343.102	7.11433	41454.8	0.000589804
44529	316.137	13.4288	1698.83	4872.94	1.52025	0.426988		42471	589.173	12.3236	9740.74	74151.9	2.92838	4.62075										48484	465.138	2.02987	16055.2	0.000589956
10300	445.147	9.11169	836551	2.39875e+06	1.51976	1.54357		17859	271.025	14.5719	9020.21	68644.9	2.92792	4.63331										24834	446.188	11.0979	24316.1	0.000591344
5967	320.134	5.81869	464371	1.33133e+06	1.51951	4.6388		8510	497.148	14.2812	39048.5	296285	2.92365	3.05424										15822	219.098	13.7231	119981	0.000602302
42685	315.098	9.38575	5290.57	15161.1	1.51888	1.14154		4870	498.126	1.25753	542044	4.0987e+06	2.91868	2.12959										59037	331.102	17.236	59230.9	0.00060246
80852	408.222	2.48409	47690.7	136657	1.51878	4.65989		43382	417.161	5.38474	6205.95	46870.3	2.91695	2.07736										52656	372.107	1.33144	32444.5	0.000615109
40602	322.14	14.848	10576.9	30298.6	1.51833	1.31667		63655	271.118	13.1114	2107.1	15862.1	2.91225	2.26676										56345	480.133	7.89922	7745.5	0.000627958
61377	347.16	1.23224	5956.27	17060.6	1.51819	0.864606		18155	119.049	6.05474	9686.69	72901.8	2.91188	1.34448										15008	169.064	2.60189	287575	0.000632768
15948	511.161	8.40874	13991.2	40045.7	1.51713	2.56929		5514	335.095	12.9383	366665	2.75604e+06	2.91006	3.16554										26650	295.081	7.87936	135989	0.000636521
54858	248.103	13.0222	2074.85	5937.95	1.51696	0.429131		10846	295.165	8.74153	27819.8	208990	2.90925	5.77392										40746	70.0652	4.58637	78022.1	0.000651499
75306	587.223	5.5649	20565.9	58794.8	1.51544	1.70897		9335	249.108	2.37276	33738.8	253135	2.90743	1.85921										72317	435.139	1.25332	56638.4	0.000653893
42668	311.112	11.3061	11157.4	31883.8	1.51482	5.05292		24485	283.081	9.52716	14109.8	105813	2.90675	2.87951										24652	223.06	2.51656	35223.6	0.000659415
24024	308.076	1.22591	55457.5	158476	1.51481	1.04662		13987	324.09	0.880944	74111.1	553835	2.90169	1.59434										15617	480.171	5.83141	373286	0.000660915
12187	147.076	5.5429	109098	311649	1.51429	2.53668		32236	329.066	2.59708	10664	79569.3	2.89946	2.8064										54955	290.103	1.9293	68428.3	0.000667522
55836	315.107	3.72882	14899.1	42550.9	1.51397	2.81024		53205	336.119	15.7087	4137.52	30795.1	2.89586	3.51246										15416	480.171	5.57782	498683	0.000679889
2287	137.06	2.48571	232669	664372	1.51371	4.73711		14677	375.144	2.51664	366300	2.7231e+06	2.89415	3.70011										27313	287.057	8.85651	165067	0.000680089
72985	491.121	10.8813	14269.1	40716.1	1.5127	3.38267		28767	446.202	5.73478	18307.2	135915	2.89223	4.15894										15861	154.05	10.5823	64501.1	0.000686257
24008	671.194	9.54234	7288.44	20777.6	1.51134	1.42344		40664	582.218	2.29907	8832.66	65401.3	2.8884	1.92486										59482	448.166	9.66609	37551.1	0.000686471
1410	345.096	1.28118	21401.2	60978.5	1.51061	1.82761		16996	434.202	3.88994	70940.6	524835	2.88718	2.11039										57344	440.155	9.62164	23108.3	0.000686496
4593	339.107	1.97119	1.8578e+06	5.29099e+06	1.50994	1.13626		44756	362.134	7.95425	1358.64	10023	2.88308	2.46636										60049	470.165	3.38491	53771.9	0.00068802
9960	131.049	6.08545	23905.3	68081.8	1.50994	1.65757		20127	415.135	14.0987	11847.3	87296.3	2.88136	2.7559										43489	480.151	9.41852	29009.9	0.000689616
1748	155.043	14.1661	2.24257e+06	6.38427e+06	1.50937	3.15292		26701	434.165	13.5403	6160.37	45383.2	2.88107	3.98204										2817	137.043	13.4903	54851.8	0.000696572
17407	458.165	2.53708	48577.2	138282	1.50927	2.29904		3831	180.087	13.5977	88953.9	653582	2.87724	5.69875										42968	353.114	1.23075	24780.8	0.000697708
7415	111.044	2.63867	108995	310217	1.50902	5.32251		37375	420.126	13.5683	8289.59	60851.3	2.87592	1.70439										17761	256.129	1.843	34763.6	0.000701697
41405	479.169	1.33456	28436.5	80903.3	1.50846	2.30844		47156	556.203	5.71447	2530.74	18550.5	2.87382	2.58657										1781	127.039	15.3059	755206	0.000708119
30153	547.2	2.591	13394.2	38102	1.50826	1.35211		13238	349.11	12.5988	40157.3	293837	2.87128	4.26988										41903	552.21	7.53943	27593.3	0.000718881
24361	349.102	9.01773	62151.1	176771	1.50803	1.69832		5490	497.148	15.8462	923460	6.74761e+06	2.86925	6.12067										57250	364.197	9.54215	22614.1	0.000719982
19179	355.587	9.16136	456758	1.29908e+06	1.50799	0.698242		14946	622.218	15.8484	151831	1.10682e+06	2.86588	5.34042										46414	434.133	1.20978	282745	0.000723307
15405	192.087	16.0774	88947.8	252904	1.50756	3.81768		24021	272.113	4.5156	17141.5	124944	2.86571	2.3077										50495	447.156	11.987	21313.2	0.000723378
14928	808.554	0.868867	135432	385059	1.50752	3.71743		49020	388.123	13.9835	14020.4	102104	2.86444	2.78093										60167	529.203	9.64578	14545	0.000734628
22676	340.139	0.832454	147098	418125	1.50715	1.91759		14604	202.056	17.3384	2.28504e+06	1.66352e+07	2.86394	4.35375										7329	177.091	0.841721	167359	0.000740081
8269	307.124	11.0341	71061.4	201933	1.50674	3.74772		17725	472.145	3.63515	11564	84171.1	2.86369	3.54115										29379	365.13	13.6951	88129.8	0.000745108
14162	298.115	0.889303	54628.4	155125	1.50571	2.62135		32318	433.169	9.44465	4086.58	29739	2.86339	1.70181										27157	368.11	8.35182	42121.8	0.000746876
7122	230.139	7.26476	235611	669029	1.50566	0.847491		51481	297.111	6.50609	1594.86	11604.7	2.86321	2.71499										77845	146.105	13.8789	12235.7	0.000747099
43497	193.071	6.55407	12883.1	36574	1.50533	2.45978		14773	204.054	17.3276	331205	2.4086e+06	2.86239	3.94808										60001	492.208	1.64813	17971.8	0.000748145
15680	338.145	8.55646	27756.3	78777.5	1.50497	2.33593		44458	341.145	15.6956	1412.69	10270.6	2.86201	2.63654										42885	452.176	8.73973	24124	0.000752293
42348	252.096	14.2047	71609.6	203234	1.50492	2.75065		16207	298.101	13.1981	8554.13	62175.7	2.86166	3.86628										43132	239.091	2.52712	141306	0.00076274
62900	276.097	2.20984	7035.71	19964.6	1.50467	0.416483		34092	294.1	9.65269	1333.61	9684.89	2.86039	1.96902										8170	509.145	3.41233	134414	0.000770955
4020	282.105	12.4616	5067.81	14380.4	1.50466	1.04183		16305	439.142	12.9329	15023	108392	2.85102	1.98585										45915	494.187	13.0568	44884.9	0.00077144
37031	549.215	1.45719	146237	414951	1.50464	0.77486		19723	294.1	14.3948	33709.6	243091	2.85027	2.39367										15769	134.06	7.44618	124349	0.000781445
19767	450.175	1.99039	59343	168319	1.50405	0.739113		72333	414.16	13.266	2638.58	18987.1	2.84719	2.10791										29496	461.128	12.0593	68968.1	0.00078642
8584	325.09	5.83851	50713.2	143789	1.50352	3.52812		64355	337.16	12.6534	2315.08	16640.7	2.84558	2.64801										41650	531.181	14.1636	328865	0.000786715
8091	267.086	5.74912	65492.5	185586	1.50269	3.67585		32394	309.116	14.8352	22406.7	160872	2.84391	1.68703										56156	339.086	7.71661	9372.12	0.00078924
41972	208.099	7.88712	302031	855728	1.50246	1.99212		28760	291.085	8.16928	17769.8	127561	2.84369	2.28981										38194	170.059	13.5775	34849.3	0.000790657
11741	178.107	3.29684	1.43741e+06	4.0652e+06	1.49985	1.10498		61154	389.122	6.77618	1270.79	9106.37	2.84115	2.6644										19854	602.207	9.78596	494490	0.000793023
55783	316.15	2.46317	1981.65	5603.79	1.4997	0.402848		40840	282.106	1.23287	40869.4	292304	2.83838	2.84513										16253	293.065	6.37857	230763	0.000795915
22852	408.147	12.7598	22023.6	62275.7	1.49962	0.489299		15638	226.021	17.1903	17930.7	128186	2.83774	3.50498										16094	348.129	10.734	52906.2	0.000798931
25039	138.064	9.32971	341963	966807	1.49939	1.69879		40921	395.125	1.24678	13954	99530.9	2.83446	3.52894										20116	257.128	0.813062	54332.8	0.000809074
18410	139.039	6.22948	13165.2	37217.4	1.49925	1.74969		13919	271.092	4.02944	115945	826231	2.83311	4.75759										25240	464.176	4.17086	284258	0.000811101
1308	81.0335	1.673	19214.4	54273.8	1.49807	2.85765		13009	178.086	3.56973	240560	1.71196e+06	2.83118	2.60923										32581	433.133	6.1884	12321.2	0.000813759
17055	445.138	9.09848	360731	1.01886e+06	1.49795	0.58052		43013	255.084	11.8986	1789.69	12713.8	2.82861	2.76635										17092	521.198	7.88177	1.04507e+06	0.000816239
1259	198.085	15.0259	576370	1.62565e+06	1.49595	2.16871		64529	335.115	7.97601	6278.1	44592.7	2.82841	2.88477										1699	261.075	9.82421	139712	0.000817817
16318	466.192	12.8844	10886.4	30672.5	1.49443	1.39946		70678	322.13	1.2165	46700.4	331615	2.828	1.93557										60407	208.118	12.6033	48864.4	0.000822362
9581	258.108	3.97505	17095.2	48161.9	1.4943	3.8652		49329	428.212	6.68503	36863	261400	2.82601	4.53732										14534	190.132	16.5748	59946	0.000825
40820	579.199	2.75187	26012.6	73276.9	1.49415	0.80141		62277	356.155	15.3704	4267.21	30252.2	2.82567	2.51796										42173	159.076	16.5937	48442.3	0.000828799
69283	510.152	6.38558	2989.73	8420.57	1.4939	0.909943		32059	461.163	11.2847	61907	437176	2.82004	3.43585										32212	309.118	13.694	60306	0.000834596
69655	241.071	9.59661	4927.2	13871.4	1.49327	0.87182		48655	333.097	4.17653	10603.7	74613.1	2.81486	2.94433										29209	461.196	1.26246	419652	0.000841369
23242	213.085	14.3306	153251	431190	1.49243	1.60506		37292	328.16	14.5317	3226.41	22624.5	2.80989	2.9318										27943	175.128	16.908	362950	0.000841818
51322	333.145	7.51678	1832.62	5153.71	1.49171	0.410939		40971	472.149	1.25573	6081.42	42629.8	2.80938	2.65843										27092	167.034	9.76647	93675	0.000843298
44773	534.226	14.7153	5083.7	14286.6	1.49071	1.05237		32101	486.126	3.68288	48011.3	335239	2.80374	2.84424										41263	313.118	1.68511	10172.7	0.000856772
1280	285.083	9.58481	84110.7	236182	1.48954	3.0079		40668	358.137	1.21196	358579	2.50283e+06	2.8032	3.12413										53758	594.218	1.33006	42930.8	0.000860907
19757	415.138	1.97888	68223.7	191284	1.48737	0.831083		16911	485.126	10.7758	4495.93	31355	2.80201	3.49522										42107	521.177	7.81361	11531	0.000861424
64499	336.166	14.1244	5876.29	16464.7	1.4864	0.8793		47403	237.09	15.6704	35016.6	244200	2.80195	3.32723										44438	235.119	6.6111	24972.8	0.000872354
43828	327.129	14.9224	15054.9	42165.6	1.48583	2.93586		68616	492.187	3.7753	8599.06	59957.1	2.80168	2.5644										46520	265.071	7.92905	26704.6	0.000885533
66843	332.106	6.68662	5512.71	15426.7	1.48459	1.01232		1207	146.092	13.8662	532278	3.70877e+06	2.80069	2.61293										15449	551.209	8.02405	315401	0.000889534
2813	133.067	14.192	184298	515582	1.48417	2.71291		53605	418.195	13.7102	6819.27	47466.3	2.79922	2.41602										68510	464.122	16.2969	34207.7	0.000893662
46975	479.155	3.44718	5096.47	14253.6	1.48376	0.246126		69395	566.207	14.3815	3113.54	21658.6	2.79831	2.26634										15061	170.058	2.98708	996596	0.000899342
27946	277.103	15.1518	187660	523813	1.48093	0.99649		8032	148.06	11.0856	102851	714685	2.79676	3.32891										18025	231.065	5.80899	27908.6	0.000902975
31330	118.065	2.16453	274384	764990	1.47924	2.33008		17865	233.113	12.6084	13356.7	92783.3	2.79631	5.80668										64372	426.119	6.66722	24676.4	0.000903617
7233	229.118	12.3845	107784	299941	1.47653	2.03555		25085	431.188	12.6094	100841	699301	2.79384	4.21379										15016	145.05	15.6884	925285	0.000904637
14855	355.587	9.18179	467042	1.29908e+06	1.47586	0.689982		43897	476.22	16.5837	4430.7	30660.4	2.79077	3.11088										31221	307.113	11.9415	14559	0.000908381
8562	249.076	5.78971	46138.7	128243	1.47483	4.87431		5018	470.131	3.34717	178847	1.23054e+06	2.7825	3.27433										57952	323.075	8.54253	12103.4	0.000924009
37647	222.112	8.91707	104838	290840	1.47207	1.46963		16972	470.131	3.38082	178847	1.23054e+06	2.7825	3.27433										46804	239.091	1.12608	123046	0.00092518
6897	268.127	12.8503	131690	365250	1.47174	5.92427		16086	219.101	7.25153	12309.9	84695.1	2.78246	5.08928										15022	289.103	1.81796	543363	0.000936825
1709	87.0553	14.1919	3.41826e+06	9.47069e+06	1.47021	2.38476		56119	653.169	12.3965	13814.3	95041.1	2.78239	4.25915										16995	133.061	17.1619	588008	0.000943003
5982	176.092	13.1484	450185	1.24709e+06	1.46998	3.41613		56150	588.222	8.01787	18130.3	124731	2.78234	2.76089										2717	225.087	9.66359	19599.7	0.000945867
30107	265.119	14.6226	17099.4	47320.4	1.46852	4.51901		46736	274.118	1.22502	19125.3	131492	2.78142	5.59258										59150	122.032	5.75233	38920.4	0.000949368
17042	354.166	14.9089	174795	483498	1.46785	1.01723		17506	487.174	1.25791	14346.4	98612.6	2.78108	3.31899										48500	452.156	1.73291	15518.3	0.000949727
6263	321.115	12.0053	235629	651607	1.46749	2.74392		7487	255.097	11.8851	87710.5	602530	2.78021	4.0477										45137	461.181	6.14881	54981.9	0.000950798
17077	472.217	1.97325	160149	442815	1.46729	1.25249		17885	415.144	5.63679	6522.31	44777.7	2.77932	1.57281										16967	450.103	5.66847	2328451	0.000955589
54177	608.2	11.0877	72090.6	199257	1.46675	2.11372		35568	265.123	6.24583	5831.09	40031.4	2.7793	2.48622										17464	281.065	6.39052	106214	0.000958497
52695	352.161	2.42848	139256	384879	1.46667	2.18772		27994	499.129	1.24193	102708	704588	2.77823	2.11304										16145	522.201	5.84808	206373	0.000961749
21138	253.086	1.97973	38615.3	106706	1.4664	1.08347		14520	184.074	0.862626	23703.2	162041	2.77321	4.55456										48648	539.187	7.64195	20966.3	0.000962613
63066	362.17	5.92707	2465.06	6811.69	1.46639	0.405657		61075	615.188	13.6207	18108.4	123779	2.77304	3.62892										68335	539.188	7.67582	20966.3	0.000962613
23579	337.123	15.6519	16627.3	45916	1.46544	3.24824		13044	203.056	17.3464	254460	1.7388e+06	2.77258	4.13638										37587	273.075	4.27588	80087	0.00096743
5758	177.054	1.20175	628855	1.73642e+06	1.46532	2.69524		32731	377.131	7.45669	1997.59	13627.3	2.77017	2.28035										25768	604.194	10.5003	29065.1	0.000971705
67231	85.0284	6.71695	58460	161337	1.46455	2.79612		48902	449.165	8.19496	2673.68	18179.4	2.76541	3.44132										49568	464.212	6.07687	9484.71	0.000980188
43446	193.097	13.8675	47001.4	129630	1.46362	3.42184		15963	360.126	14.7401	18952.3	128751	2.76414	3.65782										49438	450.161	7.87894	39347.2	0.000980581
16090	348.129	9.595	19801.5	54548.6	1.46193	2.67092		28010	304.152	13.5899	7359.18	49941.3	2.76262	4.56672										40959	447.128	3.45233	141407	0.000987422
4122	138.055	9.32918	102228502	281581972	1.46176	3.25658		3500	304.151	13.6165	7359.18	49941.3	2.76262	4.56672										17028	433.129	1.28851	1.15005e+06	0.000993172
43531	550.213	9.07133	88201.9	242748	1.46058	2.38854		26024	485.126	11.4621	3136.25	21133.7	2.75243	3.77489										56251	505.075	7.89224	19720.1	0.000996526
18220	206.081	1.82581	8572.04	23551.7	1.45812	1.9706		54237	283.112	10.6327	2660.98	17925.3	2.75196	2.20085										63974	403.16	1.94367	14589.8	0.00100044
25692	178.009	9.93059	15114.3	41514.8	1.45771	2.94414		27332	402.099	9.17012	43262.9	291078	2.7502	2.10027										15923	365.137	8.07755	70915.1	0.00100104
1042	424.16	1.54033	92474.2	253622	1.45556	0.983135		58010	299.093	6.3597	1302.79	8763.59	2.74992	2.80918										15029	72.0808	17.2409	555062	0.00100479
25757	301.092	14.6064	11405.5	31271.3	1.45511	2.15837		29839	460.161	2.49862	24148.2	161725	2.74355	2.04014										25727	303.05	8.62056	36822.8	0.00102459
45632	258.112	2.18192	45015.7	123391	1.45473	1.19777		27073	297.112	7.41289	16265.8	108877	2.74279	3.34195										32510	502.119	8.80954	15109	0.00102879
36247	305.134	15.4073	26638.2	72936.2	1.45314	0.967237		48502	170.053	3.44741	32380.2	216563	2.7416	3.54205										34741	243.086	9.66364	17527.5	0.00103686
11343	463.137	2.27995	48577.5	132962	1.45265	1.59444		15608	211.06	2.15518	13508.1	89979.9	2.73578	1.43521										15003	313.092	7.88746	1.01964e+06	0.00104281
51599	417.126	10.517	4530.25	12395.5	1.45215	1.9133		17209	452.12	1.34463	76618.7	510061	2.7349	3.02943										17210	433.128	2.56436	555417	0.00104456
61011	250.071	1.26518	15039.7	41149.9	1.45211	1.98314		40774	420.141	2.11159	8894.95	59172.3	2.73386	1.57357										39515	616.223	8.01476	104783	0.00104609
41991	250.071	1.28672	15039.7	41149.9	1.45211	1.98314		14672	281.102	1.22501	282060	1.87595e+06	2.73355	2.93158										56239	312.127	10.5372	20031	0.00104697
1636	252.122	2.35707	47272.4	129324	1.45192	4.25683		41370	411.186	8.99609	9769.51	64935.2	2.73264	2.39477										57440	612.207	3.23808	59849	0.00104998
6387	116.071	12.4543	429672	1.17513e+06	1.45151	2.51482		27928	156.077	15.7564	794816	5.28127e+06	2.73219	5.35828										28735	525.172	7.85775	155269	0.00105102
5230	432.171	13.2548	1.0404e+06	2.84505e+06	1.45131	1.79155		17281	256.129	13.5234	29741.4	197563	2.73177	1.34391										49081	473.181	3.87769	205383	0.00105215
41495	368.135	2.0978	6901.49	18872.5	1.45131	2.4439		1374	365.105	13.6828	2.19148e+06	1.44978e+07	2.72585	3.00642										27801	565.203	6.03781	15717.7	0.00105879
11597	335.074	13.5366	19048.4	52056	1.4504	1.62469		10631	307.066	1.17676	129589	856127	2.72388	1.65081										56172	565.203	6.0414	15717.7	0.00105879
52061	614.228	9.60557	5567.29	15211.7	1.45014	1.12374		58955	503.137	12.2393	96751.9	638773	2.72294	3.34832										21587	558.217	9.82566	632473	0.00106422
40510	694.399	6.76364	121491	331790	1.44942	4.61539		10335	324.09	1.1948	768304	5.05961e+06	2.71928	1.52508										17562	223.096	4.10795	118028	0.00106653
8465	365.084	9.3792	61179.6	166949	1.44829	2.57982		16073	479.153	9.08758	35784.4	235537	2.71855	2.14373										34757	486.124	15.51	17142.5	0.00106928
40619	254.102	4.51054	5019.96	13698.4	1.44826	1.88991		16328	147.065	9.58273	6933.74	45622.3	2.71803	3.29955										25199	722.51	3.73507	269923	0.00107627
68427	119.06	1.72155	21433	58465.6	1.44775	1.74441		32233	447.128	5.54874	5591.99	36728.8	2.71548	1.58453										40100	283.081	1.68046	21828.8	0.00108258
14980	314.144	13.4989	241378	658043	1.44689	3.63067		40622	301.118	1.5988	4640.83	30464.5	2.71467	2.96917										15166	607.163	14.7401	436502	0.00108285
23448	242.066	7.2466	21911.9	59694	1.44588	2.92184		32551	461.164	6.31138	2454.33	16093.8	2.7131	2.46972										29245	461.129	13.1299	507508	0.00108379
45665	203.07	2.13103	40344.2	109868	1.44533	1.16875		40832	385.306	1.52227	9190.32	60174.2	2.71096	2.64474										17061	521.198	5.83329	880531	0.00108655
45059	486.159	10.9874	15216.9	41430.3	1.44501	1.99695		60137	293.113	1.5649	2640.01	17278.6	2.71037	2.82182										40973	487.144	9.86617	7244.49	0.00108892
14067	522.203	15.0429	133629	363721	1.4446	1.92824		28355	272.113	3.6555	62552.6	409149	2.70948	2.22926										32196	438.14	9.07741	77986.1	0.00110616
13590	436.181	6.98144	17680.3	48080.9	1.44332	3.67525		15078	340.108	1.27629	71587.2	467006	2.70567	2.09333										29481	431.182	1.32611	38354.6	0.00111929
61186	414.14	3.76391	2551.74	6928.7	1.4411	0.401616		49297	485.126	10.7172	4495.93	29302.8	2.70435	2.60644										10645	315.121	1.21245	310671	0.00112783
58275	405.118	1.82217	6278.11	17046.2	1.44105	1.45261		40630	381.117	1.90645	20199.3	131649	2.70431	2.81576										14479	355.079	3.93579	97432.9	0.00112833
72460	329.148	3.19083	27768.7	75370.4	1.44054	1.38394		46133	381.117	1.90645	20199.3	131649	2.70431	2.81576										24376	611.173	9.58746	181781	0.00113077
30616	323.126	2.20244	15875.8	43078.7	1.44015	2.80123		29942	167.07	8.63792	72436.1	471903	2.70371	2.33042										15200	467.118	7.88738	542732	0.00114271
13868	427.121	13.2556	193014	523642	1.43988	3.54621		4893	307.1	12.4298	945889	6.16044e+06	2.70329	3.38599										26844	758.231	15.9009	25160.4	0.00114288
40784	197.06	2.14656	27479.9	74440.2	1.4377	1.27412		17540	372.103	15.0593	5209.17	33917.5	2.70291	1.42223										25937	301.091	7.89074	34933.4	0.00114993
25313	281.247	3.83428	61388.5	166220	1.43705	2.16942		9863	317.099	12.3759	32271.2	209830	2.7009	4.69561										20089	167.034	9.5877	110986	0.00115636
51119	97.0285	6.24042	78813.9	213295	1.43633	6.34612		6990	587.219	8.29271	110087	714497	2.69829	2.58314										15337	132.102	13.726	280305	0.00116133
1225	139.052	9.29667	416552	1.12713e+06	1.43609	3.1962		8930	587.22	8.32739	110087	714497	2.69829	2.58314										1314	112.087	6.95127	1.21246e+06	0.00116195
13965	366.212	1.80897	96466.1	260973	1.43581	0.623783		40979	193.049	4.78733	10005.1	64865.2	2.6967	2.61324										40539	193.097	1.59536	47723	0.00116516
72311	146.071	2.0174	16941.5	45828.7	1.43569	4.3085		29324	147.044	7.6001	28370.4	183794	2.69563	1.97462										15037	226.017	16.8668	203804	0.00117239
11895	107.049	1.58935	592127	1.60169e+06	1.43561	4.18559		7732	167.07	8.72472	78797.4	510244	2.69497	2.95225										69370	402.202	11.5027	8007.1	0.00117352
51561	356.101	2.54371	21342.4	57688.3	1.43456	0.935853		42606	669.217	6.4279	1186.8	7680.96	2.69421	2.77487										19108	151.039	6.48167	134005	0.00117458
19893	355.042	10.9364	61696.3	166758	1.4345	3.35281		49062	521.203	4.50163	1939.15	12539.7	2.693	2.41442										25649	698.241	2.79024	50854.3	0.00118837
1364	326.157	6.66407	49141.3	132650	1.43262	2.82096		17833	316.139	3.90107	20332	131258	2.69059	5.64359										27896	329.135	4.49944	15417	0.00119128
1201	143.082	12.6588	108030	291576	1.43244	2.86234		16325	295.102	6.00396	9108.35	58715.9	2.68849	3.44238										25030	508.049	17.1741	1.21703e+06	0.00119279
26954	291.086	1.96913	42887.5	115715	1.43195	0.719941		61099	297.076	3.20908	12503.1	80572.2	2.688	2.49987										21702	168.065	15.6925	129632	0.00119575
46502	344.145	8.11172	3018.71	8135.45	1.43029	1.27853		49662	406.132	12.9362	7709.43	49568.6	2.68473	3.313										28693	169.049	5.81008	394861	0.00120125
16578	181.049	5.83143	15409.3	41497.2	1.42922	4.06731		11599	174.087	12.5501	15094.8	96605.8	2.67806	2.02475										47083	329.135	4.59947	15140.4	0.00120587
17902	354.163	13.6181	25932.8	69810.3	1.42866	1.3493		28800	499.141	6.88341	12801.6	81612.7	2.67246	4.14373										17782	611.188	1.86762	97404.7	0.00120819
8374	341.138	4.60854	34942.7	94048.8	1.42842	3.25141		17977	361.16	5.81827	5727.52	36477.9	2.67104	3.65457										37320	291.098	1.16491	52025.3	0.00123629
39618	341.138	4.61716	34942.7	94048.8	1.42842	3.25141		26207	180.087	3.90966	86058.2	545589	2.66443	4.39808										25021	509.031	17.1417	1.42333e+06	0.00124243
15919	117.07	3.88944	41505.3	111629	1.42734	2.62337		46457	237.088	4.17537	6662.4	42063	2.65844	2.54162										32395	213.076	6.25209	22643.2	0.00125518
34868	484.145	11.9928	60222.7	161924	1.42693	1.24637		42297	302.159	1.75514	36687	231605	2.65833	4.06312										53835	169.05	8.77805	1.8941e+06	0.00125787
65444	569.119	8.98378	3045.91	8185.58	1.42621	0.358451		29220	306.154	8.86996	55026.2	347173	2.65746	2.22045										16651	531.111	9.89376	46977.9	0.00126295
17820	497.13	9.02489	28714.1	77135.7	1.42564	1.20132		70976	310.139	12.479	3435.82	21650.8	2.65569	3.02201										48382	914.275	10.5263	89392.1	0.00126407
48540	449.165	10.9398	24919.6	66923.8	1.42524	3.56885		43043	341.148	0.880708	11196.2	70442.7	2.65344	1.83933										1340	70.0652	6.94873	945699	0.00126772
40351	336.129	13.2153	7113.08	19096.9	1.42479	0.40007		29205	446.213	7.66624	77659.9	486806	2.64811	3.40155										17713	210.087	12.4545	46337.5	0.00126937
2904	419.162	14.1212	15622.8	41941.9	1.42474	1.43308		14795	164.074	16.9814	212650	1.3312e+06	2.64618	2.41053										25685	463.142	5.86741	50951.2	0.00127474
59788	302.088	11.0776	2399.41	6439.59	1.42429	0.447131		7145	123.055	11.8897	126318	790296	2.64533	4.37786										42861	301.115	12.9117	34901.7	0.00128278
29366	328.139	13.0766	28690.9	76938.2	1.42311	0.955062		14729	321.128	1.21472	412868	2.58289e+06	2.64523	2.1119										39773	616.223	7.14831	13751.9	0.00128526
7779	409.132	9.00208	79091.9	211900	1.42178	1.74993		9903	598.234	12.807	24329.1	152169	2.64491	2.55969										34915	313.092	7.2156	425332	0.00130379
38669	161.06	2.14165	54087.4	144860	1.42129	2.01744		40550	422.16	1.54984	2391.85	14947.6	2.64371	2.60493										48652	484.145	2.62892	49866.3	0.00130805
10988	319.1	13.8368	81601.5	218475	1.4208	2.1403		16544	279.135	8.61472	8161.46	50977.9	2.64297	5.11322										55381	275.135	12.8614	21537.3	0.00131592
52986	620.202	15.936	19864.8	53160.1	1.42013	1.35501		50942	272.094	4.0798	16347	101834	2.63912	5.14906										29049	275.135	12.8647	21537.3	0.00131592
18092	258.109	1.69672	6119.82	16374	1.41984	1.31241		28662	110.071	15.1989	306936	1.91013e+06	2.63766	2.94499										63068	527.167	1.98075	24386.7	0.0013261
45487	297.107	13.6575	1582.97	4228.97	1.41767	0.237135		38391	390.13	7.92862	3752.51	23342.2	2.63701	1.96698										42067	288.144	4.13345	23339.7	0.00132823
20352	439.159	2.62856	16608.8	44370.7	1.41766	0.641131		48476	784.231	14.277	36135.7	224772	2.63696	3.49243										2382	162.076	13.7148	373362	0.00134223
2301	348.143	2.64038	25192.5	67272.8	1.41703	1.21233		20060	246.108	13.6607	30693.5	190887	2.63672	2.36739										63548	335.098	5.80159	40390.1	0.00135895
5857	353.268	1.6966	338526	903984	1.41703	4.32757		27123	405.118	6.98689	6442.09	39883.7	2.6302	2.10182										21608	118.065	9.5802	353049	0.00137083
12996	147.044	1.95072	220856	589678	1.41682	0.784983		34637	305.145	11.4809	1684.69	10425.6	2.62957	1.93542										53776	461.142	8.78836	25926.7	0.00137759
6009	336.128	1.15291	295785	789651	1.41667	0.903823		61410	369.138	13.6073	10925.4	67353.7	2.62408	1.7706										48796	403.16	4.15136	22374.1	0.00138433
21685	160.097	13.233	64410.3	171929	1.41645	2.67773		15240	111.044	2.991	51029.7	313706	2.62001	3.3544										15045	315.086	2.90839	490460	0.00139004
17420	137.081	11.1351	61741.2	164737	1.41586	3.05275		13897	375.143	3.41853	63251.7	388359	2.61821	2.96504										25263	609.143	13.177	340122	0.00140461
63992	414.13	8.4123	2437.07	6494.05	1.41397	0.394832		35094	454.171	1.9175	10507.2	64495.9	2.61783	2.06635										16091	502.125	15.8684	259180	0.0014055
7245	220.081	13.6057	109820	292562	1.4136	1.24389		15578	182.081	3.72282	40232.8	246788	2.61683	1.63453										37122	405.118	3.44344	47415	0.00140963
6179	129.066	3.67799	287302	764564	1.41207	2.55646		48397	435.128	3.93728	7593.12	46567.5	2.61656	2.78019										13366	342.139	15.3266	131001	0.00141474
17267	203.056	17.4964	150464	400300	1.41167	1.91238		16215	295.102	4.14473	17645.6	108034	2.6141	2.11036										12242	355.043	9.17249	775996	0.00143172
5393	98.0965	8.73826	1.73067e+06	4603569	1.41143	3.28195		2182	154.05	1.19588	301203	1.84228e+06	2.61269	2.3722										39754	551.212	2.4254	15314.5	0.00143638
64276	307.161	16.8797	23012.3	61175.4	1.41055	1.27139		28659	156.077	15.1966	1.14974e+06	7030566	2.61233	2.70532										29030	579.149	8.34741	16349.9	0.0014452
81059	307.161	16.8864	23012.3	61175.4	1.41055	1.27139		47999	398.143	14.1119	3794.33	23191.9	2.6117	1.63897										39508	616.223	14.0651	107808	0.00146138
1238	136.062	2.38539	1.54483e+06	4.1063e+06	1.41039	6.04791		6006	124.039	12.5514	377986	2.31032e+06	2.61168	4.09487										49087	351.097	0.886224	37748.5	0.00146446
24252	253.083	1.29881	95066.7	252572	1.40968	1.7809		53734	416.168	3.24036	9713.76	59352.4	2.61121	1.43342										32124	446.213	8.44617	127021	0.00146857
4255	144.102	8.73166	20070390	53202311	1.40642	3.42574		14653	137.059	3.14877	772752	4.71817e+06	2.61015	3.80989										2728	156.077	4.08736	34974.6	0.00146955
14187	267.144	15.2587	27957.6	74085.9	1.40596	0.944365		64073	208.107	13.6055	19512.3	119086	2.60955	2.32747										27975	120.066	17.0867	134202	0.00147834
9752	329.137	7.43423	28567.8	75664.1	1.40522	2.27811		44689	564.208	6.21242	1799.85	10980.3	2.60897	2.62568										48657	501.157	11.7027	11453.7	0.001494
16761	361.127	7.96221	15522.7	41097.3	1.40466	2.33399		7697	622.307	12.7581	21126.5	128839	2.60845	3.66867										17266	531.111	10.4042	130911	0.00149637
16441	241.07	10.6003	10051.3	26598.7	1.40397	2.4145		32938	473.163	11.284	57985.2	353620	2.60844	3.46469										41418	708.248	4.86194	56446.2	0.00149851
29195	424.181	8.63576	215185	569134	1.40319	2.46272		41073	462.233	9.67892	7839.52	47683.4	2.60465	1.50016										41364	139.039	6.7257	20194.6	0.00150909
36194	424.181	8.63781	215185	569134	1.40319	2.46272		64357	311.16	12.3052	4404.93	26720.1	2.60074	4.16889										48592	305.065	3.78188	54460	0.00151099
6972	267.101	1.337	108580	287101	1.4028	1.06112		21174	475.174	2.57015	11928.2	72246	2.59854	4.51312										16468	444.186	14.5359	58151.5	0.00151815
37038	328.16	2.85492	104597	276264	1.4012	2.66534		56014	156.052	14.2404	5391.91	32639.5	2.59775	2.34316										15901	429.169	1.44273	128123	0.00152246
24957	565.205	7.03613	3070.66	8109.13	1.401	1.92666		62940	305.113	0.890518	17669	106927	2.59734	1.47215										29137	241.071	4.12983	16745.8	0.00152887
17500	448.181	9.27956	53168.1	140387	1.40077	3.33054		48170	303.085	11.0542	3173.12	19190.1	2.59639	2.24596										25480	298.096	12.3496	77025.5	0.00153667
20253	471.148	9.02979	20400.1	53862.2	1.4007	0.889606		7562	137.06	5.73312	83907.9	506888	2.59479	2.92862										56111	491.187	8.2097	21737.5	0.00154179
72615	501.19	1.75218	12205.4	32221.8	1.40052	1.81378		42977	462.165	6.36166	1673.64	10110.1	2.59473	2.19591										66478	492.19	6.18718	13255	0.00155551
40217	798.295	1.22748	31063.1	81988.8	1.40023	0.42698		18026	466.192	8.63223	11212.7	67656.5	2.5931	3.67784										24828	501.101	14.6438	78838.1	0.00156304
24447	443.171	1.5828	37379.8	98659	1.40019	4.06639		17981	446.202	1.6927	8971.99	54110.1	2.5924	2.09399										42613	395.133	1.64899	48738	0.0015696
17692	302.122	3.70065	41411.8	109187	1.39869	2.96272		22030	487.141	10.9953	10344.7	62323.7	2.59089	2.57523										1715	147.089	13.8657	43317.4	0.00157573
42957	297.097	6.25976	9770.37	25756.5	1.39845	3.6112		43127	217.129	14.1324	7897.37	47430.7	2.58638	3.02267										5408	97.0648	1.12484	1.13274e+06	0.00158081
13647	165.055	6.5784	16404.5	43231	1.39797	2.00675		14370	283.128	13.1881	42260.4	253670	2.58557	1.80295										24530	545.2	2.58335	70410.8	0.00158532
19922	471.147	11.5517	27957.1	73647.2	1.39742	2.76184		15087	349.132	12.4964	101558	608864	2.58381	4.44899										34772	295.081	10.2174	13602.8	0.00159229
42645	107.053	6.46317	2751.19	7237.72	1.39548	0.706965		5736	164.057	3.67179	187103	1.12151e+06	2.58354	4.95034										42970	481.15	6.81066	8255.53	0.00159473
57459	519.225	6.27833	28929.6	76057.1	1.39454	1.86419		28705	367.11	13.6727	58833	352626	2.58344	4.75272										59010	633.193	2.89916	110139	0.00159505
4769	211.058	13.6412	648676	1.70486e+06	1.39408	2.01744		14992	333.097	3.21174	186951	1.11855e+06	2.5809	4.37861										35278	170.055	14.5711	23841	0.00162929
6764	396.114	1.21751	124850	327988	1.39345	2.31004		30266	283.081	7.88692	5885.7	35174.2	2.57923	2.83811										24279	493.185	1.21084	498246	0.00163392
58520	296.124	3.85839	5313.87	13959.7	1.39343	1.15312		17598	446.202	2.29058	14315.4	85474.2	2.57792	2.44676										11654	248.076	17.1571	187024	0.001641
60959	175.102	16.9145	49762.3	130717	1.39333	1.27125		29534	297.112	6.88996	6643.33	39567.2	2.57432	2.98018										46793	169.05	6.34378	100646	0.00164481
8635	233.063	10.665	48622	127674	1.39278	1.52065		6024	134.081	15.2688	381625	2.27199e+06	2.57373	4.09594										55870	113.084	6.95007	17067.4	0.00165137
7733	1002.75	2.60614	80333.4	210896	1.39246	2.75995		34990	319.15	13.641	4737.06	28184.9	2.57286	3.23998										55930	432.197	7.96251	47629	0.00165535
40682	339.13	1.97402	14552.8	38194.6	1.39208	1.46993		5865	256.081	12.5455	427540	2.54028e+06	2.57086	3.99846										35101	252.087	11.6061	54727.4	0.00170368
32964	257.075	14.0829	111750	293253	1.39187	0.988413		26985	297.109	1.16725	38210.3	226806	2.56943	4.10737										9447	203.15	16.8298	50445.3	0.00170992
42232	593.216	14.9567	108196	283713	1.39079	4.43816		37083	297.109	1.18269	38210.3	226806	2.56943	4.10737										34862	313.092	7.64416	1193110	0.00171857
78260	304.127	12.965	1377.74	3612.16	1.39055	0.233357		37116	519.186	2.20562	43530.2	258191	2.56835	4.50438										34488	317.115	15.7335	62460.2	0.00172962
17172	324.128	13.118	246775	646809	1.39015	1.59641		44472	419.134	4.19521	3758.23	22266.3	2.56674	2.96318										58760	282.071	15.6906	36114.8	0.0017301
48428	402.202	8.01597	17857.2	46801.4	1.39005	4.15585		7287	250.092	15.6528	84483.1	500498	2.56663	2.55423										15186	510.182	2.71998	463495	0.00173786
75423	244.127	12.5346	23255.5	60947.4	1.38999	4.67472		70655	714.255	1.21483	5127.99	30349.6	2.56521	2.55756										55138	371.16	6.70783	55245.6	0.00175174
17582	269.161	15.055	48024.9	125837	1.3897	2.96466		37036	293.099	9.72183	16668.1	98641.1	2.5651	1.67264										78739	592.167	2.6798	34953.5	0.00176334
7160	204.061	10.9788	238566	624821	1.38905	4.00685		22607	284.119	12.5019	46083.7	272039	2.56148	4.08977										59025	592.167	2.70435	34953.5	0.00176334
76514	612.227	1.69053	13436.2	35178.4	1.38857	0.778025		11469	321.117	12.3885	23611.9	139349	2.56112	4.46931										55206	452.176	8.18874	13184.5	0.00179719
20421	343.124	15.8418	17844.2	46711.6	1.38832	2.69681		23848	228.107	9.60572	58509.8	345277	2.56101	3.28267										43276	552.211	7.76869	61604.9	0.00180201
7089	329.135	1.21531	165811	433438	1.38628	0.855366		23951	228.107	9.62195	58509.8	345277	2.56101	3.28267										8085	545.196	14.1784	213547	0.00181556
29176	329.136	1.27847	165811	433438	1.38628	0.855366		21446	378.138	12.1979	11267.7	66363.9	2.55821	2.97026										29226	446.213	8.14343	398001	0.00181905
11114	281.054	8.94976	163571	427090	1.38462	1.46537		15649	285.111	4.20242	17692.5	104169	2.55771	4.15104										20036	261.075	14.7405	150027	0.00184488
11054	169.05	14.2403	122734	320435	1.3845	4.30247		14698	535.196	1.21052	280916	1.65337e+06	2.5572	3.76184										69033	151.039	7.27869	437207	0.00186619
63524	283.092	15.7375	13196.6	34449	1.38429	1.41091		14283	134.06	3.70811	75999.8	446696	2.55523	4.90033										62609	427.186	1.5032	30593.9	0.00187785
53750	551.222	3.90782	8273.01	21591.7	1.38399	1.53779		49698	490.194	2.59401	3808.07	22317.9	2.55107	2.47854										17008	158.092	16.9109	535269	0.00189664
25594	273.111	5.65147	21227.4	55399	1.38393	2.18868		38731	225.123	11.4954	12309.6	72035.4	2.54893	2.48336										16513	331.102	5.60095	99503.5	0.00190366
17871	321.112	1.25277	24527.7	64006.7	1.38381	3.17035		17888	244.094	3.98135	2713.05	15876.3	2.54888	2.47725										1434	325.112	11.0939	55248.2	0.00194639
7994	409.169	9.23202	7392.31	19279	1.38294	1.15762		72526	157.074	15.1887	16305.7	95346.2	2.5478	4.1394										40484	162.055	0.890149	69529.6	0.0019475
32817	390.163	15.0064	3006.41	7838.75	1.38258	0.371693		17241	155.07	3.77683	50968.4	297900	2.54716	4.33906										40554	243.077	1.62718	25135.2	0.00194984
17360	147.044	6.59476	67775.8	176598	1.38162	2.60248		33111	283.115	12.4431	353564	2.06525e+06	2.54628	3.52353										105	175.119	16.9104	46644811	0.00197699
24534	147.044	6.59915	67775.8	176598	1.38162	2.60248		15135	428.191	2.52941	72774.8	424813	2.54532	2.90101										46173	262.071	1.46621	27058.2	0.00199404
29865	414.197	3.53881	55802	145370	1.38134	1.23965		14330	279.135	13.6904	12226.9	71322.3	2.5443	3.01062										6503	139.039	3.24886	9.05069e+06	0.00199583
7232	85.0285	6.32451	121381	316161	1.38111	3.87097		15846	579.149	0.898739	21122.6	123034	2.5422	1.73081										41735	249.076	6.69629	23762	0.00204362
17918	219.098	9.71737	19298.9	50185.7	1.37876	1.41805		16291	133.05	12.5506	10889.4	63357.4	2.54058	3.62252										48002	462.197	6.72822	9005.71	0.00205022
24517	285.11	7.36684	34987	90936.3	1.37804	2.2081		2239	184.06	2.66467	101109	587640	2.53902	5.92188										9693	193.086	13.4876	62703.7	0.00205142
54195	594.221	15.3068	13983.6	36293.6	1.37598	3.61317		25141	184.06	2.67311	101109	587640	2.53902	5.92188										25766	281.102	5.89743	41039.8	0.00205564
43956	230.114	12.3871	6146.66	15940.1	1.37479	1.75885		42743	409.14	0.875593	6914.28	40178.5	2.53877	2.08697										32038	482.187	13.1894	546442	0.00207427
7493	390.121	13.5255	111888	290065	1.37432	3.03117		34390	480.115	1.21666	51490.5	299023	2.53788	2.13248										19606	367.108	8.09464	342106	0.00207711
13084	257.113	3.27895	152268	394745	1.37431	2.5546		34319	480.115	1.24778	51490.5	299023	2.53788	2.13248										34602	485.126	5.6089	27671.8	0.00208109
27162	418.157	15.9664	4714.15	12212.4	1.37328	1.2187		11112	255.097	12.0227	61536.2	357319	2.53771	1.36539										18152	485.126	5.85142	38242.8	0.00209053
4304	342.139	13.1175	8.70421e+06	2.25271e+07	1.37188	1.80576		52170	247.105	11.6082	3607.37	20908.5	2.53507	3.41972										49102	542.223	8.08771	18511.3	0.00209387
21566	254.087	1.14725	202231	523301	1.37164	2.929		1612	243.134	9.04586	35987	208499	2.53449	1.34004										41607	227.07	6.76079	9053.73	0.00209498
48674	564.207	1.49912	15813.2	40912.8	1.37142	0.815013		2349	85.0285	13.6872	136094	787887	2.53338	4.1135										72877	343.171	13.6255	35296.5	0.00210888
24532	271.06	1.13282	69332.9	179316	1.37089	2.3073		16606	333.098	12.4538	9273.67	53624.8	2.53169	4.78454										45401	374.109	15.0283	15221	0.00211006
17252	299.087	6.6055	84494.3	218470	1.37051	5.49687		48588	470.165	2.3701	13393.2	77420	2.5312	1.43948										15657	586.212	4.17176	75576	0.00211345
25949	164.071	7.46148	11262.4	29111.9	1.3701	1.88515		53876	461.142	10.5287	9300.05	53722.6	2.53022	4.2491										49408	519.182	5.55199	39620.9	0.00213103
10584	425.084	9.64786	101919	263412	1.3699	1.93669		24501	364.122	13.6849	13353.4	77081.6	2.52918	3.51362										61428	348.129	9.56616	54548.6	0.00213344
15049	537.21	0.866493	138480	357842	1.36965	2.60413		44766	294.154	13.4618	8135.07	46900.3	2.52737	1.46929										15746	531.111	9.00864	112434	0.00217159
24468	253.084	1.53542	29528.6	76291.7	1.36941	4.00523		48408	470.168	3.89656	9276.33	53398.7	2.52518	1.4733										1099	119.085	1.14231	748439	0.00218277
21770	259.129	13.6952	37592.3	97083.9	1.36879	2.96153		15192	153.054	2.97572	57901.6	332066	2.51979	7.65659										25246	509.147	13.6456	259452	0.0021853
15741	250.091	8.07888	24414.4	63038.7	1.3685	1.39615		17271	191.07	2.16368	57143.2	327392	2.51836	3.34624										36502	313.091	8.34072	357023	0.0022433
26734	294.106	12.8943	171702	442995	1.36738	0.893912		49282	499.194	1.76666	2437.42	13964.1	2.51829	1.95123										32756	181.049	2.81755	49225.2	0.00225484
7575	148.097	10.9475	94277.3	243073	1.36641	2.41213		5058	342.176	2.4366	895227	5.12847e+06	2.5182	2.64103										15798	699.245	3.23023	97739.5	0.00226801
48624	363.089	10.7868	14169	36531.6	1.3664	1.56201		40868	293.113	3.37951	10418	59525	2.51442	2.33597										17536	99.0441	12.4563	94761.1	0.00229216
5386	381.079	12.6459	748589	1.92988e+06	1.36627	1.4454		7071	306.279	7.91131	133294	759154	2.50978	3.21534										40166	348.108	1.65327	16617.8	0.00229907
37378	367.124	16.7856	2112.3	5442.29	1.3654	0.349469		38081	253.118	3.67419	48246.9	274698	2.50934	3.70068										49123	566.186	7.8852	15532.1	0.0023006
15438	477.137	10.6161	111268	286597	1.36498	1.63257		46938	432.186	3.89194	6512.78	37048.3	2.50806	2.33069										20337	470.13	8.10797	81496.3	0.00230705
41299	339.137	1.9667	10230.7	26341.7	1.36445	0.730288		24853	474.166	11.2796	13354	75836.5	2.50562	3.17247										15488	477.136	11.2747	240642	0.00231551
32241	406.116	9.08211	32419.1	83457.9	1.3642	0.865246		25913	496.202	8.12423	3922.79	22253.5	2.50408	3.56186										25006	346.146	15.298	4.53132e+06	0.00232507
1983	234.156	15.0288	46290.9	119142	1.36388	1.74977		14901	337.11	12.4264	151990	861954	2.50364	4.5254										54146	352.102	5.78214	31604.9	0.00232668
63518	510.196	2.81625	4995.52	12855.8	1.36371	0.381977		46216	235.069	11.1236	5105.25	28905.9	2.50131	4.58695										48465	435.091	8.82684	28934.3	0.00233562
22623	286.109	1.31259	25092.2	64567.4	1.36357	1.72815		19686	244.129	13.6833	5913.49	33474.4	2.50098	3.41182										48389	259.14	13.7	93183.8	0.00234266
42405	386.125	0.853505	54414.9	140001	1.36336	2.06029		8880	379.087	3.63558	82664.9	467867	2.50075	3.74967										19796	602.208	14.7405	888233	0.00237446
41427	263.125	2.00515	40636.6	104487	1.36247	2.0942		18253	409.132	12.9689	7915.28	44782.1	2.50021	3.29227										69134	750.258	9.10475	56741.6	0.00237581
2344	244.107	6.5943	12937.9	33256.6	1.36204	2.90759		15314	498.163	2.45436	21074.4	119165	2.49939	2.9487										46814	261.076	4.00206	65203.1	0.0023919
29592	267.134	13.7199	15378.7	39456.7	1.35934	1.46086		17547	269.123	8.54071	22544.9	127310	2.49747	5.12955										32720	70.0652	13.6067	52513.6	0.00241781
29179	209.081	3.464	397667	1.02011e+06	1.35909	3.89413		59141	283.131	5.83826	2943.56	16599.5	2.49551	2.25484										51324	430.173	3.7713	66904.5	0.00242724
46524	434.133	0.87656	15079.6	38669.8	1.35861	0.842402		17702	522.198	3.72841	8713.57	49130.2	2.49528	2.47072										999	169.05	0.838114	1.14932e+06	0.00249421
25834	195.065	6.18917	12295.5	31526.2	1.35842	3.4262		70689	309.118	6.81146	9751.55	54978.3	2.49516	3.8167										17921	479.132	3.64392	52091.5	0.00252907
1698	463.189	15.025	46997.2	120364	1.35676	2.33366		16660	315.085	10.9754	11205.6	63138.4	2.4943	4.33387										48519	247.177	8.63917	56183.7	0.00253189
11955	134.081	5.31615	235682	603493	1.35649	2.56523		1967	153.041	6.76739	6856.65	38536.1	2.49063	4.10953										17792	122.071	13.6419	37031.1	0.0025348
49045	501.162	7.10894	3242.12	8298.07	1.35584	1.29254		15568	350.108	13.9401	38662.7	217264	2.49043	3.91453										48877	411.165	1.86415	14602.7	0.0025434
4354	613.481	0.864303	3.51708e+06	9.00035e+06	1.3556	4.79987		9288	475.166	15.8406	38874.1	218009	2.4875	3.54772										41956	138.055	10.5243	149920	0.00254826
39968	518.223	6.25548	108919	278689	1.35539	1.81458		17186	261.096	8.98187	59269.8	331886	2.48532	1.69375										13046	365.112	8.3222	6.31318e+06	0.00256505
27948	144.095	8.73943	163490	417900	1.35395	2.57999		17445	307.111	0.925971	46980.6	262605	2.48276	4.63743										34470	482.166	12.7347	83706.8	0.00260317
18510	283.081	7.16617	9959.06	25442.4	1.35316	1.7801		16386	275.135	6.01997	15926.4	88953.5	2.48163	1.49709										66253	553.193	5.71857	28544.1	0.0026561
26478	130.437	15.8605	8213.03	20975.1	1.35269	1.08616		60023	492.192	15.8382	41683.5	232779	2.48141	3.12344										51252	279.086	2.53387	18942.3	0.00268026
28933	602.208	7.29941	8235.79	21028	1.35233	0.999946		64017	528.171	7.87758	2971.92	16589.1	2.48077	2.44173										40781	479.116	10.7197	10520.7	0.00269002
25596	337.112	15.3874	24258.8	61925.8	1.35203	2.10419		51161	464.249	4.35861	23139.1	129087	2.47994	2.49368										34554	496.166	5.61728	68641.1	0.00271587
28293	396.105	9.126	24153.9	61647.5	1.35178	0.554699		44252	467.223	6.72372	7741.92	43175.3	2.47944	4.09754										15692	245.078	0.879652	94089	0.00271832
44492	222.087	12.444	6851.67	17482.4	1.35137	2.36718		32994	286.149	8.56975	43429.8	242142	2.4791	4.28174										25473	328.066	8.43399	62662	0.00272526
1202	252.109	2.38709	5295799	1.35054e+07	1.35061	5.59888		8714	286.149	8.58247	43429.8	242142	2.4791	4.28174										24236	365.112	8.09938	9.27672e+06	0.00273223
49079	302.089	0.854552	93021.2	237189	1.35041	2.33852		31141	291.166	14.2825	8298.84	46204.9	2.47706	1.95403										14837	102.055	16.9958	1.08327e+06	0.00274633
14861	363.107	3.6832	344310	877728	1.35006	3.06032		45677	300.081	15.6131	58609.8	325384	2.47293	2.96788										59562	501.172	6.36601	11152	0.00276116
8721	294.093	15.296	65958.8	168117	1.34983	0.894537		41491	193.071	9.59517	30012.1	166432	2.47132	3.13234										25350	671.2	15.6802	162218	0.00278051
40870	469.239	9.47341	62755.2	159924	1.34958	2.12681		23157	137.059	3.10788	850922	4.71817e+06	2.47113	3.74645										14711	149.06	1.2054	1.36919e+06	0.00278054
21596	295.113	15.1296	507521	1.29261e+06	1.34875	0.880834		41921	216.077	1.35252	39311	217396	2.46732	2.67077										27708	187.075	9.60786	18105.6	0.00278795
53790	462.119	1.48165	4024.17	10245.9	1.34829	0.678422		24599	343.124	12.4292	22837.8	126055	2.46456	2.75556										21641	123.044	9.57725	224423	0.0027983
7150	243.123	12.5056	155959	396839	1.34739	4.06408		39287	442.226	9.62985	1746.38	9633.2	2.46365	1.96604										71605	561.207	7.12665	15436.6	0.00280452
3665	163.06	13.7753	179996	457894	1.34704	4.73207		40977	413.144	3.42377	15383.9	84836	2.46325	1.75257										17367	167.034	1.79384	137312	0.0028056
43958	279.134	3.90894	109224	277829	1.34691	1.4167		51417	463.158	11.4645	1179.29	6500.86	2.46271	1.99251										25607	523.213	6.33636	84052.2	0.00281516
46992	858.538	2.85388	12874.6	32746.4	1.34681	0.718939		27308	193.133	7.32721	100974	554884	2.45821	1.97261										43078	333.111	7.81269	7535.75	0.00285742
16223	391.142	6.88626	12720.3	32339.6	1.34617	1.38666		18062	549.214	14.8745	8910.42	48961.1	2.45807	3.37766										32193	437.108	8.72864	58950	0.00287633
45222	569.13	12.8885	2272.35	5776.45	1.34599	0.340806		32501	301.092	6.21749	2608.52	14311.6	2.45588	1.8059										60069	277.071	7.45171	11588.2	0.00288388
48808	597.487	2.97468	92057.8	233334	1.34179	2.07849		11606	256.085	15.2212	26659.7	145992	2.45316	5.81985										39673	484.145	8.37824	19778.2	0.00292452
6842	438.104	2.58197	108584	275203	1.34168	0.735739		71438	342.176	2.45869	799448	4.37561e+06	2.45241	2.29872										15273	167.034	14.7124	364693	0.00293784
23730	541.158	9.02806	116445	295112	1.34162	0.981581		10609	219.099	1.18117	496480	2.71055e+06	2.44878	4.17871										17214	169.049	5.60931	441712	0.00294485
40561	249.123	1.25693	11927.7	30217.8	1.34109	1.02137		2375	148.06	10.9995	128250	698075	2.44442	3.03393										39719	690.222	6.97665	11773.2	0.00296304
44771	199.082	15.0239	6912.73	17507.5	1.34065	1.23612		14614	160.045	17.3409	1.83049e+06	9.96235e+06	2.44426	4.09714										15418	270.083	3.42989	112243	0.00300877
59831	331.06	14.1798	47926.2	121238	1.33896	2.04032		1272	404.142	3.02352	12621.4	68679.9	2.44401	2.12372										32392	283.081	5.77799	28647.6	0.00301994
25926	307.102	6.26221	9228.8	23345.8	1.33895	3.17865		18513	494.187	8.53199	3818.77	20744.2	2.44153	2.53499										40819	486.161	3.98708	24741.6	0.00303755
12207	267.145	13.063	43211.8	109260	1.33827	0.920639		16251	307.113	15.6472	28597.7	154612	2.43468	1.67063										28505	174.112	13.7013	70486.1	0.00306246
41949	374.145	6.6421	5337.25	13484.8	1.33717	1.10844		46205	283.127	1.66542	63750.4	343792	2.43103	4.08797										13652	161.06	13.5	29367.6	0.00314198
29842	448.218	4.37337	64326.9	162498	1.33692	0.709065		14997	375.144	3.33744	95002.6	512189	2.43064	6.73598										42073	452.176	9.61724	197282	0.00316693
49016	408.134	2.08058	20760	52436.6	1.33677	0.974796		16236	434.165	8.62808	11614.2	62462.2	2.4271	4.31539										32478	464.176	5.80734	17224.6	0.0031688
17950	337.128	1.21038	46696.5	117948	1.33677	0.740131		48809	342.114	13.1331	27078.5	145547	2.42626	1.6918										19823	602.207	14.1081	293946	0.00317006
2352	463.133	9.16914	5696.98	14388.3	1.33663	0.523372		17538	472.148	2.15518	21061.2	113200	2.42621	3.90653										41007	430.17	3.45509	99469.4	0.00318831
41099	97.0285	4.04777	104558	264071	1.33661	2.41867		18324	472.148	2.15989	21061.2	113200	2.42621	3.90653										63052	478.173	4.2047	19408.3	0.00319652
30748	195.065	6.098	11326.7	28603.2	1.33644	3.57649		979	189.135	16.5733	838003	4499977	2.42489	3.67291										17978	457.111	6.08699	29063	0.00323456
52516	180.077	3.53281	16921.9	42713.3	1.33579	1.7196		24747	375.14	5.85749	18580.4	99758.3	2.42465	3.63234										29629	279.17	6.40537	40880.8	0.00324335
65064	765.26	9.52865	11730.8	29606	1.33558	2.55997		38969	194.056	1.36489	7872.56	42232	2.42343	2.3476										40473	282.087	1.22598	41775.9	0.00326153
13900	193.086	2.91712	250150	630593	1.33392	0.791641		14767	317.086	10.5821	191204	1.02567e+06	2.42338	3.26903										70770	216.123	13.6442	71240.4	0.00330354
7573	104.071	12.2522	120083	302603	1.33339	3.96021		69387	374.143	13.6036	17113.5	91796.7	2.42331	5.29161										16112	216.123	13.6589	71240.4	0.00330354
8281	471.147	10.5461	47367	119320	1.33288	1.86339		54946	399.165	2.04626	5844.15	31333.3	2.42263	1.4512										55842	480.141	1.28521	44571.9	0.0033264
46515	399.321	1.81577	25370.6	63893.7	1.33251	2.36117		59665	401.142	13.6115	17725.7	95006.3	2.42218	3.86734										24781	299.088	0.886618	45960.7	0.00333122
9161	256.129	1.49622	35304.8	88912.1	1.33251	3.06832		55748	535.196	1.18641	280916	1501387	2.41808	4.07948										560	176.116	16.912	652108	0.00334088
65643	296.097	15.6108	9240.68	23271.7	1.33251	0.876688		54492	389.178	11.4432	1558.22	8326.66	2.41783	2.22191										25799	517.095	10.4814	47754.3	0.00334442
53761	270.118	13.2544	82337.1	207325	1.33228	1.62998		24673	415.152	2.7456	7363.51	39325.8	2.41701	2.1765										12559	269.102	1.17969	285168	0.0033747
18406	110.036	7.97787	14416.2	36299.2	1.33224	1.86451		52813	415.152	2.76362	7363.51	39325.8	2.41701	2.1765										48183	365.133	15.3811	22900.9	0.00341039
48355	475.085	11.6179	11965.2	30124.7	1.3321	1.39794		47184	331.142	13.3266	5276.13	28163	2.41625	3.04551										18527	554.186	7.66416	19422.6	0.00345232
4310	248.113	15.2457	6.47527e+06	16301062	1.33195	0.8984		24382	271.06	0.878849	17394.8	92783.6	2.41521	1.94525										15459	313.091	5.33061	146188	0.0034527
1681	153.054	6.69554	13500.8	33978.6	1.33158	4.81326		14657	339.968	17.3183	482257	2.57168e+06	2.41483	3.14334										40869	386.119	8.44107	248983	0.0034739
9717	487.122	9.88243	27222	68482.2	1.33096	0.988991		60676	653.166	14.6846	7112.52	37927	2.41479	1.79687										71082	387.125	8.39701	38672.6	0.00348505
20998	819.548	5.54453	19884.7	50020.1	1.33085	1.62912		32273	482.187	13.5966	11168.6	59548.8	2.41462	3.51469										48339	313.091	2.22089	821946	0.00350016
35784	243.062	9.62972	27997.7	70300.2	1.32822	1.90494		43124	363.187	7.11278	54021.6	288017	2.41454	3.18684										41216	226.144	2.66731	38131.9	0.00350897
43594	628.241	5.82656	12356	31025	1.32822	2.2806		38186	253.118	12.1098	38507.4	205170	2.41361	4.41681										31354	233.082	1.29328	775280	0.00351421
56015	550.16	12.8887	91353	229140	1.32671	2.41868		7495	197.092	3.41673	121608	647431	2.41249	3.22186										48526	169.05	14.3093	235821	0.00352245
41711	147.038	2.27192	11581	29047.6	1.32666	0.990077		73836	528.164	1.37704	9031.38	48046	2.4114	2.86937										32446	489.1	6.3894	18543.9	0.00354713
41751	422.132	1.15953	25907.5	64958.9	1.32616	1.0865		15147	283.117	1.55283	66517.3	353581	2.41024	2.66282										41697	415.196	1.56138	13620.9	0.00355605
56336	390.128	7.75498	4963	12434.3	1.32504	0.646104		55965	415.153	2.60904	7363.51	39108.7	2.40903	2.17211										25116	753.042	17.1847	578404	0.00360766
38014	318.586	9.32177	103191	258384	1.32419	0.676389		13266	302.134	13.659	18599.8	98596.2	2.40624	3.50937										47191	417.117	6.44973	11374.3	0.00365335
40626	455.189	1.36835	52138.6	130550	1.32417	1.15987		2342	360.15	15.3512	179041	948602	2.40551	6.31289										37558	284.099	6.10172	13044.7	0.00369047
1440	86.06	13.1506	288946	723290	1.32378	2.44408		5249	227.164	1.04014	326942	1.73208e+06	2.40539	1.83417										41801	236.092	4.4911	9493.95	0.00370542
6537	427.136	9.4703	99971.8	250210	1.32355	2.15201		10784	318.3	5.58179	100422	531872	2.40501	2.94196										29188	438.137	12.8796	456270	0.00372604
34345	426.121	0.846391	149780	374835	1.32341	3.27079		10715	324.095	12.6014	135745	718077	2.40324	1.4449										27236	318.085	11.1133	14397.3	0.0037416
21853	241.118	9.29086	30780.3	76951.7	1.32194	4.0134		25699	409.144	0.903499	7718.83	40785.8	2.40161	1.9882										16731	293.211	6.38658	30445.4	0.00374873
19919	362.155	15.323	25424.2	63537.4	1.3214	2.51295		7956	95.0491	5.80626	80782.5	426696	2.40109	3.44278										61028	207.113	1.6584	35278.4	0.00375523
5793	188.038	8.43538	1.48012e+06	3.69778e+06	1.32094	4.46053		16701	325.064	12.4131	9521.49	50262.1	2.40021	1.70394										24358	281.116	9.45091	203652	0.0038688
24544	382.083	13.7356	40908.9	102185	1.3207	1.79572		15038	235.107	2.71923	101728	535917	2.39729	4.75928										3437	343.152	4.53382	57830.8	0.0038894
26138	307.08	8.49866	9233.84	23060.2	1.3204	1.76068		17116	356.12	0.883984	87201.9	456546	2.38833	2.24482										57611	401.144	6.38008	8026.96	0.00391216
68341	424.124	1.22577	18057.1	45046.8	1.31885	1.76786		9123	317.098	11.8669	65154.6	340488	2.38566	3.46199										18215	467.152	2.03723	25683.4	0.00395499
1354	159.029	1.14738	154827	386214	1.31874	2.8372		21957	282.118	9.55629	7033.39	36713.5	2.38402	3.4963										18425	462.197	6.36358	16223.4	0.00396921
72331	808.546	3.83201	13559.3	33814.2	1.31834	1.77339		17786	450.197	8.64998	14985.1	78182.8	2.38332	2.19665										25731	469.129	9.5022	184829	0.00397347
4579	97.0285	3.41429	5.47241e+06	1.36433e+07	1.31795	2.87096		13907	316.284	5.62625	308817	1.61065e+06	2.38282	2.62233										41235	221.139	13.0267	37781.9	0.0039915
18158	325.104	1.944	13421.2	33450	1.31749	4.7941		12952	362.984	17.3016	1.03575e+06	5.39936e+06	2.38211	2.99513										5859	441.19	4.99028	1.1113e+06	0.00399874
37862	253.092	13.2095	15541.8	38730.3	1.31731	4.59555		53917	461.142	2.61156	9721.57	50654.1	2.38142	3.81179										17038	462.204	16.9069	400310	0.00405696
29167	740.521	4.04039	1.39918e+06	3.48066e+06	1.31478	2.57424		26272	321.084	0.884134	30452	158637	2.38112	2.17855										15102	496.166	5.26494	258678	0.00407378
7351	624.196	12.9373	88001.3	218740	1.31362	2.2625		13810	250.128	13.6719	178250	928489	2.38098	1.45981										24243	123.044	2.34306	2.32377e+06	0.00409611
13856	170.025	12.0023	207523	515815	1.31358	1.5009		49551	268.139	2.1987	28060.1	146005	2.37942	2.21684										38319	450.16	6.20748	67343.9	0.00410259
51097	418.151	1.25133	78368.1	194670	1.31269	3.79024		41573	414.098	11.5602	13840.8	71985.7	2.37878	4.18616										25050	711.031	17.1799	745878	0.00413387
19265	613.259	7.07576	160170	397632	1.31183	0.783523		5987	362.289	0.989077	279290	1.44914e+06	2.37536	1.82441										37126	243.065	3.36472	90906.2	0.00415365
30067	471.147	11.5506	27957.1	69401.9	1.31176	2.21641		57363	403.192	13.5967	7910.29	41016.4	2.3744	2.54773										32518	498.162	7.73934	18510.8	0.00416569
57525	313.09	8.89292	92975.9	230764	1.31149	2.18987		16997	305.098	7.51011	160917	834002	2.37373	2.12399										24547	283.092	11.0666	161927	0.00418907
24948	622.218	16.8403	12634.9	31342.5	1.3107	2.27721		61766	354.213	15.7006	7973.37	41322.9	2.37368	3.46201										24868	165.055	9.54161	28714.3	0.00421311
34349	460.229	5.76673	88979.7	220645	1.31018	2.09297		42925	487.142	11.4298	4034.72	20857.8	2.37004	1.83351										40962	669.209	2.80438	65867.8	0.00422651
11633	191.07	6.47102	19707.3	48848.6	1.30958	3.50558		39246	599.237	12.8053	7574.97	39119.8	2.36858	2.57328										11861	324.289	0.827866	1.65105e+06	0.00424342
40665	383.122	1.20449	11160.8	27647.1	1.30869	1.15018		27829	324.119	13.6393	4575.79	23603.6	2.36691	2.98477										32487	427.121	6.15556	16951.5	0.00426116
41369	298.139	3.94809	6651.28	16443.4	1.3058	1.78236		28694	663.242	3.02166	85902.5	442812	2.36592	4.17764										47004	283.081	9.80319	9812.26	0.00429722
59194	327.117	15.3065	27056.3	66854.2	1.30505	2.25966		33496	155.081	1.73078	74823.6	385620	2.36562	3.88017										48342	151.039	10.249	69976.9	0.00430546
1485	162.105	13.6531	5388.41	13314.2	1.30504	0.447325		45735	355.148	8.92359	27157.5	139774	2.36367	2.72371										26431	275.09	7.99916	32202.8	0.00430748
80815	367.099	11.5834	63708	157389	1.30478	2.52527		45814	355.148	8.91163	27157.5	139774	2.36367	2.72371										17789	239.102	13.6499	46235.1	0.00440236
43057	367.099	11.5865	63708	157389	1.30478	2.52527		32054	359.06	2.15493	57562.1	295420	2.35958	1.46088										48341	505.074	10.2242	89810.4	0.00443591
12508	281.099	12.4757	36565.6	90327.6	1.30468	2.93637		66243	465.132	3.6267	29079.5	149124	2.35844	1.72639										48364	578.188	2.90048	57158.9	0.00444739
10660	165.058	13.3067	290486	717470	1.30445	1.68927		17312	538.229	1.41701	51620.2	264648	2.35806	2.17081										64132	477.155	6.50118	8381.01	0.00445605
5789	230.055	9.35521	400544	988908	1.30388	1.03941		12370	263.089	1.24046	34740.9	178069	2.35773	2.5519										48949	539.187	6.32158	15759.7	0.00447793
41047	88.0604	1.1108	124724	307689	1.30273	4.92691		27939	148.097	13.1583	127162	651555	2.35722	4.26099										24697	501.101	13.6829	76740	0.00448847
35076	211.076	13.6632	28596.9	70504.4	1.30186	2.20927		55951	498.141	13.6839	21378.4	109502	2.35673	3.82461										43146	295.139	9.20523	53044.9	0.00451952
16203	179.07	13.6866	19461.7	47957.8	1.30113	2.47745		6511	449.142	9.00826	445562	2.27851e+06	2.35439	3.43375										2065	197.101	16.9121	666237	0.00452265
41490	329.097	13.1434	25327.2	62392.5	1.30068	0.982856		10305	330.263	1.01906	5.1633e+06	2.63863e+07	2.35343	2.65064										46670	417.118	4.14529	15543.7	0.00453181
5098	134.081	13.9131	2.98477e+06	7.35011e+06	1.30014	2.31529		51907	612.173	11.4551	1301.61	6651.08	2.35329	2.17501										42429	486.12	2.86179	61588	0.00455714
7804	229.086	3.57744	95421.1	234777	1.29891	1.30176		54200	643.237	1.72258	9644.6	49257	2.35254	3.83606										30455	219.174	3.5005	94807.9	0.00471036
19800	154.056	12.0087	92973.2	228721	1.2987	1.52958		14497	259.081	4.14982	13677.8	69852.8	2.35248	3.02047										32408	512.174	7.41942	21020.7	0.0047588
7028	81.0699	2.51407	133783	328546	1.2962	5.00955		7452	553.207	1.13945	133579	682169	2.35244	4.18215										42906	467.223	9.83584	28935.6	0.00482165
7862	245.078	6.4096	71079.5	174522	1.2959	3.44815		25420	499.164	14.9827	21361.8	108865	2.34944	3.27243										35409	256.1	10.5293	11984.9	0.00482675
58407	133.076	9.32194	39155.5	96112.1	1.2955	4.3006		15698	489.173	1.47816	16795.8	85550	2.34867	5.00999										41829	463.123	8.27302	29050.1	0.00492569
59082	264.097	1.34534	32136.6	78843.8	1.29478	2.99642		53527	296.115	14.6804	2371.25	12066.4	2.34728	1.87576										48801	529.204	8.45386	20189.9	0.00497002
2048	266.123	15.2458	3.85391e+07	9.44967e+07	1.29394	0.935494		8634	275.124	10.5499	51502.6	261959	2.34662	2.98414										40777	495.09	10.6699	16690.9	0.00500636
4504	262.092	1.38508	2.03568e+06	4.98964e+06	1.29343	2.75335		5597	463.178	11.0695	611015	3.1062e+06	2.34587	5.5773										16982	288.117	14.567	1.03506e+06	0.00501998
32950	428.176	15.2614	46798.3	114707	1.29342	0.517734		15340	317.096	13.6144	28453.3	144598	2.34538	1.74497										38313	209.092	6.61978	13358.4	0.00504147
78022	309.088	2.38875	43077.5	105470	1.29183	0.368999		27843	267.065	4.60454	5862.99	29780.6	2.34466	2.2167										13633	245.078	11.1968	78799.5	0.00514697
39332	269.079	6.63557	8230.56	20137.6	1.29083	2.93936		1691	97.0285	15.2812	260812	1.32262e+06	2.34231	4.38562										37350	531.111	9.5655	53598.3	0.00514846
20100	203.103	1.78302	39902.6	97521.8	1.28924	2.51915		38692	427.161	2.01971	25042	126716	2.33917	1.32559										17079	491.116	12.8986	3.82487e+06	0.00515903
5482	182.079	10.9859	1.26156e+06	3.0832e+06	1.28922	3.51961		10754	243.099	1.24274	113844	575477	2.3377	3.33531										35442	155.043	13.6271	53200.5	0.00516132
5079	188.092	13.3122	1.23384e+06	3.01385e+06	1.28845	1.37234		73352	327.141	11.496	2431.93	12289	2.33719	1.94284										40570	125.071	2.7538	145380	0.00517774
7189	145.05	6.36628	125357	306114	1.28803	4.27572		13737	253.129	15.7296	23504.3	118705	2.33638	4.50923										16360	444.187	1.93039	95458.2	0.00518388
8644	309.129	7.57726	79825.8	194894	1.28776	0.886861		16954	348.129	12.4864	638448	3.20716e+06	2.32865	4.37112										1511	295.164	6.97194	23345.3	0.00520548
23780	438.104	1.2558	714387	1.74381e+06	1.28747	1.11469		7496	263.088	6.40895	114524	574828	2.32748	2.93689										1057	332.134	11.626	41981.4	0.00522798
75308	131.049	6.14846	23456.7	57191.9	1.28581	1.23554		48360	85.0284	2.98792	86375.8	433503	2.32734	4.50978										69047	295.081	2.21234	57311.1	0.00522869
5253	107.049	10.9331	873083	2.12773e+06	1.28513	2.51781		54289	510.164	13.4611	2654.59	13321.5	2.3272	1.92497										16311	281.065	3.67643	92355.4	0.00525877
14972	379.12	11.0026	225477	548955	1.2837	2.05825		15797	494.187	6.29764	24911	124937	2.32634	3.95403										42784	451.123	3.8322	31768.1	0.00526456
14897	412.106	1.20649	163900	398963	1.28344	4.03441		25752	281.116	6.28008	7767.2	38846.8	2.32233	2.31158										11148	151.039	7.7043	1.02429e+06	0.00526798
48473	740.522	4.06733	1.40185e+06	3.40907e+06	1.28205	2.4646		19572	210.097	9.59053	28526.3	142507	2.32067	3.67164										38264	279.098	2.53643	168919	0.00537089
29429	433.17	7.34751	31281.9	76004.2	1.28075	2.58387		26761	539.154	1.26884	18478.4	92161.4	2.31832	2.28237										40655	213.135	6.94978	23440	0.00540432
2989	154.056	14.2412	117135	284453	1.28002	2.12639		10209	162.112	10.7478	25892.9	129108	2.31795	1.73085										39862	501.1	7.87757	24205	0.00549517
18199	364.16	10.6765	19407	47123.2	1.27986	2.21207		7311	553.207	0.863549	123515	614413	2.31453	6.08766										26086	281.114	4.5609	17385.2	0.00558474
68489	364.16	10.6765	19407	47123.2	1.27986	2.21207		9748	375.14	5.80135	25810.4	128361	2.31419	6.35593										50953	462.143	12.8669	42402.5	0.00562816
9695	873.589	3.92871	17547.2	42606.9	1.27985	2.44592		15178	137.06	8.49485	79515.2	395434	2.31413	3.5904										59953	123.044	8.15451	118416	0.00564358
7839	199.06	0.8435	76107.7	184762	1.27955	3.82013		14678	137.06	1.474	450918	2.24242e+06	2.31412	5.03738										32504	253.107	4.14841	20535.2	0.00564873
29041	458.201	6.3588	8936.83	21679.7	1.27851	2.74827		10722	498.126	1.05544	131556	653523	2.31256	1.91409										37182	303.119	13.7392	46396.3	0.0057123
40876	388.233	1.66555	59794.9	145003	1.27798	1.94743		61545	563.229	14.8752	2751.41	13652.2	2.31089	1.72903										41556	374.159	1.5022	31795	0.00571429
53369	517.232	9.46793	8881.05	21536.3	1.27797	1.02729		41608	435.289	0.803544	79409	393940	2.3106	3.76011										45019	312.129	9.68221	44272.8	0.00572588
6253	353.268	6.76055	176409	427755	1.27786	4.38213		49837	510.159	9.01687	11155.5	55243.8	2.30806	1.32898										42362	280.081	1.77231	16620.7	0.00582321
1465	360.15	13.7685	952224	2.30811e+06	1.27734	4.20055		8554	203.055	2.50517	24272	120157	2.30755	2.76655										43508	394.134	8.09742	19008.6	0.00582717
7131	447.162	2.28129	134026	324669	1.27646	1.60155		49741	341.113	8.8	4664.35	23078.9	2.30683	1.47861										27831	249.076	6.57418	34938.7	0.00586034
48647	313.114	7.45763	5140.74	12450.9	1.2762	0.3877		40594	220.098	1.13827	42722.1	211214	2.30565	1.97265										34426	169.05	14.9581	147931	0.00592811
7346	417.154	2.05216	72345.6	175216	1.27616	3.05959		19858	211.073	1.43716	55583	274385	2.30349	3.26155										17411	148.097	9.55491	147623	0.00594899
41773	293.149	2.01253	10845.8	26256.6	1.27555	0.859601		61010	425.106	11.3073	15283.9	75353.2	2.30165	2.36164										1250	195.113	8.80154	80354.2	0.00595094
40768	378.151	9.58623	25712.1	62231.2	1.27519	1.56126		40908	242.102	13.0984	13084.2	64481.2	2.30106	2.03219										44316	511.156	9.02576	23469	0.00597041
57380	378.151	9.58623	25712.1	62231.2	1.27519	1.56126		56011	633.199	13.656	29346.5	144611	2.30091	3.12466										42824	333.083	9.30172	65933.5	0.00600397
2760	134.058	14.1948	243906	589714	1.27369	2.53326		4985	183.062	17.37	1.70357e+06	8.39058e+06	2.30021	3.55										48437	543.03	10.1849	80333.7	0.00602615
21588	532.348	1.69262	239139	578152	1.2736	4.83283		51544	355.117	6.72421	1568.08	7720.43	2.29968	2.04491										15004	299.113	1.60428	604762	0.00604905
9950	301.125	12.9175	24484.5	59148.3	1.27247	2.97964		40307	311.127	1.31106	78888.7	388350	2.29947	1.75867										27673	871.571	3.93122	27481	0.00605056
32234	356.097	1.36253	24590	59365.8	1.27156	3.12374		25120	213.076	4.93554	124857	614389	2.29887	2.24155										54990	347.152	11.88	24885.4	0.00605094
38095	293.134	13.5255	23187.9	55965.8	1.27118	1.34467		25854	481.152	12.24	9926.96	48782.5	2.29694	1.63748										20590	342.139	15.6993	254251	0.00606775
5485	337.11	12.9461	732154	1.7658e+06	1.2701	2.55515		13185	376.159	15.6708	16671.3	81857.6	2.29575	3.67137										16529	107.053	2.14387	31343.4	0.00607889
17263	169.067	14.2304	83699.8	201803	1.26965	2.77068		52298	569.124	10.9407	11374.7	55830.3	2.29522	3.22072										16958	438.175	1.5959	663977	0.0061959
10370	286.14	12.5929	1.22552e+06	2.95469e+06	1.26961	0.928439		17545	287.089	2.38962	65534.4	321429	2.29418	2.00382										37697	239.091	6.08076	105144	0.00620401
27560	458.166	3.77476	16051.1	38693.4	1.26942	3.05402		14471	322.149	12.5931	17574.4	86141.6	2.29323	2.10887										16823	471.149	2.20061	27278.6	0.0062305
2434	381.079	13.7117	286186	689878	1.26939	2.09065		42899	338.12	12.3375	19988	97900.2	2.29218	1.35024										15213	266.033	8.0636	356085	0.00623065
17371	83.0492	11.1495	83705.3	201777	1.26937	2.72815		16887	539.154	1.43908	10287.2	50382.3	2.29207	2.44773										15390	451.123	2.62982	142229	0.0062937
61191	361.208	15.2877	137594	331366	1.26801	2.65474		1512	343.123	15.3102	269760	1.3184e+06	2.28904	4.06218										53029	258.169	3.14664	47294.6	0.00632383
5040	438.105	1.28087	916425	2.20634e+06	1.26757	2.22852		27057	297.11	8.66916	11483	56097.6	2.28844	2.75933										40726	449.108	4.53638	14847.8	0.00634667
46674	303.085	8.65814	7250.64	17453.2	1.26731	2.55763		25068	447.126	9.19901	141258	689613	2.28746	2.84467										26075	360.176	13.7563	19303.6	0.00635482
1239	176.103	15.0264	1.41275e+06	3.40059e+06	1.26727	1.82115		9523	304.263	7.98964	23297.3	113667	2.28658	3.77633										46993	447.164	4.39415	30219.6	0.00639098
41124	606.186	13.4949	67788.2	163126	1.26688	3.33675		16507	586.213	5.92393	8232.48	40156	2.28622	1.5855										48439	486.16	1.94683	28878.1	0.00642865
20334	554.223	3.77027	20236	48684.4	1.26653	3.04073		49054	475.085	8.83212	4966.9	24205	2.28489	1.61136										40837	97.0284	2.20014	98596.8	0.00647337
2052	299.095	11.0101	126563	304439	1.2663	2.71202		19332	814.243	14.554	84766.3	412866	2.28411	5.32183										34313	137.024	8.81219	1.08614e+06	0.00648101
10574	599.503	2.96814	259652	624341	1.26576	2.36582		14655	283.115	12.5103	447134	2176524	2.28325	4.44503										41960	283.081	6.51115	13606.8	0.0064933
27974	477.208	8.75214	67359.7	161943	1.26553	2.70107		17745	446.202	3.93661	38006.7	184937	2.28271	3.67339										20162	165.055	7.59621	48180.6	0.00650507
2642	210.112	1.23206	204444	491409	1.26522	0.906993		6632	176.092	11.4883	178954	870452	2.28218	2.15147										48917	314.098	15.7689	23915.7	0.00653005
16246	335.094	14.5964	35155.8	84476.1	1.26478	2.33691		34051	432.186	6.85848	11144.9	54183.1	2.28145	3.39229										40970	463.123	7.62508	94618	0.00653887
7350	191.103	12.1939	142469	342334	1.26476	1.98163		13702	497.145	8.49282	13214.8	64174.7	2.27985	2.98205										41891	302.112	11.0905	35402.9	0.00654379
33611	270.074	10.7655	39284.6	94370.9	1.26438	3.38775		29497	463.138	8.89123	7244.43	35166.6	2.27926	1.69268										28839	525.173	6.35778	46301.9	0.00657521
34927	246.133	9.21937	22375.7	53719.9	1.26353	2.42668		6033	351.126	12.5857	341772	1.6588e+06	2.27903	4.8902										35167	463.157	3.64656	83951.8	0.0066322
5153	423.09	9.12923	1.13497e+06	2.72449e+06	1.26333	1.58784		17554	153.127	1.6531	35897.2	174181	2.27864	2.23885										48780	418.197	8.37342	25088.5	0.00663727
16991	259.092	15.0326	202719	486432	1.26276	0.606255		49260	361.153	15.3596	26801.2	129980	2.27792	5.25881										2863	400.186	8.37086	35457.2	0.00677879
5055	557.28	3.51768	923023	2.21402e+06	1.26223	4.70698		30560	422.165	6.16638	34017.8	164911	2.27733	2.25328										48414	125.06	1.94509	100057	0.00679955
42976	302.084	14.8404	30102.3	72180.2	1.26173	1.63344		78736	337.111	11.6758	20939.6	101507	2.27727	3.13732										41096	126.103	4.59006	41094.5	0.00685998
9168	262.092	15.5622	26636	63833.9	1.26095	1.32672		28398	330.139	7.22462	30814.5	149332	2.27684	3.5402										32465	446.191	9.48842	20390.6	0.00687717
2438	132.102	2.22141	185219	443386	1.25933	3.58631		16467	259.081	8.27371	9039.88	43798.4	2.2765	2.53223										16001	449.144	2.40452	137758	0.00691416
12016	266.087	15.2484	133952	320403	1.25817	0.748321		48524	211.074	1.36827	55583	268582	2.27265	3.40932										16422	295.227	6.53858	50530.8	0.00691969
46186	448.163	2.22908	33796.7	80825.1	1.25792	1.70908		15848	279.119	12.4041	24011	115864	2.27067	2.93111										15646	473.106	9.65216	168862	0.00693637
12530	279.144	6.33871	36383.2	86974.2	1.25731	4.09534		20146	279.119	12.4112	24011	115864	2.27067	2.93111										42575	277.092	6.11217	9775.43	0.00700179
16654	314.144	7.12076	26477.9	63291.1	1.25721	2.85945		17628	337.171	15.699	10078.2	48573.6	2.26893	3.14653										47290	266.076	14.7939	23058	0.00701593
5294	373.149	2.46033	532638	1273103	1.25712	4.24034		38349	450.16	8.21316	12226.6	58890.5	2.26801	4.19622										63619	144.102	10.7597	59425.3	0.00732004
32316	226.082	13.542	15567.9	37166.1	1.25542	2.61574		41677	419.134	3.79858	7307.4	35188.2	2.26766	2.81165										10962	339.068	13.1449	13568831	0.00736103
72676	226.082	13.5469	15567.9	37166.1	1.25542	2.61574		26631	343.123	14.7646	42276.2	203249	2.26533	4.31718										31087	191.066	15.2641	36254.7	0.0073999
55034	319.161	8.85438	2709.07	6466.66	1.25522	0.491601		2468	121.028	1.16519	85654.7	410653	2.26132	3.1048										48404	503.223	6.36784	36443.8	0.00743088
17875	434.202	4.67895	48351.9	115359	1.25448	1.82472		27293	482.131	1.14097	492551	2.35571e+06	2.25782	3.26366										15478	311.076	1.37169	146965	0.00746894
37253	405.118	2.56748	9266.05	22103.4	1.25424	1.71564		4932	482.131	1.19566	492551	2.35571e+06	2.25782	3.26366										40807	493.134	7.19701	69951.5	0.00748543
48368	326.049	12.5255	1.19246e+06	2.84399e+06	1.25397	3.82578		59993	208.118	15.6778	47474.4	227028	2.25765	5.41888										43028	241.129	13.6697	41593.7	0.00753819
5137	233.113	1.12628	1.46489e+06	3.49337e+06	1.25383	1.37409		31371	321.126	0.90167	60819.4	290182	2.25436	2.26877										40097	196.097	13.148	45354.3	0.00756324
5212	436.181	8.3015	685103	1.63373e+06	1.25377	4.79569		38747	305.147	1.20086	7312.11	34881.1	2.25408	1.83329										33323	148.077	13.6786	172976	0.00763646
30069	569.291	8.44678	1622.38	3868.4	1.25363	0.213526		3670	312.069	9.13866	38352.6	182870	2.25342	1.47546										16668	338.144	6.66657	31545.8	0.00767528
39527	148.047	1.95582	25894.1	61741.1	1.25361	0.856899		7828	130.086	9.01712	104756	499400	2.25316	2.14237										18475	627.239	6.402	20057.9	0.00785082
29891	466.171	2.54949	7256.55	17292.7	1.2528	0.396754		40695	309.076	2.27273	39389.6	187769	2.25307	1.43										41457	215.07	6.77292	10455	0.00794953
48496	470.202	1.41804	16092.9	38323.6	1.2518	2.48755		16666	496.166	10.721	8159.18	38848.3	2.25135	3.63705										1234	165.063	12.642	25617	0.00803043
1764	542.188	3.14762	29683.4	70687.7	1.2518	1.15009		17282	257.078	3.47307	44954.9	213994	2.25102	2.51732										4372	597.161	12.9399	4.36746e+06	0.00804615
8839	317.095	13.3462	83297.8	198127	1.25008	1.44077		42279	301.111	11.031	62877.4	299090	2.24997	3.60981										15594	489.197	12.5864	160283	0.00809192
19015	147.044	6.44241	43609.4	103716	1.24992	0.898535		15430	479.137	13.1774	47519.9	225768	2.24823	3.45201										42562	463.156	1.42341	36871.5	0.00813901
40733	319.069	1.16579	39219.8	93272.4	1.24987	3.31178		5663	111.055	3.3699	364214	1.72864e+06	2.24678	4.64362										23329	123.044	8.20967	118416	0.00831075
7882	411.362	1.5123	38513.2	91583.2	1.24973	1.3821		18069	471.149	7.80117	7572.35	35839.8	2.24275	3.90367										27790	274.107	4.61293	20016.5	0.00834383
44814	414.198	11.8486	2099.92	4993.12	1.24961	0.212925		27164	325.175	3.91053	7564.2	35797.2	2.24259	1.38347										51225	347.124	2.58609	49176.1	0.00845829
2759	136.076	0.92343	118270	281129	1.24915	0.988369		38983	207.065	1.66321	167340	790260	2.23954	5.51484										48794	450.16	13.2169	22432.7	0.00855571
6134	213.091	1.34889	566124	1.3454e+06	1.24885	0.720756		9064	449.142	9.44321	78160	369009	2.23915	1.89586										2199	130.097	16.9108	468698	0.00862132
63187	569.266	9.84303	29107.4	69134.6	1.24802	2.96515		1261	511.19	6.65174	7724.73	36455.9	2.23859	3.04611										19945	226.018	16.2226	19508.5	0.00863133
13240	304.14	1.18328	93464.4	221969	1.24787	2.68662		51331	554.207	1.14933	45711.5	215612	2.23781	4.26582										20004	123.044	13.594	147655	0.00867755
56153	550.16	11.6489	21115.5	50147.1	1.24786	3.90102		15803	479.152	9.88768	18532.5	87220.3	2.23461	3.03315										33358	257.08	4.47471	13270	0.008688
2570	342.169	9.7966	24023.6	57052.9	1.24784	1.411		70982	642.217	1.53287	4767.86	22432.1	2.23415	1.96398										9511	343.153	7.50326	473957	0.00874024
13451	1000.73	2.59901	50424.3	119731	1.2476	1.97654		9728	283.081	2.1547	32934.6	154857	2.23326	1.32704										22915	343.153	7.50866	473957	0.00874024
30094	464.213	6.97908	8920.12	21168.5	1.24678	0.45263		39014	358.127	1.20341	8273.98	38879.3	2.23235	1.80106										38041	212.103	2.55025	163766	0.0087552
34877	485.161	16.6772	97611.8	231573	1.24634	2.51663		55826	372.128	2.63081	76008.5	356703	2.23049	2.64108										72497	367.108	8.38565	211065	0.00890782
5662	195.065	2.48033	1.06877e+06	2.53495e+06	1.246	1.10471		37074	195.076	3.99278	19647.9	92122.1	2.22917	3.44401										48739	288.133	13.6776	383295	0.00893484
20525	291.087	1.52416	24820.9	58851.5	1.24553	0.944528		8409	339.107	1.37462	246423	1.1541e+06	2.22756	1.3034										24796	637.242	1.35832	39907.3	0.00924702
13932	263.139	9.35175	214056	507192	1.24454	1.83821		15196	348.129	13.1388	81843.7	383066	2.22665	3.86995										17514	313.091	10.2318	78405.1	0.00926727
46258	299.084	1.18867	49470.4	117207	1.24442	1.18841		2533	365.105	15.358	743315	3.47718e+06	2.22587	6.50699										15434	111.055	6.6236	201153	0.00930164
5925	417.154	1.24613	374814	887549	1.24365	3.79153		58895	327.132	8.75309	3958.03	18492.1	2.22405	1.54498										26061	449.124	6.669	28137.4	0.00931942
49790	277.092	3.72273	19468.5	46090.5	1.24333	2.23191		23065	322.149	12.3841	14679.7	68492.4	2.22212	1.54666										48897	402.202	8.33743	16173.9	0.00939975
4235	792.56	0.86456	7.68943e+06	1.81989e+07	1.2429	4.34608		46470	360.118	1.26084	8420.65	39261.9	2.22113	1.77769										20628	229.085	6.25114	11917.8	0.0094833
49168	449.164	12.894	11013	26056.2	1.24241	1.72205		27999	144.095	8.1605	30574.2	142449	2.22007	2.6639										1253	286.151	5.56069	74213.8	0.00956595
40537	390.107	1.6012	13961.2	33027.9	1.24226	1.60493		56343	312.129	7.92447	7886.27	36698.9	2.21832	3.76448										1210	137.046	3.04393	142177	0.00960598
8481	190.071	15.7092	61247.5	144891	1.24224	2.38846		42122	568.427	1.83817	3664.33	17044.2	2.21766	1.53582										1695	504.163	2.4303	25643.6	0.00969952
10013	335.123	6.43323	19929.1	47102.2	1.24092	0.570978		10666	417.235	9.27849	71254.1	331429	2.21765	3.31001										35515	422.106	12.5697	24532.7	0.00974461
42492	631.217	1.92347	2683.33	6341.07	1.2407	0.320837		1036	567.125	1.21332	177345	824820	2.21752	1.56779										27821	431.18	1.87882	21310.1	0.00977588
1383	162.05	11.0327	2.17163e+06	5.12481e+06	1.23872	4.18982		10314	337.11	13.2099	1.10543e+06	5.13346e+06	2.21532	4.06862										3872	150.055	8.82985	25904.5	0.0100562
58307	448.164	2.3111	32993.8	77843.8	1.23839	1.55878		11643	466.192	8.18451	19205.6	89100	2.2139	4.62225										6513	117.07	0.844743	310407	0.0101497
42393	281.077	2.57165	20056.7	47311.2	1.23809	1.70484		19821	97.0284	3.00933	81099.1	374965	2.209	2.94147										57172	480.145	15.6369	235915	0.01025
12108	220.081	15.1971	118094	278530	1.2379	0.870183		41176	372.138	3.9602	3510.15	16225.6	2.20867	1.73101										28194	307.102	9.84795	17958.2	0.0103068
14367	241.107	11.2729	10511.6	24791.6	1.23787	1.99456		38213	253.118	16.8633	23128.1	106754	2.20658	4.12468										39990	152.042	1.87921	117753	0.0104421
38552	379.091	2.43937	8211.93	19363.5	1.23755	1.08177		52016	615.217	8.71662	28399	131067	2.2064	2.51801										41383	346.148	11.8929	156351	0.010534
6030	416.217	8.1302	493830	1.16312e+06	1.23591	3.00325		20529	256.101	11.9932	9689.42	44690.5	2.20549	1.46899										40008	313.092	6.43541	86032.4	0.0105857
69067	227.091	8.61034	188307	443462	1.23572	2.18868		27397	312.155	13.7785	17262.5	79495	2.20322	2.81898										28750	132.102	8.11212	105796	0.0106998
6731	227.091	8.61626	188307	443462	1.23572	2.18868		29233	306.1	3.11009	108411	498868	2.20214	2.35948										72438	207.113	1.79573	23264.3	0.0107799
9446	117.055	8.48004	23188.3	54599.9	1.2355	2.62574		39558	443.154	3.73248	16388.3	75381.9	2.20155	2.01928										55371	323.126	7.69009	13497.2	0.0108999
12653	252.123	13.7553	83396.7	196211	1.23434	1.25258		8045	148.076	0.868415	73782.5	339356	2.20145	1.50143										25328	512.176	11.1286	194562	0.0109892
5237	200.128	8.22201	2.78651e+06	6.55522e+06	1.23418	1.00698		50173	449.165	8.49221	2026.29	9310.52	2.20002	1.61727										42358	374.144	9.63753	33979.1	0.0110473
27180	360.129	4.59922	6458.99	15189.5	1.2337	0.778321		5773	164.092	8.87846	385748	1.7684e+06	2.19671	1.40881										48422	525.194	16.9122	37141.6	0.0110572
13809	295.113	15.0329	670108	1.57537e+06	1.23322	0.584739		44479	257.08	5.63808	7547.62	34584.3	2.19602	2.73926										37099	134.081	17.1383	106333	0.0111451
17039	266.153	7.92489	385770	906721	1.23292	1.53997		73879	620.217	10.4457	14641.5	67067.1	2.19554	3.78121										17611	160.097	17.1089	72008.8	0.011275
54944	348.155	1.21901	5169.61	12144.5	1.23218	0.399247		43074	497.146	8.51246	13869.9	63522.8	2.19532	2.98591										41473	79.0542	2.14819	31795.2	0.0112787
6324	617.513	1.10706	204071	479278	1.23179	3.15068		12150	379.087	3.48901	105372	481819	2.193	3.31181										34953	484.145	3.58541	258828	0.0112844
6144	151.039	8.96611	574994	1.3502e+06	1.23155	0.691561		15484	321.127	0.979114	93278.9	426467	2.19281	1.34548										69055	484.145	3.65476	258828	0.0112844
29334	301.072	3.85133	61204.4	143719	1.23154	2.97195		9978	171.065	13.5937	21115.1	96396.2	2.1907	3.87061										18470	195.065	9.63733	21681.8	0.011368
9481	302.098	6.50322	26404.5	61988	1.2312	5.04574		17943	171.065	13.6024	21115.1	96396.2	2.1907	3.87061										15596	343.153	7.18729	447749	0.0113785
17427	472.217	1.40119	48155.6	113022	1.23083	1.10274		46721	326.086	0.885873	6038.76	27562.1	2.19036	2.14397										14498	226.119	1.45228	65598.8	0.0115409
35115	304.118	0.878892	16999	39880.9	1.23025	0.552696		5545	147.044	2.27262	648478	2.95656e+06	2.18879	1.47517										41798	281.065	3.88577	53426.2	0.0115698
4268	328.248	0.981923	4.95105e+06	1.16132e+07	1.22996	1.91295		6819	137.023	7.36062	157253	715995	2.18687	4.06219										39667	464.176	9.37214	21048.4	0.0117319
55957	119.049	7.55648	8199.2	19225.8	1.22949	1.51697		7148	146.081	10.9159	85783.9	390136	2.1852	2.38431										17667	139.039	8.7789	59095.9	0.0117545
49495	432.172	1.16207	8964.01	21017.8	1.22939	0.474027		48348	539.186	7.2547	22859.6	103905	2.1844	1.37838										56035	418.197	11.5992	10777.4	0.0117827
51971	358.113	4.60367	2182.91	5118.13	1.22936	0.476191		15624	147.044	7.45633	40099.7	182038	2.18258	1.42584										49100	221.139	13.5815	21487.1	0.0118309
61906	503.116	10.9208	12614.7	29570.9	1.22907	1.44613		6247	537.212	1.30262	366690	1.66413e+06	2.18214	3.15309										49390	453.103	5.80347	20049.3	0.0118578
1243	159.076	15.0259	1.44695e+06	3.39159e+06	1.22895	1.71199		77107	327.14	12.5657	8042.13	36487.1	2.18174	5.11874										63295	431.18	1.87456	21020.9	0.011967
63977	322.131	15.5737	3560.64	8338.43	1.22764	0.400484		55768	424.086	10.6898	2124.95	9631.44	2.18032	2.30061										28677	525.172	7.52474	455510	0.0121209
14832	235.108	3.23278	376822	882298	1.22738	3.86593		46311	466.264	4.33581	14412.8	65312.5	2.18001	1.34905										20171	283.081	8.72561	125493	0.0121275
22462	425.163	1.95306	44098.5	103242	1.22723	1.06497		21549	321.115	11.0893	2.78808e+06	1.26099e+07	2.17721	2.89798										16946	169.049	7.45026	1.73606e+06	0.0121539
49386	435.183	12.2162	14496.8	33904.3	1.22574	3.46097		41115	303.105	11.4485	17132.4	77369.9	2.17505	3.20141										3235	293.114	0.861861	70879.9	0.0122136
41706	408.138	3.98418	4170.23	9747.47	1.2249	0.991117		26551	300.129	9.60185	12871.1	58122.4	2.17495	2.97972										40918	153.066	4.54882	22038.4	0.0123326
43614	388.121	11.012	16717.2	39054.8	1.22416	4.91078		8209	343.123	14.7713	42276.2	190622	2.17279	4.49115										46622	416.156	3.71723	28085.5	0.0124021
9395	190.033	8.43627	70814.2	165367	1.22356	3.27294		19874	261.075	3.58785	42101.2	189680	2.17163	1.74475										49173	554.208	10.5422	20494.6	0.0124267
24815	302.099	6.59751	17221	40206	1.22324	5.0873		24319	309.112	1.31147	101092	455072	2.17042	2.22511										41106	523.218	4.38529	24919.3	0.0124269
3741	289.15	16.1563	21107.3	49267.5	1.2229	2.99178		6493	116.071	15.2712	214569	965425	2.16972	4.95902										41854	159.076	1.44996	58905	0.0124639
3709	361.162	0.825419	128770	300521	1.22267	1.71199		27566	171.08	2.51945	7198.94	32387.6	2.16959	2.31112										2237	144.113	4.37225	52004	0.012503
4476	326.378	0.857746	943196	2.20054e+06	1.22223	0.35271		41211	621.229	1.51907	6761.02	30397.5	2.16864	1.69534										18432	163.039	5.86794	26867.1	0.0125618
5420	369.263	1.1701	235424	548901	1.22128	0.745774		2011	505.176	15.306	69939.5	314353	2.1682	4.17902										31684	598.162	12.9392	1.28658e+06	0.0125873
5347	341.138	1.22948	923488	2.1509e+06	1.21977	2.67615		7991	131.049	3.73525	72495.7	325766	2.16787	2.05859										68023	500.233	10.5576	13530.7	0.0126145
20827	283.566	9.31134	321029	747701	1.21976	0.967183		16048	395.097	8.28903	14324.3	64362.5	2.16776	3.27378										44691	170.057	6.37233	20262	0.0126146
16969	283.566	9.33933	321029	747701	1.21976	0.967183		51843	352.131	12.5517	44280	198795	2.16655	4.68383										28367	123.055	12.6516	90395	0.0126722
16011	238.092	2.55164	23926.3	55674.3	1.21842	2.03125		41080	282.12	1.63718	746459	3347974	2.16515	4.17902										34161	139.039	7.9362	29636.3	0.0126738
5567	796.591	1.10794	510557	1.18779e+06	1.21814	3.05378		5723	282.12	1.64129	746459	3347974	2.16515	4.17902										6749	144.138	2.81213	237046	0.0128122
6154	268.142	13.1273	185668	431895	1.21796	0.791895		48455	625.265	1.57085	3387.73	15180	2.16378	1.60851										46194	123.044	6.45727	102315	0.0128693
1251	268.104	6.64403	136346	317140	1.21784	5.17996		41461	388.091	1.80054	3495.88	15636.5	2.16119	1.69064										44429	200.103	3.89906	25388.6	0.0129743
50511	465.158	14.543	5882.39	13682.3	1.21783	0.627858		38285	329.133	12.5295	8571.58	38288.1	2.15926	3.33695										1245	235.166	8.65903	155105	0.0129817
48395	380.077	1.1224	15741.6	36614.4	1.21783	0.575189		17824	440.139	10.9734	6458.58	28841.6	2.15886	1.34894										48868	566.186	7.47025	34783.6	0.0131446
27316	338.132	11.6533	89084.4	207190	1.21771	1.11376		7494	367.121	12.8106	149604	667590	2.15782	1.64023										41988	139.039	7.88623	29636.3	0.0132019
48642	249.088	1.38257	41636.5	96830.3	1.21761	2.25603		15600	351.105	10.7404	14836.5	66140.4	2.15638	3.05474										34605	453.104	13.3469	25173	0.0132896
40954	169.122	1.85136	65169.6	151559	1.21761	2.36309		6114	177.055	1.34609	378297	1.68566e+06	2.15573	1.81852										48858	315.085	7.49639	40691.2	0.013302
5884	438.105	1.32007	744757	1.7319e+06	1.21751	2.75151		6304	103.075	2.42808	253856	1.12969e+06	2.15385	2.76813										40924	343.139	1.56286	22829.3	0.0133516
18344	494.187	10.4975	6775.94	15756.3	1.21744	3.89945		14140	286.149	8.36232	35861	159179	2.15016	3.29914										16755	110.036	7.48238	40153.5	0.0134254
17698	333.088	0.884584	20726.5	48192.3	1.21732	1.64061		15523	158.081	11.4649	51451.1	228242	2.14929	2.09725										40688	199.119	9.68894	9839.29	0.0139477
16134	567.126	3.30072	45177.5	105044	1.21732	0.720479		17045	161.092	13.3012	116245	515230	2.14805	3.26917										48375	465.16	6.38122	33867.2	0.0140577
4482	613.481	1.11206	2.40799e+06	5.59615e+06	1.2166	4.46954		20842	244.103	1.23541	19419.6	85897	2.14509	2.87451										15490	158.081	13.6625	318963	0.0141563
62882	416.112	15.8132	11677.5	27137.1	1.21653	0.898201		1585	85.0285	15.3011	244359	1.08082e+06	2.14506	3.18435										28365	432.186	3.36064	208537	0.0144259
67326	476.164	15.9561	18991.3	44131.9	1.21648	2.16797		52653	305.134	13.6868	9439.02	41683.2	2.14276	3.05458										5784	213.148	0.858136	929502	0.0144835
9330	241.145	8.92218	45830.3	106434	1.21559	1.46899		15604	517.133	12.4491	62774.4	277153	2.14243	6.21222										41111	476.212	3.71081	50141.3	0.0144994
15105	808.554	1.10539	132857	308523	1.2155	2.30317		1324	522.203	15.3083	959569	4.23314e+06	2.14127	3.91192										44728	353.086	8.06459	22973.8	0.0147068
43655	302.112	2.37025	12997.8	30179	1.21527	2.8326		69211	938.582	0.807382	12233.9	53896.4	2.13931	2.66799										16178	231.065	2.54405	28872.1	0.0147789
42366	401.144	8.3007	50123.6	116345	1.21484	4.2151		16324	295.102	6.10414	14185.4	62491.8	2.13926	2.86299										26228	299.076	3.3895	979538	0.0149626
74659	333.116	12.7569	29014.1	67314.2	1.21416	2.23857		24280	303.122	1.44964	179734	791463	2.13866	4.0737										15122	299.076	3.40028	979538	0.0149626
60985	228.134	12.523	11677.3	27073.6	1.21318	1.5384		11458	307.102	15.3044	28264.7	124409	2.13802	4.37182										26986	299.102	1.18816	33861.8	0.0150944
62320	424.127	12.7323	17780.5	41220.4	1.21306	3.99076		16142	367.148	13.5998	18808.1	82661.6	2.13586	3.15406										41468	478.228	3.21732	109970	0.0151592
41664	391.139	5.90853	3598.47	8341.01	1.21284	0.592679		15888	607.165	13.356	17914.9	78499.4	2.13152	2.16619										56001	505.075	7.4467	25541.4	0.0153865
5167	181.122	0.812552	1.06914e+06	2.47574e+06	1.21141	4.51338		2538	223.096	0.868149	808672	3.54275e+06	2.13124	1.83626										73210	401.143	12.957	33973	0.0156924
18592	337.089	11.083	2321847	5.37633e+06	1.21135	1.81233		17221	337.172	7.0685	115931	507327	2.12965	1.78228										73705	299.076	2.78498	80086.4	0.0157219
29200	232.558	9.18386	144937	335514	1.21094	0.785282		45633	426.091	9.16364	33927.2	148356	2.12855	2.69567										26216	467.118	7.53338	1.34748e+06	0.0157727
21133	253.084	15.8699	44912.2	103955	1.21078	3.12686		24321	536.182	16.9002	181575	793921	2.12843	3.91482										14866	467.118	7.48204	1.41291e+06	0.0159525
54055	301.106	3.85845	55040.9	127320	1.20989	1.94238		20226	230.066	6.14409	24032.9	105072	2.12829	1.97551										39075	306.097	0.878442	23974.8	0.0161964
10743	289.104	2.48954	82129.1	189912	1.20936	3.25623		16405	283.115	10.7624	5769.47	25216.6	2.12786	4.41648										29885	299.076	3.66273	635552	0.0162457
6762	169.049	13.121	221986	513095	1.20876	3.27915		46581	201.054	1.43402	9063.52	39582.2	2.12671	1.97595										46914	154.05	8.3564	23806.4	0.0162482
12128	160.097	8.70915	113953	263239	1.20794	3.1478		4686	144.102	8.15813	4.1688e+06	1.81853e+07	2.12506	3.08481										19589	137.023	3.67509	361159	0.0164008
42579	314.144	8.50837	29633.5	68448.3	1.20779	2.67177		1560	163.06	15.3007	251559	1.0968e+06	2.12432	2.65295										15349	148.097	4.02039	248042	0.016513
4683	335.258	0.860989	1.4515e+06	3.35244e+06	1.20766	5.30547		72361	91.039	15.3049	22050	96109	2.12389	3.48814										29128	269.138	7.27645	26016.1	0.0165134
41367	371.112	6.48582	3315.48	7656.79	1.20752	1.0971		41562	359.094	15.3629	61195.2	266624	2.12332	3.6923										15158	485.126	9.4219	117232	0.016542
4497	269.174	1.18402	903444	2.08585e+06	1.20713	0.736828		5964	224.113	4.88624	438795	1.9109e+06	2.12263	2.8094										26975	295.081	1.88942	126992	0.0165632
13138	272.076	0.862823	87911.4	202927	1.20684	2.14383		17306	160.097	12.2263	50798.3	221187	2.12242	4.10582										40560	193.097	2.3661	17683.3	0.0166051
48155	490.2	14.8341	4598.88	10615	1.20675	0.603783		39557	187.075	3.90034	8903.78	38763	2.12219	3.20011										16984	169.049	1.87632	618256	0.017106
37061	489.207	9.85137	53257.4	122883	1.20624	1.45736		16927	259.081	6.14168	7335.14	31905.4	2.1209	3.07743										40785	218.081	1.36193	40941.9	0.0171938
40662	374.144	2.49731	76997.5	177641	1.20608	0.941359		14976	727.25	2.88203	103913	451337	2.11883	4.92186										24194	148.076	6.61575	14792.7	0.0173741
14198	250.128	10.8274	32280	74472.4	1.20607	1.18631		16620	171.065	6.29303	12148.5	52704.2	2.11714	2.4526										68361	497.177	5.8342	28801.6	0.0173802
54308	378.133	6.66106	4551.39	10499.2	1.2059	0.949935		63653	386.165	13.3518	24874.6	107738	2.11478	1.75768										18506	497.177	5.86536	28801.6	0.0173802
39291	420.185	13.3524	2287.44	5272.25	1.20468	0.331459		16959	433.112	2.90298	260861	1.12692e+06	2.11104	1.82815										26277	348.129	14.1811	179036	0.0174036
6869	219.102	7.65309	208929	481494	1.20451	2.84932		41403	311.112	3.74367	20992.3	90363	2.10587	2.56854										19712	313.091	1.8691	1.47463e+06	0.0175624
4507	326.049	10.7279	3028681	6979400	1.20441	3.71177		17318	586.213	8.12248	34928.6	150320	2.10555	1.68393										14746	313.092	7.51035	2.23418e+06	0.0177445
42509	223.108	9.40308	20789.9	47881.7	1.20359	0.777038		16208	468.152	2.10552	9628.22	41414.8	2.1048	6.31912										26964	405.118	3.78259	156838	0.0178807
10233	378.137	11.125	12775.1	29417.1	1.20332	0.592255		2795	160.108	12.6737	66762.7	287173	2.1048	1.84637										24760	463.142	5.5526	97964.4	0.0179862
44709	353.123	8.37795	1743.89	4014.26	1.20283	0.324801		47552	549.201	5.78865	5647.51	24285.7	2.10442	1.92085										44466	628.242	6.41703	9728.01	0.018089
6222	519.201	1.27915	318528	733219	1.20282	2.19398		15842	345.139	13.5802	32732.4	140754	2.10438	2.22346										7931	269.044	4.59156	270632	0.0181545
7683	445.181	9.66752	38687	88994.4	1.20187	1.91747		4434	156.077	14.9256	2.53427e+06	1.08923e+07	2.10366	4.09222										16149	342.14	7.8035	98619.5	0.018301
20715	206.102	13.3142	1.46175e+06	3.36239e+06	1.20179	1.24245		18214	175.06	9.59544	10162.7	43642.5	2.10244	3.44992										15671	310.131	13.6405	74093.5	0.0185201
32098	164.071	2.1336	91369	210158	1.2017	1.38056		74707	175.06	9.59544	10162.7	43642.5	2.10244	3.44992										23405	317.098	1.4222	40424.2	0.0185338
16973	277.103	15.0335	252510	580676	1.20139	0.594161		15667	412.098	13.5894	49659.2	212960	2.10045	2.87928										41834	463.136	3.32447	65784.1	0.0186795
61195	373.1	1.34643	12137.6	27890.4	1.20028	0.319724		17719	429.111	11.24	15041.1	64374.5	2.09758	4.17815										13191	130.086	9.90255	101686	0.0187396
29986	371.111	3.44402	35028.1	80467.5	1.1999	2.43697		37493	328.102	10.5779	3981.31	16999.1	2.09414	2.52048										17027	446.202	1.86749	436187	0.0188249
28769	836.561	2.76103	68051.2	156264	1.19929	0.768792		28116	241.071	3.52492	11128.4	47510.9	2.09401	1.85196										40605	295.129	4.5538	11750.2	0.0188351
78649	287.135	3.85793	8429.35	19353	1.19907	0.589998		21367	284.123	1.5281	15158.4	64618.1	2.09182	2.57325										53845	137.023	3.3378	568856	0.0189013
17324	135.065	13.503	84856.4	194756	1.19858	2.42946		8935	305.134	5.81563	17472.5	74354	2.08932	3.986										42238	197.06	6.45562	12687.4	0.0190718
7781	298.114	4.56101	72013.8	165186	1.19775	3.9641		40729	287.09	3.24655	22280.3	94767.4	2.08862	2.15875										1273	228.098	5.52207	40975.5	0.0193715
27208	269.102	6.07825	7706.28	17671.4	1.19731	1.65306		26972	287.09	3.28266	22280.3	94767.4	2.08862	2.15875										50012	186.087	1.78812	15186.9	0.0193929
69205	269.102	6.0833	7706.28	17671.4	1.19731	1.65306		12411	335.12	15.7953	37746.4	160435	2.08758	4.21868										1735	115.087	15.0268	126556	0.0195246
16961	324.155	14.8619	363443	833376	1.19724	0.811262		35127	484.146	7.82554	7902.03	33554.5	2.08621	1.53061										62157	464.159	12.9756	71698.7	0.0197027
17394	280.139	4.47282	47513.4	108917	1.19682	0.516085		13963	283.128	13.0955	74739.3	316908	2.08413	3.09698										43050	371.212	16.9103	23396.6	0.0198304
5240	191.103	14.3371	673617	1.54394e+06	1.19662	2.02085		13247	196.097	8.26794	39122.5	165838	2.0837	3.16107										48376	574.191	1.53406	72284	0.0198357
14407	326.071	10.7253	21641.2	49577.9	1.19592	3.37284		40617	135.044	2.55749	25361.6	107482	2.08337	2.45463										13256	137.023	3.37127	568856	0.0199021
37016	266.15	10.7347	3532.43	8089.12	1.19532	1.60578		27122	489.191	1.73504	17043.6	72174.9	2.08227	3.89263										1766	113.035	1.40957	55483.6	0.0199096
17249	266.123	2.84466	124725	285544	1.19497	1.26573		7538	293.084	13.2468	86576.9	366263	2.08082	4.79634										29977	463.136	1.52339	56784.1	0.0200735
47846	473.163	11.4617	3926.2	8984.01	1.19422	0.85277		63423	466.192	8.33538	13445.9	56879.9	2.08075	2.70141										14754	151.039	7.52574	2.06394e+06	0.0203739
2982	303.134	1.33493	16700.5	38201	1.19372	1.66796		55960	304.09	3.37527	101179	427899	2.08037	1.83533										17233	415.159	3.34093	220583	0.0204864
14968	177.039	13.6703	279652	639546	1.19342	4.21344		15313	110.036	8.22811	54339.2	229732	2.07989	3.63777										62696	299.076	3.86205	333850	0.020733
40948	173.06	6.45086	17947.4	41021.2	1.19259	1.85888		7321	119.049	2.27206	114730	484831	2.07924	1.4091										18343	350.144	6.17913	97572.2	0.0208274
52501	405.154	3.96373	11719.7	26786.8	1.19259	2.28741		24353	165.055	2.51933	63235.8	267215	2.07919	5.16887										15331	429.175	1.8829	519547	0.0208282
46443	374.16	1.3119	14803.8	33828.5	1.19227	0.860734		71929	322.102	12.9101	24130.8	101961	2.07906	2.24529										10071	293.087	9.91249	71270.6	0.0216466
1318	120.066	13.61	292027	667129	1.19187	2.34146		10505	579.149	1.39024	497116	2.09769e+06	2.07715	2.14235										16563	152.042	1.53728	63155.3	0.021759
34788	524.208	15.0572	8245.43	18828.1	1.19122	1.22327		1405	118.081	8.6501	298912	1.26001e+06	2.07564	4.45466										17159	271.096	8.94104	1.22667e+06	0.0223214
55092	445.18	9.67071	38974	88994.4	1.1912	1.91778		74036	254.1	10.7503	17957.5	75683.1	2.07538	3.80669										20148	121.028	9.24703	71479.6	0.0225087
8406	227.07	2.08594	49382.1	112705	1.19049	1.55617		13871	178.086	3.73715	193413	815046	2.0752	2.56079										28289	331.101	14.9785	24322.1	0.022661
13103	151.039	4.89508	61396.3	140113	1.19037	1.94156		10625	267.086	1.64473	182616	769013	2.07419	2.58387										40905	341.101	2.18052	52080.7	0.0228257
52788	267.097	13.1407	19715.2	44985.1	1.19014	1.01238		6743	396.111	0.863043	72236.3	304042	2.07347	2.85968										38109	454.171	2.13055	64686.9	0.0228377
1240	244.093	6.59939	1.902e+06	4339508	1.19001	2.9101		44550	242.102	13.6056	14640	61605.8	2.07315	4.24034										40503	321.06	8.66521	55849.7	0.0231733
14719	107.049	8.23744	675012	1.54005e+06	1.19	5.45388		4312	309.097	2.27304	5929465	2.49508e+07	2.07311	1.63816										47057	275.091	6.32332	24931.3	0.0236624
46572	402.138	14.2158	26640.2	60748.9	1.18925	1.87938		5149	110.071	14.9243	701565	2.94952e+06	2.07183	4.06578										75359	571.213	8.33885	8643.71	0.024046
42960	254.102	7.19662	6459.56	14729.8	1.18923	1.85768		7656	365.083	12.5513	67693.7	284228	2.06996	4.52216										19466	221.113	13.392	67284.3	0.0241177
37080	248.124	15.724	175845	400295	1.18676	4.66828		1403	325.113	15.303	551318	2.31425e+06	2.06958	3.16733										50795	199.119	4.43102	4596.16	0.0242289
39633	464.191	15.0255	9808.12	22313.6	1.18587	2.11938		4259	365.105	12.6259	7.472e+06	3.13427e+07	2.06856	4.81882										43762	412.138	2.56512	11741.6	0.0242408
72993	524.199	2.48824	18820.3	42804.8	1.18548	1.49695		16939	740.521	4.70323	1.25032e+06	5.24428e+06	2.06845	3.5347										63355	658.255	7.01894	7518.48	0.0243583
17019	266.14	15.2541	315631	717652	1.18504	0.842835		34395	462.183	15.6879	9538.5	39982.3	2.06753	1.52656										50865	546.194	12.0017	5214.04	0.0244283
10993	409.11	9.25609	120038	272858	1.18466	1.13703		48968	455.195	9.34049	29159.3	122202	2.06724	3.3644										46769	427.15	2.50697	12538.7	0.0244663
49677	426.176	6.19662	8781.58	19957.1	1.18435	1.44252		53756	598.213	2.58701	5588.26	23407.3	2.06649	1.47836										56871	137.064	6.3936	8386.24	0.0244769
36798	310.128	0.878979	28195.8	64067	1.1841	0.865245		55788	193.05	3.81529	20796.3	87064	2.06575	4.48904										61139	316.127	1.25634	64229.2	0.0245424
24310	917.583	7.49742	279044	633961	1.1839	2.72925		37962	275.073	13.7279	9926.06	41555.4	2.06574	3.5244										42264	491.223	5.80147	12014.5	0.0245772
40982	186.055	2.51347	24434.2	55461.7	1.18259	0.920206		46191	131.049	4.15639	16523.8	69115	2.06445	4.279										17274	177.055	7.19449	183602	0.0246249
80834	264.097	1.2881	34746.8	78843.8	1.18212	2.87181		17307	551.503	2.65543	42675.2	178493	2.0644	2.73144										44134	653.187	7.93684	5762.45	0.0246501
7398	600.506	2.98647	122393	277107	1.17892	1.91706		76522	207.065	2.85717	58121.5	243034	2.06401	5.38155										63420	329.148	7.71968	6651.47	0.0246731
41727	382.094	2.2643	17991.3	40733.1	1.1789	3.48673		42045	387.106	3.85495	17114.2	71551.2	2.06379	5.4872										52488	263.103	7.56574	5466.89	0.024677
62599	387.169	0.881412	24465.5	55385.9	1.17877	0.495076		48959	394.17	8.6041	7388.44	30873	2.063	3.17965										22008	237.112	4.36052	34985.2	0.0246778
1197	112.05	4.81562	201316	455690	1.17859	3.8577		19318	291.086	2.26989	96165.6	401742	2.06268	1.3672										20550	139.039	6.49838	27296.4	0.0247839
8334	197.081	7.94912	53109	120213	1.17856	2.762		49295	526.176	15.2091	3901.76	16295.9	2.06232	1.66821										1411	429.171	2.45388	20427.5	0.024851
20000	261.073	2.61822	16866.8	38163.2	1.17799	2.6424		78632	563.194	1.5815	9025.26	37662.7	2.0611	1.32377										74895	564.228	6.34932	7136.5	0.0249182
19952	261.073	2.62793	16866.8	38163.2	1.17799	2.6424		32110	309.117	2.26168	37877.8	158048	2.06094	1.72971										68464	564.229	6.35058	7136.5	0.0249182
26467	551.213	3.98434	10613.4	24012.6	1.1779	2.69343		1375	90.055	13.2753	8.18831e+06	3.41543e+07	2.06043	3.94889										56711	199.076	5.77587	10181	0.025133
5544	337.089	9.43103	710131	1.60649e+06	1.17775	2.10983		4734	471.147	10.945	1.47705e+06	6.15895e+06	2.05997	3.83033										43793	603.19	11.5753	4370.65	0.0251541
7737	424.16	1.91492	166285	376001	1.17708	0.559515		5785	241.116	12.9161	370097	1.54296e+06	2.05972	3.32021										62993	634.211	5.59437	17985.2	0.0251745
12360	256.093	1.6835	39176	88581.8	1.17704	2.01199		16017	346.054	10.7551	11281.7	46971.7	2.05781	3.16903										48419	289.071	3.13673	42007.6	0.0252242
19994	383.095	13.3577	115074	260073	1.17635	1.49805		27183	588.228	12.0367	7775.51	32296.6	2.05437	2.35952										55088	314.094	7.21176	79020.9	0.0252804
40861	588.207	1.34521	14174.2	32031.6	1.17623	0.453705		12546	333.116	9.32305	15659.9	65040.5	2.05426	1.6653										69179	642.222	8.21668	9809.62	0.0252858
1216	112.051	6.60042	5.32571e+06	1.20255e+07	1.17505	3.04827		29265	433.168	9.00185	80398.7	333878	2.05408	4.54478										47779	614.209	9.05895	15510.3	0.0253212
22687	725.51	3.40329	76148	171780	1.17368	0.500248		4463	232.081	1.31657	1.97347e+06	8.19364e+06	2.05377	2.35914										46532	420.141	4.20286	7091.34	0.02538
23784	312.11	13.0356	96073.8	216611	1.17289	0.712137		6248	539.158	14.9426	427478	1.77431e+06	2.05333	4.99567										34843	485.182	2.30509	13622.3	0.0254959
46578	425.181	8.78923	36673.2	82632.8	1.17199	2.83013		55834	357.133	4.35935	27086.3	112362	2.05251	3.90052										32107	119.086	1.87628	176619	0.0255865
5245	798.295	1.34178	1.11628e+06	2.51423e+06	1.17142	0.650836		8904	263.087	12.5966	58979.3	244478	2.05142	3.80757										9398	493.312	3.99712	10538.1	0.0256031
7340	170.081	13.1503	200921	452240	1.17046	1.10371		33616	330.139	13.287	50257.5	208168	2.05034	6.02908										17354	109.028	2.17175	122856	0.02568
42242	343.1	12.9001	32503.2	73150.2	1.17028	1.12573		15333	365.132	12.6149	52302.6	215777	2.04458	4.43813										56026	625.207	14.1752	51746.6	0.0257449
53785	656.233	2.24846	7964.97	17903.6	1.16851	0.657557		14448	266.123	12.636	20945	86375	2.04401	1.43838										49179	169.041	7.90269	8909.96	0.0257578
4011	269.113	12.3473	15455.5	34737.8	1.16839	2.48278		4526	232.081	1.7257	2.50231e+06	1.03028e+07	2.0417	2.91989										69296	449.156	1.17797	26061.2	0.0258252
26391	321.085	1.17121	37768.7	84851	1.16774	1.96222		44939	123.065	12.4294	40437	166467	2.04149	3.9858										45067	613.224	6.36199	7119.29	0.0258296
4047	182.08	9.61571	162097	363899	1.16668	4.37874		32610	472.151	11.5574	4225.91	17395.2	2.04135	2.37131										75444	414.154	1.86081	8202.77	0.0258619
46175	267.058	1.34427	39079.5	87724	1.16656	0.589186		42524	502.249	10.4878	10373.5	42693.3	2.0411	1.90545										17317	484.181	5.28974	65280.1	0.025878
49085	269.102	6.3955	6289.4	14115.5	1.16629	1.59847		30081	305.146	14.4809	29043.3	119327	2.03864	2.80105										42631	547.144	6.9017	4565.21	0.0258858
55971	491.19	1.21007	58635.6	131571	1.16599	1.58449		34497	482.167	9.03465	19476.9	79969.7	2.03769	2.87106										52513	374.121	3.40635	57873.7	0.0259986
15880	107.053	1.33179	38759.9	86967.8	1.16592	0.764439		9476	409.167	1.63883	30391.5	124684	2.03653	1.79035										44499	431.133	5.82837	14440.3	0.0260339
51151	122.69	2.13571	27757.9	62239.8	1.16494	0.921133		10083	471.145	16.8351	43817.2	179683	2.03588	3.03163										42504	513.179	3.43335	25736.1	0.0261623
47242	150.054	10.4725	26627.6	59685.9	1.16447	3.4254		15051	158.081	3.62215	183411	751523	2.03474	2.78772										40551	467.42	3.38969	44008.1	0.0261818
57068	318.107	8.78698	10189.9	22840.1	1.16442	1.22219		46459	447.128	6.41037	2462.01	10065.5	2.03151	2.08545										41704	447.126	11.5319	5818.65	0.0263528
72688	402.2	15.3261	7600.22	17033	1.16422	1.14421		42588	308.097	10.7273	12997.5	53029.1	2.02855	2.68967										32160	489.1	7.45544	62143.8	0.0264176
37642	517.239	5.41458	44292.5	99011.8	1.16054	0.833419		21545	311.077	12.9353	1.8347e+06	7476776	2.02687	3.97564										16234	70.0652	13.0741	82312.9	0.0264985
37551	588.227	10.938	5353.23	11963.6	1.16017	2.05052		20430	607.159	9.56137	13316.3	54160.7	2.02405	4.01027										32103	288.055	15.6681	156180	0.0265667
36229	286.108	1.23617	28904	64567.4	1.15954	1.68506		18335	416.212	11.0369	14871	60475.4	2.02385	1.41598										55984	339.085	7.1563	6775.67	0.026599
51204	286.108	1.25248	28904	64567.4	1.15954	1.68506		37910	416.212	11.0384	14871	60475.4	2.02385	1.41598										45057	760.285	9.11087	22455.6	0.0265993
967	118.065	1.33319	4.09916e+06	9.15686e+06	1.15953	1.02753		70830	312.165	10.6349	4143.24	16848.6	2.02379	3.17461										19834	169.05	1.60941	208299	0.0266987
39748	359.17	4.17616	8971.47	20039.1	1.1594	2.95159		16213	348.129	8.24066	18983.2	77128.8	2.02255	2.4577										41253	215.071	6.48549	8047.21	0.0267637
39473	593.163	9.87509	71887.3	160464	1.15844	2.36426		15825	189.039	0.866653	20307.5	82447.4	2.02146	2.20386										46176	654.217	1.8737	9729.03	0.0267802
10248	193.086	10.8826	15467.7	34524.9	1.15838	4.18877		6415	652.19	15.3599	153085	620842	2.0199	6.47765										43246	346.125	13.4716	28168.9	0.0269149
13217	366.139	0.878615	62789.5	140085	1.15771	2.03972		48640	430.156	3.031	73176.3	296656	2.01934	3.98146										49078	404.17	1.93219	7911.46	0.0269359
4949	211.133	1.0766	553378	1.23393e+06	1.15693	2.38212		42949	575.229	14.9533	29913.6	121147	2.01789	3.3461										50037	480.171	11.4813	4478.83	0.0269827
56506	387.119	8.96479	23678.2	52796.7	1.15689	1.24054		17155	271.093	1.55483	70359.4	284800	2.01714	2.76828										6627	95.0491	0.842302	204259	0.0269939
37130	296.117	13.3463	10757.3	23960	1.15531	1.25929		1282	176.139	8.65056	2.72952e+06	1.10467e+07	2.01689	3.64146										51258	488.099	3.48909	26505	0.0270829
5241	367.121	13.3319	1.08299e+06	2.41176e+06	1.15507	3.48622		14641	299.111	3.92475	605850	2.45055e+06	2.01607	3.59746										49000	399.154	1.26285	20969.9	0.0270954
11051	400.145	1.20639	29571.4	65839.8	1.15476	2.95108		14553	583.219	2.3382	14827.5	59971	2.01599	3.03681										46889	402.114	8.44556	10658.6	0.027167
1643	282.119	11.5212	12226.8	27222.3	1.15474	3.53372		41765	458.165	2.34679	35320.4	142673	2.01414	2.87215										44952	578.216	16.4767	6262.71	0.0272401
67568	365.133	9.25824	5940.69	13220.3	1.15405	0.198334		17998	458.161	10.9628	9922.26	40060.7	2.01345	2.75079										74645	659.208	6.43089	5600.38	0.0273102
40735	217.034	0.81999	45126.6	100397	1.15367	2.07093		4534	321.115	11.1077	3.12384e+06	1.26099e+07	2.01317	2.75719										38055	138.055	1.75131	50835	0.0274644
5447	148.043	11.9999	659151	1.46596e+06	1.15317	1.50933		10472	400.145	15.9092	261175	1.05425e+06	2.01313	3.58332										44690	203.15	9.53673	7784.49	0.0275182
2397	171.076	15.1473	55286.4	122922	1.15275	4.00855		28501	351.152	9.6554	6844.68	27624.6	2.0129	1.42083										2231	138.054	10.966	75717.2	0.0276188
1795	121.028	0.86352	111340	247518	1.15257	1.66718		67865	328.099	13.6383	6285.62	25351.9	2.01196	2.26428										23954	231.064	8.95409	50291.5	0.027637
5130	219.134	12.8918	774373	1.72095e+06	1.1521	3.45888		12790	305.145	14.513	29612.3	119327	2.01065	2.79534										20679	343.102	6.31157	17202.9	0.0278158
52546	551.187	7.11759	11417.2	25368.8	1.15185	0.9362		4613	326.049	13.6832	970602	3.91011e+06	2.01026	6.10935										66649	503.116	6.35894	6326.87	0.0278347
9304	442.207	1.92329	43684.2	97059.4	1.15175	0.996618		26812	634.203	13.6461	10099.4	40678.2	2.00999	2.69828										63301	451.161	7.72518	8172.24	0.0278692
20323	425.144	2.51273	12681	28172.5	1.15162	1.03328		40826	159.08	2.17811	12151.6	48837.8	2.00685	1.54802										69654	429.165	0.851125	18914.4	0.0279298
8470	304.1	14.3932	51695.6	114848	1.15162	0.551451		48421	365.166	15.6153	10824	43491.6	2.0065	2.54934										17516	121.028	8.75424	94257.5	0.0280025
6790	322.149	14.6465	224246	497755	1.15035	3.51322		50800	365.166	15.6153	10824	43491.6	2.0065	2.54934										48613	578.186	1.51397	27810.9	0.0280207
26433	314.144	8.52817	30841.6	68448.3	1.15014	2.60636		77213	365.166	15.6279	10824	43491.6	2.0065	2.54934										62626	337.212	1.56728	29434.5	0.0280322
18741	301.105	1.73699	83645.3	185415	1.1484	1.41875		1256	132.065	13.1659	1.34219e+06	5.38688e+06	2.00486	2.08582										21806	608.145	9.12665	27528.6	0.0282183
16960	337.089	9.51455	591802	1.31183e+06	1.1484	1.77726		6652	436.181	6.07867	290259	1.16275e+06	2.00213	2.11931										40528	305.065	6.40318	56818	0.0283495
5039	227.128	9.2983	300400	665672	1.14792	2.52724																		44892	273.095	13.613	12381.7	0.0285132
26626	298.091	0.892197	48532.2	107537	1.14781	1.91121																		17195	271.09	10.8026	145044	0.0285225
7042	191.103	14.8232	111258	246508	1.14772	4.29427																		40754	495.452	3.3838	40571.4	0.0285516
8000	292.102	14.4524	105191	232969	1.14712	0.983424																		72314	928.612	1.12734	52493.6	0.0287622
1896	113.048	6.60321	63477.9	140581	1.14707	2.8534																		17606	265.103	15.6615	73590.1	0.029044
27955	470.13	2.57847	216727	479969	1.14707	1.26605																		1206	112.05	5.50912	194054	0.0291013
52384	435.183	12.1704	15312	33904.3	1.14681	3.04894																		50023	979.251	14.5712	8444.59	0.029196
3148	265.074	9.31666	172673	382217	1.14635	1.08418																		48460	591.259	1.09693	17043.2	0.0292141
6694	282.118	14.4049	173103	383054	1.14592	0.589166																		44640	457.133	7.54252	5131.87	0.0293856
10779	247.133	1.99528	85405.2	188961	1.14569	2.6071																		50386	468.171	6.08844	5481.98	0.029504
5285	245.081	2.1323	795231	1.75926e+06	1.14552	1.13726																		24553	328.063	9.20544	107462	0.029544
41478	271.144	0.802731	51738	114325	1.14384	2.42772																		13679	279.144	9.00953	46070.4	0.0297307
6917	266.123	2.61448	169417	374247	1.14341	0.97864																		42822	293.149	4.43162	11322.3	0.0298248
23747	266.123	2.59753	169417	374247	1.14341	0.97864																		61435	505.076	6.37024	5749.34	0.0299322
1223	132.077	13.6512	54990.7	121444	1.14304	0.873063																		62307	300.13	10.7015	4949.67	0.0302064
6902	229.118	15.6673	131222	289726	1.14268	3.07228																		53314	553.168	3.97195	12710.2	0.0304328
49064	602.208	7.79048	1711.59	3778.98	1.14266	0.312952																		48745	501.166	1.16696	27381.4	0.0304632
15156	225.076	9.63807	131626	290601	1.14259	1.31699																		42147	99.0805	9.02737	37508.9	0.0304801
51345	225.076	9.64745	131626	290601	1.14259	1.31699																		43548	360.119	8.25345	9848.48	0.0306034
11971	357.133	2.10265	250447	552824	1.14232	2.49233																		61089	352.113	1.40636	23822.7	0.0307684
46132	357.133	2.1126	250447	552824	1.14232	2.49233																		1882	251.102	0.883727	35255.2	0.0308033
26456	294.145	11.5096	12096.8	26683.7	1.14133	0.664041																		44374	527.15	8.92392	14163.8	0.030872
16371	341.135	3.97708	16761.8	36969.9	1.14118	2.08529																		48262	477.166	15.9451	8592.35	0.0311556
42941	298.138	14.1289	47304.4	104262	1.14016	5.08515																		44307	617.229	7.07483	6753.53	0.0311751
1550	267.074	1.33894	175467	386545	1.13943	0.962562																		53332	473.224	8.88613	7962.88	0.0312987
40810	193.086	1.84421	126338	278191	1.13879	3.20792																		1959	207.076	1.79325	18416.8	0.0313637
73774	416.18	8.25139	6985.47	15378.2	1.13846	0.871069																		24819	267.086	6.5422	59424.9	0.03137
35500	454.17	7.75228	9844.62	21672	1.13843	3.3592																		51837	957.55	2.81888	30021	0.0314685
5399	286.153	13.1685	347126	764133	1.13836	0.69095																		27938	313.091	1.51491	714014	0.0315359
7243	311.217	5.96622	155567	342289	1.13767	2.65819																		63706	321.181	1.76685	12797.7	0.031679
25992	344.098	4.13439	8635.89	18998.9	1.1375	1.71607																		48618	590.186	1.21878	29086.9	0.0317457
6444	349.11	13.4582	103719	228112	1.13706	3.30357																		41670	385.306	1.3061	30816.5	0.0318846
52826	298.092	3.57875	23290.2	51207.9	1.13665	1.44792																		57490	606.218	3.68265	25289.2	0.0321683
41648	411.186	6.32203	19351.4	42543	1.13648	3.31414																		9654	301.165	2.40261	45491.5	0.0322848
8654	323.074	9.19402	51616.5	113449	1.13614	2.15605																		34539	155.081	2.49958	53607.7	0.0323485
4822	796.59	0.865568	894604	1.96588e+06	1.13586	4.60771																		62866	376.164	0.871641	47037.1	0.0325541
1705	215.055	0.863357	116118	255082	1.13537	1.58281																		66739	293.121	6.8489	5494.67	0.0326458
41653	422.133	0.889085	19146	42016	1.13389	1.13542																		55695	319.161	16.4146	7226.63	0.0326547
14422	536.437	1.00921	16476.6	36151.7	1.13364	0.741055																		48953	470.202	13.0061	14159.5	0.03283
15252	352.122	0.857849	99600.1	218503	1.13343	2.01029																		22751	441.332	8.88876	107682	0.0328999
5461	177.055	2.48734	1.30297e+06	2.8564e+06	1.13239	0.95483																		44575	559.099	8.85802	10752.1	0.0330094
11744	206.102	14.391	2.91309e+06	6.38457e+06	1.13204	1.68338																		41626	1045.36	5.74707	14630.1	0.033049
41746	321.06	9.28143	24203.4	53043.9	1.13197	2.98305																		42416	488.176	2.34093	9053.92	0.0331828
48548	147.044	7.02062	14372.5	31493.8	1.13175	1.55156																		2091	70.0652	15.0296	62409.8	0.0332274
7235	449.192	1.33944	178008	390017	1.1316	0.643691																		43381	488.176	8.55164	7069.89	0.033503
41286	260.092	1.67641	16775.1	36699.7	1.12944	1.03272																		55790	869.556	0.852915	17544.2	0.0335454
51154	123.4	2.13467	28732.6	62857.6	1.1294	0.851972																		66629	416.141	8.25908	11172.6	0.0335698
5239	138.061	9.32643	706557	1.54451e+06	1.12828	1.17106																		41083	212.128	3.17405	37218.6	0.033637
17304	356.118	13.6683	105076	229692	1.12826	3.91364																		41644	420.186	4.91527	40806.2	0.0338196
60092	501.082	4.49423	1392.89	3044.69	1.12822	0.306838																		2131	416.18	9.73833	5811.61	0.0338453
11049	199.108	13.2012	75116.5	164195	1.1282	2.11378																		40753	499.229	3.64533	18022.8	0.0341164
63282	336.144	0.908171	20680.6	45197.1	1.12795	0.977191																		10235	306.118	15.7299	39065.1	0.0342244
10736	390.154	1.34402	147512	322383	1.12794	0.759528																		50191	773.224	11.4917	5796.3	0.0344783
49917	463.098	11.0343	19546.6	42718.1	1.12793	1.538																		48338	321.06	8.63532	53411.9	0.0349429
51925	312.155	12.562	12148.8	26546.6	1.12771	2.31191																		62852	495.149	3.3709	49763.2	0.0352121
8355	106.038	2.13728	53785.1	117428	1.1265	1.08417																		42188	420.154	4.15082	11078.3	0.0354703
30705	607.188	13.5041	17927	39104.1	1.12518	2.53903																		67213	258.087	3.71093	29444.2	0.0355318
27348	234.114	0.881513	98542.1	214932	1.12507	1.04358																		43274	422.165	8.33889	11115.6	0.0356374
5704	781.268	1.34124	748727	1.63305e+06	1.12506	0.637222																		8151	340.078	8.95732	469119	0.0356936
9469	192.087	12.3084	30031.7	65492.8	1.12485	1.37975																		43486	588.197	10.7952	3725.01	0.0357589
42793	416.175	13.3382	23939.1	52192.5	1.12447	1.66997																		1504	164.071	8.91564	20092.8	0.035769
25192	431.189	12.8397	263824	575189	1.12446	1.6473																		52338	257.102	12.0714	18898.8	0.0358137
46494	418.17	2.41619	19182.9	41822	1.12444	2.29754																		68251	496.166	5.24164	203624	0.0359984
5156	225.1	10.1248	675491	1.47269e+06	1.12444	3.70473																		17629	136.076	3.66204	97963.5	0.0363275
9068	439.142	13.9276	30176.8	65763.6	1.12385	4.19777																		69234	545.165	2.01284	11722.1	0.0363983
57447	716.24	3.16509	5922.81	12888.7	1.12175	0.308325																		42087	357.144	1.18154	37668.8	0.0364074
10424	319.1	13.4427	513055	1.11607e+06	1.12125	1.353																		69169	612.212	8.25329	14436.2	0.0364473
20056	295.102	3.53555	31014.6	67406.5	1.11994	2.7077																		21905	469.109	9.14622	71272.6	0.0367094
12339	272.124	12.9263	63077.3	137039	1.11939	1.01631																		40611	121.028	6.78163	38158.6	0.036729
72475	272.124	12.9263	63077.3	137039	1.11939	1.01631																		29755	333.093	13.9041	10954.3	0.0367591
41185	293.14	1.41312	44834.2	97335.8	1.11837	1.7078																		27291	151.039	1.49248	777508	0.0368877
6787	195.102	0.800292	345811	750754	1.11836	4.21231																		60272	480.207	10.73	5150.39	0.0373325
59500	282.119	11.472	12548.4	27222.3	1.11729	3.42217																		46212	119.086	1.79002	156572	0.0373346
40930	263.103	2.10843	8009.1	17374.1	1.11722	1.3351																		35183	231.145	15.8692	33620.1	0.0373822
7453	355.284	6.64417	61079.3	132401	1.11616	3.21238																		50343	468.131	13.8284	11115.1	0.0374176
25096	307.168	9.60553	284579	615387	1.11266	2.22446																		18815	127.039	2.21125	95169.1	0.0375729
42347	109.052	4.48934	1396.04	3018.69	1.11258	0.304943																		45144	304.113	6.31216	5910.41	0.0375844
42628	419.155	8.74614	18427	39842.6	1.11249	0.69943																		1307	535.194	6.50422	8630.78	0.0377173
2666	325.107	1.24802	501821	1.08502e+06	1.11248	2.21073																		40520	221.092	2.33553	14023.7	0.037871
15042	535.196	0.87042	332266	718140	1.11193	1.57873																		42219	251.081	0.855211	29042	0.0379624
32808	283.263	5.70814	11111.5	24000.6	1.11102	1.29289																		50954	558.218	10.4112	4371.59	0.0380746
2619	133.061	13.1231	163806	353708	1.11057	2.9986																		78523	405.118	14.7529	8252.38	0.0383857
40843	302.087	9.5578	21138.3	45608.1	1.10943	1.60965																		43778	267.123	1.83583	24276.2	0.0384704
1673	266.074	6.61355	61587.5	132827	1.10883	2.67695																		39529	204.134	13.5713	46413.5	0.0385232
28725	116.071	8.41532	120792	260450	1.10849	2.02088																		60037	254.138	2.76214	133317	0.0386871
12096	163.06	14.8718	112440	242358	1.10799	3.36395																		52205	435.14	12.8796	20421.2	0.0388487
2792	284.101	6.38823	3830.92	8256.71	1.10787	1.62724																		48438	870.376	2.26738	29858.3	0.0388859
1939	210.11	6.06492	1.11311e+06	2.39825e+06	1.10738	3.49803																		47117	164.107	1.64803	66293.1	0.0391525
37191	343.117	2.16999	43488.8	93624.4	1.10624	4.26096																		69493	267.097	13.6156	19248.6	0.039386
61047	424.194	2.12897	36745.6	79093.8	1.10599	1.2209																		19890	111.044	2.19599	107940	0.0394134
43464	463.158	10.9647	8957.04	19275.9	1.1057	0.375765																		20051	188.128	5.34666	42685	0.0396954
47035	256.129	1.60467	33534	72080	1.10398	1.40513																		73996	780.252	12.9726	11473.3	0.039709
6141	293.084	12.484	342803	736490	1.10329	4.09084																		34485	458.169	0.836267	44647.7	0.0400865
7442	314.087	1.16637	168431	361536	1.10199	0.725771																		41132	692.254	6.93988	6891.91	0.0401132
40779	105.038	1.3398	71019.4	152394	1.10152	0.755381																		32469	598.191	1.74228	20904.1	0.0401915
5712	218.113	15.8604	397149	852106	1.10135	5.76682																		42506	313.161	14.2278	18717.6	0.0404791
33621	275.087	5.71954	12374.9	26550.9	1.10135	1.62415																		55945	574.191	1.24551	50336.8	0.040522
25551	499.169	7.16253	88088.4	188977	1.10118	2.89011																		55743	295.081	7.26902	150824	0.0405939
5598	130.086	7.98768	947157	2.03132e+06	1.10075	2.8172																		20130	376.147	14.9143	11562.4	0.0406216
13344	1000.73	1.85023	43001.2	92142.1	1.09948	1.37239																		37235	244.154	3.68688	29163.9	0.0406705
62873	303.074	0.849632	50230.3	107627	1.09941	2.96732																		28929	481.133	2.13506	37880.4	0.04069
35258	463.157	2.56828	18254.8	39081.6	1.09822	0.470747																		51318	375.118	1.15579	21664.8	0.0407764
33289	214.071	7.32982	16333.6	34966	1.09811	1.94673																		69600	407.122	8.04077	17206.6	0.0408656
12711	283.081	2.58191	30444.8	65139.5	1.09734	1.13772																		43540	320.076	2.65608	22464.2	0.0408795
1016	267.086	2.12109	144756	309659	1.09706	1.17448																		71391	279.101	6.79201	5646.23	0.0408962
16425	314.144	8.55434	30940.5	66170.3	1.09669	2.60703																		70694	367.168	0.893201	28827.4	0.0418799
7586	285.097	2.13801	86681.8	185301	1.09607	1.10395																		54860	381.108	1.2732	28440.8	0.0419846
29872	103.087	11.9224	148563	317329	1.0949	2.31592																		69538	392.133	5.56279	23224.6	0.0420491
60601	284.079	15.5703	22657.4	48390.2	1.09473	3.78036																		34831	241.072	1.76583	15033	0.0422608
15175	186.076	9.59378	128227	273730	1.09406	2.0817																		64842	339.136	12.3467	18670.9	0.0425696
39190	153.06	11.983	6093.19	13007	1.09402	1.52389																		50246	374.145	8.73209	74722.2	0.04277
4303	792.56	1.11216	5.18994e+06	1.10787e+07	1.094	4.64843																		33738	387.151	14.8482	7353.68	0.0428948
41382	299.091	8.786	27098.5	57804.2	1.09296	0.380223																		32431	351.153	9.64178	27624.6	0.0429168
13723	119.049	6.62214	17145.1	36566.6	1.09273	3.77548																		42956	443.155	9.27817	11287.3	0.0430998
39016	358.122	15.9534	44049	93888.4	1.09184	2.98897																		3076	204.087	13.6901	3.64239e+06	0.0432576
6952	86.0601	8.89223	122185	260427	1.09181	1.22069																		40773	585.157	1.51539	38426	0.0441026
6073	123.044	3.38086	310301	661297	1.09163	1.96345																		40899	186.055	1.96617	25715.1	0.0441557
6938	170.081	13.2455	224664	478760	1.09153	1.12273																		41529	264.097	13.0258	14910.2	0.0447803
15497	168.065	15.2747	61726.9	131528	1.0914	2.16292																		59015	238.079	13.5902	24539.1	0.0448849
29175	267.134	14.663	351071	747419	1.09016	0.776595																		18276	178.088	8.93801	33087.1	0.044956
22126	267.086	1.3403	2.03058e+07	4.32259e+07	1.09	0.601741																		27095	349.23	16.9023	18943.1	0.0450141
6399	123.044	3.49453	308023	655566	1.0897	1.81992																		53807	347.124	2.07796	9371.62	0.0452515
6778	296.134	15.7451	257206	547383	1.08963	2.47471																		43854	355.102	6.17268	8359.51	0.0454769
26803	259.081	9.59524	13048.4	27769.1	1.08961	0.785822																		49783	481.132	10.7697	5356.85	0.0455709
41228	308.148	3.4321	25380.3	54007.7	1.08946	0.896831																		15153	222.097	13.587	1.2999e+06	0.04566
38537	313.154	5.91014	9367.77	19919.7	1.08842	0.890659																		13547	449.181	8.94469	64702.9	0.0460283
29301	444.164	2.29777	95385.2	202771	1.08802	1.46998																		35364	163.039	7.87471	19682.4	0.0462488
48661	317.145	9.24458	15749.9	33462.6	1.0872	0.921376																		48550	467.117	10.2382	5573.65	0.0464769
57517	278.139	0.882592	16702.9	35477.2	1.0868	0.71043																		5754	149.132	0.807991	699356	0.0465427
55889	423.116	1.26232	61174.4	129919	1.08662	1.3201																		28922	425.18	2.27098	25904.1	0.0466595
8093	394.17	7.94227	67278.7	142838	1.08616	3.64736																		49089	273.076	0.928518	21802.7	0.0468784
18262	268.149	7.91303	19582.9	41575.4	1.08613	1.07941																		27838	327.155	6.35484	15415.3	0.0470143
41863	556.203	6.11384	9056.7	19214.9	1.08517	1.78526																		46223	219.174	1.82208	96297.6	0.0470227
3878	120.066	8.91366	169071	358652	1.08496	1.19704																		45630	125.071	3.21343	139182	0.047423
40499	179.081	0.899146	26115.7	55397	1.08489	2.72957																		48579	349.185	1.79637	24210.8	0.0474527
22327	499.126	9.15849	71633.6	151911	1.08452	0.69637																		64949	388.148	8.25206	15047.5	0.0474761
52949	250.107	4.43354	5978.24	12677.1	1.08443	1.32708																		62214	217.128	13.2679	31042.2	0.0476072
44062	254.082	1.76206	6638	14075.9	1.08441	0.519377																		49896	281.247	6.24106	10910.5	0.0482731
9417	269.111	10.787	46247.1	97991.5	1.08329	0.830133																		46101	442.17	6.58885	9794.2	0.0485776
13643	471.148	8.19002	19823.1	41993.7	1.08299	2.96042																		72712	582.204	1.53684	149595	0.0486168
5521	397.11	12.38	710250	1.5042e+06	1.0826	4.6668																		17682	266.138	9.1977	100388	0.0486521
41681	397.11	12.3824	710250	1.5042e+06	1.0826	4.6668																		48471	485.106	9.33497	22349.1	0.049082
13216	296.17	17.1898	85709.9	181482	1.08229	2.28921																		41786	332.112	2.98106	140805	0.0492419
59971	137.06	8.02294	56672	119982	1.08211	1.19666																		42568	572.213	1.76455	10683.4	0.0493206
5948	351.252	1.14298	167087	353487	1.08106	0.854075																		17177	277.104	1.50895	151010	0.049333
41094	328.126	0.88738	185480	392353	1.08089	2.42853																		51153	847.335	2.26029	20781.8	0.0495894
40618	456.186	2.61822	27033.2	57090.8	1.07852	0.649897																		56308	281.114	5.9353	11759.2	0.0497088
949	123.044	2.13162	2.08285e+07	4.39701e+07	1.07796	1.03094																		38996	271.081	9.02064	570558	0.0497649
1898	271.115	2.9036	232384	490558	1.07791	4.0346																		16450	121.028	6.50366	37549	0.0498835
10551	306.279	2.60424	554419	1.16986e+06	1.07729	1.97958
29954	225.087	10.1221	18251.4	38499.4	1.07683	0.961553
2756	312.155	15.239	248876	524910	1.07664	1.1632
55083	335.16	1.61252	14902.8	31430.1	1.07657	2.62597
60147	337.138	1.21369	42403.8	89407.7	1.07621	0.387937
3712	247.14	14.729	457661	964853	1.07603	1.02253
27942	328.139	3.11999	232094	488870	1.07474	1.91579
8491	235.096	2.58018	93955.3	197862	1.07445	1.66536
10149	210.076	3.76032	26971.9	56784	1.07403	4.63939
40485	107.049	6.45716	322331	678546	1.0739	2.20426
38178	264.144	1.13081	30417.6	64017.9	1.07357	1.56779
9783	551.161	12.8812	22854.5	48086.4	1.07316	2.02054
17593	314.087	0.857965	40831.9	85892.3	1.07283	1.29163
12860	364.127	11.8418	25458.8	53549.1	1.0727	0.540421
27471	425.18	1.92225	32583.6	68533.2	1.07266	0.720189
4464	509.147	13.1232	4.42557e+06	9.30762e+06	1.07255	1.72515
48711	738.506	4.0325	437109	919147	1.0723	3.19456
41594	313.09	8.92252	92975.9	195351	1.07114	2.03148
42904	419.155	8.31078	26869	56450.9	1.07106	3.21827
40496	328.092	6.42682	6248.22	13122.1	1.07048	0.314518
6498	200.055	0.868387	199060	417492	1.06854	2.56958
10184	131.049	6.43653	19315.1	40457.5	1.06667	1.96362
4989	335.258	1.11049	973114	2.03709e+06	1.06583	4.30542
42913	464.158	6.84483	15895.5	33274.9	1.06581	1.29483
10109	893.586	6.45852	21272.7	44525.6	1.06564	2.54326
17152	319.1	13.4942	533358	1.11607e+06	1.06526	1.3083
41585	113.06	2.8091	66671.2	139503	1.06516	1.04227
8451	170.058	0.881554	45729.3	95604.8	1.06396	1.50895
27765	253.082	8.77779	8851.26	18498.7	1.06347	1.84102
6969	391.139	3.58925	159429	333009	1.06265	1.74938
39483	402.175	5.76249	103859	216821	1.06188	2.80862
40917	858.536	3.48952	121431	253472	1.06169	3.11667
23037	259.081	3.74102	27268.3	56917.4	1.06164	2.35574
6369	346.149	1.63574	324289	676595	1.06101	2.80699
40715	226.107	2.62803	39051.6	81433.8	1.06025	3.31887
29335	250.128	2.06346	40320.1	84032.3	1.05944	1.20822
7597	130.044	15.8608	70736.5	147393	1.05914	2.85916
14887	253.555	9.08418	2.38567e+06	4.96676e+06	1.05791	0.376446
10137	248.113	13.6688	66953.9	139389	1.05788	0.70967
7963	275.135	16.5073	88731.1	184703	1.05769	1.96287
24424	123.039	2.13175	155314	323034	1.0565	1.02123
18890	283.083	9.23546	199362	414639	1.05647	0.782214
13287	1000.73	1.41859	35976.3	74817.1	1.05632	1.44094
9380	613.259	7.81002	27309.3	56789.5	1.05623	1.3034
60781	329.126	9.3033	5989.8	12450.9	1.05567	0.387046
62731	362.123	1.27578	5243.17	10893.4	1.05494	0.281648
51745	435.146	15.8643	54855.1	113951	1.05471	2.2921
17089	302.121	13.2167	174145	361675	1.05441	0.616261
38949	302.121	13.2255	174145	361675	1.05441	0.616261
15713	213.091	7.81512	39017.2	81014.3	1.05407	1.21614
5788	216.123	1.58131	568548	1.18051e+06	1.05406	3.2667
20642	816.577	4.46189	4875.39	10113.9	1.05275	0.893346
7303	304.161	15.2314	161737	335517	1.05274	3.43884
958	424.16	2.13526	5.57577e+06	1.15654e+07	1.05257	1.08814
12957	434.187	14.8755	468366	971132	1.05203	2.14133
29260	91.0542	5.6993	160937	333607	1.05166	1.86219
35031	314.097	11.6461	7722.39	16003.2	1.05124	3.42345
41101	344.123	2.12202	11094.3	22986.8	1.05099	2.62325
4416	158.081	1.27007	3.4395e+06	7.12322e+06	1.05033	1.686
23121	257.113	13.2045	24562.4	50836.2	1.0494	1.14271
43709	544.203	12.8436	30958.1	64061.5	1.04914	2.76497
17335	288.119	3.6851	46666.7	96566.7	1.04913	1.69625
18061	315.105	11.5985	16963.9	35093.7	1.04874	1.32325
13176	107.045	1.33271	47225.8	97668.4	1.04832	0.71233
6794	134.081	14.6128	217860	450422	1.04787	2.65227
12340	185.092	1.84126	54325.7	112305	1.04772	2.41783
80775	122.06	1.17772	98594.2	203755	1.04726	0.879093
40502	122.06	1.18644	98594.2	203755	1.04726	0.879093
17852	325.065	12.0017	14623.3	30197	1.04614	1.09996
42809	400.145	16.0283	62575.6	129105	1.04487	4.19102
26257	280.103	15.5513	67089.1	138392	1.04461	1.16668
10778	137.06	9.58231	128041	264003	1.04394	2.79376
41731	419.154	6.44786	7516.11	15493.5	1.04361	1.76943
2286	153.055	1.24825	809283	1.66798e+06	1.04338	2.24898
4692	270.082	13.1298	1.99809e+06	4.11742e+06	1.04312	3.20786
45591	270.082	13.1339	1.99809e+06	4.11742e+06	1.04312	3.20786
46312	308.134	2.48115	45487.1	93664.4	1.04204	1.38793
51503	328.15	4.4769	1986.53	4089.03	1.04151	0.282306
16803	213.091	9.84049	15886.3	32695.2	1.0413	2.98304
5508	181.086	1.16044	921899	1.89611e+06	1.04036	2.24391
40581	89.0386	1.96835	25339.5	52110.7	1.04019	1.0303
19328	537.212	1.7493	62111.1	127714	1.04	2.64305
73826	363.142	13.6835	2556.83	5254.22	1.03912	0.281361
42034	302.112	1.57507	16356.2	33598.4	1.03855	2.98296
54296	109.055	17.3203	3240.12	6654.47	1.03828	0.277404
40789	390.107	1.88849	14579.5	29942.9	1.03827	2.27946
7634	250.092	15.0333	119111	244609	1.03818	0.909197
15526	250.128	8.14947	76271.3	156595	1.03783	1.10038
6201	240.123	0.863356	245057	502890	1.03713	0.969628
5537	295.19	0.80873	672361	1.37879e+06	1.0361	2.90107
25255	145.043	3.57688	89586.5	183702	1.03601	3.74071
9721	572.233	9.84621	29782.5	61036	1.03519	1.79373
19526	296.133	8.50785	18566.4	38012	1.03376	2.98644
19910	187.075	3.56412	82414.2	168671	1.03325	3.01423
52864	279.077	6.45914	6841.31	13998	1.03288	0.657408
1996	133.032	10.4148	1.73213e+06	3.54393e+06	1.0328	4.08772
49434	468.194	10.9952	25493.9	52121.8	1.03174	1.00008
23203	554.208	0.854388	117004	239109	1.03111	1.69287
43617	285.097	6.26862	5322.64	10876.4	1.03099	1.79643
8527	303.137	13.7215	52454.4	107181	1.03092	2.63965
6431	177.055	1.97519	270597	552895	1.03086	0.922617
12306	252.108	13.2439	66529	135891	1.03039	1.5693
14115	295.113	13.3498	99888.9	203934	1.02971	1.30925
17873	231.066	0.900761	47356.4	96613.3	1.02866	0.592732
6187	86.0601	11.9181	391117	797892	1.02859	2.39808
5457	395.116	13.6916	587273	1.19782e+06	1.02831	1.95028
8563	367.149	12.6557	28519.2	58151	1.02787	0.515391
16013	317.085	10.991	36111	73586.5	1.02701	4.68199
56054	521.202	4.61869	6661.13	13564.7	1.02602	1.40368
45875	307.081	2.10725	4968.36	10112.6	1.02531	0.491299
78076	391.138	8.77707	7841.63	15957.4	1.025	0.495843
8286	201.087	15.9047	34343.8	69881	1.02485	4.03892
26401	201.087	15.9171	34343.8	69881	1.02485	4.03892
63421	355.113	15.6824	1805.74	3673.13	1.02442	0.277726
4823	277.18	0.812495	2.09117e+06	4.25333e+06	1.02428	2.61849
14157	375.143	3.69444	51559.4	104859	1.02414	3.60642
40676	231.05	0.832878	56905.6	115713	1.02391	2.0809
64044	513.175	1.48061	38724	78713.7	1.02339	0.317281
53883	363.138	1.48367	43896.4	89180.1	1.02262	1.9421
30121	300.097	11.0512	19409.7	39424.9	1.02233	2.42417
17846	263.126	2.22553	42630.1	86552.4	1.0217	0.898089
7374	342.155	14.2108	57559.3	116855	1.0216	1.96883
16343	268.129	12.5656	22800.5	46272.7	1.0211	1.13811
37178	370.129	1.17582	75716.6	153654	1.021	1.5919
34684	487.142	11.9646	10529.5	21359.1	1.02042	1.39321
56258	539.192	1.66104	8030.71	16288.9	1.02029	1.51619
1571	150.058	10.4115	4.34424e+06	8.81082e+06	1.02017	3.81861
48448	333.176	13.2193	9259.44	18777.5	1.02001	0.753744
14836	314.181	2.45626	340018	689307	1.01953	3.28699
26018	226.071	8.62688	11911.6	24136.5	1.01885	1.49594
41532	382.15	1.3598	9982.1	20211.3	1.01775	1.31072
17942	302.134	12.8208	16145.7	32688.5	1.01763	1.39138
18124	263.074	9.34433	25192.5	50980.6	1.01695	2.21199
4329	439.142	14.8745	5.179e+06	1.04786e+07	1.01669	2.53627
48531	464.11	14.2196	258262	522494	1.01658	2.52695
15091	464.11	14.2405	258262	522494	1.01658	2.52695
12947	255.107	14.8747	432018	873426	1.01559	2.45466
46162	432.109	1.95206	7578.92	15311.2	1.01452	1.31041
6020	342.14	3.5838	458584	926287	1.01427	3.92591
67239	336.108	1.21916	17649.6	35649.5	1.01424	1.03328
69228	336.108	1.22466	17649.6	35649.5	1.01424	1.03328
40858	404.122	1.30127	38985.8	78708.3	1.01357	2.13916
62942	357.188	11.2173	43449.9	87691.8	1.01309	2.36683
13406	202.107	13.4158	45461.5	91741.4	1.01293	2.83651
16377	174.076	6.40468	28337.9	57171.1	1.01255	2.89699
58234	246.096	12.6797	30204.3	60931	1.01242	0.519923
7352	304.139	0.846117	150832	304076	1.01149	0.869887
12994	209.081	3.53695	425321	857363	1.01135	3.19527
12163	258.112	2.55149	66827.9	134550	1.00962	0.793391
16173	500.249	1.96475	18691	37624.9	1.00934	1.06614
24623	309.117	6.88911	27384.2	54978.3	1.00552	2.33267
4444	427.137	9.31175	1.13085e+06	2.26998e+06	1.00527	0.98266
40711	89.0386	2.51583	34933.5	70112.5	1.00506	0.920212
29830	388.148	1.24576	357278	717047	1.00502	1.94813
11894	266.107	15.2142	329523	661335	1.005	0.695886
41930	137.06	7.97865	76568.3	153637	1.00471	2.72999
40607	955.54	0.810203	30688	61571.9	1.0046	1.00106
73903	380.134	1.5845	3650.36	7319.87	1.00378	0.268556
16103	295.102	3.70556	29107.1	58365.9	1.00376	1.49795
43706	355.116	8.53159	1964.93	3939.59	1.00357	0.257075
6298	417.16	14.8749	298761	598953	1.00345	2.18154
42457	858.536	3.37344	54828.8	109888	1.00303	1.18188
30907	339.092	16.1143	85261.1	170854	1.00281	2.80775
15673	371.112	2.51104	37155	74454.2	1.0028	1.11609
2735	152.054	10.4122	205285	411198	1.0022	3.94231
18393	540.208	4.07524	10365	20756.1	1.00182	3.05461
26281	183.086	13.351	60849	121849	1.00179	1.37788
63103	230.113	14.2456	58840.6	117699	1.00021	2.59728
20113	99.0805	6.33818	50471.9	100791	0.997818	3.28477
4391	317.099	3.52494	3.1559e+06	6302135	0.997788	3.39361
41861	328.127	1.67114	26692.6	53277.7	0.99709	3.27534
15469	291.119	1.58599	58241.3	116199	0.996481	1.38362
6109	95.0492	2.1278	434723	867215	0.996294	0.996932
59211	204.087	12.3814	43804.8	87379.2	0.996199	1.90783
44164	253.082	1.23668	79603.4	158711	0.9955	2.61208
42360	490.193	2.49666	11206.4	22317.9	0.993881	1.09605
19185	841.548	2.80571	368004	732495	0.993097	0.521905
57057	558.218	10.8496	8433.73	16784.5	0.99289	2.37716
15779	281.102	3.68509	47309.7	94088.9	0.991887	2.21526
7509	323.153	12.2108	37806.3	75188.6	0.991886	0.808532
25578	323.154	12.2592	37806.3	75188.6	0.991886	0.808532
60738	361.074	11.5285	2544.45	5052.73	0.98971	0.3088
43226	321.111	7.8305	1588.32	3153.25	0.98934	0.265131
4543	249.076	1.34307	3.31972e+06	6.58921e+06	0.989045	0.706199
10692	197.081	3.20117	102138	202715	0.988931	1.31383
51103	309.096	6.60071	27716.4	55004.1	0.988799	1.3001
25948	318.1	12.9609	16290.7	32328.5	0.988759	1.53557
30035	299.076	7.38682	82023.4	162730	0.988377	2.41439
38263	357.124	13.6745	16628.3	32980.6	0.987973	0.686611
1558	125.022	13.7479	22337.9	44255.7	0.98637	0.853307
15271	581.215	2.81102	113080	223997	0.986129	1.90012
4956	148.043	14.2386	941343	1.86445e+06	0.985961	1.51281
45827	337.122	12.2964	4303.5	8514.21	0.984362	0.476603
19791	803.25	1.34605	76306.6	150891	0.983629	0.660276
9723	360.129	11.9893	17588.1	34770.8	0.983276	2.57535
7219	264.108	14.418	98510.7	194712	0.982993	0.556322
6406	200.092	9.62227	241482	477069	0.982285	4.4525
31246	294.154	15.7025	11840.5	23388.9	0.9821	1.14616
2542	228.086	5.61959	18830.1	37189.3	0.981849	1.36739
52712	309.118	13.0996	35443.2	69987.6	0.98159	0.677971
27340	238.144	1.2354	292433	577301	0.981219	1.63999
16824	375.141	6.59431	16781	33127.7	0.981209	3.36422
51422	254.112	14.6413	39637.2	78244.8	0.98114	1.64424
57481	285.108	1.28536	224927	443944	0.98092	1.51231
6705	285.108	1.30175	224927	443944	0.98092	1.51231
60151	440.155	7.02589	5637.65	11124.7	0.980597	0.938711
42623	440.155	7.03685	5637.65	11124.7	0.980597	0.938711
31574	339.107	8.64159	8768.4	17296.3	0.980079	0.892922
20855	152.071	13.2181	138551	273290	0.980014	1.30697
58429	381.165	4.0489	10501	20705.5	0.979492	3.15644
20913	317.182	15.4643	128913	254153	0.979304	4.70545
69326	167.07	6.24917	23565.6	46447.8	0.978925	5.17401
41129	467.156	8.66685	9819.39	19342.6	0.978078	0.850212
46468	382.093	3.70633	21679.2	42704.1	0.978066	2.05919
952	105.033	1.34621	10244964	2.01797e+07	0.977993	0.708568
8981	191.07	8.31035	36788.8	72455.9	0.977836	3.2094
10582	521.334	5.50933	646160	1.27231e+06	0.977486	0.502309
40486	331.165	1.12308	3615.06	7118.13	0.977478	0.169941
4706	315.084	3.67741	1.44223e+06	2.83959e+06	0.977377	3.08514
4647	179.143	1.12171	1.83481e+06	3.61251e+06	0.977371	2.44604
32748	410.171	1.24641	182284	358836	0.977135	0.618041
41178	449.213	5.73094	24598.6	48412.8	0.976811	2.06022
2580	171.076	15.86	131099	258003	0.976733	2.51247
4542	223.096	3.64804	2.4708e+06	4.86099e+06	0.976272	4.03918
49165	365.113	0.890438	10780	21199.2	0.975651	0.272267
42048	572.233	9.36316	2523.62	4961.97	0.975419	0.1696
80206	124.047	1.9429	71197.9	139927	0.974768	0.680954
6763	151.039	13.1188	207937	408530	0.974295	1.95767
7242	344.133	14.1767	86831.9	170580	0.97415	2.06342
55839	398.192	7.25742	14800.3	29074.6	0.974127	1.04636
40825	335.258	6.75838	29848.6	58635.2	0.974103	3.37693
15389	353.084	13.3392	102683	201614	0.973396	3.76363
8847	147.044	8.22251	42632.3	83664	0.97266	1.18393
13596	416.112	15.8357	13829.6	27137.1	0.972514	0.833274
21636	413.121	3.3157	52632.7	103176	0.971078	0.384819
7154	294.102	12.8874	182459	357521	0.97046	0.848108
56248	498.177	1.38981	4781.21	9366.52	0.970136	0.313454
37474	405.118	7.27049	9265.09	18150.5	0.970129	1.49928
16728	259.075	6.23462	15190.8	29757.5	0.970058	2.68246
56722	336.165	1.776	54375.4	106496	0.969774	1.605
50856	327.108	6.32075	8717.64	17073.3	0.969733	1.07063
5689	551.205	2.76792	494144	967735	0.969681	2.87966
5714	261.133	3.50771	561533	1.09934e+06	0.969199	3.89995
3592	541.158	9.05792	116445	227954	0.969096	1.14174
54810	619.193	2.86769	25602.6	50105	0.968664	0.639474
26221	321.081	16.1141	246987	483259	0.968364	4.27033
6622	207.065	9.64911	119949	234670	0.968217	1.12768
15674	181.049	3.63639	69109.7	135171	0.967827	1.99826
18151	437.144	1.5493	9709.23	18984.6	0.9674	0.815908
48730	470.129	9.04371	11795.3	23056.6	0.966967	0.369218
6051	250.092	3.53689	246418	481435	0.966231	1.54183
42100	240.105	8.91887	12013.6	23466.3	0.965917	1.51324
13037	249.075	2.13217	94254.3	184080	0.965699	0.983946
22872	242.077	10.6793	45926.4	89694.3	0.965691	1.88319
4436	243.098	6.18302	3.19834e+06	6245935	0.965594	1.78759
4747	504.192	13.1199	2.0076e+06	3.92018e+06	0.965446	1.3122
11785	337.089	10.8118	1.27346e+06	2.48599e+06	0.965063	1.87074
33060	295.092	15.1289	13818.5	26972.1	0.96487	2.40381
21576	148.054	15.8612	197868	386092	0.964404	2.71854
37748	431.168	10.4601	8960.73	17479.8	0.963998	3.12863
5555	231.065	1.34373	895132	1.74423e+06	0.962421	0.667683
1203	127.05	1.55407	200279	390074	0.961739	2.55426
51102	346.128	1.19944	14347.4	27942.7	0.961679	0.781809
62750	133.065	2.10421	62930.6	122547	0.961499	2.2571
9193	235.096	5.7649	48278.2	94003.4	0.961342	2.29482
4400	79.0543	3.60435	3.87036e+06	7.53277e+06	0.960711	4.45431
46612	298.092	3.63861	23163	45075.5	0.960519	1.0312
4285	241.107	3.64918	6.63988e+06	1.29165e+07	0.959988	4.3973
18674	615.495	2.96665	194294	377908	0.959799	2.83281
19933	280.139	3.73868	62235.7	121018	0.959411	1.10644
370	299.988	17.3425	3.85236e+06	7.48627e+06	0.958507	1.38093
49359	517.132	11.7094	7130.79	13850	0.957753	0.680282
39900	551.158	11.6249	6253.48	12141.3	0.957186	1.96811
49177	374.126	13.6617	1968.76	3821.08	0.956689	0.255881
53716	328.126	1.17842	215819	418682	0.956033	2.06167
57522	219.113	2.72961	43769.6	84904.1	0.955903	2.27885
15358	355.117	3.58724	120040	232612	0.954409	1.34776
56484	482.182	1.1768	3956.99	7667.02	0.954261	0.166083
7866	279.143	6.70402	61576.5	119291	0.954037	4.12899
6052	337.273	1.10976	393227	761769	0.953992	3.22473
4696	387.143	1.24311	1.64003e+06	3.17695e+06	0.953915	1.88299
41025	657.217	1.34618	42248.8	81830.7	0.95373	0.493325
13898	205.086	0.812457	838757	1.62452e+06	0.953686	2.77603
955	107.049	1.34012	6.08354e+06	1.17717e+07	0.952337	0.77206
18137	490.176	16.558	31953.2	61809.1	0.95186	2.55663
27546	472.149	8.97304	20102.2	38859.1	0.950898	0.649562
27490	472.148	8.99592	20102.2	38859.1	0.950898	0.649562
32573	467.117	6.38742	10040.2	19399.8	0.950255	1.29423
15931	549.158	12.8487	95702.1	184851	0.94974	2.53039
8524	122.07	13.3039	46966.7	90683.4	0.9492	2.6059
5116	263.074	12.8835	946881	1.82705e+06	0.948261	1.50156
4904	302.076	9.16604	1.21629e+06	2.34653e+06	0.948037	0.6307
48792	279.144	5.797	23867.9	46031.5	0.947549	3.42088
6655	227.128	9.56754	80159.5	154513	0.946784	2.16669
15393	281.067	8.86523	162953	313842	0.945583	0.943385
6173	220.081	1.74162	241678	465419	0.945441	2.6177
64500	450.151	8.62843	7822.63	15064	0.945376	0.438417
4230	277.128	3.6478	1.01846e+07	1.96115e+07	0.945302	3.50643
1813	325.112	14.0118	81371.3	156658	0.945026	1.98038
10289	346.31	1.16806	118479	228068	0.944834	0.395433
38309	318.129	8.63464	13239.8	25459.6	0.943327	1.39849
40874	470.238	2.2851	93780.5	180295	0.942996	0.902738
4157	294.155	3.64655	23226951	44648072	0.942798	3.50921
61087	106.04	2.13153	36558.8	70270	0.94269	1.04356
9294	389.122	1.29884	36023.4	69234.7	0.94256	1.00795
7699	395.367	1.52885	53398.9	102573	0.941766	1.47234
5966	261.144	15.1108	291302	559144	0.940704	3.97443
17357	215.07	3.55899	70379.6	135089	0.940683	1.31863
62771	131.034	15.859	99753.2	191452	0.940545	3.01036
4909	374.129	16.1141	1.47973e+06	2.83944e+06	0.94027	3.13534
18347	330.13	8.62005	13067.4	25070.9	0.940038	1.39731
53822	281.148	3.48137	1.47075e+06	2.82047e+06	0.939381	5.10913
4158	97.0648	3.64811	2.40221e+07	46064287	0.939287	4.16826
[truncated: 6,685 more rows]

## Sheet: QsuB5XylemBottom
Dataset S4. List of differentially abundant features in QsuB poplar (HILIC positive mode).
unchanged:10507								increased:48								decreased:50								new:154						Depleted:114
feature ID	feature m/z	feature retention time	MeanWT	MeanQsuB5XB	Log2FC	-Log10(p-value)		feature ID	feature m/z	feature retention time	MeanWT	MeanQsuB5XB	Log2FC	-Log10(p-value)		feature ID	feature m/z	feature retention time	MeanWT	MeanQsuB5XB	Log2FC	-Log10(p-value)		feature ID	feature m/z	feature retention time	MeanQsuB5XB	Pvalue		feature ID	feature m/z	feature retention time	meanWT	Pvalue
4133	134.081	3.24097	387935	2.99023e+07	6.2683	0.822717		14776	485.126	14.7866	1872.86	78112.9	5.38225	5.43529		18160	377.145	16.0614	35607.9	2440.06	-3.86721	1.61706		14716	480.171	14.8016	85017.3	3.02344e-07		54185	416.166	6.68137	5290.62	6.2025e-06
6294	360.362	1.08447	430700	1.07051e+07	4.63547	0.466855		14951	480.171	14.6216	2024.37	75380.3	5.21864	3.29139		69771	330.166	12.8963	15661.2	1675.08	-3.2249	1.47779		14863	449.129	15.2568	37155	3.92443e-07		68812	207.088	8.40397	7836.07	4.52493e-05
5318	360.362	0.860796	1.03841e+06	2.42097e+07	4.54314	0.470806		14778	487.142	13.2108	2506.04	60268.6	4.58792	3.01915		40491	359.16	1.12408	28974.6	3119.08	-3.2156	1.32374		14745	354.056	13.1665	95252.6	4.56957e-07		37452	304.115	14.1134	20292	8.37533e-05
4659	332.331	1.10455	1.41861e+06	2.7439e+07	4.27367	0.470336		12924	487.085	10.5151	20423.4	472716	4.53268	2.70248		33832	356.149	1.17489	19883.2	2214.28	-3.16664	1.33008		14751	480.171	8.64336	22709.3	1.82461e-06		40929	405.18	0.86712	57909.2	8.57384e-05
4401	332.331	0.861344	3.07685e+06	5.9388e+07	4.27065	0.47126		63008	365.17	1.2133	2320.64	33493.3	3.85128	2.89811		20552	339.118	14.0293	28951.4	3502.81	-3.04705	1.68468		21617	501.121	15.8564	19145.2	2.63761e-06		43781	357.062	11.6706	5899.57	9.36398e-05
10281	388.393	0.83813	129412	2.44895e+06	4.24212	0.473098		15069	295.102	10.5231	1025.99	12019.8	3.55032	2.94971		38382	320.145	12.9041	11580	1650.94	-2.81027	2.02859		19823	602.207	14.1081	18545.8	3.03692e-06		46216	235.069	11.1236	5105.25	0.00024363
19271	285.109	8.61348	4872.49	62264.3	3.67568	0.568902		15005	449.129	10.5542	1185.82	13557.1	3.51509	2.55256		31654	320.162	15.4505	11312	1657.3	-2.77095	1.85606		4656	466.155	15.2538	2.15168e+06	5.26064e-06		43685	367.139	8.41026	10377.5	0.000548195
10288	388.393	1.01715	77556.6	931222	3.5858	0.448957		11373	537.194	15.6744	1822.91	19076.3	3.38747	2.66588		10443	295.165	14.6185	7.3421e+06	1.09072e+06	-2.75091	1.38536		14914	495.149	6.52298	11009.2	7.00934e-06		1831	214.086	2.72729	106397	0.000762355
4785	116.071	3.27787	107369	986644	3.19996	0.810571		59541	351.096	5.88316	1655.47	16861.6	3.34843	3.04024		6218	234.097	16.5788	1.75471e+06	265958	-2.72196	1.70917		14694	608.144	13.6489	35043.6	8.15665e-06		54836	208.097	2.02019	19310.8	0.00150135
10289	346.31	1.16806	118479	972190	3.03661	0.468544		16987	683.178	12.4885	1901.75	18777.9	3.30363	3.15471		20393	285.128	15.4388	15720.1	2410.26	-2.70535	2.38819		57172	480.145	15.6369	6849.59	1.05876e-05		36996	285.108	9.61954	13735.3	0.00294723
10285	346.31	0.862898	173309	1.30527e+06	2.91293	0.455001		10268	496.166	12.1677	1544.68	14880.8	3.26808	3.35113		37092	292.15	16.5793	108887	16880.2	-2.68944	1.54819		15083	515.137	15.0193	12645.1	1.09181e-05		16715	171.076	11.5639	20859	0.00303581
49741	341.113	8.8	4664.35	34054.5	2.8681	0.391949		15471	343.102	2.59939	2331.85	21571.7	3.20959	3.24505		37968	313.101	16.8601	12331.1	1923.47	-2.68052	2.65303		19796	602.208	14.7405	17244.5	1.25548e-05		12457	210.112	11.5085	46996.7	0.00410298
24501	364.122	13.6849	13353.4	96735.2	2.85683	0.865281		17151	265.071	8.24291	1453.79	13303.5	3.19391	2.22586		26736	428.137	1.21535	27749.5	4422.86	-2.64941	2.36701		25069	116.537	15.2507	20988.4	1.60136e-05		51710	243.117	12.8476	16715.2	0.00436838
10298	348.325	1.24418	76433.5	536866	2.81228	0.452128		14667	295.102	15.238	10954.1	95727.2	3.12746	3.60802		54889	260.103	2.24013	11597.5	1856.84	-2.64289	2.55892		77960	609.146	13.6466	10705.4	2.77684e-05		12861	241.118	10.4683	20397	0.00468692
10294	374.341	0.85993	90151.7	624847	2.79307	0.468958		33025	540.168	8.47594	1985.55	17315	3.12442	2.09174		63175	364.197	16.4549	8614.4	1457.01	-2.56374	2.03579		5859	441.19	4.99028	431490	3.15723e-05		38334	251.102	14.6033	28023.1	0.00499716
10323	374.341	1.14515	49447.6	340262	2.78267	0.46113		15820	510.181	8.75607	1150.23	9406.74	3.03177	2.46536		33431	356.145	14.4169	151667	25928.4	-2.54831	1.32586		6314	155.034	15.2359	328718	3.53563e-05		14795	164.074	16.9814	212650	0.00644792
76523	433.14	0.887605	3620.39	24744.3	2.77288	0.691022		29214	225.039	4.18465	2481.89	17393.8	2.80906	2.22408		29851	363.13	15.9797	29574.7	5098.53	-2.53621	1.6642		48563	802.221	10.7473	7632.54	3.98563e-05		20454	349.134	15.5196	23503.6	0.00680131
10329	366.288	0.954859	50597.2	308536	2.60831	0.452739		14636	510.181	10.5218	13625.7	94158.2	2.78876	2.20495		11770	284.124	15.7898	1798810	320081	-2.49054	1.5748		58960	135.063	2.68359	22846.9	4.0416e-05		14232	207.135	8.86426	25143.7	0.00828521
63537	295.103	10.3647	981.943	5888.12	2.58409	0.643859		14904	553.206	6.52854	1421.49	9813.51	2.78736	2.73111		18775	315.155	15.9153	107505	19543.8	-2.45962	2.17195		4609	496.166	15.6822	2.22769e+06	4.63256e-05		12476	241.154	3.74877	42326.4	0.00853251
26931	353.101	2.16915	5327.75	29088.5	2.44885	0.897312		17106	526.177	15.4186	3694.13	25245.4	2.77271	3.71603		12407	303.129	16.2595	74242.1	13554.9	-2.45343	1.61601		46128	313.092	2.5924	179236	5.28481e-05		40735	217.034	0.81999	45126.6	0.00872846
24525	412.217	3.47829	5955.79	32262	2.43747	1.04172		14915	353.11	12.51	2525.02	17079.1	2.75787	2.77531		75329	335.101	9.26025	56427.3	10631.2	-2.40808	2.5214		14608	313.092	2.59794	179236	5.28481e-05		42095	223.108	8.05212	10297.3	0.00889913
10295	348.325	0.8555	113355	606610	2.41993	0.423115		15696	480.171	9.52419	2320.15	14159.1	2.60944	2.01248		28219	261.156	14.7829	13041	2545.58	-2.35699	1.95184		14630	317.086	15.2546	162296	5.71708e-05		26722	314.144	13.8172	25718.5	0.00890985
54983	619.19	7.0056	965.06	5025.55	2.38059	0.944443		4253	404.191	1.16048	1.00485e+06	5.66325e+06	2.49465	1.52299		61097	311.134	14.6849	11909.8	2350.67	-2.34101	1.93356		15213	266.033	8.0636	13784.9	6.11632e-05		36980	208.097	13.0805	18337.6	0.00992402
60822	431.155	10.582	912.855	4697.35	2.36339	1.06982		14999	705.16	12.5442	9546.98	53674.1	2.49111	2.46005		33364	320.171	12.8272	8644.91	1709.37	-2.33838	1.81539		49598	351.096	6.06763	16963.5	8.53445e-05		21438	409.17	14.5918	15656.5	0.0107162
58387	300.122	0.897058	4844.54	24581.6	2.34315	1.03832		15422	480.171	9.61437	2320.15	12607.4	2.44199	1.94825		34577	381.146	0.926212	15552.4	3075.44	-2.33827	1.94136		14764	517.095	15.6873	187790	8.602e-05		44664	254.122	9.67427	6631.72	0.0109565
1544	422.143	2.58724	2633.58	13198.3	2.32526	0.824773		46816	251.117	1.80611	2693.96	14562.3	2.43444	2.27525		58162	312.107	6.30522	6358.37	1257.95	-2.33758	1.79181		20360	435.165	13.6407	28434	9.21409e-05		54603	232.093	16.1547	15780.8	0.0111117
29833	526.227	1.19554	6059.05	30029.3	2.30921	0.486783		5864	798.571	4.62022	89366.1	480404	2.42645	2.13605		42560	296.102	6.54518	6666.99	1329.77	-2.32586	1.82364		13281	169.041	2.68897	44304.4	0.000109413		64073	208.107	13.6055	19512.3	0.0112162
70707	793.28	1.38326	2058.55	9940.81	2.27173	0.613197		4192	208.133	1.13769	2.15177e+06	1.11733e+07	2.37645	1.51314		5779	248.113	16.7661	3.14613e+06	627689	-2.32546	1.56641		14600	317.086	15.6747	366862	0.000127082		30241	332.17	8.58017	8439.61	0.0113196
66448	403.146	5.78058	1868.04	8881.23	2.24923	1.10476		6334	404.191	2.03309	34220.9	174095	2.34693	1.38099		43995	376.125	4.28561	8153.67	1663.4	-2.29331	1.83879		14705	388.069	14.1224	80365.7	0.000132586		44306	388.13	8.5048	13402.2	0.0115258
11063	445.113	12.9398	5325.64	25150.8	2.23957	1.06912		25144	307.081	3.24714	13665.9	68649.3	2.32867	1.92482		44392	338.133	15.0873	20314.7	4146.21	-2.29266	1.44674		4632	471.111	15.2505	2.46917e+06	0.000174746		1558	125.022	13.7479	22337.9	0.0124552
14681	371.112	2.1697	34186.4	160117	2.22763	0.781335		17006	496.166	14.8726	2683.73	13241.1	2.30272	1.65344		73725	238.107	3.14159	34170.3	7023.72	-2.28244	1.93393		4493	501.121	15.6869	3.00936e+06	0.000176028		2910	239.102	1.94273	32819.3	0.0148479
70978	414.097	15.8815	2188.95	10091.9	2.20489	0.961835		15096	301.092	8.27648	2085.35	10171.7	2.2862	1.96448		7666	171.065	0.854137	656941	135750	-2.27481	1.82243		6891	339.068	13.6539	150763	0.000205753		18454	342.143	1.87127	22621	0.0152553
51328	390.154	1.12416	16107.9	73166.8	2.18342	1.25623		17453	315.107	6.89986	1070.77	5175.18	2.27296	1.93615		56021	273.088	1.24306	24360.1	5054.45	-2.26889	2.03605		8547	466.155	10.5344	47570.4	0.000243543		2328	239.103	8.898	17488.8	0.0162239
40574	456.186	3.62403	3359.07	15169.6	2.17505	0.978065		41228	308.148	3.4321	25380.3	122190	2.26734	1.69675		43780	389.157	5.65946	15919.5	3353.07	-2.24725	1.71202		10446	758.194	15.2428	430695	0.0002444		75462	343.152	14.8923	65063.7	0.0166834
38649	153.07	2.17783	4438.13	19839.2	2.16033	0.750662		60614	377.144	13.5115	1934.54	8945.77	2.20921	1.89119		41575	388.171	1.96235	12792.7	2700.67	-2.24392	1.93948		9038	331.102	12.3395	44287.5	0.000277408		10226	343.152	14.9369	65063.7	0.0166834
49187	333.176	8.8564	1168.38	5216.22	2.1585	0.449139		4604	404.191	1.60762	305011	1.38777e+06	2.18584	1.50165		33810	363.155	15.7872	15220.5	3255.8	-2.22494	2.89454		21587	558.217	9.82566	12660.2	0.00029267		41909	194.092	13.2798	10797	0.0173272
40710	483.197	2.06234	2716.7	11958.6	2.13812	0.968744		9754	331.102	8.28062	5923.12	26868.2	2.18147	2.2701		56206	549.203	2.62658	15049.5	3228.23	-2.2209	1.6026		5878	155.034	15.6944	544789	0.000307306		25629	275.056	9.55319	58320.4	0.018653
58267	483.197	2.07029	2716.7	11958.6	2.13812	0.968744		43353	333.166	13.5869	1980.82	8940.48	2.17426	1.74281		30266	283.081	7.88692	5885.7	1298.67	-2.18018	1.80794		15054	510.182	15.0144	11883.3	0.000311697		34797	215.07	9.8196	12169.2	0.0201655
52619	434.192	8.97894	1117.87	4833.1	2.1122	0.31676		14610	226.017	13.0764	64680.9	289954	2.16441	2.64047		11799	319.15	15.9711	1.34245e+06	298625	-2.16846	1.892		14638	480.171	8.26081	58755.3	0.00036856		49211	333.176	15.9014	110228	0.0201812
41005	638.221	0.854672	5427.81	23437.4	2.11037	0.395477		7024	155.034	13.1277	32115.2	139244	2.11629	1.78541		20708	314.134	15.8456	577047	128693	-2.16476	1.63908		66272	354.087	2.69884	59113.7	0.00036866		8624	213.064	14.0027	68196.9	0.0212159
4476	326.378	0.857746	943196	4.03481e+06	2.09687	0.576		14873	494.187	6.87586	5029.91	21802.3	2.11587	2.75417		41089	412.14	1.95036	13533.4	3048.8	-2.1502	1.61491		7931	269.044	4.59156	54851.5	0.000383015		4011	269.113	12.3473	15455.5	0.0213622
51322	333.145	7.51678	1832.62	7799.91	2.08955	0.817515		48354	332.106	2.6984	20951.4	90572.3	2.11202	3.65236		20784	285.144	15.7407	627328	144631	-2.11684	1.33484		14633	410.051	14.1308	72602.6	0.000383798		10982	180.102	7.07191	76656.3	0.0213897
32168	866.305	6.74544	1888.78	8014.14	2.08509	0.525505		982	169.049	2.688	1.56891e+06	6.64005e+06	2.08143	3.45263		41920	325.117	1.18619	39057.9	9089.88	-2.10328	1.54393		76634	386.125	2.13601	8736.69	0.00038997		30836	132.102	10.7018	140004	0.0225524
41526	432.187	1.71198	6798.97	28509.4	2.06805	0.916219		18211	247.06	1.93539	3059.7	12496.6	2.03007	1.36424		52787	374.124	13.9524	47781.8	11209.2	-2.09178	1.77376		79350	435.165	13.6069	28434	0.000408807		59846	377.181	15.4045	17419.3	0.0226714
41309	604.222	2.16174	1653.93	6879.83	2.05647	0.89783		5423	331.102	2.6904	156022	632073	2.01834	3.37562		33437	331.149	16.2346	182139	42858.9	-2.08738	1.97586		14739	354.055	13.6751	36962.8	0.000446649		31582	239.139	12.903	25124.4	0.0235082
49174	309.133	9.59042	1124.99	4629.41	2.04092	0.859914		46498	380.077	3.72811	5067.11	20448.2	2.01274	1.439		62596	248.129	0.863589	74956.9	17760	-2.07743	2.04431		6090	353.084	2.68389	360198	0.00049233		20542	260.124	11.4476	13362.6	0.0236215
69138	398.178	0.851148	7203.77	29532.4	2.03548	0.860472		6026	238.144	1.51216	80469.4	324081	2.00984	2.1524		18811	358.16	15.9716	95243.8	22658.3	-2.07159	1.61469		14835	607.163	14.1076	86632.8	0.000504167		43306	355.15	1.68925	11755	0.0241351
45487	297.107	13.6575	1582.97	6370.88	2.00886	0.907749		24411	361.113	2.57599	4967.85	19966.9	2.00692	1.62459		33395	298.14	15.5074	147794	36240.2	-2.02792	1.42072		15176	485.126	8.25489	11240.9	0.00057528		57288	302.085	11.4162	4024.92	0.0243913
13117	265.07	2.16733	11095.7	44370.6	1.9996	0.75375										40497	253.118	1.89214	96316.9	23665.8	-2.02499	2.12438		8834	334.113	15.2665	54257.5	0.000632507		55777	365.077	1.54069	7239.04	0.0244829
7994	409.169	9.23202	7392.31	29293.9	1.9865	0.697054										44786	292.116	11.4553	30713.4	7599.21	-2.01495	1.63758		8852	287.076	10.5269	35440.6	0.000668033		53169	400.172	15.9896	7698.18	0.0245783
6537	427.136	9.4703	99971.8	394250	1.97952	0.795179																		15260	355.043	13.6517	15155.7	0.000671907		39311	415.134	15.7048	5354.87	0.0249232
17454	347.096	13.5758	11714.9	45708.2	1.96411	4.52292																		13048	487.085	15.2512	132654	0.000680538		66237	319.15	4.59673	13812.7	0.024968
46470	360.118	1.26084	8420.65	32265.5	1.93799	1.44008																		13046	365.112	8.3222	216097	0.000709475		52926	315.12	15.0115	77519.6	0.0250907
26583	407.166	5.6926	7426.69	28389	1.93454	2.29487																		19742	361.091	3.35182	32452.3	0.00072751		56515	255.145	13.975	9999.71	0.0251344
1342	151.061	2.89534	7422.34	28178.1	1.92463	0.537801																		15028	683.179	2.71625	16562.3	0.000758002		2792	284.101	6.38823	3830.92	0.0252069
59672	341.123	15.9546	2948.71	11176.5	1.92231	1.47163																		14846	479.141	15.6971	26393.6	0.000792469		69928	308.084	9.53416	93388	0.0254955
45913	196.069	12.6047	1291.6	4828.99	1.90257	1.43819																		14618	500.249	8.87083	46437.3	0.000852004		20983	364.134	15.956	9808.36	0.0254995
15452	511.16	1.15667	8185.53	30602	1.90248	0.701554																		15037	226.017	16.8668	15899.6	0.00124217		65788	276.144	10.7442	2937.1	0.0256052
43761	585.23	7.26099	4560.18	16916.8	1.89129	0.808556																		7886	111.044	15.7146	77354.5	0.00124528		61051	238.119	8.29693	9196.56	0.0256345
41672	398.202	3.87701	2760.99	10213.4	1.88721	0.828097																		14853	110.036	12.3207	8606.83	0.00125689		33682	331.149	2.59409	37843.8	0.0256495
13862	366.211	3.51472	35830.3	131994	1.88122	0.618751																		19730	366.116	8.04225	65879	0.00131706		1463	551.259	1.02303	14048.8	0.0257581
10373	1036.8	3.39171	95997.2	348307	1.85929	0.837499																		9351	125.06	12.3297	34311.2	0.00151274		52948	318.133	3.29466	22030.6	0.0258522
14642	110.036	2.68182	31837	115107	1.8542	3.52681																		28365	432.186	3.36064	33878.1	0.00152559		21262	320.134	9.62524	22948.4	0.0264096
66268	552.173	6.62477	2570.76	9255.05	1.84805	1.73535																		26964	405.118	3.78259	14743.7	0.00155573		52013	358.14	8.86376	3472.88	0.0267101
677	304.299	0.862376	2.36738e+06	8.50286e+06	1.84465	0.467793																		12922	365.112	8.01836	482654	0.00162905		49020	388.123	13.9835	14020.4	0.0268896
40530	359.16	0.882542	3206.56	11474	1.83927	0.433106																		21609	345.055	10.7935	12218.3	0.00178671		32591	344.145	14.3107	9243.08	0.0269525
46190	414.177	1.63779	2479.25	8858.67	1.83719	0.810009																		8756	334.113	13.1529	58315.6	0.00184904		16213	348.129	8.24066	18983.2	0.0279228
17481	524.198	15.656	3301.75	11754.4	1.8319	1.58318																		7592	169.05	10.7317	97030.7	0.00186663		33559	275.09	9.40768	53822.1	0.0280597
15250	553.205	6.79804	1421.49	5014.76	1.81877	1.30421																		24236	365.112	8.09938	487574	0.0018951		33401	289.114	16.3492	39270.5	0.0282116
53756	598.213	2.58701	5588.26	19700.8	1.81779	1.12511																		5955	365.112	8.03586	487574	0.00192036		71483	344.181	5.76226	8678.72	0.0282364
40486	331.165	1.12308	3615.06	12722	1.81523	0.685691																		7032	169.049	8.28426	180800	0.00199008		37410	314.135	9.6037	6135.55	0.0289164
14780	215.07	2.16071	28522.6	99917.5	1.80863	0.698923																		6338	169.05	12.3378	354398	0.00206872		63576	284.16	16.4312	4919.42	0.0291949
40667	89.0386	3.62419	3425.51	11977.3	1.80591	0.758606																		14248	134.06	15.7032	31147	0.00222401		14314	276.119	13.1614	31394.1	0.0297368
5354	214.068	9.32127	166568	582077	1.8051	0.968694																		15189	299.076	15.2539	17322.1	0.00228134		72905	240.098	13.6267	5316.35	0.0298407
17016	437.143	3.28876	6778.31	23616.7	1.80081	0.721243																		17789	239.102	13.6499	20144.7	0.00249975		72720	324.119	2.85267	21152.7	0.0300393
67421	444.158	3.73554	4204.75	14566.7	1.79258	0.727852																		14985	251.055	10.5172	16169.7	0.00310019		18938	324.129	14.0766	41987.2	0.0300472
32959	468.115	2.92512	45274.7	156805	1.79219	0.941565																		48677	358.059	13.5249	16957.3	0.00335525		63563	362.123	5.94104	5128.12	0.0307717
6204	348.128	2.6982	85134.4	293511	1.7856	3.93087																		9669	331.102	10.7366	28270.2	0.00385263		43777	336.155	8.12514	6124.13	0.0308737
41722	556.228	3.70264	6607.75	22736.6	1.78279	1.38826																		7329	177.091	0.841721	129344	0.00389298		40360	191.106	12.6614	35149.1	0.0315122
19783	258.076	0.811642	3683.46	12524.3	1.76559	0.281076																		14931	526.301	6.95412	9126.93	0.00392962		33256	328.138	16.0504	12879.5	0.0319444
42876	418.183	12.4115	1019.06	3443.8	1.75676	0.459462																		13392	125.06	8.2764	28441.1	0.00409954		27324	355.131	1.24359	18273	0.032197
16691	503.191	4.59873	2075.64	6929.56	1.73921	0.68478																		11569	366.116	8.18525	41978.1	0.0041486		67156	244.133	0.863052	8137.08	0.0322787
52572	848.332	2.20981	2249.51	7502.25	1.73772	0.722389																		50692	290.15	8.03941	14058.4	0.00427771		40628	340.091	6.13574	37759.7	0.0324387
4583	151.039	2.68384	705717	2.35302e+06	1.73735	2.80099																		44892	273.095	13.613	13500.8	0.00448474		17215	521.199	5.50077	25049.9	0.0327476
17052	458.166	3.51041	18969.8	63168.2	1.73549	0.960411																		61072	601.256	9.40282	14155.7	0.00473164		12670	254.101	15.4283	26752.2	0.0329553
28138	344.145	12.5223	2130.41	7078.12	1.73224	0.434883																		44078	594.239	9.41606	16183.1	0.00485584		67865	328.099	13.6383	6285.62	0.0336038
60507	493.131	11.5863	2295.31	7589.81	1.72537	1.06639																		6627	95.0491	0.842302	199007	0.00498294		33539	216.051	9.25801	133183	0.0343517
63283	493.131	11.6044	2295.31	7589.81	1.72537	1.06639																		62708	422.18	2.22	11697.8	0.00518652		41042	398.146	0.808275	30569.6	0.0347369
5414	125.06	2.68541	209720	691272	1.72079	2.94652																		42273	169.122	0.809232	377585	0.00542231		45980	355.15	16.6355	16578.7	0.0351264
42208	277.118	0.849116	2574.5	8485.67	1.72074	0.27588																		17084	153.127	1.04362	263130	0.00642525		13727	159.076	8.35077	21469.3	0.0352944
68459	299.171	9.01505	1164.21	3824.48	1.71592	0.484032																		20116	257.128	0.813062	32511.7	0.00662		26495	434.167	9.01261	16733.2	0.0373064
26992	283.081	8.24245	1444.87	4746.21	1.71584	0.755974																		14781	299.076	15.6821	39749.8	0.0066217		38141	293.134	15.7211	25840.2	0.0375051
53897	440.159	0.902499	13616.6	44703.7	1.71503	1.82359																		14708	325.113	15.733	65574.2	0.00693413		22442	335.12	14.5395	22644.2	0.0377017
4480	304.099	9.31394	687698	2.24348e+06	1.70589	1.02292																		14634	317.086	13.1613	49333.6	0.00749417		22716	817.618	3.56185	14035.5	0.0379844
19734	425.144	2.17017	14313.3	46611.5	1.70333	0.719896																		14788	369.058	2.70015	75878.2	0.00813713		26978	429.094	3.31674	110108	0.0381168
72986	333.141	10.868	2136.74	6958.15	1.70329	1.05939																		13768	331.102	8.64322	11274.8	0.00995753		34351	432.212	9.49127	20561.1	0.041523
13185	376.159	15.6708	16671.3	54259.7	1.70251	2.4992																		48736	498.16	1.39329	15256.6	0.011237		1291	130.05	14.9058	477506	0.0419178
40910	304.064	1.35905	2004.68	6513.42	1.70004	0.709662																		17170	366.116	7.84064	34336.1	0.012518		14910	206.066	13.6519	195203	0.0426187
24521	546.197	3.38964	9520.33	30695.8	1.68896	0.643763																		15331	429.175	1.8829	16212.4	0.0125872		65284	374.156	15.4794	22340.3	0.0431629
6823	277.216	3.75888	42398.9	136036	1.68189	1.55069																		29358	279.17	8.00194	27670.1	0.0132568		17076	288.118	13.1165	343610	0.0437777
41899	346.169	1.16695	2898.14	9289.84	1.68052	0.417156																		41168	618.217	1.33136	21467.2	0.0137357		45812	377.142	14.7973	22579.5	0.044267
17895	315.107	7.90085	1527.71	4880.74	1.67573	0.72646																		40482	162.055	1.55744	42807.2	0.0141537		46059	251.102	14.0628	28352.9	0.0445385
25778	358.138	9.62743	1724.36	5507.16	1.67525	0.695244																		13466	367.108	8.03584	20220.7	0.0143505		20170	347.105	0.859276	26699.6	0.045156
4721	357.61	9.31137	375113	1.19502e+06	1.67163	0.988315																		45635	221.092	14.375	23515	0.0150125		41715	215.069	7.80765	9447.79	0.0455444
16462	509.144	1.95388	2165.79	6895.95	1.67086	0.472048																		8540	151.039	8.2531	64238.1	0.0154629		12499	315.087	5.63114	41442.8	0.0455732
23220	165.054	2.90698	270848	861296	1.66903	1.03861																		19606	367.108	8.09464	18796	0.0178645		44950	284.077	9.38998	16902.7	0.0456179
61145	297.097	6.89909	1125.35	3568.98	1.66514	0.714915																		8602	151.039	12.3375	55095.6	0.0193614		2183	247.144	0.838831	25884.5	0.0471748
7697	622.307	12.7581	21126.5	66986.9	1.66483	2.00844																		41216	226.144	2.66731	31695	0.0229539		15248	331.102	12.5488	15483.9	0.0472721
43592	313.16	10.8275	3112.43	9839.71	1.66058	0.46759																		27801	565.203	6.03781	5201.48	0.0240165		27086	405.117	9.63819	5661.45	0.0473714
5039	227.128	9.2983	300400	947048	1.65655	2.12103																		69104	414.154	2.25754	6359.89	0.0242195		20335	424.157	16.8119	32417.6	0.0474814
11571	496.166	14.6064	2683.73	8448.89	1.65452	0.544987																		9236	325.113	7.72099	33225.9	0.0242266		43151	434.124	1.95895	9298.65	0.0478378
29742	529.169	7.83821	1732.41	5430.76	1.64838	0.459274																		60386	377.132	5.80816	6103.05	0.0242464		18861	313.14	3.57222	39666.3	0.0478629
63177	510.197	3.74672	2456.76	7670.84	1.64263	0.390523																		63420	329.148	7.71968	5597.98	0.0242878		31500	278.088	5.68002	21575.9	0.0485118
52764	444.212	9.93462	3331.43	10391.4	1.64117	0.27581																		14207	501.121	13.1375	33066.4	0.0243774		44479	257.08	5.63808	7547.62	0.0486001
19761	171.08	2.17562	12288	38285.3	1.63954	0.66456																		63247	417.18	0.844922	63710.6	0.0244343
45115	521.177	14.6004	2220.67	6886.67	1.63281	0.699059																		39479	616.223	7.76217	5709.45	0.0244462
74420	460.209	9.52261	2041.59	6323.71	1.63108	0.701851																		39754	551.212	2.4254	7264.81	0.0250123
76911	362.17	12.771	1561.69	4823.82	1.62707	0.460426																		42073	452.176	9.61724	4063.52	0.025035
15974	339.118	3.95994	2291.45	7055.75	1.62254	0.637684																		15889	383.095	12.1154	4275.25	0.0250646
48831	556.202	2.27174	2222.05	6832.6	1.62054	0.611614																		45474	446.203	8.83666	3537.65	0.0251474
5987	362.289	0.989077	279290	856810	1.61721	1.1615																		51324	430.173	3.7713	15382.3	0.0251643
14648	515.137	10.7516	22429.8	68730.2	1.61553	2.87875																		46921	469.239	8.37527	7968.64	0.025781
14753	510.182	10.7259	25408.9	77857.9	1.61551	3.15663																		14899	622.157	12.5098	5349.79	0.02594
4628	362.29	1.04157	514313	1.57443e+06	1.61411	2.79462																		9398	493.312	3.99712	19702.2	0.025971
62760	225.016	16.3387	40325.5	122109	1.5984	1.61565																		72314	928.612	1.12734	24431.6	0.0261276
15270	363.107	3.21278	37170.4	112361	1.59592	2.17985																		11176	365.141	13.6949	23984.9	0.0264924
19904	562.191	1.60282	7923.16	23923.2	1.59426	0.667631																		14715	333.096	2.90741	17585.2	0.0270543
50670	419.13	10.6337	1240.64	3738.77	1.59149	0.431563																		72497	367.108	8.38565	16677.9	0.0271579
6500	134.06	2.67164	75335.5	226494	1.58807	2.98873																		56239	312.127	10.5372	8379.61	0.0271899
22030	487.141	10.9953	10344.7	30965.9	1.58179	0.806133																		15470	510.182	7.75292	4309.56	0.0272357
54289	510.164	13.4611	2654.59	7942.1	1.58103	1.38281																		42409	309.118	4.60846	5503.42	0.0272679
7595	389.123	2.15924	43220.2	129292	1.58085	0.65541																		51316	538.194	4.1277	6765.02	0.0272825
42977	462.165	6.36166	1673.64	4997.4	1.57819	0.617875																		16036	509.144	1.92389	8641.38	0.0277288
15070	485.126	14.6003	23786.6	70910.6	1.57585	3.58583																		15015	385.127	3.35019	21975.1	0.0288545
44656	249.133	9.53554	1127.3	3357.91	1.57469	0.430112																		51839	446.202	4.61348	6003.21	0.0305699
41280	540.244	4.5077	1298.22	3833.72	1.56221	0.440494																		15025	361.091	2.62368	8731.51	0.0309086
20169	458.209	12.3309	1179.38	3466.16	1.55531	0.63596																		44250	416.15	11.0566	5938.34	0.0310178
40509	898.368	3.62432	2954.88	8674.8	1.55373	0.383363																		39769	402.175	4.61764	5207.14	0.0312431
17242	501.1	9.50728	10001.7	29254	1.54838	1.9145																		52074	252.098	8.02639	4202.77	0.0316263
46762	386.124	1.16441	34545.4	100970	1.54736	0.42779																		25114	468.186	3.88641	5953.92	0.0322689
53927	433.176	1.14745	7076.59	20654	1.5453	0.634702																		41460	286.165	0.933705	104873	0.033002
49054	475.085	8.83212	4966.9	14493.2	1.54496	0.519356																		14723	526.301	7.27056	10273.6	0.0338406
40090	402.175	13.6827	1909.66	5566.8	1.54353	0.397208																		42416	488.176	2.34093	6676.11	0.034038
13842	1002.75	3.40581	138070	402401	1.54323	0.804767																		28741	979.251	15.685	6015.91	0.0342047
47784	273.095	14.1414	3479.74	10100	1.5373	0.603844																		32469	598.191	1.74228	10070.6	0.0363147
2912	523.196	1.17712	11289	32752.7	1.5367	1.51429																		21749	511.16	2.60497	10296.2	0.0385157
30097	462.165	2.51628	2840.3	8204.51	1.53038	0.642565																		16529	107.053	2.14387	9101.1	0.041667
50173	449.165	8.49221	2026.29	5849.22	1.5294	0.638027																		54784	223.144	1.16248	63870	0.04354
53817	405.144	1.13375	7720.33	22210.4	1.5245	0.402206																		13321	365.131	9.0396	34680.7	0.0443655
16154	329.123	8.76431	4407.23	12556.7	1.51052	0.806793																		20176	471.11	13.8027	6192.63	0.0453569
5018	470.131	3.34717	178847	508724	1.50816	0.654613																		63336	300.18	1.56527	26421.6	0.045652
16972	470.131	3.38082	178847	506703	1.50241	0.645917																		42085	344.113	3.73122	7792.43	0.0478555
12889	442.17	2.02983	268666	759900	1.5	0.502251																		42331	206.081	4.56306	9604.96	0.0483431
72477	497.178	1.25139	4100.34	11576.3	1.49736	0.400381																		40524	301.154	0.8373	26073	0.0498267
7520	587.223	0.888908	52246	146476	1.48727	0.962981
6435	279.232	3.58752	71510	200003	1.48381	1.43209
48109	497.145	6.52488	1673.85	4680.39	1.48346	0.611045
34667	485.163	11.0543	1534.8	4266.07	1.47485	0.410919
41869	341.114	8.19815	1387.41	3850.84	1.47278	0.391983
38003	355.089	12.5055	19653.1	54481.6	1.47101	2.70289
16192	296.158	13.5954	1148.23	3179.73	1.46949	0.412378
41448	570.203	6.06958	1193.51	3301.35	1.46785	0.414766
4378	311.221	0.826946	1.47563e+06	4.07615e+06	1.46588	2.2092
46975	479.155	3.44718	5096.47	14050.3	1.46303	0.408334
4384	367.248	0.833589	1.40804e+06	3.87224e+06	1.45948	1.35529
27566	171.08	2.51945	7198.94	19791.1	1.459	0.668874
41532	382.15	1.3598	9982.1	27406	1.45708	1.22094
41382	299.091	8.786	27098.5	74260.5	1.45438	0.319571
41892	478.228	4.42484	1473.44	4022.94	1.44906	0.39846
48770	784.231	13.7779	3260.75	8879.54	1.44528	0.834966
14615	531.111	10.7482	141895	386168	1.44441	3.80817
5382	447.164	0.840647	324470	879954	1.43934	2.65751
56133	265.155	8.56297	40201.2	108862	1.43719	1.58226
41390	572.213	1.19151	6035.96	16307.2	1.43385	0.319791
33842	258.109	3.5095	6827.37	18414.5	1.43144	0.595114
52771	394.149	10.7839	1249.04	3354.35	1.42521	0.590731
11975	203.053	12.9392	2.32454e+06	6.22476e+06	1.42107	0.801197
10316	328.248	1.09511	1.29814e+06	3.46917e+06	1.41815	0.493824
39218	372.143	1.31633	3910.6	10421.3	1.41407	0.383173
62615	290.138	0.891418	7082.39	18813.3	1.40945	1.20698
14796	601.175	9.00978	20825.5	55240.3	1.40737	1.03381
46628	432.187	1.61643	10770.1	28509.4	1.4044	0.725949
30963	339.083	1.96314	7531.29	19803.7	1.3948	0.572561
5210	276.18	12.9338	175085	459997	1.39357	0.85368
5249	227.164	1.04014	326942	856165	1.38885	1.51187
18086	487.121	12.7738	1424.2	3725.28	1.3872	0.389403
18253	409.132	12.9689	7915.28	20616.1	1.38106	1.20252
43127	217.129	14.1324	7897.37	20539.7	1.37897	1.2582
18184	638.25	15.2876	7184.17	18681.3	1.3787	1.07271
17457	265.071	9.55849	3769.98	9790.39	1.37681	1.21624
14523	363.155	1.92528	3936.93	10210.5	1.3749	0.777188
54939	297.098	14.1461	3713.2	9587.15	1.36844	0.370497
41159	426.14	4.0828	3190.39	8236.35	1.36827	0.522058
56930	401.142	12.5776	1466.66	3776.09	1.36436	0.373634
19735	187.075	2.17797	30618.8	78514.2	1.35854	1.01216
62783	244.099	3.6455	2674	6856.58	1.35849	0.33227
21581	516.101	3.30121	82362.9	210974	1.357	0.667075
41450	304.082	3.33828	9389.99	24037.5	1.35609	0.355337
4444	427.137	9.31175	1.13085e+06	2.88861e+06	1.35296	1.51672
4567	353.084	12.5182	930122	2.37537e+06	1.35266	2.22424
25874	598.197	15.8738	3129.29	7962.6	1.3474	0.490825
29982	440.155	3.71462	5606.46	14235.2	1.34431	0.641879
17765	472.217	2.43992	3016.12	7649.24	1.34262	0.542349
65043	285.097	4.56653	1772.66	4474.59	1.33584	0.538407
26191	155.034	10.5868	2.31504e+06	5.84073e+06	1.33511	1.38011
59761	294.1	16.1092	1584.47	3996.12	1.3346	0.374632
4234	203.053	12.9306	2.48111e+06	6.22476e+06	1.32703	0.778624
32938	473.163	11.284	57985.2	144745	1.31976	2.49357
5736	164.057	3.67179	187103	466574	1.31827	2.0608
18323	407.116	10.751	2585.13	6445.35	1.31802	1.22455
55730	354.087	12.4486	146761	364786	1.31358	2.12552
25089	406.11	13.1501	8183.68	20334.4	1.3131	0.939697
18590	328.248	0.939292	3.11914e+06	7.74271e+06	1.31169	2.34898
49110	621.141	12.9969	5160.11	12793.9	1.30999	0.398446
6169	447.233	9.31386	143839	355898	1.30701	4.64593
25556	445.11	10.8083	1121.25	2771.21	1.30541	0.364779
27955	470.13	2.57847	216727	534904	1.3034	0.746145
59699	411.158	9.30867	89762.5	220443	1.29622	1.42422
5073	324.201	3.50349	350452	860083	1.29526	0.645421
46244	147.051	1.56101	2072.39	5071.4	1.29109	0.219075
71149	406.173	15.5234	1395.66	3415.23	1.29103	0.356247
6379	199.06	2.59029	115520	282616	1.2907	3.9166
40508	926.399	1.96804	9437.29	23084.1	1.29045	0.52424
7854	285.133	3.83665	68892.1	168307	1.28868	0.865051
40979	193.049	4.78733	10005.1	24386	1.28531	1.00057
14656	640.169	12.4074	43825.9	106539	1.28153	1.10888
14682	137.024	10.5966	1.23547e+06	3.00034e+06	1.28006	1.28777
41527	286.165	1.21541	121962	295704	1.27772	1.07986
55943	199.071	5.79202	2764.95	6701.69	1.27727	0.503687
70858	318.108	1.33589	6120.95	14835	1.27718	0.356095
49062	521.203	4.50163	1939.15	4699.64	1.27713	0.49993
40616	474.16	10.694	836.479	2021.12	1.27275	0.348735
25400	686.239	0.88049	13453.3	32445.3	1.27004	0.364588
31282	479.154	2.25065	3632.98	8714.16	1.26221	0.668606
17963	295.095	16.8363	40226.9	95990.4	1.25473	2.01052
27340	238.144	1.2354	292433	694238	1.24733	1.20614
21067	229.083	8.05068	49673.7	117752	1.2452	2.90535
13266	302.134	13.659	18599.8	44059.7	1.24417	2.09519
16183	347.096	15.417	4579.06	10835.1	1.24259	1.04322
6093	367.247	1.14431	116995	276581	1.24125	1.4538
14588	353.084	12.3619	655249	1.54791e+06	1.2402	0.853062
6573	285.133	3.95516	107491	252709	1.23326	4.46575
60824	431.132	10.967	2462.53	5786.16	1.23247	0.482656
4508	349.237	0.839744	1.04504e+06	2.45114e+06	1.22989	1.48671
41910	187.075	6.50368	9464.48	22194.4	1.2296	0.397338
40647	463.1	2.11203	6157.1	14431.7	1.22892	0.393267
62208	361.183	14.5389	4182.62	9754.38	1.22164	0.486782
14597	683.178	12.3394	3408.65	7944.4	1.22074	0.532841
4613	326.049	13.6832	970602	2.25899e+06	1.21873	4.27866
38754	330.132	1.18349	8230.12	19064.4	1.2119	0.632774
14697	640.169	12.5278	73778	170867	1.21161	2.75515
4497	269.174	1.18402	903444	2.09167e+06	1.21115	1.53623
41740	386.145	6.46156	1378.04	3189.54	1.21073	0.321705
9315	241.071	2.1656	15113.5	34950.1	1.20946	0.942289
25225	509.148	15.6629	3475.64	8029.44	1.20802	1.08394
25340	386.202	9.77946	7640.24	17615.4	1.20515	0.539933
16393	247.06	2.14625	5159.75	11893.2	1.20477	0.551078
43286	414.197	13.3081	1469.15	3384.36	1.2039	0.329367
26595	295.081	2.60036	10298.8	23648.4	1.19926	1.39319
44993	395.134	9.2117	4577.36	10502.3	1.19812	0.312299
42330	486.165	1.21332	5575.57	12776.2	1.19627	0.460513
64188	449.228	9.34716	2125.67	4861.49	1.19348	0.311498
56749	502.239	12.5223	1526.64	3490.87	1.19323	0.330902
32056	297.148	3.46224	23443.8	53571.9	1.19227	0.954041
52722	408.138	1.4446	4594.91	10491.3	1.19109	0.726277
57434	403.146	5.70172	1868.04	4260.04	1.18934	0.20379
39012	118.06	1.32628	16165	36799.6	1.18682	0.726588
4362	369.263	0.826847	1.83673e+06	4.18105e+06	1.18672	1.56407
4642	331.267	0.906483	1.16192e+06	2.6446e+06	1.18654	1.69139
19686	244.129	13.6833	5913.49	13429.2	1.18329	1.74094
10305	330.263	1.01906	5.1633e+06	1.17111e+07	1.18151	0.701615
10846	295.165	8.74153	27819.8	62984.7	1.17889	1.6437
5948	351.252	1.14298	167087	378286	1.17888	1.76382
24428	600.236	6.36538	8926.6	20196.9	1.17795	0.681867
6274	367.243	4.98311	123204	278608	1.17719	2.90017
41757	360.165	1.36549	32319	73066.8	1.17683	1.16141
3131	244.08	12.9294	241654	546074	1.17615	0.666112
41179	455.191	1.97586	6702.79	15125.5	1.17415	0.693501
17687	450.197	3.95253	4679.89	10559.1	1.17394	0.572436
23985	490.14	11.2786	13487.3	30423.2	1.17357	2.44504
6064	447.233	9.52968	170276	383963	1.17309	1.70788
2224	244.129	2.62753	6945.15	15659.2	1.17293	0.597974
17119	546.247	1.21049	89053.8	200623	1.17174	1.11967
71146	358.134	10.722	5990.85	13474.5	1.1694	1.59264
41296	309.076	1.54461	2206.3	4960.97	1.16899	0.200654
17598	446.202	2.29058	14315.4	32184.6	1.1688	1.08353
44137	573.212	13.7011	1431.81	3208.27	1.16395	0.313394
4769	211.058	13.6412	648676	1.45266e+06	1.16313	2.58672
8191	464.213	3.95063	33989.6	76075.7	1.16234	2.80323
15177	466.195	15.267	2419.11	5391.54	1.15622	0.278373
53935	430.176	1.86186	3546.12	7901.24	1.15584	0.311546
5420	369.263	1.1701	235424	523886	1.15399	1.31496
14789	705.16	12.311	3379.6	7511.32	1.15222	0.648589
41259	382.095	1.26794	28471	63256.3	1.15172	1.17358
14817	283.115	12.9055	213410	473557	1.14991	2.6992
77302	372.166	6.52332	2509.73	5566.76	1.14931	0.533628
51444	285.075	10.7952	11128.7	24614.1	1.14519	0.215882
44744	413.187	8.11095	3838.2	8479.58	1.14356	0.52519
42756	313.129	2.55094	6119.58	13456.9	1.13685	1.0034
42477	264.099	10.354	3196.61	7024.43	1.13584	0.881047
13145	136.547	0.894491	17684.8	38844.9	1.13521	0.444342
6977	629.233	1.20439	76773.8	168508	1.13413	1.15458
63146	347.171	9.40424	1405.29	3079.15	1.13167	0.194834
63720	265.155	6.75031	8734.1	19125.9	1.1308	1.5674
62751	703.242	1.32799	5271.69	11541.4	1.13048	0.493563
75452	289.103	17.0008	25742.4	56294.9	1.12886	0.253775
49535	497.176	8.54489	2398.35	5236.81	1.12665	0.401923
63023	297.126	6.25113	2190.51	4775.52	1.12439	0.581592
14624	107.049	2.14255	191497	417115	1.12312	0.552614
12630	478.15	8.98902	1.10381e+06	2.401e+06	1.12114	1.19099
47867	400.15	12.948	1999.89	4342.44	1.11858	0.192775
39900	551.158	11.6249	6253.48	13552.5	1.11583	0.580449
65444	569.119	8.98378	3045.91	6596.07	1.11473	0.192167
41149	370.13	0.859675	51192.2	110773	1.1136	0.846473
4219	417.154	0.849797	5.43435e+06	1.17396e+07	1.11121	3.30799
41799	377.134	9.07038	4710.63	10159.1	1.10879	0.29439
24853	474.166	11.2796	13354	28780.9	1.10784	2.07592
24498	361.116	3.89175	2162.72	4658.31	1.10696	0.303737
32236	329.066	2.59708	10664	22932.1	1.10462	0.830392
1949	519.177	6.59933	3363.14	7230.25	1.10424	0.915924
40480	476.212	5.39772	16408.5	35271.1	1.10405	0.66882
58010	299.093	6.3597	1302.79	2799.74	1.10369	0.190418
35732	489.137	11.2822	60908.4	130749	1.10209	2.25622
38594	450.163	10.8825	3908.64	8380.25	1.10033	1.00826
74791	249.123	6.78078	1199.96	2571.33	1.09952	0.297964
41805	333.107	2.63186	8836.61	18820.5	1.09074	0.923477
49878	499.195	6.44535	13223.1	28145.5	1.08985	0.486886
44742	197.06	6.18694	1142.24	2430.84	1.08959	0.29789
46514	451.158	1.92092	4689.17	9978.04	1.08942	0.377154
55019	285.119	12.8933	5326.92	11327.1	1.0884	1.47828
7626	551.152	0.892695	68133.8	144732	1.08694	0.652007
43013	255.084	11.8986	1789.69	3800.79	1.08659	0.383051
6444	349.11	13.4582	103719	220260	1.08652	1.01452
47403	237.09	15.6704	35016.6	74272.4	1.08479	2.3029
42224	385.15	3.84355	4885.78	10359.9	1.08435	0.96503
6655	227.128	9.56754	80159.5	169871	1.0835	2.03557
51087	284.149	1.0997	103856	219879	1.08213	1.54024
14831	485.126	13.6885	3587.3	7589.87	1.08118	0.571052
11422	427.136	10.3171	25223	53357.7	1.08095	1.11984
59993	208.118	15.6778	47474.4	100332	1.07955	1.75645
3956	282.143	13.6104	68466.8	144473	1.07733	2.03998
42410	593.162	1.55547	2088.55	4394.34	1.07315	0.27522
52170	247.105	11.6082	3607.37	7581.26	1.07149	1.34724
13030	578.223	0.897302	55132.2	115549	1.06753	0.70944
14887	253.555	9.08418	2.38567e+06	4.98616e+06	1.06353	0.490203
35287	363.129	15.0174	2014.42	4204.45	1.06155	0.2863
40742	907.332	6.81043	4583.07	9565.34	1.0615	0.403969
6078	427.136	10.6812	101839	212366	1.06026	0.614724
42225	486.233	1.62412	6433.84	13320.4	1.04988	0.857391
4262	351.253	0.824229	3.88938e+06	8.04196e+06	1.04801	1.50399
17140	327.122	3.23556	14956.3	30919.5	1.04777	0.458567
54729	350.112	13.5218	14931.4	30771.8	1.04326	0.977137
17455	574.228	0.906128	23458.8	48240.9	1.04013	0.944384
40564	284.149	1.01225	93477.9	192145	1.03949	0.884315
11746	200.044	8.97165	3851926	7.88635e+06	1.03378	0.327171
42375	250.071	3.45288	6708.94	13725.5	1.0327	0.276697
6743	396.111	0.863043	72236.3	147651	1.0314	0.80355
13111	376.16	2.72649	45037.8	91928.5	1.02938	1.63495
61617	466.123	9.3145	4111.34	8378.87	1.02715	0.359118
64061	415.138	7.3611	7515.72	15301	1.02564	0.765491
4751	468.115	1.78173	454775	925824	1.02559	0.744557
26194	468.115	1.78173	454775	925824	1.02559	0.744557
6908	109.028	15.7269	82424.3	167759	1.02525	1.10119
64722	588.229	10.8465	2013.86	4091.08	1.02252	0.888309
69745	300.164	8.84045	3016.66	6125.74	1.02193	0.497357
18812	333.116	14.0971	96614	195964	1.02028	1.668
4949	211.133	1.0766	553378	1.12242e+06	1.02027	2.59397
40639	849.351	2.2768	8060.36	16330.4	1.01864	0.433605
54142	299.103	14.0493	4041.64	8175.15	1.0163	0.176332
4441	279.232	0.80964	1.36016e+06	2.74896e+06	1.01511	1.51339
986	546.197	0.891857	2.01077e+06	4.06277e+06	1.01472	0.559573
32916	376.175	0.812519	64979.1	131233	1.01408	0.271933
29373	267.134	10.5304	12248.5	24735.2	1.01397	1.72199
45126	269.077	10.8814	994.42	2007.08	1.01317	0.271245
4720	332.17	3.29184	549576	1.10646e+06	1.00956	0.654248
38552	379.091	2.43937	8211.93	16528.4	1.00915	0.244876
49091	404.169	2.46643	2309.6	4645.25	1.00812	0.272267
63684	248.103	14.7912	1807.96	3628.2	1.00489	0.265087
10822	295.165	9.0832	39989.3	80248.4	1.00486	1.45575
5595	361.074	13.6727	323123	647295	1.00234	5.39224
75422	644.239	0.869793	176630	353797	1.00219	1.56892
55965	415.153	2.60904	7363.51	14746	1.00186	0.266823
24673	415.152	2.7456	7363.51	14746	1.00186	0.266823
52813	415.152	2.76362	7363.51	14746	1.00186	0.266823
36473	378.118	1.45206	14002.1	27989.4	0.999239	2.36401
46146	582.218	2.35667	8029.7	16046	0.998796	1.0031
26320	436.195	9.00144	24399.5	48682	0.996535	0.226365
64397	569.264	9.34776	31887.8	63572	0.995386	0.861655
19826	203.103	13.6413	28314.2	56420.6	0.994699	2.13344
7151	221.063	12.9199	36148.1	71982.9	0.993735	0.588243
69675	405.182	2.50138	2726.67	5427.5	0.993147	0.266409
45121	307.093	9.5534	4869.25	9692.21	0.993128	0.930001
51544	355.117	6.72421	1568.08	3119.64	0.992376	0.267184
4144	164.092	3.11862	1.31485e+07	26109054	0.989654	0.954443
54788	285.123	1.16378	9315.18	18459.5	0.986712	0.325945
26609	295.081	7.48913	3656.5	7207.4	0.979015	0.263369
14845	335.094	13.6931	24180.7	47624.1	0.977833	2.71888
3722	210.112	0.852533	91150.5	179243	0.975599	3.83538
41173	725.254	1.16145	9610.31	18880.5	0.974241	0.823281
44632	279.17	5.7283	13695.8	26885.2	0.973085	1.541
4945	643.237	0.868167	518695	1.01781e+06	0.972515	1.97623
62590	548.203	1.2091	901090	1.766e+06	0.970739	0.908401
34945	334.137	11.5058	10782.3	21126.9	0.970418	1.25366
41599	228.065	1.56235	3825.23	7489.74	0.96937	0.468224
78649	287.135	3.85793	8429.35	16502.5	0.969194	0.664745
46494	418.17	2.41619	19182.9	37526.1	0.968074	0.83554
5306	579.206	2.09999	357311	698851	0.967805	2.92301
39623	272.128	0.842156	7932.31	15483.6	0.964924	0.249505
4143	293.211	0.83612	1.52116e+07	2.96733e+07	0.963994	1.72954
51083	293.211	0.837567	1.52116e+07	2.96733e+07	0.963994	1.72954
14690	749.278	1.24854	4263.78	8287.79	0.958855	0.166848
12982	136.547	1.2089	150701	292729	0.957877	0.901928
42773	460.218	1.41838	10799.3	20936.1	0.955046	1.42052
42150	671.198	6.90334	1175.55	2277.31	0.953994	0.255366
25582	273.185	0.983448	153652	297593	0.953677	1.54915
70655	714.255	1.21483	5127.99	9929.04	0.95326	0.254241
55999	187.075	6.72832	7907.27	15308.6	0.953095	0.480321
15614	429.173	13.6228	6145.94	11890.7	0.952124	1.18305
42586	382.15	1.66106	6848.23	13247.5	0.951914	1.09907
55893	447.212	7.68737	1917.69	3707.7	0.951157	0.249926
48424	402.152	3.62549	4054.22	7834.33	0.950387	0.233413
24008	671.194	9.54234	7288.44	14075.9	0.94954	0.594141
49327	784.232	14.6651	5003.24	9660.04	0.949166	0.748005
12078	551.503	3.49324	139359	269039	0.949006	0.689782
28066	603.189	12.5168	2545.51	4913.34	0.94875	0.483618
7882	411.362	1.5123	38513.2	74200.8	0.946083	1.22069
4861	147.044	1.5482	904203	1.73894e+06	0.943492	0.645501
7880	119.049	1.53856	56993.1	109507	0.942159	0.638713
15135	428.191	2.52941	72774.8	139776	0.941608	0.371593
41462	525.233	4.14469	5019.03	9619.78	0.938595	0.7348
69461	526.171	3.39713	7231.62	13850.2	0.937517	0.250013
48352	449.107	7.47142	2918.96	5589.43	0.937245	0.384253
38537	313.154	5.91014	9367.77	17933	0.936841	1.58773
62798	588.227	1.20487	94202.4	179707	0.931815	0.791701
17093	304.081	1.90951	55156.5	105156	0.930934	1.03682
15285	494.187	13.9098	7760.69	14785.5	0.929928	3.65593
5627	711.455	5.60095	241465	459327	0.927711	1.99306
14786	500.141	1.79298	84368.8	160372	0.926643	0.644624
21074	294.595	9.21912	68982.4	131035	0.925647	0.471715
43547	247.14	7.96614	1168.37	2218.03	0.92478	0.246393
15156	225.076	9.63807	131626	249710	0.923806	1.15822
51345	225.076	9.64745	131626	249710	0.923806	1.15822
16162	580.206	2.04514	114424	216937	0.922885	2.60083
14994	601.237	6.33654	37832.4	71709.1	0.922532	0.53521
7395	210.076	2.66173	46567.6	88141.7	0.920497	2.66005
12546	333.116	9.32305	15659.9	29638.2	0.920381	0.623874
7707	109.052	1.13401	53779.4	101697	0.919158	1.72437
42293	631.22	11.5212	11549.8	21781	0.915209	3.29103
5006	309.097	1.54937	753596	1.42028e+06	0.914314	0.664497
8475	227.128	10.6771	22977.3	43300	0.914156	1.83189
53222	808.546	2.7481	2620.7	4936.84	0.913632	0.159268
15571	316.126	13.2074	20895.1	39347.1	0.913091	1.35201
40585	907.332	6.4965	8202.66	15430.1	0.91158	0.507288
45222	569.13	12.8885	2272.35	4273.42	0.911203	0.211532
12163	258.112	2.55149	66827.9	125527	0.909472	2.04644
46581	201.054	1.43402	9063.52	17020.1	0.909099	0.841104
7879	381.079	15.3606	41631.9	78146.1	0.908483	3.42897
5346	230.139	8.12246	372344	698756	0.908152	1.10429
39573	616.221	8.6519	3972.55	7454.91	0.908125	0.65689
1272	404.142	3.02352	12621.4	23632.3	0.904882	0.689166
6127	587.223	1.2044	269433	504274	0.904283	0.800502
37338	239.112	14.6718	2591.82	4849.38	0.903837	0.224591
54237	283.112	10.6327	2660.98	4970.69	0.901489	0.459081
15687	273.075	3.61786	8324.53	15530.6	0.899676	0.27579
8409	339.107	1.37462	246423	458202	0.894843	0.621938
46368	340.082	2.78918	6312.55	11727.9	0.893649	0.678713
54786	609.216	1.84413	31827.3	59063.5	0.892004	1.21827
8637	501.121	12.1364	24780.9	45918.6	0.889847	1.06913
37642	517.239	5.41458	44292.5	82050	0.889442	0.516696
27959	477.208	5.86594	12699.1	23514.5	0.888827	2.74472
19839	108.052	2.1319	16742.3	30996.2	0.888592	0.51328
54800	378.118	1.4875	14002.1	25914.7	0.888127	1.6633
957	546.197	1.20856	1.54693e+07	28622876	0.887757	0.881365
61043	563.229	15.3058	22799.2	42180.8	0.887602	0.87788
49165	365.113	0.890438	10780	19933.9	0.886867	0.167949
63112	443.178	1.20968	17149.3	31682.7	0.885549	0.444144
25034	425.179	1.53472	86428.1	159672	0.885537	0.667051
2011	505.176	15.306	69939.5	128865	0.88168	0.85846
38191	253.118	14.0681	147497	271386	0.879658	1.13511
20601	420.146	16.1424	3142.41	5781.77	0.87964	0.378381
48200	418.135	15.6698	7350.03	13522.5	0.879543	0.606612
4220	275.2	0.886669	5.95711e+06	1.09557e+07	0.878995	1.55717
5815	551.152	1.20966	388752	714765	0.878619	0.873155
44513	599.207	8.9887	11836.3	21756.2	0.878212	0.606192
46525	781.268	1.22448	16815	30892	0.877485	0.511696
17011	546.148	1.20771	101725	186775	0.876628	0.861472
72361	91.039	15.3049	22050	40473.6	0.876202	1.26862
58156	295.09	11.5706	1243.01	2277.42	0.873557	0.230272
57419	154.079	1.13216	51151.3	93717.6	0.873549	1.31195
52319	302.133	7.45908	5296.48	9694.87	0.872188	0.502345
5104	470.13	2.51598	292396	534904	0.871356	0.5266
49067	753.219	11.5187	1582.79	2894.7	0.870943	0.227843
4166	277.216	0.820814	1.01758e+07	1.85836e+07	0.868887	1.67081
41281	470.238	1.55303	16912.6	30877.8	0.868477	0.798442
41824	461.214	4.18662	6903.22	12578.9	0.865669	0.745985
4177	330.263	0.970458	8.5508e+06	1.55725e+07	0.864868	1.61959
6415	652.19	15.3599	153085	278791	0.864855	1.80297
47119	344.123	14.8007	2178.21	3962.92	0.863424	0.227136
27412	312.154	14.1381	45245.3	82308.1	0.863268	2.85641
41313	469.17	1.72457	61459.7	111799	0.863194	2.04919
46141	148.047	2.91518	65821.4	119320	0.858209	0.583992
16996	434.202	3.88994	70940.6	128436	0.856371	1.22608
36852	388.196	1.02724	65983.6	119429	0.855975	1.46922
40555	269.092	1.60493	2067.64	3737.94	0.854259	0.224398
38103	313.16	9.76137	8698.07	15718.4	0.853684	1.11972
72329	313.16	9.76137	8698.07	15718.4	0.853684	1.11972
70584	300.18	1.02136	65097.5	117479	0.851725	1.36621
35172	249.127	9.62259	26729.5	48059.8	0.8464	1.27388
67192	398.181	1.8544	17070.8	30624.9	0.843174	0.893812
39614	299.16	8.834	23826.7	42722.9	0.842431	1.46501
16337	494.186	7.72822	29452	52768.4	0.841309	1.18576
13982	788.535	5.64612	55092.7	98685.7	0.84098	1.83431
2533	365.105	15.358	743315	1.33132e+06	0.840814	4.33954
19235	230.055	9.11274	158723	284139	0.840085	0.664398
73826	363.142	13.6835	2556.83	4576.69	0.839948	0.216305
61011	250.071	1.26518	15039.7	26914.1	0.839584	1.05288
41991	250.071	1.28672	15039.7	26914.1	0.839584	1.05288
4870	498.126	1.25753	542044	969023	0.838121	1.30913
18039	429.175	3.96936	17550.7	31360.7	0.837427	2.93768
55884	607.141	9.12263	9286.14	16573.4	0.835716	0.517208
71068	689.239	5.76377	2709.87	4833.82	0.834939	0.145859
48408	470.168	3.89656	9276.33	16546.9	0.834935	0.938932
4931	224.113	13.6965	455494	812471	0.834886	1.11632
34920	345.18	6.09619	58739.8	104764	0.834727	1.55002
7683	445.181	9.66752	38687	68990.6	0.834553	0.941629
68509	382.149	8.95768	9984.33	17784.5	0.832879	0.36787
16129	498.162	2.59326	21074.4	37521.1	0.832211	0.522418
7061	267.123	1.3369	69067.6	122798	0.830204	1.11622
47424	689.254	2.67415	3788.82	6735.01	0.829932	0.210326
40718	630.217	6.80674	3693.19	6563.32	0.82956	0.581918
19715	296.23	0.860471	3.50128e+06	6.22143e+06	0.829363	1.60096
24024	308.076	1.22591	55457.5	98517.4	0.828995	1.4256
48968	455.195	9.34049	29159.3	51701.2	0.826242	0.932425
14928	808.554	0.868867	135432	240028	0.825634	3.02532
43129	128.062	6.50541	1301.11	2305.6	0.825405	0.212751
44062	254.082	1.76206	6638	11760.2	0.825089	0.393441
40513	345.144	1.13362	7974.77	14124.3	0.824666	0.215241
55092	445.18	9.67071	38974	68990.6	0.82389	0.935944
40510	694.399	6.76364	121491	215057	0.823873	3.02093
49353	448.141	15.8398	9171.71	16211.5	0.821751	0.828935
46660	269.08	5.92257	1292.49	2282.66	0.820559	0.143381
1036	567.125	1.21332	177345	312818	0.818765	0.681567
4894	136.076	1.13646	934479	1.64787e+06	0.818371	1.22999
6156	310.096	12.9433	137449	242117	0.816811	0.931098
79143	360.114	10.745	77607.7	136674	0.816464	1.46148
4139	295.226	0.841626	18367163	32296426	0.814246	1.70922
72335	595.214	7.24471	7689.49	13518.6	0.81399	0.38429
21545	311.077	12.9353	1.8347e+06	3.22273e+06	0.812739	0.931631
3297	87.0553	1.40277	206173	362106	0.812554	1.40738
41864	338.133	4.02886	20890.9	36627.5	0.810053	0.411737
42239	864.362	1.99815	5023.16	8803.32	0.809452	0.355749
43226	321.111	7.8305	1588.32	2782.85	0.809061	0.210377
43099	289.123	6.53525	14097.8	24659.9	0.806699	0.998399
70718	544.217	1.15853	30304.3	52986.6	0.806107	0.645595
51581	391.13	1.41982	2466.24	4309.87	0.805329	0.208709
1006	154.086	1.12929	7.74885e+06	13535347	0.804677	1.34526
563	154.086	0.936977	732576	1.27856e+06	0.803474	0.854125
41287	281.16	4.74641	15758.6	27502.3	0.803411	1.17309
63228	258.17	3.50053	12508.5	21817.1	0.802553	0.378588
10605	343.587	9.08396	2.93664e+06	5.12118e+06	0.80231	0.294916
20642	816.577	4.46189	4875.39	8487.72	0.79986	0.346439
17102	574.228	1.20883	129556	225261	0.798017	1.2645
33691	353.166	16.9472	4604.18	8002.34	0.797476	0.387137
10666	417.235	9.27849	71254.1	123769	0.796609	1.39114
21061	198.087	12.9066	18627.5	32342.8	0.796008	0.444023
14760	181.049	2.55796	74112.8	128534	0.794358	1.68359
41562	359.094	15.3629	61195.2	106042	0.793149	1.10904
69283	510.152	6.38558	2989.73	5177.9	0.792352	0.259634
49386	435.183	12.2162	14496.8	25059.6	0.789632	1.31345
43089	543.187	1.41957	6376.31	11019.4	0.789258	0.353717
40682	339.13	1.97402	14552.8	25145.8	0.789028	0.603182
7345	389.166	4.59963	38303.5	66180	0.788921	0.903796
4458	312.071	12.9433	1.37686e+06	2.37733e+06	0.787961	0.949534
22003	305.087	10.5678	6260.88	10806.9	0.787511	1.37519
17070	377.122	2.25087	13044.9	22503.9	0.786697	1.2641
9287	378.139	10.6943	20757.9	35726	0.783312	1.87033
56292	355.093	3.55482	82222	141375	0.78193	0.283061
19568	499.142	13.9056	9394.23	16135.8	0.780417	1.19533
15090	601.237	5.37539	59965.5	102966	0.779966	0.555522
17213	339.107	1.75331	125615	215683	0.779904	0.373005
29172	373.109	9.05984	17341.2	29771.1	0.779712	0.214283
17698	333.088	0.884584	20726.5	35566.9	0.779056	0.727346
46270	266.16	14.7907	966782	1.65897e+06	0.779025	1.5687
4739	266.16	14.8431	966782	1.65897e+06	0.779025	1.5687
62611	266.16	14.914	966782	1.65897e+06	0.779025	1.5687
25134	496.209	15.703	13221.9	22672.4	0.778003	1.93357
62631	323.196	1.76424	10901.3	18685.6	0.777426	0.854984
73811	630.218	0.827019	10087.1	17284.9	0.776999	0.247079
44030	434.191	8.38047	2337.29	3998.11	0.77448	0.182272
10726	269.101	4.34935	87197.2	149076	0.773692	2.32284
14763	686.243	1.28572	137750	235218	0.771954	0.587532
64064	514.193	2.85508	6555.83	11187.1	0.770989	0.198776
30796	201.092	1.89327	48681.8	83010.6	0.769914	0.255618
61545	563.229	14.8752	2751.41	4691.35	0.769834	0.198277
25219	404.155	9.65831	139886	238439	0.769371	1.11677
45839	84.0389	15.8594	23144.4	39424.7	0.768437	1.56984
48170	303.085	11.0542	3173.12	5401.16	0.767369	0.237475
49378	564.175	10.9606	92023.8	156593	0.766943	0.775711
53908	733.28	6.94011	1276.35	2170.08	0.76572	0.195245
41806	663.237	1.4949	3902.22	6631.34	0.765003	0.363439
4136	310.075	12.9436	1.86795e+07	3.17336e+07	0.764554	0.934968
13861	442.228	7.75738	190296	323088	0.763681	2.04795
41677	419.134	3.79858	7307.4	12402.2	0.76317	0.908874
49636	400.182	14.769	7883.31	13374.6	0.762625	0.854082
42858	345.168	4.63702	5171.76	8772.01	0.762253	0.933763
15068	121.028	2.16361	34847.4	59104.4	0.762214	0.526163
23316	300.18	0.911811	70998.7	120389	0.761841	1.20922
40897	469.168	3.87997	29298.8	49672.5	0.761606	1.72862
21133	253.084	15.8699	44912.2	76050.9	0.759858	1.74355
49177	374.126	13.6617	1968.76	3330.62	0.758503	0.19459
41017	353.122	1.39736	7741.25	13085.8	0.757362	0.343424
15314	498.163	2.45436	21074.4	35614.5	0.756972	0.460393
51563	247.06	7.87187	2434.39	4113.06	0.756654	0.358482
52384	435.183	12.1704	15312	25859.2	0.756016	1.3058
43460	462.146	8.75718	4541.85	7666.94	0.755373	0.132059
6253	353.268	6.76055	176409	297507	0.754	2.30949
40747	397.113	8.07794	1303.19	2197.1	0.753548	0.190081
1410	345.096	1.28118	21401.2	36055.4	0.752525	0.522949
42925	487.142	11.4298	4034.72	6791.96	0.751359	1.24199
4593	339.107	1.97119	1.8578e+06	3.12713e+06	0.75124	0.503585
70976	310.139	12.479	3435.82	5775.11	0.749196	0.526183
5686	103.075	2.94218	460846	774153	0.748333	1.02479
62934	241.13	9.75959	2699.81	4530.3	0.746749	0.474752
54783	281.124	13.1351	17397.5	29165.8	0.745396	1.12444
53755	644.237	1.17626	63434.1	106088	0.741932	2.73738
68292	385.114	2.63998	15665.6	26184.9	0.74114	0.632716
27411	488.176	8.94941	12133.1	20269.1	0.740334	0.625468
71173	451.185	1.16867	3856.31	6441.99	0.740286	0.129419
14859	282.154	2.94316	170879	285312	0.73957	1.09823
15760	433.148	1.2683	204594	341553	0.73935	1.26327
38186	253.118	12.1098	38507.4	64264.9	0.738896	1.44265
6423	613.482	5.59884	122520	204419	0.738517	2.1285
17506	487.174	1.25791	14346.4	23928.1	0.738015	0.771303
56895	429.082	13.6156	1959.04	3264.64	0.73678	0.188204
19186	388.113	9.09596	204537	340393	0.734837	0.330057
48440	361.136	12.5614	6487.64	10796.6	0.734813	0.844168
17981	446.202	1.6927	8971.99	14926.8	0.734402	0.879246
43958	279.134	3.90894	109224	181680	0.73411	0.903887
69198	180.087	10.6383	115539	191618	0.729851	0.998846
7100	333.116	14.1163	118388	195964	0.727068	1.33483
6622	207.065	9.64911	119949	198539	0.727008	1.25888
28245	291.134	2.35348	20346.2	33666.3	0.726545	0.763385
1324	522.203	15.3083	959569	1.5877e+06	0.726478	0.749987
15519	194.081	13.158	23822.3	39350.3	0.724059	1.47059
49045	501.162	7.10894	3242.12	5345.48	0.721383	0.33749
47327	308.149	0.865739	32462	53504.8	0.720914	1.15024
17142	272.185	2.53954	554035	913106	0.720806	0.501694
37748	431.168	10.4601	8960.73	14748.2	0.718848	0.888481
10584	425.084	9.64786	101919	167666	0.718177	1.15728
15825	189.039	0.866653	20307.5	33407.4	0.718154	0.305267
5364	359.11	10.7451	516737	850043	0.718106	1.1982
12895	578.223	1.22955	340975	560753	0.7177	0.541305
5871	249.108	8.27556	277486	456193	0.717231	2.52171
61010	425.106	11.3073	15283.9	25113.6	0.716454	0.842679
40883	612.227	1.70312	9746.23	16007.7	0.715852	0.480092
20156	394.17	2.9232	19822.2	32512.4	0.713872	0.912066
6114	177.055	1.34609	378297	620239	0.713306	0.603168
16173	500.249	1.96475	18691	30629.9	0.712594	0.651578
5190	291.195	0.81426	555656	910031	0.711722	1.88271
5992	147.044	2.91305	708506	1.1591e+06	0.710157	0.394368
24382	271.06	0.878849	17394.8	28435.7	0.709047	0.32015
40664	582.218	2.29907	8832.66	14426	0.707754	0.760307
42195	307.081	5.86921	1913.12	3123.22	0.707106	0.12359
27994	499.129	1.24193	102708	167605	0.706511	0.90655
10575	209.117	9.30229	214187	349307	0.705621	1.72472
40575	321.096	1.97116	25393.5	41382.1	0.704545	0.55822
10722	498.126	1.05544	131556	214032	0.70215	0.752831
25038	684.254	16.4908	70594.8	114617	0.699185	1.07688
5294	373.149	2.46033	532638	864421	0.698578	2.91904
54200	643.237	1.72258	9644.6	15652.2	0.698574	0.865474
7374	342.155	14.2108	57559.3	93321.9	0.697165	1.40082
11141	207.102	12.005	39331	63740.5	0.696543	0.481264
6013	257.19	0.84837	254000	411498	0.696059	1.43825
16950	468.115	1.31552	273472	442967	0.695804	0.57563
6839	396.117	9.02203	145162	234887	0.694309	0.321095
27464	396.117	9.06404	145162	234887	0.694309	0.321095
26478	130.437	15.8605	8213.03	13282.4	0.69353	0.425195
15444	383.093	2.57397	16768.7	27101.2	0.69258	1.66669
40784	197.06	2.14656	27479.9	44398.8	0.692141	0.335895
38566	286.091	10.574	5382.14	8687.8	0.690809	0.462226
44773	534.226	14.7153	5083.7	8205.78	0.690761	0.322259
14121	427.121	13.6921	37118.5	59883.7	0.690027	2.124
1264	527.158	15.3071	3.62775e+06	5.85198e+06	0.689849	1.23263
16077	315.086	12.1325	2567.12	4140.61	0.689693	0.314465
56549	309.118	9.42253	8901.17	14351.3	0.689118	0.588767
40996	830.285	2.14209	19759.9	31853.8	0.688888	0.770896
15387	397.099	9.06373	327983	528422	0.688072	0.301907
13148	763.521	5.80206	48976.1	78881.1	0.687603	1.37576
47040	487.166	16.5257	12112.8	19507	0.687467	0.727506
45343	613.228	7.34005	7195.1	11583.3	0.686963	0.205319
44670	613.226	7.35901	7195.1	11583.3	0.686963	0.205319
40695	309.076	2.27273	39389.6	63392.3	0.686491	0.512531
17725	472.145	3.63515	11564	18605.6	0.686097	0.219836
48041	613.481	6.50432	9052.27	14562.2	0.685873	0.674005
19775	562.191	1.24278	86694.6	139447	0.685705	0.580698
26689	440.156	2.01527	57910.5	93143.8	0.685633	0.598302
1512	343.123	15.3102	269760	433390	0.683993	0.733113
41631	227.07	7.74903	7035.46	11289.4	0.682252	0.317665
4921	304.157	3.30684	389107	623834	0.680996	0.504953
10280	330.263	0.958549	8.5508e+06	1.3704e+07	0.680468	0.926596
6009	336.128	1.15291	295785	473819	0.679789	0.612964
23786	787.521	5.6608	139889	223800	0.677926	1.61277
41046	395.133	1.29773	7294.82	11665.7	0.677323	0.268373
32975	209.117	9.04547	126163	201734	0.677169	0.402423
2723	244.097	0.895193	9103.61	14546	0.67611	0.258616
4822	796.59	0.865568	894604	1.42904e+06	0.675723	1.50619
16544	279.135	8.61472	8161.46	13035	0.675489	1.16715
7881	408.222	9.3237	48307.2	77104.5	0.674577	1.85864
47184	331.142	13.3266	5276.13	8420.07	0.674351	0.309037
25596	337.112	15.3874	24258.8	38703.4	0.673951	0.238013
5049	470.112	9.00115	485226	774096	0.673857	0.743515
25487	470.112	9.037	485226	774096	0.673857	0.743515
60738	361.074	11.5285	2544.45	4056.51	0.672888	0.158349
21616	532.348	1.27165	111000	176925	0.672586	1.16297
14731	106.065	2.68658	40736.1	64911.2	0.672161	2.22178
41176	372.138	3.9602	3510.15	5584.93	0.670009	0.16815
52103	333.143	10.9344	5700.17	9064.49	0.66922	0.519872
7521	293.211	2.57348	55628.5	88452.8	0.669083	2.31942
51309	246.11	1.15317	8074.31	12838.6	0.669082	0.196165
47409	630.233	1.62351	7833.28	12454.5	0.668983	0.708937
19732	866.378	2.27677	61095.5	97080	0.668109	0.304506
18681	234.099	14.0804	297573	472651	0.667533	1.27557
55794	346.139	1.20441	16737.1	26559.7	0.66619	0.766006
11455	501.121	14.6341	10643.8	16885.7	0.66579	1.43729
14461	501.121	14.8443	10643.8	16885.7	0.66579	1.43729
40937	483.233	1.55379	10752.4	17051.3	0.665223	0.476855
49038	566.186	6.37832	1405.86	2229.4	0.665208	0.164194
17430	266.139	1.21146	106836	169210	0.663427	1.41187
1805	244.095	1.27001	5428.16	8590.14	0.662218	0.227353
5258	260.16	14.1178	461734	730479	0.661781	0.909191
27737	251.091	4.35211	22972.1	36333.7	0.661428	2.04763
14692	601.237	7.73112	91248.1	144306	0.661264	0.415438
40926	735.426	7.0991	133224	210584	0.660548	2.19617
6123	260.16	13.6221	220376	348292	0.660333	1.59223
51489	279.134	1.75169	5318.68	8401.84	0.659637	0.310498
53369	517.232	9.46793	8881.05	14026.2	0.659323	0.32745
17992	637.229	15.309	5343.27	8436	0.658838	0.310625
2759	136.076	0.92343	118270	186519	0.657241	0.864651
6458	221.065	0.849586	96100.9	151491	0.656608	0.639007
42049	412.139	3.24726	7865.03	12397.7	0.656547	0.114655
29852	388.196	1.27976	45411.5	71473.4	0.65435	0.984975
14678	137.06	1.474	450918	709574	0.654086	0.510578
7453	355.284	6.64417	61079.3	96089.8	0.653699	2.56379
40671	470.202	2.02562	26588.6	41795.6	0.652541	2.12329
40771	470.202	2.08572	26588.6	41770.8	0.651685	2.12745
17541	299.092	3.95033	4279.35	6715.03	0.650003	0.303516
46606	466.265	2.89413	15103.9	23697.2	0.649795	0.419381
40541	970.331	4.00858	3314.54	5200.22	0.649765	0.150669
46120	970.331	4.01156	3314.54	5200.22	0.649765	0.150669
25502	504.192	15.6589	4334.62	6795.74	0.648725	0.299167
7489	349.111	14.4588	67907.7	106446	0.648479	2.43548
1414	343.136	10.7524	153236	240193	0.648439	0.839684
17631	343.136	10.7524	153236	240193	0.648439	0.839684
5564	337.273	4.6151	402064	630192	0.648364	1.06387
17623	280.121	13.2117	22337.9	34997.9	0.647773	0.17132
6166	165.055	2.91283	549742	861296	0.647756	0.345085
57436	399.143	1.33379	71845.2	112554	0.647659	0.501167
15078	340.108	1.27629	71587.2	112139	0.647512	1.00056
40665	383.122	1.20449	11160.8	17480.6	0.647315	0.300289
68276	243.097	1.93085	81341.8	127291	0.64606	1.06257
7105	243.097	1.96266	81341.8	127291	0.64606	1.06257
35092	232.129	15.3205	36469	57044.2	0.645408	1.44159
4268	328.248	0.981923	4.95105e+06	7.74271e+06	0.645104	1.49458
62785	394.074	16.005	55535.3	86796.5	0.644232	0.855489
1403	325.113	15.303	551318	861569	0.64408	0.780602
67389	356.17	1.09633	25239.1	39435	0.643819	1.3115
51097	418.151	1.25133	78368.1	122441	0.643744	1.49654
41138	336.131	1.74315	682539	1.0653e+06	0.642278	0.340328
34390	480.115	1.21666	51490.5	80279.1	0.640718	0.872771
34319	480.115	1.24778	51490.5	80279.1	0.640718	0.872771
1560	163.06	15.3007	251559	392033	0.640076	0.787596
39151	330.129	12.5211	1804.38	2809.16	0.638632	0.149882
43079	347.126	8.14283	8685.93	13519.9	0.638328	0.467687
13076	366.14	2.06135	45896.5	71437.9	0.638305	0.342075
54195	594.221	15.3068	13983.6	21764.5	0.638244	1.46506
1430	814.243	15.3181	717014	1.11598e+06	0.638234	1.74669
12570	816.647	6.6085	30678.5	47745.3	0.638133	0.726907
40752	128.062	2.1782	9107.06	14168.7	0.637646	0.576537
17797	276.114	3.81742	5604.61	8719.54	0.637637	0.288841
41391	531.185	1.40284	12078.1	18779.9	0.636789	0.458755
72365	417.165	2.61208	11295.9	17557.2	0.636268	0.282904
17615	347.112	4.83752	129149	200639	0.635565	3.73924
5857	353.268	1.6966	338526	525828	0.635322	2.38445
5001	298.08	9.12755	880180	1.36714e+06	0.635288	0.237976
25085	431.188	12.6094	100841	156605	0.63505	0.224385
15224	273.075	3.90004	7142.13	11083.1	0.633937	0.319205
7844	195.065	4.35565	51914.4	80548.5	0.633723	1.73113
1938	227.081	0.846958	136629	211922	0.633277	0.436079
6599	175.108	9.52343	146622	227362	0.63289	0.671925
44472	419.134	4.19521	3758.23	5820.19	0.631014	0.287173
64590	405.185	1.844	3199.79	4952.83	0.630276	0.154301
19893	355.042	10.9364	61696.3	95465.5	0.629797	1.11896
6530	306.114	9.18779	115884	179260	0.629371	0.686468
32237	297.144	13.6311	3690.62	5708.7	0.629297	0.274452
62716	306.133	0.857249	16639.5	25735.4	0.629144	0.371028
38349	450.16	8.21316	12226.6	18891.2	0.627691	0.617351
49913	301.15	10.8044	3181.54	4912.62	0.626768	0.22505
34415	498.161	2.18756	3590.01	5541.4	0.626265	0.155123
7288	442.207	1.54836	88822.2	137055	0.625765	0.511541
69211	938.582	0.807382	12233.9	18873	0.625444	0.280269
60237	492.187	3.71547	8599.06	13264.2	0.625288	0.399852
68616	492.187	3.7753	8599.06	13264.2	0.625288	0.399852
71057	299.09	10.358	5654.71	8722.15	0.625231	0.4595
6196	591.498	2.98644	305394	470926	0.624829	0.667275
21550	306.279	4.61218	438833	676654	0.624748	1.0854
9305	373.149	5.70797	21996.2	33914.1	0.624631	3.16507
2342	360.15	15.3512	179041	276037	0.624573	1.80748
7086	258.112	2.4334	103452	159489	0.624498	2.45148
8385	448.181	4.35974	34770.4	53593.4	0.624196	1.51731
15876	358.163	0.841548	22662.2	34923.3	0.6239	0.78435
69052	349.131	2.64992	27120.9	41769	0.623026	1.75534
42596	593.237	1.52366	11399.9	17553.5	0.622734	0.685125
4889	104.071	3.12966	746075	1.14836e+06	0.622188	0.800123
60927	303.086	3.30882	37145.9	57140.7	0.621317	0.663983
41605	400.161	1.64752	7247.43	11137.8	0.619928	0.275347
13103	151.039	4.89508	61396.3	94281.7	0.618827	0.664989
64869	320.182	13.668	20261	31096.1	0.618031	1.12549
54421	481.189	11.0586	8202	12579.2	0.616988	2.63467
20937	174.112	9.3401	70830.2	108525	0.615585	1.31323
41807	286.165	1.35271	27786.1	42566	0.615336	0.824083
17960	435.164	1.18012	108120	165425	0.613542	1.95726
19063	373.149	5.70976	22175.6	33914.1	0.612915	3.05565
24442	283.096	4.03465	7421.6	11339.1	0.611503	0.714948
16026	243.086	4.63565	68813.4	105129	0.611397	0.983999
10947	219.102	4.40052	60114.9	91839.6	0.611394	0.785066
7346	417.154	2.05216	72345.6	110516	0.611282	0.877417
40687	329.101	4.83824	127078	194002	0.61036	1.99051
21588	532.348	1.69262	239139	365036	0.610191	2.32055
16963	267.086	0.920352	323745	493973	0.609574	0.361557
13810	250.128	13.6719	178250	271670	0.607948	0.918081
46329	416.191	2.6753	17522.3	26692	0.60721	1.81399
52577	385.14	1.16853	19165.9	29177.6	0.606319	0.355714
17745	446.202	3.93661	38006.7	57798.9	0.604788	0.974778
14752	606.254	3.40443	84160.4	127974	0.60464	0.820892
1585	85.0285	15.3011	244359	371502	0.60437	0.845789
13418	310.106	16.5021	32558.2	49483.9	0.603935	0.827759
49295	526.176	15.2091	3901.76	5930.06	0.603919	0.141693
11458	307.102	15.3044	28264.7	42948.4	0.6036	0.568178
57363	403.192	13.5967	7910.29	12017.7	0.603362	0.642132
60057	492.192	14.8158	6944.64	10538.6	0.60171	0.672793
30559	270.096	13.0742	77198.5	117134	0.601521	0.382829
41782	145.05	6.19387	77074.9	116942	0.601462	0.803831
8180	251.054	15.2649	44613.6	67650	0.600605	1.05293
17077	472.217	1.97325	160149	242758	0.600104	0.458745
2856	283.124	0.863314	63718.3	96543	0.599464	0.340111
2904	419.162	14.1212	15622.8	23670.5	0.599434	0.343213
61766	354.213	15.7006	7973.37	12067.2	0.597825	0.517673
21862	816.646	6.05712	53887.7	81430.5	0.595613	2.07755
32803	265.071	13.7361	2510.3	3793.11	0.595521	0.14586
24285	380.17	2.35398	8145.91	12300.9	0.594611	0.570963
62754	310.164	0.887446	34199.2	51559.4	0.592274	2.08871
4595	291.195	0.999328	1.35397e+06	2.0401e+06	0.591445	1.59954
57251	387.128	9.69017	5730.46	8631.7	0.590994	0.609157
6303	643.237	1.15053	168805	254261	0.590952	2.12523
33487	311.126	1.19518	270044	406439	0.589845	1.27231
19224	311.126	1.19891	270044	406439	0.589845	1.27231
41121	447.186	3.81604	87486.9	131638	0.589442	0.728626
78632	563.194	1.5815	9025.26	13575.4	0.588952	0.59753
41727	382.094	2.2643	17991.3	27056.3	0.588665	1.17511
5295	224.113	4.59035	524993	788401	0.586632	0.623426
30392	687.459	5.63163	175286	263161	0.586234	1.70996
54197	264.086	14.0764	10212.8	15328.8	0.585869	0.336057
7699	395.367	1.52885	53398.9	80116.4	0.585288	1.04473
9317	408.186	5.69811	23778.3	35666.8	0.584935	1.33085
19862	564.175	11.0663	115306	172868	0.584206	0.967489
40536	544.202	4.82957	266310	398886	0.58287	2.19396
9723	360.129	11.9893	17588.1	26329.5	0.582081	0.976564
45875	307.081	2.10725	4968.36	7435.11	0.581585	0.24226
35770	487.121	10.3463	343522	514011	0.581399	0.138937
48895	602.208	7.47548	7908.87	11824	0.580178	0.485781
6692	689.21	16.49	186363	278602	0.58009	0.670334
16602	327.126	12.3875	1719.2	2567.93	0.578874	0.138802
43386	375.14	10.6969	3735.99	5577.11	0.578027	0.16977
56506	387.119	8.96479	23678.2	35340.5	0.577763	0.281173
32731	377.131	7.45669	1997.59	2980.13	0.577118	0.100523
62940	305.113	0.890518	17669	26351.9	0.576691	0.166994
22187	617.512	2.98063	265286	395533	0.576248	0.688161
31873	85.0415	15.861	24138.4	35980.4	0.575884	1.75094
17193	798.568	4.04645	41418	61731.8	0.575757	1.76714
6240	353.268	1.27387	199422	297077	0.57501	0.852768
12007	615.497	5.578	121051	180324	0.574967	1.51115
14367	241.107	11.2729	10511.6	15651.2	0.574287	0.787292
63743	395.159	15.5195	50951	75779.5	0.572696	0.862347
15290	517.095	12.1553	5734.25	8512.49	0.569977	0.512765
5929	359.148	0.876588	341997	507615	0.569753	1.69095
57522	219.113	2.72961	43769.6	64945	0.569288	0.856524
6433	346.259	0.878299	185345	275010	0.569271	1.25973
26285	344.088	9.12303	1.21515e+06	1.7998e+06	0.566698	0.351109
10881	293.063	9.68492	58927.7	87275.8	0.566635	2.40689
58329	281.113	13.1199	5568.22	8244.88	0.566282	0.251643
7576	355.284	6.96579	60984.3	90245	0.565408	0.889137
14701	271.024	5.66122	3609.33	5330.35	0.562497	0.0979131
6521	230.154	3.2619	134016	197856	0.562042	1.8457
44345	416.141	11.5565	5726.64	8453.59	0.561875	0.890545
67064	447.197	10.7081	6752.96	9963.11	0.561076	0.267516
61814	482.168	8.86595	14987.5	22106.4	0.560706	1.59967
7922	408.222	2.09077	44955.6	66294.1	0.560381	1.33233
5113	116.071	1.64336	629173	927742	0.560267	3.78582
8518	277.216	5.64034	28931.6	42653.6	0.56002	1.81783
6972	267.101	1.337	108580	159955	0.558906	1.06158
4582	369.223	4.85932	1.81311e+06	2.67079e+06	0.558796	0.39134
7444	269.136	3.97984	75903.7	111806	0.55875	0.975338
73903	380.134	1.5845	3650.36	5376.39	0.558598	0.135894
6427	747.527	5.81645	208693	307191	0.557754	0.745064
62772	398.18	1.22424	31540.5	46409.5	0.557215	1.0293
8364	480.223	2.94995	30574.9	44977.4	0.556853	0.227936
10958	408.18	9.65181	349268	513447	0.555881	0.324081
7074	297.242	7.27044	85148.5	125029	0.554212	2.58639
10342	932.628	3.03704	773946	1.13557e+06	0.553117	0.530849
18790	335.258	4.62934	53007.9	77762.8	0.552873	0.704838
15134	295.102	8.28437	16141.9	23659.1	0.551584	1.40459
31741	269.149	8.58972	86271.2	126433	0.551428	1.87729
51843	352.131	12.5517	44280	64883.5	0.551198	2.48034
52518	228.123	1.05499	55006.8	80594.1	0.551065	2.17844
15190	227.091	2.93124	189968	278318	0.550979	1.60953
63419	373.176	2.42193	5098.52	7467.47	0.550542	0.243854
25645	469.154	15.2606	6353.32	9304.63	0.550438	0.330424
62629	658.257	7.61106	4051.08	5932.38	0.550304	0.132578
43124	363.187	7.11278	54021.6	79076.9	0.549718	0.937432
6810	591.498	5.61031	95340.9	139469	0.548779	1.98082
47935	262.118	10.5808	1016.92	1487.43	0.548617	0.0954337
39497	417.184	12.3884	13498.7	19739.1	0.548235	0.764008
10597	319.102	9.40183	97133.7	142035	0.548203	0.521025
9536	497.148	13.7632	15284.7	22338	0.547416	0.781704
26249	310.097	12.9739	133360	194867	0.547166	0.395223
4354	613.481	0.864303	3.51708e+06	5.12967e+06	0.544487	2.46708
17642	524.195	7.99474	98625.3	143826	0.544297	2.13206
6136	123.08	9.59479	285963	417015	0.544267	1.13763
13238	349.11	12.5988	40157.3	58531.9	0.543561	1.94661
6051	250.092	3.53689	246418	359058	0.543109	0.478019
15127	210.076	1.56866	53961.1	78565.3	0.541971	0.906506
42610	254.081	0.915548	4880.29	7104.1	0.541686	0.107174
21739	360.147	0.851683	87252.8	126879	0.54018	1.10548
48655	333.097	4.17653	10603.7	15416.8	0.539927	0.798058
42471	589.173	12.3236	9740.74	14152.3	0.538933	1.7829
38025	278.138	6.74312	286752	416508	0.538543	1.14974
13831	278.138	6.75509	286752	416508	0.538543	1.14974
1265	166.053	14.244	1.8049e+06	2.61878e+06	0.536975	0.72713
14641	299.111	3.92475	605850	878621	0.53628	0.478547
7523	856.445	0.896105	95934.3	139055	0.535536	0.318881
41430	385.151	3.36661	21256	30778.6	0.53406	0.290975
12208	816.643	5.89235	56250.9	81437.4	0.533816	1.77037
28514	505.176	16.4919	19316.2	27959.1	0.533505	0.521194
31081	340.112	8.91704	111737	161724	0.533435	0.587426
4236	326.049	12.9412	6.05892e+06	8768699	0.533302	0.931756
12465	267.145	14.1237	25727.8	37234.1	0.533295	0.27851
19855	769.51	5.75054	188924	273366	0.533026	0.620583
59172	247.104	12.8308	12396.9	17921.5	0.531717	0.237728
43607	497.143	7.8493	3585.8	5182.12	0.53125	0.164343
29272	267.134	9.35638	24615	35571.4	0.531183	2.0631
8374	341.138	4.60854	34942.7	50493.4	0.531103	1.58691
39618	341.138	4.61716	34942.7	50493.4	0.531103	1.58691
40619	254.102	4.51054	5019.96	7253.81	0.531063	0.577043
14700	500.141	1.98306	95675	138132	0.529829	0.32125
63585	274.165	4.00033	25638	37009.8	0.529623	2.11421
15881	339.102	11.8675	3405.85	4914.19	0.528939	0.203198
4635	482.127	15.8806	1.30037e+06	1875768	0.528554	1.21647
29366	328.139	13.0766	28690.9	41373.2	0.528102	0.410143
40659	309.096	4.83101	40904	58974.1	0.527839	0.415381
6103	353.268	7.10449	263975	380366	0.526987	2.8302
34336	226.107	2.16343	25185.2	36224.1	0.524372	0.68707
63388	369.165	3.44524	15637	22483.7	0.523912	0.234771
6201	240.123	0.863356	245057	352349	0.523887	0.870197
80817	490.124	9.06758	22038.7	31687	0.523851	0.286886
4235	792.56	0.86456	7.68943e+06	1.1052e+07	0.523358	3.02899
24276	600.243	7.73076	26965.7	38741.6	0.522758	0.325923
18186	546.149	12.8848	19182.4	27549.5	0.522246	0.772096
8286	201.087	15.9047	34343.8	49305.2	0.521689	2.12775
26401	201.087	15.9171	34343.8	49305.2	0.521689	2.12775
7693	539.165	9.61668	69613.6	99917.6	0.52137	1.44174
7558	223.06	2.16285	45813.5	65721.1	0.520583	0.628228
9720	428.192	1.47936	15298.5	21928.8	0.519434	1.25512
48343	293.063	10.1942	3344.04	4793.08	0.519359	0.147606
40488	198.112	8.2786	87400.3	125189	0.518402	0.64879
40825	335.258	6.75838	29848.6	42744.6	0.518078	1.59685
55819	402.12	2.52434	5906.68	8457.99	0.517966	0.162276
13868	427.121	13.2556	193014	276370	0.5179	0.524233
25137	468.171	12.6129	9562.46	13685.8	0.517224	1.15162
2570	342.169	9.7966	24023.6	34373.4	0.516839	0.245629
7933	281.149	9.77905	42999.5	61476	0.515706	1.45795
6324	617.513	1.10706	204071	291689	0.515358	1.40299
47241	245.094	6.42312	30828.7	44060	0.515198	0.327507
46156	516.174	1.30137	31773.9	45391.6	0.514583	0.475855
23945	191.106	9.3047	67761.9	96711.1	0.513207	0.948854
11751	893.584	7.59991	2.36958e+06	3.38084e+06	0.512751	1.12136
23379	258.112	2.23965	75714.5	107987	0.512215	1.33273
4332	178.107	3.02736	2.94404e+06	4.19778e+06	0.51183	0.513621
55768	424.086	10.6898	2124.95	3029.04	0.511428	0.161245
13963	283.128	13.0955	74739.3	106511	0.511067	0.751168
32110	309.117	2.26168	37877.8	53978.8	0.511042	0.361171
19748	564.186	1.27151	71338.5	101639	0.510698	0.463744
48674	564.207	1.49912	15813.2	22523.2	0.510282	0.793764
22462	425.163	1.95306	44098.5	62780.2	0.509579	0.255828
13355	326.071	12.9224	43643.5	62123.1	0.509363	0.89141
1363	84.0445	15.8602	5501930	7825869	0.508313	1.71598
26953	688.259	1.59365	48181	68523.5	0.508135	0.298028
8715	377.145	4.57027	29655.2	42154.2	0.507393	1.53421
65645	404.154	15.2985	1671.97	2373.94	0.50574	0.0877684
29181	373.106	9.2956	17133.7	24318.4	0.505211	0.325092
39140	263.105	3.83135	15042.3	21341.7	0.504647	0.939104
48171	338.182	12.9008	47715.8	67689.5	0.504463	0.151406
17146	318.154	3.21113	182203	258378	0.503941	1.3383
44681	302.16	9.62407	39533.4	56043.7	0.503481	0.583635
14683	489.175	2.53697	12731.3	18040.4	0.502855	0.968092
7737	424.16	1.91492	166285	235590	0.502622	0.243022
40693	455.191	1.68966	10347.2	14659.6	0.502602	0.254169
4683	335.258	0.860989	1.4515e+06	2.05406e+06	0.500933	2.93277
15272	284.097	0.86849	23936.3	33870.3	0.500822	0.281131
1529	102.055	15.8603	1.9815e+06	2.8038e+06	0.500787	1.93334
17950	337.128	1.21038	46696.5	66009	0.499347	0.384845
22346	267.099	1.31919	88201.4	124637	0.498856	0.417726
4602	613.227	0.869191	1.37209e+06	1.93871e+06	0.49872	1.26862
18682	301.107	4.10886	154316	218017	0.498555	2.48013
46465	301.107	4.10943	154316	218017	0.498555	2.48013
38327	310.148	13.3264	10638.1	15028.4	0.498455	1.40274
40582	694.399	7.10298	225928	319130	0.498282	1.80482
33997	315.13	16.6458	1650.8	2331.58	0.498144	0.0864098
29598	360.116	9.32428	110570	156090	0.49742	0.887354
15660	280.139	13.6217	10940.7	15444.7	0.49741	1.23701
25136	272.134	9.65865	42720.6	60302.9	0.497297	3.20293
45632	258.112	2.18192	45015.7	63521.7	0.496822	0.996854
5240	191.103	14.3371	673617	950502	0.496761	0.377989
70651	248.103	12.9352	3106.39	4380.94	0.496003	0.197355
24322	364.087	2.6816	26419	37257.9	0.495969	0.538907
7724	287.077	15.2077	69951.7	98648.6	0.49594	0.911739
59952	148.047	1.32528	25096.3	35391.6	0.495929	0.643857
16467	259.081	8.27371	9039.88	12745.7	0.495633	0.374068
17030	470.131	2.428	292396	412038	0.494854	0.303102
13274	255.107	9.67046	37832.4	53306.6	0.494693	1.58011
27073	297.112	7.41289	16265.8	22900.3	0.493519	0.874499
34888	417.154	1.26781	301553	424503	0.493365	2.76702
6250	351.594	9.09276	408706	575303	0.493257	0.230885
26494	321.082	8.65347	32413.2	45625	0.493243	0.805877
14663	473.126	12.6117	39959.9	56234.8	0.492909	1.41811
4463	232.081	1.31657	1.97347e+06	2.77478e+06	0.491641	1.55851
15107	264.107	13.6339	11312.1	15901.2	0.491276	0.755469
7672	335.094	14.8012	51360	72189.6	0.491145	1.11347
15608	211.06	2.15518	13508.1	18983.2	0.490899	0.495837
26272	321.084	0.884134	30452	42789.7	0.490729	0.522215
14792	601.237	8.18174	61610.8	86567.2	0.490637	0.285712
10638	209.117	9.56559	143521	201640	0.490523	1.85031
40855	602.26	1.21416	223262	313440	0.489452	1.29778
66263	461.227	7.99281	10990.6	15424.1	0.488919	2.41394
13612	285.131	10.7498	12575.2	17628.6	0.487331	0.706243
40982	186.055	2.51347	24434.2	34252.6	0.48731	0.272107
46938	432.186	3.89194	6512.78	9128.18	0.487054	0.288585
14785	337.273	3.98429	201402	282267	0.486982	1.35677
56258	539.192	1.66104	8030.71	11249.5	0.486263	0.480217
1486	280.154	0.886742	51683	72397.2	0.486246	0.634901
4888	349.128	3.96963	786410	1.10158e+06	0.486216	1.55649
17015	283.077	9.11805	86453.2	121087	0.486052	0.349088
28314	421.131	12.0824	178759	250343	0.48589	1.6634
42108	375.155	2.82527	13846.6	19383.3	0.485285	0.210488
954	148.06	15.8608	2.65043e+07	3.70808e+07	0.48445	1.73186
5298	159.101	9.59093	658006	920563	0.484415	1.06857
63298	338.159	0.905187	16035.6	22430.1	0.484162	0.306087
42702	281.088	13.9117	1666.22	2329.7	0.483562	0.0838021
5925	417.154	1.24613	374814	523967	0.483304	2.78018
3073	285.087	1.70628	47525	66377.3	0.482005	0.776989
1916	424.16	2.45175	102791	143458	0.48091	0.814761
8554	203.055	2.50517	24272	33871.5	0.480779	0.494157
44281	267.145	7.21597	9172.06	12799.4	0.480757	0.893481
24424	123.039	2.13175	155314	216723	0.480665	0.482197
4983	318.191	14.7022	647641	903230	0.479899	0.416644
58947	971.335	4.01722	2993.16	4173.87	0.479718	0.113067
80775	122.06	1.17772	98594.2	137450	0.479329	1.22473
40502	122.06	1.18644	98594.2	137450	0.479329	1.22473
44164	253.082	1.23668	79603.4	110963	0.479174	0.353774
37253	405.118	2.56748	9266.05	12916.4	0.479173	0.445121
21564	254.087	0.878769	50955.4	70982.1	0.478221	0.403103
32101	486.126	3.68288	48011.3	66853.2	0.477624	0.364379
41388	317.1	4.77882	90550.2	126057	0.477288	0.694999
16686	316.126	15.9344	56067.8	78041.4	0.477067	0.198012
63251	409.145	15.8229	19470.5	27101.2	0.477064	0.530483
16207	298.101	13.1981	8554.13	11904.7	0.476843	0.276932
54554	395.132	12.8208	5558.51	7730.34	0.475834	0.232425
56456	285.087	7.24663	13725.6	19073.1	0.474665	0.455887
45123	471.11	13.5746	6645.44	9233.34	0.474489	0.386429
76515	671.464	5.66665	969656	1.34704e+06	0.474251	0.809207
20225	277.118	14.9044	42993.2	59683.6	0.473225	2.00229
35123	277.118	14.9111	42993.2	59683.6	0.473225	2.00229
32074	440.192	1.61984	32606.4	45257.4	0.472996	0.399248
35784	243.062	9.62972	27997.7	38834.4	0.472026	1.26525
4515	934.642	3.18376	1.49709e+06	2.07528e+06	0.471148	0.781359
14027	840.619	3.51981	19320.5	26773.5	0.470672	0.373149
45698	505.185	1.19418	32968.5	45667.9	0.470092	0.818691
64999	262.071	12.903	10213.8	14146.9	0.469973	0.577631
5545	147.044	2.27262	648478	897259	0.468467	0.298615
17120	403.171	5.77065	6844.5	9469.32	0.468315	0.240025
8510	497.148	14.2812	39048.5	54014	0.468066	0.515076
5626	234.098	14.0604	341846	472651	0.46743	0.992387
24472	329.101	0.86896	70565.9	97513.3	0.466627	0.41664
17833	316.139	3.90107	20332	28091.6	0.466391	1.03503
70969	382.195	12.9706	13529.2	18692.4	0.466375	0.0997587
41035	460.218	4.38195	43162	59607.2	0.465726	0.570554
1316	130.05	15.8606	9535159	1.31673e+07	0.465634	1.71619
4791	330.059	10.5645	955441	1.31929e+06	0.465528	1.20705
32098	164.071	2.1336	91369	126071	0.464462	0.793653
51151	122.69	2.13571	27757.9	38290.5	0.464091	0.255866
49220	315.108	14.2417	4208.1	5796.15	0.461926	0.10915
8935	305.134	5.81563	17472.5	24064.6	0.461825	0.512196
41998	248.128	1.26967	33728.9	46453.4	0.461796	0.500182
46840	545.14	10.4142	1601.46	2205.21	0.461522	0.108026
10462	491.224	7.53484	379908	522824	0.460675	1.06948
30790	332.134	8.26201	240582	331034	0.460449	1.39929
6104	332.134	8.26521	240582	331034	0.460449	1.39929
6144	151.039	8.96611	574994	790826	0.459813	0.238378
15317	253.074	13.6365	51230.5	70459.3	0.459788	0.714036
41395	292.118	0.855784	13772.9	18937.9	0.459441	0.145212
1016	267.086	2.12109	144756	199000	0.459144	0.694701
9068	439.142	13.9276	30176.8	41484.6	0.459134	0.685955
63717	311.134	14.1732	18012.2	24746.4	0.458245	0.300206
40774	420.141	2.11159	8894.95	12220.5	0.458245	0.425942
4710	934.642	2.99521	1.28407e+06	1.7639e+06	0.458041	1.17845
55754	614.23	1.15923	215701	296243	0.457747	1.94628
63322	379.205	9.54136	245146	336607	0.457423	1.37063
30109	389.118	9.05179	31402.5	43097.5	0.456723	0.262446
30107	265.119	14.6226	17099.4	23465.9	0.456624	1.30486
22303	254.553	9.25878	410182	562731	0.456181	0.339272
21513	616.5	2.01268	22122.5	30334.3	0.455434	1.16281
50727	430.124	11.0268	26326.8	36090	0.455067	1.40973
9253	271.129	10.5868	22372.1	30664.6	0.454876	1.82034
19318	291.086	2.26989	96165.6	131762	0.454346	0.312005
14033	627.238	7.70908	204986	280649	0.453239	0.446273
7173	268.103	0.826849	87629.9	119943	0.452857	0.508035
14784	147.044	1.3293	219346	300145	0.452453	0.456213
6605	188.128	3.67312	132036	180666	0.452396	1.32155
41347	614.243	9.07159	2871.19	3928.44	0.452312	0.0782153
13545	234.097	13.658	16960.4	23203.3	0.452163	2.59542
51154	123.4	2.13467	28732.6	39303.9	0.451984	0.27058
62771	131.034	15.859	99753.2	136391	0.451318	1.16439
[truncated: 9,376 more rows]

## Sheet: QsuB15XylemBottom
Dataset S4. List of differentially abundant features in QsuB poplar (HILIC positive mode).
[truncated: 9,056 more rows]

[truncated: 12 more sheets: QsuB1XylemMiddle, QsuB5XylemMiddle, QsuB15XylemMiddle, QsuB1XylemTop, QsuB5Xylemtop, QsuB15XylemTop, QsuB1Phloem, QsuB5Phloem, QsuB15Phloem, QsuB1Periderm, QsuB5Periderm, QsuB15Periderm]
