# Supplementary material for: Expression of dehydroshikimate dehydratase in poplar induces transcriptional and metabolic changes in the phenylpropanoid pathway
Source: J Exp Bot. 2024 May 29;75(16):4960–77. doi: 10.1093/jxb/erae251 (PMC11349870; doi:10.1093/jxb/erae251)
Supplement: erae251_suppl_Supplementary_Materials [file erae251_suppl_supplementary_materials.zip › erae251_suppl_Supplementary_Dataset_S5.xlsx]

## Sheet: QsuB1XylemBottom
Dataset S5. List of differentially abundant features in QsuB poplar (HILIC negative mode).
unchanged:4973								increased:1399								decreased:446								New:1584						Depleted:202
feature ID	feature m/z	feature retention time	MeanWT	MeanQsuB1XB	Log2FC	-Log10(p-value)		feature ID	feature m/z	feature retention time	MeanWT	MeanQsuB1XB	Log2FC	-Log10(p-value)		feature ID	feature m/z	feature retention time	MeanWT	MeanQsuB1XB	Log2FC	-Log10(p-value)		feature ID	feature m/z	feature retention time	MeanQsuB1XB	Pvalue		feature ID	feature m/z	feature retention time	MeanWT	Pvalue
7064	232.976	5.30794	67450.8	2.72388e+07	8.65761	0.582988		13857	659.184	12.3507	2179.14	40946514	14.1977	4.90392		3245	423.022	15.7254	1.83799e+06	5931.84	-8.27543	2.0386		17209	469.114	3.00602	1.02988e+07	2.60146e-12		49044	220.082	4.6706	8723.95	6.53046e-09
20467	289.072	2.93929	17562	5.53267e+06	8.29938	1.20679		7463	315.094	13.6339	1872.08	10807695	12.4951	7.65749		3573	978.602	3.04787	890748	4036.74	-7.78568	1.9388		14174	734.202	15.2568	500356	2.04942e-11		12393	882.478	6.23511	24517.8	6.52132e-08
21425	439.125	3.54781	6756.07	1.07678e+06	7.31632	1.11106		14017	513.102	15.6793	1567.24	7.20114e+06	12.1658	6.25844		3750	998.571	3.06403	797215	3664.32	-7.76528	2.20087		40228	457.091	3.60204	87877.2	5.85377e-11		51858	350.063	12.7367	8458.4	1.20138e-07
20452	355.045	2.58586	23931.2	2.94237e+06	6.94194	0.80603		7391	78.7683	13.6562	4538.73	1.61583e+07	11.7977	7.2946		8439	615.155	13.156	888638	4268.29	-7.70179	1.70765		30364	457.092	3.72025	87877.2	5.85377e-11		144	202.028	2.80397	7.69824e+06	4.40583e-07
14534	487.109	5.66141	3591.78	423629	6.88196	1.29395		21852	627.057	17.2599	2101.24	7.17885e+06	11.7383	2.77536		3150	118.051	8.74873	5.74369e+06	36711.1	-7.28962	3.48195		13862	195.03	5.20597	9.47188e+06	6.73435e-11		48311	196.05	6.89854	5537.15	5.29429e-07
21369	441.071	2.71385	2215.08	199077	6.48983	0.508081		7247	507.135	15.2574	8062.48	2.14802e+07	11.3795	6.54811		11791	888.526	8.49367	371147	2864.22	-7.0177	5.45206		17189	153.013	3.36078	1.91413e+06	2.34173e-10		23477	309.995	10.869	5067.1	5.55485e-07
18617	347.026	2.47603	11108.3	651165	5.87331	0.89993		7774	315.119	13.6345	1342.17	3.34223e+06	11.282	2.67751		3737	636.14	13.0716	1.23929e+06	10153.3	-6.93142	4.0618		1459	153.015	12.5836	717899	2.80078e-10		34337	425.146	7.25115	9029.32	6.62124e-07
31380	628.203	6.85875	1253.55	72494.8	5.85378	0.821292		10384	659.184	12.5824	25169.1	57445087	11.1563	7.75279		11779	882.479	8.86869	605302	6508.07	-6.53928	2.45972		13907	166.998	13.6742	3.32285e+06	3.30503e-10		13300	859.514	5.59879	50042.1	1.11156e-06
51481	458.139	2.81395	1723.28	97576.2	5.8233	0.902776		6256	78.7683	13.132	8657.66	1.67948e+07	10.9218	7.95255		10808	435.743	8.82346	680485	8159.06	-6.38202	3.2834		7357	330.059	13.6702	4.58667e+06	4.46354e-10		46374	525.161	5.19023	24664.8	1.30793e-06
7130	392.084	2.69697	297660	1.5429e+07	5.69584	0.764517		7474	331.067	10.6612	15334.4	26182098	10.7376	6.91069		4736	873.499	8.82936	252211	3208.98	-6.29637	3.70341		7323	167.035	9.59671	56643527	8.71723e-10		51471	456.098	14.6616	75124.1	1.83502e-06
16759	317.03	2.60324	27406.6	1.33307e+06	5.60409	0.752776		51479	660.187	12.5806	11227.9	1.80259e+07	10.6488	7.531		10329	275.958	11.1072	976297	12982.8	-6.23264	1.84206		5907	299.077	9.59794	199740316	1.12353e-09		8824	401.076	5.24471	103773	1.91341e-06
24377	319.046	2.59465	26489.2	1.22117e+06	5.52672	0.727573		7910	447.114	15.2637	1093.82	1.72109e+06	10.6197	5.03207		3493	884.494	8.86695	2604659	37248.9	-6.12775	2.2444		7343	653.134	13.1418	2.57372e+06	1.20392e-09		4459	305.07	14.9813	384583	1.99858e-06
6182	451.088	8.99725	38195.1	1.55901e+06	5.3511	1.15215		14210	483.091	15.2529	1353.95	2116242	10.6101	4.39304		3302	216.981	9.28396	5.44208e+06	84013.8	-6.01739	1.77193		45142	627.156	13.7186	44565.1	1.28535e-09		3825	117.019	7.50658	743773	3.07029e-06
28490	307.103	2.84259	4554.36	185769	5.35012	0.844293		13866	734.252	5.16446	6916.88	1.06246e+07	10.585	6.42052		4016	976.586	3.07682	548635	8646.53	-5.98758	1.88793		7428	167.035	10.7895	1.26593e+07	1.37565e-09		41670	425.145	8.35074	13089	4.15701e-06
15048	355.172	13.9257	3712.21	150631	5.3426	1.02014		7072	657.189	13.1301	31517.3	46822126	10.5368	5.87308		3223	537.167	13.1745	3.38479e+06	54932.5	-5.94526	4.36345		26928	459.136	15.9788	19814.1	2.23365e-09		34482	338.068	7.78708	12372.1	6.6982e-06
27993	552.174	2.57796	1121.16	39600.7	5.14246	0.767059		712	315.072	13.1315	1.39027e+06	1787117472	10.3281	7.18644		2976	165.019	2.49062	3.55523e+07	581004	-5.93525	4.40414		14266	285.061	11.8124	775553	2.44103e-09		7148	161.045	1.36474	846049	6.95199e-06
50754	334.033	2.56278	944.317	31429.5	5.0567	1.00123		21849	488.048	17.217	2650.15	3.33534e+06	10.2975	3.60603		3891	190.036	8.74042	917646	15825.2	-5.85764	3.08352		7490	108.022	13.1242	1.32371e+06	2.55301e-09		11917	128.035	6.74665	258291	7.0489e-06
5873	439.161	3.64136	112289	3.70617e+06	5.04465	1.23767		34144	661.192	12.4498	3781.21	4.33511e+06	10.163	4.45038		38468	472.167	13.2017	151030	2756.75	-5.77572	2.25675		14040	586.164	9.628	1.04837e+06	2.63747e-09		7470	169.012	14.6556	221803	7.11475e-06
41558	507.099	7.18612	17394.8	553084	4.99077	0.468061		21318	485.049	17.2167	18526.9	1.94293e+07	10.0344	3.59434		16743	275.958	11.1256	674759	12982.8	-5.69969	1.47742		45047	542.117	7.1219	17017	3.17323e-09		3934	239.056	5.95729	837661	7.30632e-06
6999	260.077	12.4688	32216.9	1.0072e+06	4.96639	1.19468		14032	527.156	3.83369	7390.53	7.71629e+06	10.028	5.82842		3783	786.494	8.88248	1.15924e+06	23426	-5.62893	3.24121		26187	764.212	15.6861	361761	3.75857e-09		48049	883.502	5.67211	15467	7.38317e-06
55007	289.036	2.61654	2351.31	70951.4	4.91529	0.907462		14041	523.197	1.291	2016.8	2.08953e+06	10.0169	3.50053		3220	147.045	13.1762	5.62662e+06	124530	-5.49771	2.9649		14386	315.176	5.23761	476689	3.83893e-09		5627	547.167	5.26739	55194.9	8.32383e-06
23017	177.019	1.18129	48048.9	1.41028e+06	4.87534	0.532409		33263	988.55	5.57322	4718.72	4.39372e+06	9.86283	6.82396		4353	271.066	13.1425	494751	11534.6	-5.42266	4.63908		50966	532.141	6.4397	86763.6	4.42533e-09		6594	881.569	5.45325	31596.6	9.68671e-06
29207	303.051	1.46663	22651.2	522904	4.52889	1.13302		13921	1009.53	5.40355	3694.88	3.16544e+06	9.74266	4.57728		11811	872.494	8.82746	519819	12144.7	-5.41962	3.33461		1925	108.022	10.7431	525421	5.58282e-09		10030	377.089	5.70613	18871	1.03786e-05
38740	365.035	2.62808	6175.33	142131	4.52456	0.80645		13997	449.093	5.26187	2304.05	1.91714e+06	9.70057	4.22743		36999	516.198	13.1972	125323	2947.01	-5.41026	2.7958		35297	380.075	5.96218	102352	7.09624e-09		44608	423.093	12.6323	6720.52	1.13074e-05
14052	424.074	2.70196	17486	393970	4.49382	0.685388		41979	439.125	3.40589	5435.36	4.42295e+06	9.66842	5.48489		9531	581.17	13.2286	475915	11606.9	-5.35764	1.72195		13394	110.033	13.102	1.94332e+06	7.1058e-09		30128	273.073	12.3368	10228.8	1.5978e-05
16760	423.13	2.02618	27411.9	600916	4.45429	1.1768		7125	447.114	10.5256	46777.7	37981581	9.66526	4.57389		11776	908.494	8.86104	618906	15900.7	-5.28256	2.34942		14677	325.184	12.3229	152591	8.90868e-09		34456	266.103	1.63296	5654.58	1.65242e-05
29268	496.11	2.73442	2911.79	63074.1	4.43707	1.1001		7587	611.184	13.6298	1934.06	1.56569e+06	9.66095	3.96391		3164	165.056	13.1727	7.39167e+06	191232	-5.27251	2.89065		1711	108.022	9.61261	2.76584e+06	9.24589e-09		12604	373.084	14.6331	11491.9	1.66763e-05
46629	272.057	6.53944	2736.21	58463	4.41727	0.858673		24383	443.038	17.2137	2145.78	1.69036e+06	9.62161	3.66982		4817	346.06	6.00598	101918	2675.87	-5.25125	1.38082		13955	315.109	13.6537	4.27738e+06	1.04937e-08		13782	397.115	5.27353	11830.8	1.71051e-05
18479	497.103	9.62438	15626.2	329767	4.39941	0.943587		8505	627.178	10.5319	6517.66	5.1191e+06	9.61732	5.6912		6082	876.528	5.85636	81439.3	2209.6	-5.20387	1.7602		14069	123.009	13.6819	1.2503e+06	1.10216e-08		4778	397.08	2.82966	156183	1.86116e-05
49397	465.103	10.4012	1887.74	39718.9	4.3951	1.1511		13924	461.13	8.26866	3317.75	2.53933e+06	9.58003	3.56259		3119	391.105	12.8811	7.28566e+06	214895	-5.08335	3.66671		7078	109.029	13.1678	2.78582e+07	1.20954e-08		31975	407.135	7.70925	10014.5	1.94396e-05
7160	533.151	13.2012	18399.8	384877	4.38664	1.00149		20471	603.136	5.92598	2035.41	1.47511e+06	9.50129	2.82288		2974	131.071	13.2352	42895364	1.26789e+06	-5.08033	4.09443		7658	152.011	9.60864	1.24816e+07	1.66556e-08		5770	220.046	16.6246	50550.5	2.10006e-05
847	151.026	2.56991	121076	2.39424e+06	4.30558	1.28496		14060	880.582	1.67407	1698.39	1.21581e+06	9.48354	5.94456		3246	207.066	13.1766	5.45944e+06	163188	-5.06414	2.66501		7405	153.019	11.5147	8598215	1.6756e-08		29506	423.036	3.32673	23414.9	2.30935e-05
23122	486.126	2.20745	16832.9	325281	4.27233	1.29588		51510	315.064	15.6837	1495.2	1.05224e+06	9.45891	3.01655		10803	441.743	8.84704	884983	27159.4	-5.02612	2.4452		17244	563.126	10.5359	399991	1.68121e-08		16027	200.046	4.99715	17748.1	2.60134e-05
19142	461.13	14.456	23263.8	432885	4.21783	0.929722		7120	285.062	15.221	69673.9	48009088	9.42847	5.13774		3485	323.059	12.4652	1.36069e+06	42877.7	-4.98797	6.0502		7400	123.009	13.1389	1.90754e+06	2.25036e-08		10499	247.057	16.8503	43929.9	3.12331e-05
36918	486.125	2.13352	17869	325281	4.18616	1.29118		13904	681.165	12.3792	5216.96	3.43847e+06	9.36434	6.40975		4089	425.076	12.836	909904	28809	-4.98112	2.63776		14687	285.062	9.59296	278204	2.68167e-08		29895	512.18	3.42985	83456.9	3.45249e-05
14160	486.125	2.17538	17968.5	325281	4.17814	1.29072		20450	497.13	3.00481	1838.24	1.18712e+06	9.33492	2.54708		11829	364.01	11.0051	376616	12061.4	-4.96463	1.50893		35833	380.084	2.34196	7907.55	2.70144e-08		32562	299.025	15.165	90121.6	3.65155e-05
19984	437.145	3.62807	22718.7	398417	4.13233	1.21679		13936	583.167	9.57098	3730.35	2.35073e+06	9.29959	6.24729		3520	390.109	12.8635	1.85658e+06	62342	-4.8963	3.91521		9611	315.176	13.1316	2.18114e+06	2.84024e-08		7446	195.029	14.6703	256635	4.15493e-05
20066	423.13	1.21744	1754.71	30072.2	4.09913	0.7932		14181	687.199	12.1502	3159.85	1.88471e+06	9.22027	3.3067		3105	113.061	13.233	7.64419e+06	268459	-4.83159	3.90525		13962	400.088	5.19663	2.94202e+06	2.94758e-08		4765	159.066	15.1175	219000	4.27171e-05
22249	659.22	8.81796	4842.38	80373.1	4.05292	0.929188		6220	378.068	13.6312	17995.2	1.06259e+07	9.20576	5.02451		12763	533.172	13.2112	2.23369e+07	787092	-4.82675	1.59107		14147	433.008	13.1828	485194	3.52871e-08		35459	233.047	7.50958	30493.7	4.46458e-05
29682	303.052	2.97375	12757.6	209594	4.03816	1.18639		15712	424.075	2.09798	926.846	539860	9.18604	1.79398		3032	223.046	16.0302	1.34956e+07	506408	-4.73605	2.60179		13870	378.069	5.34561	6.42585e+06	3.56977e-08		43514	270.098	7.13668	10157.1	4.53311e-05
40037	390.112	8.03912	5504.76	89453.8	4.02239	1.23661		19270	233.979	4.59527	15758.6	9.17667e+06	9.18569	3.0937		42078	653.193	7.49849	52183	2017	-4.6933	2.32307		29926	559.128	15.5801	645391	3.63705e-08		3019	121.029	2.46355	1.49132e+07	5.03199e-05
29305	333.025	2.52894	7449.16	117989	3.98543	0.843439		18495	493.135	6.79277	2515.26	1.45203e+06	9.17314	4.55131		11792	531.775	8.84438	342523	13307.1	-4.68593	1.63299		24523	641.194	12.573	169392	3.84525e-08		48098	387.093	16.2229	9051.53	6.03931e-05
11621	341.088	4.65329	8627.4	132487	3.94079	0.993941		13894	987.546	5.53259	15658.3	8237937	9.03921	6.04196		3641	269.103	5.28018	784433	30698.9	-4.67539	2.74664		17281	627.249	5.3362	209264	4.07143e-08		9378	693.181	7.79769	14945.5	6.24795e-05
20668	315.015	2.00518	10242.9	155154	3.92101	0.746145		50046	248.987	8.15349	3325.19	1.72941e+06	9.02263	4.53876		3009	173.082	13.2366	2.11681e+07	843056	-4.65012	3.55647		57196	400.088	13.6468	588688	4.15738e-08		6754	278.052	5.94612	24225.1	6.46968e-05
30786	433.113	1.34606	1034.53	15555.5	3.91038	1.27683		20433	345.034	17.2385	56451.1	28645449	8.98709	5.03091		3986	406.133	12.2671	827572	33066.1	-4.64546	5.07401		14159	400.088	13.6556	588688	4.15738e-08		4669	163.04	12.7125	238893	7.28423e-05
35165	501.158	2.0052	787.845	10579.4	3.74721	0.55076		2409	197.009	1.37129	88394.5	44510956	8.97599	4.02968		3217	339.074	9.70806	2.63628e+06	106132	-4.63458	2.45798		14315	313.618	5.21951	616457	4.32051e-08		3768	75.0085	2.79651	1.03852e+06	7.72936e-05
13243	447.129	2.54578	6898.27	91357.1	3.72721	1.12275		14770	329.111	2.70135	1737.92	860617	8.95187	3.01156		3455	800.51	3.48935	1.921e+06	84949.3	-4.49911	3.87327		14524	400.089	6.93399	251018	4.58266e-08		13516	423.018	6.26535	12140.5	8.00344e-05
25142	589.193	2.18604	5077.7	66626.7	3.71385	1.19734		14015	357.083	9.36532	4401.61	2.17939e+06	8.95168	3.74705		3821	280.028	13.7651	719893	32038.9	-4.48988	4.49311		6511	285.062	11.5102	82130846	4.62018e-08		52498	253.039	16.324	47469.9	9.25587e-05
10292	415.14	1.42118	8770.45	115031	3.71323	0.858292		17900	343.037	17.2293	214710	103420088	8.91191	5.01991		7605	800.505	1.74828	53591.3	2435.89	-4.45948	3.47121		45085	778.228	15.0024	21530.2	4.92636e-08		46167	352.203	5.07809	37891.6	0.000108156
17012	459.143	1.55491	1277.23	16028.4	3.64954	1.00686		9787	211.025	1.26199	80392.4	3.73002e+07	8.85791	3.87865		4029	195.064	13.2584	558584	26722.1	-4.38567	4.70032		14011	166.998	13.1596	1.37291e+06	5.43869e-08		39764	328.046	2.25278	5268.97	0.000126214
16898	317.03	1.95399	7377.18	92185.7	3.6434	0.7106		13947	749.283	1.36439	6050.02	2.71735e+06	8.81104	5.00252		3688	559.188	13.2084	2.21286e+06	105897	-4.38519	1.67019		18516	607.061	10.5329	601797	5.99816e-08		34270	423.13	5.27743	20868.1	0.00014551
23080	516.172	2.78302	945.156	11662.6	3.62519	1.28688		14023	985.531	5.59305	7275.73	3.10275e+06	8.73624	6.87952		7093	593.173	13.1591	1.79001e+06	86143.1	-4.37709	1.40675		35283	581.225	5.71672	43005	6.30293e-08		29521	277.075	3.21249	17528.2	0.000149431
39476	647.134	15.6928	1575.51	19383.8	3.62096	1.21463		13872	283.025	1.15636	40402.6	1.70399e+07	8.72025	4.63868		15114	407.135	12.2532	129903	6344.12	-4.35587	5.04415		7074	153.019	13.1608	48835454	6.56728e-08		4901	339.124	0.873916	115999	0.000161292
29246	931.217	7.45072	1286.14	15487.8	3.59001	0.665347		14247	153.012	3.46081	4979.8	1.99177e+06	8.64375	6.7485		931	472.167	13.1879	151030	7526.25	-4.32676	2.17966		15625	378.068	15.6405	55877.7	7.33842e-08		29845	308.092	1.2664	16346.1	0.000163673
53176	290.043	2.55921	5084.23	58441.1	3.52288	0.824193		13971	315.051	5.22038	8095.52	3.17808e+06	8.61681	5.8874		11833	453.743	8.84168	302900	15114	-4.32489	2.26214		18494	285.043	11.5143	660953	8.04075e-08		4667	381.048	5.43095	172710	0.000168109
26090	220.061	4.66124	22249.2	254940	3.51833	1.22103		13994	399.003	9.64115	2550.33	994063	8.60651	1.64629		11801	503.266	1.16738	220092	11091.6	-4.31057	3.16867		15548	587.144	6.51264	59887.4	8.15398e-08		20669	165.04	16.9489	132090	0.000173156
29850	433.114	2.43354	4753.36	54345.9	3.51515	1.28956		13882	521.151	8.26429	12992.5	5.04775e+06	8.60182	3.84398		3705	182.046	3.23667	882773	46068.7	-4.26018	1.75414		15008	977.743	15.6861	79318.8	8.53589e-08		46170	828.517	3.39599	26438	0.000193517
34297	433.113	2.75808	9066.39	102973	3.50559	1.24812		13913	315.035	13.1257	8317.31	3.22856e+06	8.60056	4.74697		3108	223.046	16.8095	5.88778e+06	317539	-4.21272	4.26005		6069	377.086	15.3543	228139	8.88804e-08		30182	367.068	5.55309	23030.3	0.000219979
46078	626.173	2.32667	813.659	8829.84	3.43989	1.06673		11321	153.019	3.42482	591407	227209300	8.58565	5.7814		4580	395.064	2.82217	335690	19136	-4.13276	4.9107		30463	562.141	15.6866	452733	9.0613e-08		6211	483.129	8.18362	50644.7	0.000255556
25828	421.15	1.5986	53766.9	574015	3.4163	1.14861		13946	315.127	13.1448	7100.03	2.65363e+06	8.54593	4.72026		25118	474.147	13.2378	225111	13371.3	-4.07342	2.20577		14328	285.062	13.1916	422073	1.11002e-07		7997	378.086	8.73706	43954.7	0.000256941
33630	451.105	3.37644	4172.45	43036.2	3.36658	1.26359		9976	425.07	11.518	1597.25	595378	8.54207	4.78334		31082	549.067	15.8909	36576	2177.87	-4.06991	2.26817		14004	611.147	15.6864	1.97587e+06	1.11054e-07		4428	237.044	14.8679	423409	0.000267812
29437	496.11	2.42615	29153.1	298497	3.356	0.823816		20449	615.193	3.03972	2563.13	948629	8.5318	4.7258		34590	540.136	2.89785	48283.4	2925.95	-4.04455	1.45293		14128	559.128	15.6898	720960	1.14568e-07		7266	258.038	16.1494	412791	0.000303036
27001	403.105	3.49317	2504.32	25621.9	3.35489	1.24326		22563	987.546	5.61027	12838.7	4.69828e+06	8.51549	2.85539		18166	801.512	8.88784	29280.8	1774.41	-4.04454	1.68081		26216	459.114	14.1746	208926	1.26972e-07		2542	326.107	2.14005	4114.87	0.00031467
24459	319.046	3.35107	15954.7	161451	3.33904	0.7829		13860	1011.55	5.3666	17850	6.361e+06	8.47719	2.72603		3773	118.051	7.666	1.11479e+06	68049.9	-4.03404	2.89918		14682	587.142	5.13872	228386	1.30542e-07		6368	487.131	16.9994	28892.4	0.000332615
15438	483.151	6.50181	4095.52	41366	3.33633	1.26926		20466	329.021	17.1624	14116.5	4.9564e+06	8.45577	2.51883		8535	201.077	15.1071	349162	21364.1	-4.03063	4.89711		14019	315.176	13.6583	2.00357e+06	1.32587e-07		5987	206.049	16.5078	40935.6	0.000360767
37164	450.112	3.41927	12271.4	123024	3.32557	0.787999		21317	301.026	17.2032	22988	7945762	8.43316	5.06998		46419	371.083	9.57548	274856	17349.4	-3.98572	1.38977		735	315.072	13.6566	1694788192	1.3934e-07		13401	912.607	1.66887	8773.41	0.000368999
9788	487.128	2.17072	7550.24	72867.3	3.27068	1.12787		14241	373.114	7.47722	2356.1	807828	8.4215	5.12462		3459	234.062	6.61877	1.52766e+06	102155	-3.90249	6.03451		40911	602.16	6.6869	55393.3	1.40448e-07		5910	786.494	3.55875	59489.8	0.000369937
30069	484.146	1.62627	1277.85	12241.8	3.26003	0.986799		13991	359.098	9.58992	6101.99	2.01048e+06	8.36404	6.37819		8486	680.22	2.85567	418582	28046.5	-3.89962	4.33863		14089	433.008	13.6648	716024	1.46036e-07		44300	309.992	15.7334	13179.5	0.000372642
29322	301.035	2.59906	8776.74	83324.5	3.24698	0.751908		14282	479.14	5.22046	2119.05	695054	8.35756	4.30362		15884	393.101	12.2705	342017	23106.1	-3.88772	4.18983		20194	602.158	5.83222	74510.5	1.47591e-07		30428	475.109	13.6241	8997.94	0.00038922
52799	406.096	5.77566	6811.38	64461	3.24241	1.20401		14437	517.137	2.76125	2908.8	951827	8.35413	3.04229		8603	343.063	12.2888	214683	14746.6	-3.86376	5.29031		13868	109.029	3.49096	40022827	1.48114e-07		6555	334.076	12.2649	25846.8	0.000397527
13481	453.117	7.29882	4539.99	42798.3	3.23679	1.05005		14285	414.104	12.4073	1824.42	592935	8.34429	8.61858		12802	173.074	13.2467	210309	14610.1	-3.84747	1.77806		7087	109.029	13.6701	95538140	1.60051e-07		9023	800.509	2.57158	103267	0.000412431
41251	735.343	1.55123	11442.3	106964	3.22467	0.969306		14334	629.173	12.4924	3539.69	1.11848e+06	8.3037	3.85611		26989	367.105	5.1966	5.73858e+06	401904	-3.83577	4.96962		14751	311.169	12.3317	143210	1.66564e-07		9840	286.093	14.7177	77888.2	0.00041419
43394	649.19	2.50582	1285.09	11770.6	3.19525	0.720168		29326	649.199	12.3755	1502.03	473533	8.30041	3.56535		52544	371.083	9.56087	274856	19276.1	-3.83379	1.37747		22991	621.144	10.7869	425407	1.70163e-07		47715	279.018	15.2048	46859.2	0.000440483
29260	351.036	2.5913	15416.8	141116	3.19431	0.796359		24470	329.119	2.69158	1093.28	339829	8.28	2.77745		5883	461.267	8.30148	40019.6	2806.84	-3.83369	4.00295		3615	167.035	12.572	37262148	1.70376e-07		47235	233.047	6.9186	25789.6	0.000452409
35238	439.108	2.64587	1171.88	10630.1	3.18126	0.729725		7708	345.083	11.0947	7364.18	2.26393e+06	8.26409	4.915		7579	645.448	5.58614	80424.7	5686.36	-3.82206	4.34984		21931	615.157	9.60508	249411	1.7956e-07		11476	164.064	15.5803	32837.2	0.000574574
13319	398.13	15.696	5418.67	49028.4	3.17761	1.01114		7136	378.068	13.2155	12207.9	3.71226e+06	8.24833	5.04356		3426	385.114	5.68574	2.35629e+06	169239	-3.79938	3.19516		18593	314.065	5.2279	385863	1.83942e-07		41562	583.168	5.39413	20650.2	0.000623022
41237	267.044	7.45422	1604.37	14275.6	3.15348	0.385437		13935	315.035	13.6494	10704.9	3.19108e+06	8.21963	5.54811		4540	262.057	2.65738	266084	19175.2	-3.79457	4.40822		18731	596.185	3.03384	269194	1.9591e-07		17455	287.098	11.0627	142522	0.000632866
29520	725.211	0.868285	6342.99	56257.5	3.14881	0.736389		3853	153.019	3.48773	833997	239533984	8.16597	6.90924		19549	367.105	9.56108	8.17322e+06	594995	-3.77995	6.01747		30561	515.095	7.66944	12733.1	2.09886e-07		4656	313.093	12.6877	209362	0.000635633
16873	423.13	6.56682	12539.1	108862	3.11799	1.13347		14420	547.04	15.2693	1203.39	339488	8.14011	4.55039		4199	346.056	14.9782	430347	31360.4	-3.77849	3.86081		13990	313.618	13.1335	2.34443e+06	2.26311e-07		3205	75.0085	5.36605	2.58635e+06	0.000642925
48068	563.141	15.3015	3899.43	32695	3.06774	0.851199		21325	777.348	5.61603	2170.85	606943	8.12715	1.46746		25237	409.236	8.06134	548255	40238.1	-3.76821	4.93457		5409	108.022	12.5754	4.12995e+06	2.28355e-07		7526	411.095	8.72522	161461	0.00067123
24212	479.119	2.13329	19772.1	165394	3.06437	0.901663		14183	397.054	10.7794	1839.66	514198	8.12674	6.2676		4012	409.236	8.07488	548255	40238.1	-3.76821	4.93457		7368	299.077	10.7433	9.94284e+06	2.29848e-07		36707	427.233	5.09872	10566.3	0.000697291
1848	426.124	2.24596	705.015	5878.01	3.0596	1.21707		14058	639.181	15.2729	5701.05	1.57855e+06	8.11316	4.88434		10834	567.154	13.0354	385653	28568.2	-3.75482	2.95837		14815	345.083	10.3307	108902	2.31525e-07		32245	395.171	4.89306	18980.8	0.000711367
42506	425.172	1.42923	3979.19	32926.1	3.04869	1.21575		7099	481.12	13.6284	9196.55	2.54169e+06	8.11048	5.52001		3764	474.146	13.0301	545337	40427.6	-3.75374	2.13478		30681	516.136	5.78021	232628	2.53413e-07		44003	249.077	2.98588	11860.7	0.00071545
29323	324.087	1.2081	5498.23	45315.5	3.04297	0.600323		14686	633.156	5.82057	2603.65	684332	8.03802	3.64789		3937	163.04	4.32866	703777	52181.6	-3.7535	6.95332		21079	467.083	14.6503	36668.4	2.56625e-07		10783	89.0243	5.19397	6.29768e+06	0.000742841
29549	305.03	2.55305	6092.15	47967.5	2.97703	0.858891		9527	452.106	8.11318	15436.4	3.98874e+06	8.01345	5.05867		8890	483.109	14.6705	114524	8551.29	-3.74337	3.29665		31221	759.212	6.90618	19999.3	2.63435e-07		3342	115.004	5.29963	1.84761e+06	0.000758969
9480	423.166	1.54585	181448	1.42249e+06	2.97079	1.18308		20556	167.026	2.94224	1459.57	376254	8.01002	3.62756		17902	515.198	13.2248	390171	29155.6	-3.74226	1.80254		14008	581.136	15.2526	2.63882e+06	2.66324e-07		42829	385.06	15.4453	15813.8	0.000793086
30404	487.109	13.6688	1301.44	10129.4	2.96037	1.03707		23012	164.796	12.3189	1579.58	406648	8.0081	4.77161		27029	400.1	16.948	117016	8769.51	-3.73807	1.89886		13999	153.027	13.65	2.44091e+06	2.68301e-07		11780	888.526	8.88369	478696	0.000869047
9161	417.119	1.69181	21933.2	170143	2.95555	1.01715		9726	301.056	8.31744	15226.2	3.89989e+06	8.00073	3.36345		3143	236.077	14.3429	4293771	340581	-3.65618	2.93521		21877	153.03	3.54229	739776	2.70608e-07		5258	523.164	14.3288	72843.1	0.000877892
17318	353.088	8.62596	23444	181047	2.94908	0.62432		10540	154.023	3.51469	72302.5	1.85021e+07	7.99943	6.61352		2961	383.119	12.8805	82815577	6.73719e+06	-3.61968	2.80623		14190	123.045	12.5568	788741	2.73479e-07		5885	352.089	7.7976	33692.2	0.000978182
1423	460.132	13.542	32432.3	248840	2.93971	0.481051		14547	565.05	15.26	1223.78	312681	7.9972	4.95496		12416	471.146	1.78327	14654.1	1194.54	-3.61678	2.773		1536	186.041	16.8327	73376.7	2.80323e-07		977	144.067	14.9459	137038	0.000986863
24404	382.041	2.59559	42374.9	320168	2.91755	0.721626		14309	657.189	12.2482	1413.19	356777	7.97992	2.96534		4770	401.109	8.30535	246527	20420.3	-3.59367	3.27296		7068	153.019	13.6598	353619288	2.80681e-07		3793	141.018	6.43243	976173	0.00104634
29413	543.151	1.21962	10011.5	75341.1	2.91177	1.04248		14189	449.13	5.25485	1758.45	443904	7.9798	3.8703		5552	817.525	8.89371	43066.3	3674.4	-3.55098	1.94449		22126	477.165	12.1397	62852.1	2.90223e-07		47390	314.115	6.15779	8453.62	0.00107522
26709	591.216	13.5069	1656.49	11780.5	2.8302	1.24346		14157	540.12	12.1731	10233.9	2.56515e+06	7.96954	3.53981		32048	473.076	9.22316	242838	20739.2	-3.54956	2.46992		54189	467.083	5.1469	2.00143e+06	2.91878e-07		30494	292.099	0.930758	14244.7	0.00108667
44989	465.104	12.9124	1564.52	11089.9	2.82545	0.368885		13960	351.067	7.36335	20831.8	5.08463e+06	7.93121	3.51714		3627	290.981	12.8795	1.56664e+06	134455	-3.54247	2.86045		14106	467.083	5.19726	2.00143e+06	2.91878e-07		17002	211.072	7.78054	18676.6	0.00113384
13017	353.088	8.51262	25606.9	181438	2.82487	0.616754		7102	169.014	8.11234	233928	56558369	7.91753	3.18758		3023	433.135	3.34371	1.41746e+07	1.22326e+06	-3.53451	3.86199		50120	331.066	13.7399	3.24095e+06	3.02945e-07		3432	75.0085	15.7849	1.86746e+06	0.00115197
10217	486.162	1.54715	4706.88	33150	2.81617	1.29001		14046	353.046	13.6499	4489.63	1.06525e+06	7.89038	6.97204		3811	584.199	3.01451	1.01195e+06	87846.5	-3.526	2.31281		14235	313.056	9.59394	993541	3.03634e-07		7554	311.223	3.61762	32371.2	0.00121732
29227	502.157	2.5174	12968.6	91310.8	2.81576	0.874685		14522	491.141	15.005	1411.81	319932	7.82408	5.37674		5313	341.072	4.76013	113832	9913.99	-3.5213	3.31091		13467	378.068	6.93525	1.24054e+06	3.04304e-07		590	174.041	14.6625	581229	0.00129145
34612	451.104	3.92442	1593.71	11069.2	2.79608	1.17476		13903	315.109	13.1725	18129.9	3.98577e+06	7.78034	2.6224		4743	367.213	3.68175	310046	27288.6	-3.50611	2.89264		13898	429.013	12.5243	3.63657e+06	3.04643e-07		40351	478.124	1.93282	8448.91	0.00135444
29977	439.102	6.16617	9121.41	62858	2.78477	1.21952		9203	595.152	14.8134	2984.82	640299	7.74496	4.51774		4031	239.056	6.72259	771997	68617.4	-3.49195	5.10848		21900	165.019	12.3904	336236	3.06251e-07		35877	953.541	5.60663	18841.5	0.00140008
27859	449.109	1.34427	6548.05	44825.2	2.77517	1.06686		20475	359.062	12.5522	6694.58	1.4186e+06	7.72726	4.99998		4067	221.03	7.50092	518370	46289.5	-3.48523	5.11423		26812	524.126	13.7733	12698.6	3.24339e-07		48669	383.1	16.8022	64927.1	0.00151617
17297	403.105	2.67189	24677.9	167630	2.76398	1.24389		14763	565.141	15.6802	1012.47	213364	7.7193	5.69617		5875	531.145	8.09054	46948.5	4217.38	-3.47666	3.84107		14114	540.121	15.6847	2.40703e+06	3.2466e-07		29566	429.048	3.81809	9942.83	0.00152963
9453	855.382	1.20215	206052	1.39819e+06	2.76248	1.02895		14088	499.103	8.64533	3488.67	729062	7.70722	4.40032		3199	329.043	2.7778	3.33568e+06	302806	-3.46151	5.672		35001	493.138	5.89932	72178.3	3.3564e-07		12841	469.135	13.2008	12163.1	0.00157724
44823	431.135	1.50499	6689.5	44915.3	2.74724	1.2369		9706	330.091	12.4175	69895.2	1.45907e+07	7.70564	7.52028		3967	228.981	12.8765	959351	87088.6	-3.4615	3.09051		19141	507.153	4.38887	37784	3.36243e-07		6143	479.162	14.7517	41023.1	0.00158207
17202	493.099	5.88142	33776.6	226109	2.74292	1.0536		29269	299.077	3.03362	27618	5741879	7.69977	3.2962		19945	983.733	3.03344	338769	30758.6	-3.46124	1.46786		960	535.148	4.97706	52027.7	3.40149e-07		10032	800.506	8.87144	29411.3	0.00163197
9508	527.156	0.893215	181094	1.20561e+06	2.73496	0.857279		9180	224.002	7.42615	3456.78	700710	7.66324	4.05788		3257	105.019	15.8309	2.81904e+06	257175	-3.45438	3.08397		32596	524.128	11.5145	17441.4	3.55881e-07		18772	244.023	15.8595	91627.5	0.00180173
50082	749.358	1.54773	12254.1	80309.8	2.71231	1.09168		21827	195.066	2.58321	72447.1	1.42273e+07	7.61752	2.10715		3785	261.025	3.48825	950064	87192.8	-3.44574	4.96262		15518	629.194	11.9822	52535	3.63526e-07		27777	105.019	17.0064	151355	0.00185762
8837	423.095	3.48625	4584.54	30041.1	2.71209	1.17975		44956	517.137	2.77662	4899.51	951827	7.60192	3.03749		31994	369.063	9.54003	39404.6	3623.3	-3.44299	3.2804		32883	430.122	9.75034	11729.4	3.81274e-07		3903	73.0293	3.38768	766784	0.00190063
25136	503.087	5.53351	11697.6	75194.3	2.68441	1.29542		18778	331.086	10.6539	1490.19	278472	7.54589	3.22287		3505	156.03	6.83631	1.48798e+06	137534	-3.43549	4.65798		7640	108.022	13.652	4.0351e+06	3.83738e-07		9701	166.051	1.70775	165443	0.00191728
54927	425.109	3.29344	32089.5	205093	2.6761	0.961974		14540	517.138	9.59132	4539.67	845753	7.54151	3.80256		3331	339.13	9.03131	2.02916e+06	188502	-3.42823	4.65411		1235	186.038	14.1088	371896	3.97301e-07		42037	362.123	3.47772	39453	0.00194323
33707	353.088	8.4779	26202.4	166865	2.67091	0.629622		14214	315.1	5.20717	5486.79	997438	7.50612	4.96698		12888	339.13	9.04079	2.02916e+06	189014	-3.42432	4.65489		8771	414.997	13.6655	1.89775e+06	3.98736e-07		51830	465.14	9.58978	18759.6	0.0020632
34000	453.176	0.954938	4055.91	25772.7	2.66774	0.784721		20504	469.1	9.55102	2462.62	445938	7.5005	2.47416		26572	880.564	5.44069	88707.9	8273.12	-3.42256	4.77285		13880	153.019	9.55322	1.41928e+07	4.4222e-07		955	130.051	14.6521	161973	0.00214282
16782	587.177	0.887788	50828.4	322304	2.66471	0.896068		14180	619.129	15.2537	1131.12	204704	7.49964	3.62054		4463	128.072	8.33034	446881	41756.2	-3.41983	3.05819		39913	496.133	9.67582	41116.3	4.45215e-07		38034	446.012	15.9607	21804.9	0.00226824
42088	738.51	3.44607	321565	2.03566e+06	2.66232	1.15551		20532	615.193	3.31326	2563.13	452302	7.46324	5.2571		8495	396.079	3.00305	459706	42962.8	-3.41955	1.79309		14493	325.184	12.5628	185899	4.47108e-07		13183	505.102	6.33001	29411.7	0.00236636
33336	449.109	3.43947	77540.6	489863	2.65935	0.580314		18530	565.158	6.55577	6228.63	1.08646e+06	7.44651	4.37431		3047	269.07	13.1519	11775160	1.10545e+06	-3.41305	6.59709		30130	764.212	15.5837	334716	4.57087e-07		34908	303.052	5.29968	26969.2	0.00242791
11927	375.13	3.83762	224381	1.41636e+06	2.65816	1.05661		5735	195.066	2.50888	74107.6	1.28104e+07	7.43348	1.42554		3931	441.102	12.6456	657327	62611.6	-3.39211	4.85484		7201	121.029	2.18082	1.26629e+07	4.72822e-07		859	125.036	1.20963	53011.4	0.00268775
30071	649.194	1.21513	4626.46	29069.3	2.65152	0.624322		14065	419.083	5.24843	2248.08	388399	7.4327	4.29017		3156	323.029	14.7567	3.98966e+06	383328	-3.37962	3.98719		29750	551.143	9.56892	266620	5.02366e-07		10243	279.054	13.8126	14794.2	0.00289962
29310	399.13	3.12355	6948.51	43344.5	2.64107	1.22299		42572	457.081	4.31702	842.309	143806	7.41556	2.9344		4312	366.045	15.8126	277107	26695.8	-3.37575	1.95698		15070	448.118	14.546	104734	5.07942e-07		34151	561.198	4.46616	6030.81	0.00314094
29794	481.171	1.36166	1172.52	7270.68	2.63248	0.671672		14278	1011.55	5.59866	7323.07	1.24485e+06	7.40931	4.10023		3966	611.186	13.1132	733744	70751.4	-3.37445	7.79966		50295	490.157	11.4746	48226.8	5.17949e-07		35533	509.149	5.68486	58644.4	0.0032009
20351	483.151	6.89522	2915.28	18044.6	2.62986	1.02861		13888	411.06	5.92608	63418.7	1.07432e+07	7.4043	3.78948		3067	159.066	9.01622	9.18253e+06	894098	-3.36039	4.87364		26524	764.212	14.5626	75128.1	5.18584e-07		34817	453.14	5.7637	19062.9	0.00350053
10317	290.088	13.6356	356279	2.1944e+06	2.62275	1.02981		43133	467.083	5.81281	1894.54	317078	7.38684	3.08664		4996	403.139	1.09244	100571	9897.11	-3.34506	2.96994		57157	108.022	12.3175	2.50088e+06	5.20963e-07		6517	318.063	9.63897	26624	0.0035047
31044	475.127	10.6792	5339.74	32381.5	2.60033	1.25691		14121	627.178	12.1637	4815.39	793667	7.36474	4.8046		3095	367.105	5.27371	5.73858e+06	568484	-3.3355	4.77723		44445	153.019	9.51168	1.41928e+07	5.24005e-07		46438	257.066	13.2974	15704.4	0.00376516
9610	127.04	2.83862	335935	2.01483e+06	2.5844	0.875388		18850	493.135	11.1945	1754.03	287274	7.35561	2.15473		3124	146.046	5.89643	5.87354e+06	595122	-3.30297	5.78779		13998	108.022	12.3795	2.50088e+06	5.35027e-07		5849	142.051	13.4188	63126	0.00394339
1198	188.072	0.840817	2973.23	17813.5	2.58287	0.740531		7438	315.052	13.6918	83694	1.34701e+07	7.33042	4.49589		3292	172.062	8.3173	3.37137e+06	342997	-3.29707	3.14506		15678	371.135	3.14648	209526	6.41302e-07		8843	396.078	3.60513	42015.4	0.00395117
15519	508.148	2.04759	4175.38	24781.5	2.56928	1.27648		13943	392.083	12.4016	28401.2	4.53113e+06	7.31778	4.72094		19566	332.096	13.315	288229	29748.9	-3.27631	3.24858		14747	595.152	15.6855	168603	6.4303e-07		11557	413.094	15.0177	20232.7	0.00397674
40534	406.101	2.66772	1338.57	7911.02	2.56317	0.661075		7208	575.102	15.6822	4011.32	629295	7.29352	2.31559		3175	431.22	8.55554	4186143	432090	-3.27622	5.85768		10331	631.152	13.6579	147256936	6.7745e-07		29316	274.072	3.2805	15922.9	0.00402799
18560	127.04	2.88688	326709	1.92651e+06	2.55991	0.84947		8139	256.059	11.5782	4145.13	636427	7.26244	4.73448		41350	541.137	8.51963	40606.3	4201.27	-3.27281	3.3054		7544	604.159	13.6498	258754	6.82706e-07		35410	384.11	5.26695	9875.15	0.00408048
16781	397.056	0.867911	13097.4	76553.4	2.54718	0.892341		14133	256.059	11.5814	4145.13	636427	7.26244	4.73448		3802	796.5	1.74697	1.01489e+06	105021	-3.27257	3.50578		14101	521.151	14.8084	1.80656e+06	6.83003e-07		7678	131.046	13.3106	64500.3	0.00409647
31595	512.124	12.9128	1196.17	6879.98	2.52398	0.349909		33899	533.132	6.5863	2410.16	368419	7.25608	4.31853		3049	409.236	8.54883	1.01723e+07	1.05265e+06	-3.27255	5.67417		14092	565.05	10.5276	2.06836e+06	7.01816e-07		18231	425.13	11.0236	25106.1	0.00440092
43599	843.23	15.3039	1445.68	8251.9	2.51298	0.499374		14184	507.099	7.45889	16218.7	2.43114e+06	7.22783	3.78987		3200	174.041	5.94094	3.78235e+06	391755	-3.27126	6.09945		39974	505.085	5.60075	42350.1	7.15838e-07		32438	321.06	16.4569	13554.4	0.0048377
30849	279.046	12.8979	2471.32	14062.4	2.50849	0.484635		14125	151.004	3.41205	67697.1	1.00607e+07	7.21542	5.69768		4060	132.03	10.9171	737617	77202.2	-3.25616	4.63003		10165	329.088	6.91237	73175.8	7.32805e-07		39262	325.118	6.00311	6684.74	0.00491978
47021	510.125	1.48276	1342.93	7570.28	2.49496	1.02285		13940	409.044	5.88085	16796.9	2.47653e+06	7.20398	2.03838		5370	721.478	5.37188	70783	7455.32	-3.24706	3.47887		7235	153.019	5.27943	5.29881e+06	7.79367e-07		4550	163.04	14.0381	291553	0.00494658
30270	511.145	2.10317	4055.86	22851.7	2.49422	1.22385		17185	619.144	9.55882	5005.37	736701	7.20146	1.6741		18503	264.034	12.326	2.03491e+06	214338	-3.24701	3.26526		30437	192.03	3.3314	88964.5	7.93001e-07		25686	230.007	16.0019	136199	0.00553105
41998	511.145	2.10317	4055.86	22851.7	2.49422	1.22385		7159	315.093	13.1753	78748.3	1.14775e+07	7.18734	6.34378		11325	291.036	8.49252	518428	54881.8	-3.23974	2.75408		19652	316.075	11.5142	385499	8.05345e-07		6878	858.518	8.8918	30882.6	0.00568838
39768	573.068	1.51095	1228.97	6922.89	2.49393	1.07686		23002	525.146	13.2541	5136.41	735972	7.16275	3.44749		1304	197.043	2.77712	915159	97230.5	-3.23454	4.21359		18465	153.027	3.35929	1.47603e+06	8.07411e-07		4469	128.035	5.25959	235255	0.00578062
46015	295.046	1.32282	14841.2	82328	2.47178	1.11894		9559	315.119	13.1554	24874.9	3506463	7.13918	4.66276		3599	293.049	11.0345	1.64074e+06	174369	-3.23412	3.82204		10363	631.152	13.1322	37707239	8.10576e-07		49329	166.051	1.85609	147553	0.00583232
29546	365.052	2.60945	8826	48653.3	2.46271	0.844241		14791	581.136	14.5325	1658.39	233266	7.13605	5.16361		3144	875.53	5.39338	4.3758e+06	466971	-3.22814	6.3892		29542	562.141	12.1647	299318	8.14378e-07		31976	661.178	8.71846	28247.8	0.00730093
30580	599.198	2.0104	828.23	4552.93	2.45869	1.11287		14236	315.035	5.23881	6234.15	872548	7.1289	4.13148		11806	810.491	8.85873	343753	36701.8	-3.22745	2.4835		13914	315.045	13.658	5.51679e+06	8.65e-07		2341	200.056	16.9272	33644.7	0.00732812
30694	399.129	1.5978	1291.14	7064.89	2.45202	1.06696		14119	377.124	2.5489	24805.4	3.45337e+06	7.12121	1.36213		23361	364.088	3.15563	1.01425e+06	108302	-3.22728	1.5662		14987	604.152	7.0174	59670.6	8.82922e-07		5128	435.151	13.2486	173407	0.00750808
46285	647.199	3.15863	3041.88	16521.1	2.44127	0.660082		33852	533.132	6.53379	2652.19	368419	7.11802	4.31641		3875	364.089	3.1595	1.01425e+06	108302	-3.22728	1.5662		20132	627.193	9.59964	129876	8.96817e-07		46267	381.104	5.88844	12823.5	0.00802633
5281	447.13	3.27195	321517	1.74479e+06	2.44009	0.871293		14102	1011.55	5.67074	7323.07	1.01621e+06	7.11654	5.85298		17916	429.176	13.178	355895	38156.4	-3.22146	2.05768		53249	629.173	9.6262	62028.5	9.01559e-07		10212	348.094	2.40237	29865.7	0.0083792
34149	179.056	12.9762	2.0048e+07	1.08387e+08	2.43467	1.23236		20535	435.093	9.32401	3080.12	424958	7.10819	2.44607		9967	486.15	13.1042	1.50161e+06	161128	-3.22023	4.49151		14280	185.009	14.414	1.01381e+06	9.07874e-07		34208	843.504	5.5984	17248.2	0.00875752
20482	417.079	11.7558	73543.4	393658	2.42028	1.02795		18571	565.159	6.95768	4711.66	649865	7.10776	4.21274		4847	406.077	5.93671	702655	75703.1	-3.21439	5.07162		7360	167.035	12.3562	3.34569e+07	9.38045e-07		11854	604.192	3.09641	249009	0.00879663
45998	240.088	13.1389	2350.78	12576.3	2.41949	0.966829		7536	367.064	11.5727	13217.8	1.79926e+06	7.08878	4.97973		3015	189.004	2.77285	17909241	1.93637e+06	-3.20928	4.37483		39742	429.013	12.3171	3.26194e+06	1.05378e-06		30610	597.144	13.2228	24310.4	0.00901062
34461	127.035	2.8568	3938.43	21019.7	2.41605	0.619063		20439	367.064	11.5727	13217.8	1.79926e+06	7.08878	4.97973		3456	229.035	3.19356	1.51956e+06	166470	-3.19032	1.46949		13925	429.013	12.3494	3.26194e+06	1.05378e-06		11813	525.775	8.81744	326502	0.00914463
34430	443.374	1.78131	2489.98	13245.4	2.41128	0.620946		14597	521.151	7.77972	1628.45	220275	7.07967	3.73018		30572	459.114	14.876	32364.8	3546.05	-3.19014	3.86764		14267	153.027	3.43437	1.80341e+06	1.11079e-06		11036	465.139	13.2938	29559.8	0.009252
16762	955.133	1.20452	62109	326313	2.39338	0.691618		13969	687.2	13.0785	13060.5	1.75482e+06	7.06997	3.93811		28384	426.085	1.63911	18947.9	2080.37	-3.18713	2.15566		29953	659.234	12.5619	409781	1.18715e-06		52058	362.094	9.43411	103112	0.00928109
43582	446.151	7.07573	1083.3	5677.23	2.38975	0.574754		26113	447.114	7.99306	3564.43	477004	7.06419	3.35823		18468	293.049	12.6043	7.83202e+06	864676	-3.17915	2.39564		40114	529.157	2.9972	30514.7	1.24424e-06		18059	174.077	1.92053	61297.2	0.00950002
5151	260.077	12.9123	216314	1.1305e+06	2.38576	1.10787		14000	447.078	6.18986	11258.8	1.50661e+06	7.0641	4.66725		4890	190.036	7.65807	195478	21587.8	-3.17872	2.96721		14053	152.011	8.2956	998489	1.25167e-06		18234	698.475	8.85968	18367.2	0.00972031
29605	623.162	6.60689	2414.1	12568.6	2.38027	0.65844		19968	151.004	3.44643	67697.1	9.05072e+06	7.0628	5.54362		3689	359.119	9.54203	1.08292e+06	120477	-3.1681	4.69499		22966	167.035	3.23083	4.6189e+06	1.26887e-06		34869	210.077	5.30866	43595.1	0.0108602
9626	453.176	1.37414	37159.1	192294	2.37152	1.1164		25837	435.093	9.26243	3231.46	430772	7.05859	2.1358		7361	392.081	14.342	325527	36318.4	-3.164	3.10568		4768	167.035	3.29876	4.6189e+06	1.26887e-06		980	102.056	13.8327	131455	0.0111414
47756	589.158	2.24513	6474.6	33357.9	2.36517	1.10447		30819	516.138	2.76431	1943.95	256747	7.04521	2.80159		4382	218.067	4.67493	437139	48811.2	-3.16281	4.70989		59351	152.011	12.3123	5.79289e+06	1.27188e-06		7242	366.045	15.8676	277196	0.0114959
29225	320.057	1.28593	2011.59	10269.8	2.352	0.627736		7795	315.128	13.6317	15973	2.08108e+06	7.02555	2.13081		3010	433.236	8.46709	16358178	1.84112e+06	-3.15136	6.52663		15646	330.059	15.2579	98589.2	1.27626e-06		34963	403.16	13.0586	418858	0.0115918
29622	491.12	3.17266	13387.6	68329.9	2.35162	0.880264		7262	191.056	15.2423	616733	79848148	7.01647	4.67943		9690	466.142	12.295	110578	12489.9	-3.14622	4.70278		13897	152.011	12.3659	5.79289e+06	1.31223e-06		38252	165.04	15.2447	166087	0.0123205
9514	563.135	1.24211	104356	531995	2.3499	1.04754		14131	315.045	5.18595	9615.59	1.22014e+06	6.98746	5.88195		4687	330.047	3.21983	187146	21334.4	-3.13291	1.60348		14552	463.084	10.8087	167228	1.31244e-06		15164	350.074	3.12434	29055.3	0.0136989
27042	563.135	1.24902	104356	531995	2.3499	1.04754		37311	475.127	7.00535	2441.67	309387	6.9854	3.63071		3132	425.167	3.51518	4.06056e+06	463262	-3.13178	3.55486		31602	561.158	16.3264	110718	1.36961e-06		16812	347.081	8.75696	57059.3	0.0142585
39942	307.103	3.07623	20971.1	106654	2.34647	0.750528		13937	681.165	12.5595	17824.9	2.22912e+06	6.96644	6.2221		16040	418.133	12.1964	122466	14119.3	-3.11665	3.51546		8325	379.082	15.3537	74304.8	1.38277e-06		6271	347.081	8.76384	57059.3	0.0142585
30654	401.146	5.8293	2975.18	15103.4	2.34382	1.07723		26110	386.146	8.16976	2104.76	262709	6.96367	2.6382		59010	269.069	13.04	8.90025e+06	1.02982e+06	-3.11145	1.40943		30249	540.121	15.5881	2.27911e+06	1.43638e-06		40803	375.072	6.95599	10215.2	0.0154645
29564	575.178	3.34769	5236.63	26401.4	2.3339	0.482857		14590	413.055	5.93351	2588.41	320080	6.95022	3.60961		44961	455.117	7.36389	97354.5	11308.8	-3.10581	2.3886		32122	627.194	5.95554	19779.8	1.4932e-06		46299	828.517	3.79958	14736.5	0.0165137
34675	439.161	11.3911	1077.06	5424.92	2.33251	0.924168		7331	329.088	12.3829	443148	53689502	6.92071	7.18269		3936	102.056	5.90825	769258	90277.3	-3.09103	5.84001		17307	627.247	5.73475	183634	1.49341e-06		8448	549.184	13.1738	254420	0.01788
29003	407.096	9.30821	9164.93	45925.8	2.32511	1.27901		7103	511.13	13.7198	10047.7	1.20607e+06	6.9073	3.36475		3107	202.072	8.5018	8.63324e+06	1.02598e+06	-3.0729	3.60878		2195	108.022	5.18244	595505	1.54168e-06		37064	319.046	5.9715	12644.1	0.0178901
35894	605.147	3.74355	1238.45	6118.58	2.30466	0.333398		13878	501.192	8.98844	71896.7	8565002	6.89639	4.86032		5402	407.11	6.57154	109970	13127.2	-3.06649	3.52039		7653	315.101	13.6569	4.74609e+06	1.59221e-06		37106	135.03	4.5755	40343.2	0.0188188
32869	86.2801	17.2038	1886.97	9286.8	2.29911	0.646367		14585	493.12	13.1781	4274.99	507513	6.89138	4.94525		3287	264.034	12.2909	2.03491e+06	244092	-3.05947	3.23627		13909	329.051	13.141	2845989	1.63194e-06		31069	597.146	13.058	21246.3	0.0194053
38500	405.05	2.05149	1186.18	5725.59	2.2711	0.950337		13957	365.065	12.3691	32712.8	3.81842e+06	6.86698	7.57846		52052	223.046	8.72129	1.34253e+06	161376	-3.05645	4.39998		13871	329.051	5.32573	1.17135e+07	1.65263e-06		46171	229.012	15.8475	37820.3	0.0206993
34385	318.061	2.2628	1039.01	4999.22	2.26649	1.02328		17513	563.127	15.269	1416.95	162898	6.84503	5.58692		3544	223.046	8.72921	1.34253e+06	161376	-3.05645	4.39998		13854	315.072	5.24159	399176288	1.66554e-06		675	223.02	1.75243	90755	0.0212964
29253	500.141	2.61644	7092.79	33670.8	2.24707	0.581297		14366	671.205	12.1471	6775.29	766263	6.82141	3.84798		13588	491.161	13.2531	286076	34442.8	-3.05412	1.73782		14245	142.051	16.8322	312061	1.66877e-06		4158	75.0085	15.6321	522440	0.0230407
27866	328.104	8.50047	4399.96	20854.5	2.2448	0.822995		13885	419.083	5.93534	72611.2	8.15087e+06	6.81062	9.28791		4943	201.999	6.21873	156316	18934.7	-3.04536	5.0145		8788	414.997	13.153	2.2731e+06	1.71681e-06		32341	565.193	4.29201	4136.24	0.0241375
41293	565.13	0.940585	6843.87	32292.5	2.23832	0.945686		17654	659.184	5.77412	1838.62	205933	6.80741	2.72151		33453	411.128	6.64653	19859.1	2406.47	-3.04481	2.36824		27756	532.13	15.257	367359	1.76283e-06		57274	316.092	3.08009	12424.3	0.0243308
35211	331.108	1.49334	1636.52	7716.88	2.23739	0.536997		14077	399	10.7449	26161.4	2.90784e+06	6.79636	5.7827		5200	158.046	2.18142	164254	20152.9	-3.02687	2.9008		23137	627.248	6.12085	88674.6	1.7949e-06		46468	388.106	1.25411	12052	0.0249183
28929	491.156	4.79005	2738.6	12825.4	2.22749	1.09339		17195	445.135	9.37743	4457.13	484373	6.76386	2.28557		7951	405.083	9.15981	53886.7	6621.53	-3.02469	2.20302		15289	611.183	9.58271	362272	1.86869e-06		46309	338.125	3.10599	8300.5	0.0250272
29771	385.332	1.28741	4667.11	21836.4	2.22613	0.845318		23036	499.105	9.44969	2569.85	277555	6.75495	5.10051		35039	399.13	7.9125	28117	3466.62	-3.01984	1.90193		18703	611.183	9.60215	362272	1.86869e-06		2842	257.078	15.3525	37421.2	0.025346
37536	573.162	8.07256	3159.75	14774	2.22518	0.603352		14422	499.104	9.46578	2569.85	277555	6.75495	5.10051		3975	195.066	1.18419	543559	67066.3	-3.01878	4.14656		22840	153.019	7.37035	1.69999e+06	1.88495e-06		30186	565.03	10.7613	4446.96	0.0257089
9447	527.156	1.2064	324938	1.51778e+06	2.22373	0.770191		14517	378.068	11.5865	2378.27	256616	6.75356	5.35144		7335	223.046	8.91034	793992	97970.7	-3.0187	1.33627		14582	447.114	14.0953	275830	1.92317e-06		27721	132.03	16.9097	507458	0.0257154
34217	453.14	3.63441	18252.3	85058.3	2.22038	1.15437		14712	513.102	12.151	2415.47	258512	6.74178	5.30815		4602	723.498	5.33384	221178	27324.6	-3.01694	4.43466		22348	523.131	15.2544	41853.4	1.94096e-06		46226	804.518	3.45747	14952.1	0.0261693
29335	409.15	1.98206	9364.39	42988.9	2.19871	0.522199		7107	125.024	8.12635	377102	3.98482e+07	6.72341	3.42174		46602	567.178	13.7643	30294.7	3752.7	-3.01306	2.52143		14913	332.085	2.00312	148924	2.002e-06		43953	524.178	3.53749	19089.3	0.0265117
30754	601.211	1.45699	1903.44	8585.8	2.17335	0.984246		13873	493.156	8.98025	142143	14983789	6.71992	2.05093		3777	613.3	8.46434	960350	119532	-3.00617	3.49826		44594	599.139	10.7334	18679.9	2.01393e-06		29292	489.082	1.67829	5250.93	0.0267336
42504	354.091	8.63874	9360.19	41654.7	2.15387	0.904425		14073	389.109	12.3283	10165.1	1.05076e+06	6.69166	6.28843		14635	477.146	13.2177	3.55709e+06	446625	-2.99356	1.48851		13983	153.012	13.6575	2.93223e+06	2.05151e-06		27644	235.063	6.85024	35260	0.0270969
29342	502.157	3.63914	9447.09	41871.4	2.14802	1.29539		17302	449.093	14.3968	3979.9	404953	6.66888	4.47002		3185	135.03	16.2739	3.52789e+06	443634	-2.99136	4.50377		22050	448.117	14.9286	85212.4	2.11439e-06		34765	425.145	8.98262	13081.4	0.0277111
18372	423.095	2.81339	18357.4	80674.8	2.13575	0.876182		7833	327.072	10.2974	4544.9	461141	6.66482	6.38312		4275	118.051	5.90051	523908	66153.4	-2.98543	6.01505		13887	167.035	7.21819	6.87022e+06	2.12376e-06		37247	549.161	3.42135	15795.3	0.0277253
16807	590.152	0.919765	27264.8	119685	2.13414	0.844558		13886	173.045	15.2315	72017.1	7.30368e+06	6.66414	4.75193		25677	558.183	2.79061	412799	52261.7	-2.98161	4.89399		50582	489.106	13.6133	109987	2.13459e-06		35260	431.099	3.87227	5138.19	0.0279963
12749	290.088	13.9367	303885	1.3275e+06	2.12711	0.87495		7281	351.049	13.6508	34142.1	3.38288e+06	6.63056	6.90961		17973	725.513	5.35183	250068	31796.8	-2.97536	3.90938		14643	493.12	15.2546	153774	2.19344e-06		4255	378.066	2.9971	317969	0.0280483
43851	128.043	12.9474	6534.69	28504.1	2.12498	0.962566		13978	314.969	13.1521	19628.6	1.92522e+06	6.61592	7.10985		6494	333.094	7.51964	34863.7	4440.56	-2.97292	2.72891		13941	78.7683	5.21911	3.77547e+06	2.2193e-06		31784	308.089	13.3435	7854.09	0.0281214
45061	957.257	7.93552	2122.36	9209.85	2.11751	0.581488		29708	517.138	9.56791	8672.4	845753	6.60766	3.79019		2813	200.056	13.1359	35143793	4.49639e+06	-2.96643	1.69611		17292	167.027	9.62334	383854	2.24966e-06		37008	441.14	8.67394	7501.41	0.0288147
16748	587.177	1.20842	90022.4	389886	2.1147	0.779252		14485	479.104	5.96464	2199.33	213978	6.60425	3.26908		3671	351.09	12.2083	1.08037e+06	138976	-2.95861	5.48078		14272	682.169	15.2562	402240	2.291e-06		46318	251.057	7.46996	12316.7	0.0298487
51089	536.143	3.87975	1542.68	6676.83	2.11373	0.527017		27154	447.114	13.6413	2204.81	211584	6.58443	4.80294		3016	218.031	5.89684	1.67455e+07	2.15838e+06	-2.95575	5.21246		7676	479.08	13.2053	138565	2.36257e-06		34310	841.488	5.59799	10155.7	0.0305356
28478	779.257	1.34393	28634.9	123926	2.11364	0.763836		7967	390.105	8.1039	2343.03	224060	6.57936	3.58494		31965	509.149	6.1083	33859.2	4379.91	-2.95058	1.39442		24921	415.109	15.3536	19230.2	2.3717e-06		17903	745.278	13.1171	365004	0.0305539
9471	811.247	2.13263	170274	736166	2.11217	0.818395		21327	379.004	17.2323	19154.6	1.82784e+06	6.5763	8.12901		3204	449.132	3.31243	4.30178e+06	556787	-2.94974	1.9284		23121	525.146	12.1179	81864.4	2.40958e-06		34575	551.156	1.44631	3944.24	0.0313438
21972	413.145	3.13228	29035.8	125221	2.10857	1.08496		28994	682.169	12.5668	7702.95	733648	6.57353	6.77692		4584	232.083	16.5954	272089	35228.6	-2.94926	1.93409		55313	575.138	11.0226	102217	2.44496e-06		5007	285.061	8.71932	218278	0.0313973
48132	461.178	1.78587	29285.8	126068	2.10592	0.531536		11385	313.093	7.11543	116652	1.10479e+07	6.56542	5.18941		4548	395.115	12.2694	364941	47694.4	-2.93577	3.66558		43400	606.15	9.5552	136047	2.47127e-06		11602	422.095	3.19927	20401.6	0.0317604
25580	433.135	4.90366	3326.87	14303.4	2.10412	1.16056		17176	379.14	3.2	39358.4	3.71282e+06	6.5597	3.87701		7502	276.034	13.7751	316374	41480.9	-2.93111	4.8696		21008	453.12	16.0222	32746.8	2.60192e-06		39841	399.072	3.35389	14267	0.0318304
10398	130.087	12.2469	103285	442942	2.10049	1.26383		18532	451.109	13.2092	7360.1	686162	6.54268	6.49692		4493	228.997	15.7267	311319	40887.6	-2.92866	4.68908		13952	325.002	8.89651	541732	2.61744e-06		38589	442.057	2.13771	2993.82	0.0338553
30834	447.15	4.26912	1158.68	4962.64	2.09863	0.924846		24449	541.097	12.4761	7352.85	683426	6.53834	3.54984		3197	272.041	13.0698	6.95523e+06	915941	-2.92477	1.82042		17567	167.027	12.5753	282576	2.64665e-06		4757	368.051	16.0138	92309	0.0345716
29911	465.141	3.43072	7930.94	33775.1	2.0904	1.08152		29942	447.094	12.275	1482.04	136630	6.52655	3.31657		4272	198.041	3.15097	564370	74336.3	-2.9245	1.69801		12612	439.16	6.40666	26112.7	2.76378e-06		56270	505.157	6.42177	4488.61	0.0348786
41176	484.15	2.20935	40192.4	168850	2.07075	1.02408		4999	316.076	15.7467	161686	1.48967e+07	6.52566	4.31991		3849	182.046	13.1199	2.15707e+06	285629	-2.91686	1.54383		40903	496.131	11.8309	7015.38	2.81089e-06		54510	324.072	5.70013	6668.56	0.0348889
32396	779.19	10.661	1626.68	6794.07	2.06235	0.916223		33017	417.104	12.5871	3778.41	345187	6.51346	7.16313		3679	448.182	2.35279	1.3113e+06	175710	-2.89972	3.30844		27732	655.21	12.9124	492946	2.81622e-06		46073	366.045	15.6212	208112	0.0355452
34191	623.201	8.31843	2862.7	11925.2	2.05857	0.467249		14049	152.011	1.57828	27835.1	2.5387e+06	6.51104	5.15496		3510	128.072	13.1121	3.50313e+06	469574	-2.89922	1.61362		17208	152.011	7.14637	1.47356e+06	2.8172e-06		57326	394.06	3.15529	10570.4	0.0367867
15942	337.093	5.82847	140362	581348	2.05025	0.491426		14056	474.125	7.03407	16035.4	1.44006e+06	6.48873	3.79137		8800	756.484	5.54431	76961.4	10340.2	-2.89587	3.02832		14512	311.169	12.5629	198125	2.8496e-06		46186	828.518	4.17377	5822.56	0.0388748
30780	287.056	3.75963	5844.96	24113.3	2.04456	1.02849		37234	503.086	6.14939	1382.67	122505	6.46924	3.39592		6197	349.093	5.69975	79323	10700.1	-2.89012	2.21685		14755	493.12	13.7168	113942	2.94272e-06		42962	257.066	13.3323	13803.2	0.0410723
50069	541.137	2.97263	11054.2	45299.1	2.03489	1.15171		13861	167.035	1.56452	301057	26613751	6.46599	6.62655		30066	494.094	2.83582	54682.3	7406.7	-2.88417	2.20829		19224	533.173	14.805	45976	3.04138e-06		50173	291.051	0.878445	21520.7	0.0416638
38472	570.17	1.43926	2605.54	10655.3	2.03192	0.674279		34203	316.046	5.21905	2118.49	184161	6.44179	4.98831		5206	365.053	16.0876	101740	13846.5	-2.8773	4.71503		50621	533.172	14.8081	45976	3.04138e-06		43068	340.046	2.65976	5944.39	0.0447008
16789	468.115	2.41087	42705.6	173573	2.02305	1.23575		12849	319.103	12.3732	492868	4.21045e+07	6.41663	3.74055		6130	796.513	8.46297	45276.8	6163.9	-2.87686	3.2385		18602	447.114	14.5119	527286	3.04816e-06		6476	323.095	4.17709	61903	0.0455216
7961	381.101	9.46396	33835.9	136932	2.01684	1.15358		14656	600.156	2.30724	716.671	60777.1	6.40607	2.4972		7100	157.051	5.25691	4.25348e+06	579472	-2.87583	2.65377		14665	537.11	15.2559	306410	3.09165e-06		13236	472.153	8.72868	10028.1	0.0455806
46271	240.067	3.1384	11402.9	46001.2	2.01228	1.26254		20448	303.022	17.2172	50479.6	4.21071e+06	6.38222	7.46652		11692	174.119	5.44371	89186.4	12176.1	-2.87277	3.65171		21010	254.07	15.2113	44154.1	3.12104e-06		16208	894.572	5.73942	17737.2	0.0461405
43138	484.112	2.48266	38843.4	156073	2.00648	0.500109		7709	367.061	12.5931	20993.7	1.74922e+06	6.38061	5.40098		34993	359.129	8.99329	24571.7	3369.24	-2.8665	1.8828		31097	546.147	8.61948	20357.7	3.26379e-06
13342	293.099	13.5822	13156.1	52591.7	1.99911	1.41748		14112	465.088	6.2365	8850.92	736077	6.37789	5.22571		4470	262.057	4.60424	319340	43828.9	-2.86514	5.01601		17164	439.125	3.36248	4.42295e+06	3.27984e-06
7520	236.005	1.28662	168094	671715	1.99858	2.4022		13895	313.093	7.43788	81643.5	6.74251e+06	6.3678	5.62768		9473	214.036	3.23324	587615	80748.9	-2.86336	1.73978		10369	165.019	13.7044	419198	3.29527e-06
1180	315.081	15.8568	281857	1.12561e+06	1.99767	3.65079		16883	503.122	5.69477	13498.3	1.11473e+06	6.36777	2.83591		3089	334.078	3.14616	1.02862e+07	1.41875e+06	-2.85802	1.36392		14735	581.136	14.3511	157144	3.35499e-06
7022	307.061	13.9063	46579	185949	1.99716	3.99214		18723	378.068	12.3518	2705.49	220596	6.34937	3.68047		4724	156.067	13.125	470269	65248.8	-2.84946	1.53362		14805	293.176	15.6723	317693	3.36733e-06
14972	473.147	3.61472	40699.1	162220	1.99488	2.38242		20551	503.121	8.62843	3876.01	311682	6.32936	2.8992		5249	460.132	14.5629	112767	15766.1	-2.83845	2.44094		7436	315.072	5.87634	83983552	3.41636e-06
9532	463.09	1.01525	392215	1.56256e+06	1.9942	2.45447		17219	473.13	5.72401	1775.68	142516	6.3266	1.33334		17311	426.125	13.162	2.34284e+06	331043	-2.82317	5.76851		30278	195.03	12.3494	170389	3.56327e-06
31434	486.128	8.18374	6101.72	24306.4	1.99405	2.44592		40122	421.082	3.6662	1664.06	133472	6.32569	5.35988		7499	315.053	14.5542	226835	32075.8	-2.82208	2.83145		17477	386.109	11.5636	41989.5	3.59555e-06
6958	998.571	5.74226	22035.4	87775.5	1.99399	2.1588		26232	422.122	7.66043	1782.29	142904	6.32518	2.59023		25870	727.528	5.43299	205014	29102.1	-2.81652	4.58844		8161	108.022	1.54581	950397	3.67885e-06
4970	231.014	12.5803	173169	689274	1.99289	3.62423		25673	313.093	8.99061	110642	8.81646e+06	6.31623	2.71223		1529	130.051	3.33948	706586	100599	-2.81225	3.76687		9960	362.073	10.7756	933482	3.71442e-06
2073	203.029	17.4133	168815	671766	1.99252	2.85774		8591	313.093	8.99354	110642	8.81646e+06	6.31623	2.71223		5323	295.228	3.66942	161655	23165.4	-2.80287	2.3726		37123	315.072	6.97649	22776930	3.77598e-06
8483	328.107	10.406	313572	1.2472e+06	1.99182	2.87578		26085	331.093	12.4521	29410.8	2.33707e+06	6.31221	7.52699		39736	326.034	2.2298	71447.3	10254.3	-2.80066	3.65336		25321	611.253	3.85319	73068.3	3.78029e-06
5560	202.072	12.3541	74651.9	296484	1.9897	3.03197		49599	345.083	3.00576	14770.1	1.16447e+06	6.30084	3.74192		10380	317.069	9.25356	439074	63053.2	-2.79982	1.87533		13858	599.162	9.60783	37130174	3.78907e-06
35495	515.162	14.64	4544.76	18041.8	1.98907	2.0319		7444	392.083	12.5938	60202.9	4.72779e+06	6.29519	4.70765		4473	219.015	5.35348	362718	52425.9	-2.7905	2.6029		57421	587.142	6.72483	35345.9	3.81499e-06
1372	114.02	14.2077	496421	1.96621e+06	1.98578	2.78688		13977	681.135	7.22944	29014.8	2.26923e+06	6.28927	6.07022		3112	147.03	14.6648	6.91579e+06	1.00317e+06	-2.78532	5.05217		13920	378.068	5.78248	4.57704e+06	3.88337e-06
21735	465.091	1.07823	15918.8	63039.9	1.98553	2.74334		18507	299.057	3.27744	13423.1	1.04297e+06	6.27984	3.78431		3674	722.471	8.84396	1.31978e+06	193902	-2.7669	2.88068		29706	431.119	12.2974	29474.8	3.8925e-06
13164	577.135	0.886437	56363.5	223087	1.98478	1.33616		39955	433.098	11.5097	2274.56	172781	6.24721	5.69065		3306	343.089	4.80349	1.46158e+06	215014	-2.76503	1.95406		12536	270.073	13.6286	502453	3.91752e-06
14193	583.167	9.17788	153121	604807	1.9818	3.57127		14233	523.197	0.870799	8613.97	645304	6.22716	4.34331		3760	545.173	13.0659	1.15248e+06	169691	-2.76376	4.41933		21957	151.004	1.56737	150603	3.93853e-06
4957	192.023	9.4704	226102	892044	1.98014	1.30313		20203	524.126	14.7969	1408.88	105539	6.22708	4.17977		12779	505.102	7.19711	402912	59356.9	-2.76298	3.14885		7202	330.059	13.1585	2.3846e+06	3.95313e-06
9850	403.104	2.96837	171987	678172	1.97935	1.61404		14054	375.073	3.36963	24607.7	1.8408e+06	6.22508	6.06564		3102	117.019	2.80996	7.53795e+06	1.11385e+06	-2.75862	3.99503		17511	471.082	8.98941	153943	3.96052e-06
4979	515.162	14.9535	206553	813703	1.97799	3.63689		22068	445.128	2.77703	1094.81	81518.6	6.21838	6.36843		17643	478.15	13.1222	881488	132629	-2.73254	4.21215		47665	303.053	2.72023	23130.4	4.04871e-06
42010	563.163	13.3515	18037.7	71039.2	1.9776	2.21683		33004	299.042	9.59081	7335.78	544523	6.2139	2.6729		3386	228.051	13.1053	4.28851e+06	647312	-2.72794	1.60258		17239	357.083	3.28083	778375	4.05513e-06
14793	477.141	3.37219	15167.9	59674.9	1.9761	1.7448		14932	497.107	14.7875	1774.83	129774	6.19217	4.79227		39432	434.116	14.6511	118913	17987.7	-2.72482	5.90775		19121	499.104	14.794	44278	4.18557e-06
18162	343.031	0.938962	36322.3	142731	1.97438	2.04016		14094	603.194	5.75595	37829.5	2.76494e+06	6.19159	5.52355		13297	391.105	8.73348	65217.7	9925.6	-2.71604	2.15093		14433	447.114	14.9047	436160	4.18632e-06
34549	499.068	4.44924	1036.07	4069.69	1.9738	0.896815		8193	345.083	15.4193	10938.8	796355	6.18589	4.07149		5195	218.031	16.0063	118579	18054.4	-2.71543	3.51746		14406	197.009	12.579	277235	4.36514e-06
47857	271.046	2.72354	13110.1	51402.5	1.97116	2.76605		14103	409.15	2.4255	23280.4	1.66152e+06	6.15724	3.38997		18486	722.471	8.84403	1.31978e+06	201088	-2.7144	2.86907		24445	523.146	10.9431	507438	4.40167e-06
30221	209.046	8.61522	20390.3	79764.4	1.96786	3.50205		867	167.035	1.51313	321350	2.29119e+07	6.15581	2.84675		7308	575.235	14.2763	591726	90424.8	-2.71014	3.38571		21203	602.158	14.3979	34995.8	4.41161e-06
26185	390.068	3.60767	83062.1	324862	1.96756	2.05546		46600	661.217	3.10121	2003.37	140644	6.13347	1.50494		4479	188.056	4.94317	343328	52567.3	-2.70735	6.1054		17221	167.027	1.11076	676203	4.61443e-06
13592	559.181	6.07256	3645.54	14235.9	1.96533	2.18208		42537	321.061	0.813397	610.503	42596.2	6.12458	4.06453		4237	464.177	3.0805	391783	60269.7	-2.70055	1.76866		14166	547.04	10.528	1.28251e+06	4.68415e-06
29976	431.099	2.10344	3194.54	12461.4	1.96379	1.77085		8918	362.073	9.56234	20167.6	1.40701e+06	6.12445	6.57103		32750	509.151	11.3936	16966.4	2637.38	-2.6855	3.89351		24583	299.077	17.1636	108641	4.68843e-06
29324	523.218	4.09925	9047.82	35269.8	1.96279	1.05432		20819	501.085	6.39935	1167.44	81419	6.12394	8.49769		47850	555.172	3.7803	45509.5	7075.93	-2.68518	3.2431		14275	335.054	10.8043	489417	4.77856e-06
16128	431.134	1.68803	9040.21	35204.3	1.96132	0.797976		6129	343.103	5.79021	46219.5	3.20686e+06	6.11651	2.6206		3391	657.451	5.5768	1.70615e+06	266521	-2.67842	6.21791		27740	532.132	10.5482	462021	4.78465e-06
14262	736.493	4.70381	233894	909436	1.95912	1.99925		15447	333.072	13.5629	1802.13	124593	6.11137	4.01261		16125	364.092	12.8691	63555.4	9947.67	-2.67558	2.94701		14642	229.017	1.88571	265380	4.85933e-06
9639	127.04	3.06028	212202	824088	1.95736	0.836016		5038	472.146	2.42954	146583	1.01178e+07	6.10903	3.81889		27860	539.177	3.7069	265803	41656.2	-2.67375	4.84784		20469	515.099	15.6806	2.12154e+06	4.89063e-06
4050	343.124	13.5721	563136	2.1837e+06	1.95522	4.83		7137	602.159	13.6576	27455.4	1.87729e+06	6.09542	5.37774		42579	541.137	8.3983	26793.1	4201.27	-2.67296	2.07469		7154	315.051	13.135	1.34512e+07	4.95391e-06
42071	399.13	5.64005	2603.44	10092.1	1.95474	0.509944		15401	463.125	6.05592	1967.41	134197	6.09191	2.28925		4407	351.087	16.1197	387100	60785.2	-2.67092	5.85978		37832	451.089	5.12054	1.13166e+06	4.97203e-06
3838	132.067	12.4321	1.0675e+06	4.13606e+06	1.95402	4.28068		20793	565.158	8.23815	2397.93	162225	6.08006	3.06748		4803	158.046	4.60233	193205	30440.9	-2.66605	5.92713		13474	451.089	5.21203	1.13166e+06	5.02384e-06
5535	257.078	1.46101	61044.5	236317	1.95279	5.16077		6683	255.051	5.23428	23782.4	1.57174e+06	6.04633	5.14569		4128	870.625	8.73892	546977	86643.2	-2.65832	5.72674		7426	653.134	13.6533	2.02725e+06	5.0503e-06
29338	637.22	13.4768	54245.9	209959	1.95252	2.14879		4924	152.011	12.579	144411	9536114	6.04515	6.85363		3917	226.036	1.93009	923644	146468	-2.65675	4.46485		16522	299.077	5.25058	53328.1	5.11626e-06
1297	200.056	2.59778	466637	1.80531e+06	1.95188	1.63215		13975	554.136	10.7524	19071.1	1.24688e+06	6.0308	3.3775		23425	219.068	5.25583	56068.2	8939.4	-2.64893	2.80735		22611	108.022	11.5511	150115	5.18576e-06
26395	176.071	4.67895	7221.2	27917.3	1.95085	1.04294		13927	671.205	12.6009	48060.8	3.11921e+06	6.02017	5.81048		16073	337.057	6.12886	107053	17107.7	-2.64562	3.78551		14071	653.09	15.6807	4.96494e+06	5.23378e-06
4732	341.109	14.7744	220466	850421	1.94762	4.5495		31305	587.177	3.6461	1548.98	100234	6.01592	2.77527		23585	305.062	9.47926	88794.5	14233.4	-2.64118	1.8744		29563	333.025	1.88042	13748.9	5.2419e-06
5894	389.109	5.78034	57520.9	221808	1.94715	1.94904		11728	315.053	5.76085	15412.6	993322	6.01008	5.00305		4910	547.167	12.4554	229709	36828.3	-2.64092	3.25605		31012	883.252	9.59797	174691	5.46694e-06
21674	314.065	10.7142	9662.8	37259	1.94708	2.78973		45740	583.132	15.7184	1117.94	71330.8	5.99561	5.20247		2985	195.051	13.1916	2.76524e+07	4.43554e+06	-2.64023	4.09758		2415	123.009	1.62378	179227	5.54252e-06
19011	314.065	10.717	9662.8	37259	1.94708	2.78973		20526	359.062	3.00926	8802.09	549282	5.96356	3.96617		3051	293.049	12.4712	10379559	1.6669e+06	-2.63851	8.24351		17669	167.026	12.3319	250777	5.73828e-06
6797	132.067	17.0577	25560.5	98548.5	1.94692	2.88597		14708	479.14	10.7928	1334.07	82723.5	5.95439	5.65904		14674	381.084	14.7602	190894	30754.9	-2.63388	4.95956		14030	763.195	10.5173	1.10499e+06	5.84163e-06
22805	132.067	17.0699	25560.5	98548.5	1.94692	2.88597		29352	559.146	2.92288	1521.87	93331.7	5.93845	1.44919		23239	445.12	13.1363	288661	46789.5	-2.62512	8.60308		29165	487.109	6.93021	13482.7	5.86101e-06
37684	881.343	1.54845	1468.08	5658.54	1.94649	0.534062		14626	491.14	10.7491	1919.04	117643	5.93788	4.25969		8028	419.141	9.59954	38037.4	6167.98	-2.62455	2.53645		7290	167.035	1.10942	91949528	5.9348e-06
21130	563.18	13.2584	20422.7	78709.9	1.94637	2.47527		20019	377.071	1.79699	12048.7	737563	5.93582	2.37313		6180	370.136	5.79898	64285	10460	-2.6196	1.75096		41716	683.142	7.39533	187949	5.95566e-06
25165	257.065	8.63517	56740.7	218538	1.94543	2.42231		33029	417.103	12.393	3836.44	233902	5.92999	5.27916		3603	174.041	5.28898	976765	159551	-2.614	3.40701		14319	151.004	11.5779	264887	6.00352e-06
7510	169.014	3.45905	130406	501522	1.9433	4.80617		3364	299.077	3.26153	2.23096e+06	135765626	5.92731	4.41129		3502	129.019	14.6632	1.75943e+06	287481	-2.61357	4.87336		7418	315.072	15.2593	10340463	6.216e-06
1968	243.077	2.57949	115006	441948	1.94216	1.5084		7324	507.135	13.6258	10719.4	651667	5.92584	4.47253		3186	359.098	12.6242	4.07822e+06	668186	-2.60962	6.799		29526	425.088	3.01184	30425.6	6.24644e-06
13092	219.066	0.88198	114955	441181	1.9403	2.64422		15276	483.091	7.99275	3620.8	217572	5.90904	2.92299		3616	129.056	14.5673	1.58362e+06	260040	-2.60642	2.09316		45139	167.02	1.64118	67608.2	6.26453e-06
16441	507.151	1.94465	14663.6	56202.1	1.93838	1.15253		18454	484.068	8.52235	21905	1.30131e+06	5.89256	2.03356		10825	429.213	1.78049	518635	85438	-2.60177	3.55837		5294	269.088	13.9148	762831	6.26687e-06
46903	181.081	9.1944	4698.45	18006.3	1.93824	0.83601		15178	467.12	3.27332	8999.99	531881	5.88504	8.03324		10148	373.114	13.9256	25128.2	4153.49	-2.59691	2.38718		14373	447.078	10.53	248633	6.29733e-06
5093	297.119	4.96722	158708	607703	1.93699	4.80973		11116	108.022	3.49004	31729.2	1856958	5.87099	5.16034		8584	680.22	2.73098	361791	60107.2	-2.58955	2.75498		19986	153.019	10.614	1.32424e+06	6.36834e-06
17986	321.119	13.2359	140066	536110	1.93642	4.64535		14479	365.083	3.78518	2767.71	161725	5.86871	3.60587		6326	683.225	11.5195	33866.4	5646.5	-2.58443	3.46884		14374	485.088	10.5368	474644	6.50656e-06
3071	193.072	12.2352	8.84287e+06	33836833	1.93601	3.76027		20564	359.061	12.2113	12896.3	752582	5.86682	1.63132		1941	203.031	16.872	380707	63839.6	-2.57616	2.45647		48497	522.158	7.09272	9853.81	6.53463e-06
34281	316.046	2.13644	1118.15	4269.24	1.93287	0.870399		24856	425.078	2.10836	1677.46	97619.5	5.86282	1.83679		857	111.02	1.35562	5.5802e+06	942594	-2.56561	1.94345		10436	273.044	7.13691	362360	6.88125e-06
19309	736.494	4.11396	177919	678907	1.93199	2.30439		14263	315.052	5.81216	15412.6	883842	5.8416	5.45747		40039	534.176	13.0569	9.18939e+06	1.55432e+06	-2.56369	1.54728		13939	151.004	13.2138	2.45154e+06	6.94609e-06
26462	613.199	12.0523	12626.7	48168.9	1.93163	1.80174		54291	418.08	2.57988	4263.4	243383	5.83508	1.5027		4742	365.09	12.8743	178026	30216.7	-2.55867	3.34776		29275	315.072	16.8931	1.12021e+06	6.95344e-06
35851	841.347	1.4635	4865.49	18558.7	1.93144	0.711592		18039	108.022	3.04347	39110.1	2.23148e+06	5.83432	4.31466		40356	318.062	9.54908	26486.1	4504.45	-2.55581	1.61035		31301	193.013	13.7807	91484.8	6.99806e-06
27727	831.169	7.34933	38071.3	145201	1.93127	0.817227		12454	604.197	5.75304	14255.9	809282	5.82702	4.83661		3663	346.04	1.64903	897046	152573	-2.55568	3.63238		34541	339.05	3.63269	39760.3	7.0727e-06
31167	383.078	1.16183	1916.28	7304.19	1.93041	0.299009		25158	489.089	5.94896	4500.08	252866	5.81228	6.63234		5424	261.073	9.37946	199051	33910.7	-2.55333	2.05889		52048	319.046	7.0174	48396.8	7.24675e-06
20174	475.139	3.68792	8288.05	31584.1	1.9301	1.5391		30371	556.131	10.9839	1719.03	94343.8	5.77826	3.55075		23579	159.066	6.52144	911844	155488	-2.55198	4.09539		21332	152.011	7.35001	937196	7.27022e-06
46212	220.051	4.72764	11261.2	42895.2	1.92946	2.01041		50217	282.061	12.9415	7513.3	410841	5.77299	2.49228		8010	341.142	3.48497	287821	49112.2	-2.55102	2.72863		14575	331.104	7.45189	219212	7.31934e-06
7512	204.088	9.66316	194045	738531	1.92827	3.52308		1867	509.116	13.5954	7727.13	415905	5.75018	5.85383		4892	341.142	3.51256	287821	49112.2	-2.55102	2.72863		8728	123.009	11.583	701765	7.41584e-06
9696	231.015	8.15643	134542	511952	1.92795	1.55994		10218	527.117	10.7696	4594.17	247255	5.75005	4.16881		5048	333.095	6.50194	144229	24865.2	-2.53617	4.54014		26112	574.142	8.01622	300641	7.43569e-06
8201	403.108	5.10811	22240.1	84588.4	1.92729	1.46832		15534	475.146	6.30005	1690.13	90622.5	5.74466	4.19039		9659	452.126	13.5253	150073	25970.4	-2.53073	5.80685		13900	315.045	13.1347	5.30806e+06	7.58303e-06
6099	297.119	4.49986	40555.7	154244	1.92723	2.79044		13929	493.156	9.32203	47015.3	2.5136e+06	5.74048	2.89401		3077	433.236	7.96615	6.87396e+06	1.18977e+06	-2.53046	4.82965		13249	331.067	14.3457	139167	7.61218e-06
2428	269.045	0.867187	112344	426863	1.92585	2.37357		22994	509.151	9.61047	33729.6	1.79497e+06	5.7338	3.63737		4114	321.08	12.2094	591220	102475	-2.52842	3.98015		29830	528.1	7.87978	36831.7	7.6398e-06
29390	464.141	4.13996	18191.5	69037.2	1.92411	2.23889		14138	497.106	9.48006	16826.9	883994	5.7152	5.40458		3685	699.497	5.45537	977752	170393	-2.52061	5.49526		30792	287.077	1.56876	96799.3	7.73977e-06
877	243.062	2.57942	1.6332e+07	6.19573e+07	1.92357	1.6418		14426	375.071	12.6213	9454.91	495455	5.71155	3.20306		22527	589.241	11.8278	15872.2	2767.41	-2.5199	3.33279		33843	631.2	5.20755	878865	7.74325e-06
15934	303.083	7.51625	123936	469456	1.92139	1.88993		14172	166.999	3.42968	107770	5.61491e+06	5.70324	4.16839		11945	363.091	12.2104	211923	37011.8	-2.51749	4.25935		34611	151.004	2.06049	181439	7.79417e-06
22386	438.112	4.03653	3156.74	11956.8	1.92132	1.63369		14136	300.049	11.5097	11069.1	571195	5.68937	5.25176		12504	876.562	4.48953	23865.1	4183.15	-2.51224	1.87122		1850	153.019	15.2485	9.90416e+06	7.91546e-06
17031	477.14	1.73148	4657.23	17628.4	1.92036	1.15522		15292	465.067	8.77897	2787.9	143355	5.68428	2.24191		3448	507.273	7.39738	1.4982e+06	263081	-2.50965	3.06645		17412	167.027	1.60953	194667	7.91897e-06
25219	589.192	1.44	21913.3	82872.4	1.91909	3.5132		40172	417.068	5.97415	6719.65	342565	5.67185	4.37179		20841	245.067	3.23974	273830	48524.2	-2.4965	3.97332		34445	565.157	8.57935	34253.1	8.01534e-06
27883	213.052	7.5142	15803.7	59617	1.91546	2.10395		18789	373.078	3.52255	6310	318692	5.65838	1.7685		8480	812.504	8.84746	569579	101498	-2.48845	1.87355		24443	607.149	9.58529	518029	8.03639e-06
13901	442.135	3.17257	39020.2	147106	1.91456	4.02638		47925	507.135	13.1855	35747.7	1.80537e+06	5.6583	4.2555		47842	417.125	13.1089	938822	167357	-2.48793	4.29707		13922	467.083	13.191	3.02489e+06	8.19224e-06
9620	159.03	1.49171	96997.9	365590	1.9142	0.519778		14038	502.082	6.26377	11719.3	589165	5.65172	3.77829		12886	367.104	6.00559	512018	91288.7	-2.48769	1.56713		14249	359.098	10.7882	453198	8.23382e-06
30335	479.12	3.87294	8873.01	33441.2	1.91413	2.44578		50116	553.159	6.35591	1243.11	62329	5.64787	3.46028		8392	317.07	8.76183	2.71479e+06	484336	-2.48676	2.14336		20517	145.062	16.9976	501181	8.26803e-06
47858	271.046	2.61581	13110.1	49405	1.91398	2.26351		20454	597.204	9.58052	17978.2	900926	5.64709	4.19731		3429	317.07	8.80727	2.71479e+06	484336	-2.48676	2.14336		14083	483.091	10.5341	1.56481e+06	8.29589e-06
38524	219.051	3.62782	33856.7	127576	1.91384	3.68954		26240	331.082	2.93209	4034.89	201798	5.64424	2.58393		15897	294.065	16.0693	263732	47238.8	-2.48103	5.75053		14341	449.094	14.0103	654564	8.31634e-06
34613	431.099	2.12083	3308.52	12461.4	1.91321	1.72968		20309	497.112	2.73182	904.614	45223.2	5.64362	1.37674		13368	235.063	5.13269	29146	5221.45	-2.48078	2.22457		14521	479.136	1.28345	429338	8.368e-06
21193	586.169	15.3147	10279.6	38706	1.91278	2.99706		14115	414.104	12.5931	13885.1	692987	5.64122	7.04768		9488	517.193	9.15229	604640	109190	-2.46924	2.15291		14279	447.115	13.8076	602889	8.52835e-06
30224	415.124	3.35268	28473.8	107167	1.91216	1.03442		14384	315.118	5.21121	16707.6	833673	5.64091	2.87557		4707	260.077	13.9606	431619	78037.7	-2.46751	1.31918		20910	515.102	11.5828	111124	8.64387e-06
51483	223.061	2.65056	8021.12	30169.5	1.91122	1.67044		20447	509.151	9.60449	36075.1	1.79497e+06	5.63681	3.63448		3488	193.053	5.26619	1.62618e+06	295344	-2.46102	3.88079		24469	458.133	9.54495	325950	8.71109e-06
20168	565.148	1.41883	8205.18	30842.7	1.91032	1.14342		26243	613.194	13.5755	2233	110507	5.62901	3.39051		7269	74.7196	5.5381	483555	88612	-2.44811	5.7638		20634	329.088	17.1608	411136	8.74257e-06
13690	211.072	10.616	5640.75	21198.2	1.90999	3.15431		20025	375.072	2.07902	3666.58	180154	5.61865	5.16973		16775	331.085	5.69425	265554	49324.1	-2.42864	1.71864		31998	543.152	6.25277	11324.7	8.80838e-06
5669	401.106	12.3937	81601.4	306614	1.90976	4.03328		14487	315.083	12.3515	13870.1	681244	5.61812	6.31595		35644	234.052	16.003	138824	25862.7	-2.42432	2.45145		402	137.024	0.879333	807071	8.90549e-06
38587	565.193	2.21561	913.194	3427.34	1.90809	0.532626		17337	301.068	5.74564	8630.62	420700	5.60718	3.1966		3593	873.514	5.43398	1.48046e+06	276379	-2.42133	4.00066		28037	463.125	4.8694	20977.8	9.16468e-06
29891	739.246	3.84187	3648.38	13684.6	1.90723	0.812878		20427	417.079	2.54624	29539	1.43382e+06	5.6011	1.48333		5134	334.061	3.16677	134963	25198.4	-2.42116	1.33542		40045	559.182	1.82364	9891.05	9.31966e-06
41583	593.166	2.27128	4545.23	17046.5	1.90705	2.37428		18547	331.081	2.01185	16350.6	791743	5.59762	5.84432		10451	313.057	14.8616	74184.1	13871.7	-2.41896	3.74271		45002	484.143	12.4835	216659	9.38591e-06
1263	303.083	2.57757	521574	1.94803e+06	1.90107	1.64353		14698	395.029	14.8054	1830.1	88088.8	5.58896	1.96295		8927	476.278	9.18185	80534.7	15066.2	-2.41829	1.93076		45881	657.189	10.5424	8344.89	9.42141e-06
31353	637.22	13.8584	4923.7	18385.1	1.90072	2.93291		18738	314.065	12.3139	1472.31	70449	5.58042	2.68585		5771	531.145	8.55379	61656.3	11597.1	-2.41048	3.54975		55304	448.118	15.26	314398	9.43335e-06
8440	341.233	1.0397	297771	1.1112e+06	1.89985	3.46006		17623	455.137	3.65063	1511.1	72277.8	5.57988	6.4247		3489	173.045	14.5642	1.98314e+06	373741	-2.40768	1.94594		14449	1013.56	5.60683	294648	9.49542e-06
10402	290.088	14.2048	344256	1.28374e+06	1.89879	0.870349		13884	365.065	12.6083	117323	5.57983e+06	5.57166	5.86146		36265	371.083	5.7335	154785	29222.3	-2.40512	1.40566		8806	453.107	8.05228	766822	9.63294e-06
17605	300.037	12.4271	21527.3	80164.5	1.8968	3.90614		24714	423.072	2.98767	1975.09	92934.5	5.55623	2.36615		4337	379.069	4.56472	361039	68196.7	-2.40438	3.47728		7243	602.159	13.1447	1.17608e+06	9.84781e-06
16740	415.125	9.12966	15569.3	57893.3	1.89469	2.86503		26991	515.087	5.56977	5224.52	245788	5.55597	2.17187		3633	430.171	3.27052	1.17366e+06	222414	-2.39969	1.53218		41091	575.102	15.816	17717.1	9.98606e-06
35479	415.125	6.747	3338.06	12410.5	1.89448	3.22713		20024	524.126	9.47472	4259.17	200241	5.55502	4.50784		16866	317.033	14.882	114304	21751.4	-2.3937	4.63953		8809	123.009	5.84186	266169	1.00501e-05
44446	559.182	3.14288	23598.6	87732.2	1.8944	3.23282		40244	609.168	16.2924	1217.59	57191.6	5.5537	3.4016		3525	285.062	8.33882	2.08047e+06	396136	-2.39284	2.53875		21526	153.012	11.5031	64638.2	1.0142e-05
31187	483.091	14.8985	1456.89	5414.25	1.89387	0.848467		7119	507.135	13.119	38501.3	1.80537e+06	5.55124	4.251		29727	397.057	3.30526	45545.9	8675.74	-2.39226	1.66196		40343	765.215	15.6005	124341	1.02389e-05
3653	659.474	1.16387	959047	3.5631e+06	1.89346	2.96059		20583	507.099	6.32669	6003.45	279290	5.53983	7.46603		4857	188.093	5.32904	247093	47126.2	-2.39045	2.49356		18744	433.008	6.9905	164331	1.02567e-05
51513	228.031	0.910509	23125	85866.9	1.89265	1.16722		17458	537.146	13.7047	1424.25	65808.1	5.52999	4.976		17934	74.3842	5.56582	443914	84866.7	-2.38701	4.69762		17237	400.089	6.0856	649685	1.02952e-05
4349	137.024	12.4548	393293	1.45971e+06	1.89201	3.28897		43245	503.121	9.42749	2201.76	101182	5.52216	4.18361		5344	430.216	1.77593	120755	23210.7	-2.37922	3.32575		17234	239.057	3.31328	638772	1.04777e-05
7458	191.02	13.2011	71993.8	266943	1.89059	2.4856		14343	211.025	12.3417	13382.3	611097	5.513	6.86723		3216	161.046	2.3053	3.87769e+06	748582	-2.37297	3.19592		18552	631.091	5.21967	860723	1.07722e-05
35506	585.165	15.0449	13615.3	50474	1.89031	2.35315		17475	508.139	13.0258	9944.71	452561	5.50804	3.86403		3409	430.208	1.1241	1.31693e+06	254246	-2.37289	2.78167		17680	1013.56	3.89811	11419.5	1.08056e-05
13112	301.068	12.0015	11550.2	42803.9	1.88982	2.22411		17198	108.022	3.34118	42880.4	1.9503e+06	5.50724	7.68321		3634	655.435	5.57231	1.10187e+06	213519	-2.36752	6.57933		14093	493.12	14.9338	3.88596e+06	1.08775e-05
4805	209.066	10.5396	144157	532773	1.88588	1.88565		41955	451.088	9.40054	7391.03	334454	5.49989	2.74067		4649	274.057	15.4142	278638	54325.8	-2.35868	4.41722		14916	327.109	11.826	85706	1.08961e-05
6367	243.018	13.8108	50265.1	185447	1.88338	3.24335		14605	345.082	3.01987	25933.6	1.16447e+06	5.4887	3.70204		16080	357.1	4.37266	65197.5	12715.3	-2.35825	1.31127		30090	447.163	10.5276	85011.8	1.11635e-05
32025	361.114	11.3059	10994.2	40558	1.88325	1.0898		13961	440.12	2.53887	61015.2	2.70022e+06	5.46776	4.19141		4528	307.065	11.1129	262715	51368.1	-2.35455	5.62941		14559	633.159	7.73405	174165	1.12916e-05
5246	335.08	13.6815	132474	488624	1.88301	2.2962		20503	451.124	3.62992	5669.84	250174	5.46348	1.68377		17201	286.057	3.03238	395665	77481.3	-2.35236	3.70512		15354	286.069	5.83623	78274.7	1.1386e-05
7840	461.109	7.44777	67299.1	247811	1.88058	0.972605		20136	467.12	3.47666	3061.11	134996	5.46272	2.48134		3858	252.062	16.0007	618129	121234	-2.35011	3.19836		21111	535.147	7.70353	25095.3	1.15295e-05
24718	458.13	12.2754	14666.2	53922	1.87838	4.04573		14450	315.108	3.24576	41906.5	1.84756e+06	5.46231	4.66031		4908	397.079	15.7596	105785	20770.2	-2.34854	2.68315		13863	537.146	15.677	3.42036e+07	1.15776e-05
21150	463.124	7.90039	15145.8	55667.6	1.87792	2.43688		14958	299.058	10.7845	1596.49	70325.1	5.46106	6.16239		8671	397.079	15.7374	105785	20774.4	-2.34825	2.68302		14407	166.998	11.5408	253463	1.16394e-05
12825	447.172	11.0881	146840	539685	1.87787	2.74599		50056	447.114	8.33771	5482.08	238948	5.44583	4.05763		3116	370.138	4.92175	4917421	967680	-2.3453	4.15845		14050	599.162	10.8176	1683069	1.16811e-05
31143	473.163	15.3465	8027.14	29470.8	1.87633	2.45555		13893	477.123	12.1176	214732	9.29374e+06	5.43565	4.76691		41568	508.146	6.39182	7806.85	1544.34	-2.33775	1.85595		7879	487.127	9.58029	1.0658e+06	1.1811e-05
1645	284.075	13.3101	66302.1	243262	1.87539	5.07758		29241	449.109	2.69249	4981.63	215534	5.43516	2.00223		2994	695.466	5.39741	23404788	4.64067e+06	-2.3344	6.07995		15198	465.124	5.76312	69437.4	1.19383e-05
3195	173.009	1.2903	4.43518e+06	16269511	1.87511	2.57479		7636	229.035	2.56786	108051	4.641e+06	5.42465	5.36423		16954	587.163	13.0104	48680.1	9655.22	-2.33395	1.6068		14110	151.004	5.15681	1.67025e+06	1.19401e-05
12933	245.067	1.95683	133570	489081	1.87247	3.56987		17165	585.183	3.25808	117906	5036105	5.4166	5.44488		4094	721.464	8.84211	859234	170577	-2.33263	2.27944		5445	152.011	13.1381	1.43023e+06	1.21259e-05
20039	477.125	13.0709	81495	298361	1.87228	3.24471		17364	633.162	3.10864	7949.53	338372	5.4116	4.93407		42623	383.107	12.2341	51519.2	10252.8	-2.3291	3.42183		15713	639.179	16.2467	83249.9	1.21905e-05
39095	285.085	10.3175	7705.02	28206.3	1.87215	1.95383		32085	629.195	15.2882	1285.64	54559.2	5.40726	2.67986		15938	744.423	4.08358	209402	41682	-2.32878	1.86452		17233	527.156	3.34924	2.88862e+06	1.2192e-05
17625	177.056	3.0763	31787	116325	1.87166	2.30111		6796	347.062	5.30683	24927	1.05656e+06	5.40553	5.70431		34260	461.16	7.39352	21170.8	4214.49	-2.32865	1.59016		21020	429.124	15.3579	45970	1.22791e-05
34683	241.047	1.3557	1124.08	4112.61	1.87131	0.292784		17580	563.143	3.97634	10103.3	427328	5.40245	3.22987		28495	193.053	5.1826	1.62618e+06	323781	-2.3284	3.79576		41885	553.137	6.50643	22514.3	1.22906e-05
38615	265.072	2.93153	11911.6	43517.1	1.86921	1.83944		25277	1014.56	5.68187	2144.98	90361.5	5.39667	5.09171		17381	246.062	16.2385	153727	30796.9	-2.31951	3.70741		14636	108.022	15.2374	319786	1.23449e-05
20863	258.062	2.6228	15337.1	56015	1.86879	2.67431		15325	523.13	11.6487	1797.02	74776.2	5.3789	2.67378		3239	353.089	9.6729	2.81874e+06	565662	-2.31704	3.49909		18477	617.173	5.70038	2.35118e+06	1.23979e-05
34622	343.082	1.46339	4175.45	15243.6	1.8682	3.13107		13859	327.109	3.76771	292665	1.21672e+07	5.3776	6.11658		11065	398.129	5.24572	21827.7	4382.62	-2.31629	1.82437		21866	451.089	3.61785	661992	1.26466e-05
29219	381.061	1.17715	7452.56	27201.8	1.86789	0.957877		14129	461.13	9.5569	51864.5	2.14762e+06	5.37185	4.43776		3325	403.189	1.15221	1.30701e+06	263043	-2.3129	1.49651		43882	423.137	1.52753	17580	1.26698e-05
5466	377.107	13.5381	67786.9	247198	1.86659	6.0826		39761	421.078	5.12395	3261.9	134988	5.37098	3.06884		5039	329.05	14.5765	155051	31241.6	-2.3112	2.87681		13989	477.125	15.6762	4.28371e+06	1.28205e-05
29617	261.041	2.6512	9245.9	33705.1	1.86608	0.952255		22700	433.135	3.90693	2634.13	108936	5.37	4.88844		4304	132.03	8.1407	474091	95557.6	-2.31072	5.84631		34483	316.076	11.7787	189221	1.28475e-05
22445	483.116	2.72567	242012	880521	1.86328	2.05619		10187	211.025	12.5856	15302.7	632726	5.36972	5.95491		9425	147.03	3.39797	8.24655e+06	1.66846e+06	-2.30527	3.79043		29858	601.122	8.73212	84953.2	1.31802e-05
9860	369.119	1.74444	19573.3	71144.6	1.86187	0.913141		18546	181.051	3.06011	39170.3	1.6106e+06	5.36169	3.79814		2255	313.078	5.20773	2.53082e+06	512967	-2.30267	3.65493		30827	280.078	11.0307	147095	1.32465e-05
12051	243.048	2.57956	126822	459861	1.85839	1.61683		14785	405.086	12.2995	6628.25	271796	5.35775	6.31776		3069	147.03	3.44735	8191107	1.66106e+06	-2.30195	3.65468		7146	553.141	13.6878	3317767	1.34007e-05
36935	417.119	1.40252	6477.71	23465.1	1.85696	1.20139		21475	437.11	2.57842	2443.2	99823.9	5.35254	2.54054		9555	517.193	9.16872	537411	109190	-2.29919	1.77895		13968	331.041	11.6372	1.29402e+06	1.35725e-05
16990	417.119	1.40644	6477.71	23465.1	1.85696	1.20139		6336	367.062	12.2969	29864.2	1.20978e+06	5.34019	7.1143		34304	751.574	1.06231	52864.5	10742.7	-2.29894	3.62304		20152	627.248	2.76226	54560.3	1.36866e-05
14926	313.057	15.7445	11755.7	42544.5	1.85562	4.93763		51037	567.168	6.72939	1307.76	52792.5	5.33516	5.10837		14802	286.065	8.32149	264006	53748.9	-2.29626	3.1325		1502	234.062	15.7039	1.15776e+06	1.37417e-05
16819	415.125	9.49306	15547.6	56265.1	1.85555	1.49973		10513	325.093	2.92752	152893	6.0845e+06	5.31454	1.93607		7174	307.065	11.3344	777232	158289	-2.29578	2.76161		24435	458.131	15.6762	570246	1.38799e-05
20014	163.061	9.58164	150577	544559	1.85459	2.2875		18590	493.135	3.14431	12038.3	474649	5.30115	4.48858		3769	743.42	4.17727	846284	172448	-2.29498	2.32216		21128	539.141	3.88198	13471.2	1.39332e-05
1035	106.042	1.13342	22330.2	80620.1	1.85215	0.354251		14329	347.062	5.68161	21459.8	845796	5.30061	4.01894		7205	317.069	8.96424	1.94425e+06	398111	-2.28797	3.53406		14268	631.213	5.21095	1.02381e+06	1.41274e-05
24560	287.056	0.887334	30560	110190	1.85027	2.33893		8257	422.094	2.63588	3886.19	152753	5.2967	1.63666		34578	269.092	3.47399	37091.1	7598.82	-2.28723	2.00621		23048	621.141	9.77902	166376	1.42011e-05
9458	423.166	2.24521	521841	1.88157e+06	1.85026	1.22657		23084	493.135	3.25291	12038.3	470138	5.28738	4.39238		47323	334.091	10.6356	50389	10328.1	-2.28653	1.75672		15095	534.146	7.69794	74776.7	1.43029e-05
34734	387.105	2.54626	25905.9	93308	1.84872	0.896159		14606	331.067	9.55097	9045.44	352939	5.28609	3.28501		18885	533.159	8.46809	219801	45138.6	-2.28376	4.96293		13923	109.029	9.585	6.08233e+06	1.43081e-05
13381	599.21	10.9437	5768.37	20762.5	1.84774	2.62637		18726	314.064	12.612	1292.68	50364.1	5.28396	1.44266		7408	533.16	8.43752	219801	45138.6	-2.28376	4.96293		10091	535.167	6.90057	626508	1.43437e-05
35136	305.088	2.07948	11225	40382.3	1.847	1.97727		14804	565.14	15.3052	4695.25	180975	5.26844	4.85015		3254	103.004	8.23439	3.6359e+06	748573	-2.2801	3.49362		18524	493.135	6.53134	1.35002e+06	1.43448e-05
3729	197.009	8.1265	1.07685e+06	3.87093e+06	1.84586	2.00579		14834	343.118	2.29052	5039.39	193954	5.26632	3.88617		11334	811.497	8.84311	383590	79058.9	-2.27857	1.79539		33959	499.105	9.6381	65142.9	1.44348e-05
39897	419.063	6.6785	4792.87	17218.3	1.84498	1.11872		13967	551.162	10.7363	34641.5	1.32696e+06	5.25948	4.58323		19559	811.497	8.84311	383590	79058.9	-2.27857	1.79539		13926	389.109	2.99753	44404681	1.47056e-05
14904	466.121	16.9184	13930.8	50040.9	1.84482	2.73606		14167	363.086	3.74631	12864.4	490257	5.25208	3.92468		51621	599.161	2.83047	17982.1	3708.16	-2.27779	1.86496		14496	448.109	16.0247	123390	1.47336e-05
34467	903.364	1.21444	10983.2	39339.4	1.84067	0.557145		34188	446.119	3.27759	4876.01	185707	5.25119	3.4242		5447	359.098	13.8998	143181	29534.3	-2.27737	2.32561		27745	481.135	3.74144	430650	1.50366e-05
3515	245.043	9.53688	1.29088e+06	4.61956e+06	1.8394	2.14167		17213	386.109	5.75701	29039.1	1.10334e+06	5.24774	5.12129		4749	180.064	9.30268	218672	45266.3	-2.27226	4.69153		13906	151.004	13.7116	3907025	1.5128e-05
54937	492.123	9.21169	3604.36	12878.2	1.83711	0.771778		9512	301.056	13.1318	23862.5	886295	5.21497	6.06974		3354	431.22	8.07936	1.9169e+06	397149	-2.27102	4.42088		39924	433.099	9.75963	255279	1.54076e-05
46005	161.045	3.00191	772149	2.7567e+06	1.83599	2.41758		5698	147.045	3.76481	82681	3.05996e+06	5.20981	5.56071		38753	390.109	9.08725	21686.7	4494.29	-2.27065	1.70811		30764	653.173	6.53803	16516.9	1.55289e-05
5273	339.072	4.3107	82658	295093	1.83594	1.13322		8997	641.194	9.64097	1673.2	61406.7	5.19771	4.90782		10342	325.093	12.719	428654	89036	-2.26735	6.12595		17415	1000.75	12.5521	69578.9	1.56677e-05
12705	533.17	10.9239	8888.7	31712.5	1.83501	2.99625		17457	461.166	5.77924	6209.09	225908	5.18521	4.31747		2787	187.042	5.13457	115304	24025.9	-2.26278	3.60169		29968	479.103	2.1645	7194.43	1.58121e-05
24749	167.027	7.40436	9367.93	33419.4	1.83488	2.89465		44958	461.166	5.78187	6209.09	225908	5.18521	4.31747		3129	230.013	3.35957	8.41405e+06	1.76026e+06	-2.25701	1.63705		26410	764.212	14.8857	101869	1.59279e-05
15412	413.049	15.772	1681.69	5999.1	1.83483	0.81609		41425	377.071	1.88811	20324.7	737563	5.18146	2.34916		5102	261.073	16.7484	137288	28845.1	-2.25081	4.31175		15143	483.091	8.68167	106161	1.60029e-05
30523	429.177	4.36906	1485.48	5297.08	1.83426	0.512173		9519	509.116	13.1689	30454.6	1.10207e+06	5.17741	5.88608		5901	278.052	15.9783	84542.9	17767.5	-2.25044	1.34676		41292	193.014	5.83259	135178	1.60389e-05
25836	997.567	5.7399	41436.1	147318	1.82997	2.62065		3280	329.088	12.5648	3.12704e+06	111648522	5.15802	8.25431		4241	313.114	5.20091	554082	116478	-2.25005	4.02416		24627	641.194	12.2449	97129.1	1.60953e-05
25697	333.063	1.39656	70704.6	250881	1.82713	2.01868		24483	329.12	12.5581	8949.05	318631	5.15401	6.5144		46022	830.53	4.09251	38172.4	8042.03	-2.2469	3.48089		25995	451.146	10.7878	22723.9	1.61625e-05
5916	333.062	1.39656	70704.6	250881	1.82713	2.01868		14892	333.063	3.87422	14755.4	525067	5.15318	3.52834		16863	179.038	5.70376	1.25761e+06	265947	-2.24148	3.65261		7498	123.009	4.81286	659527	1.63965e-05
31162	445.148	9.05095	18683.1	66275.1	1.82673	1.9841		27041	509.097	12.3004	4526.68	160451	5.14754	3.8358		35779	297.084	5.23001	36664.9	7773	-2.23786	2.71392		14313	331.104	7.15953	378559	1.68297e-05
20584	333.096	9.53428	92654.5	328575	1.82629	1.5717		36094	503.084	3.85786	1344.28	47641.3	5.14731	1.60516		4538	613.3	7.99654	280178	59595.5	-2.23307	3.90586		14026	283.025	0.829539	2.9877e+06	1.68809e-05
29598	695.311	5.36746	42227.1	149684	1.82568	3.15461		14884	633.165	10.7279	1689.14	59387.8	5.13581	4.5035		5162	182.046	4.14209	148413	31626.4	-2.23042	3.55566		24728	319.046	7.0462	48396.8	1.72588e-05
37392	503.159	6.16394	1502.91	5321.73	1.82413	0.480148		14581	465.124	11.0339	4184.04	147033	5.1351	4.06131		10502	190.072	2.36554	199535	43053.1	-2.21245	1.68161		50144	398.007	1.13847	323640	1.73386e-05
43111	252.051	1.82748	7559.79	26714.1	1.82118	3.26115		28679	465.124	11.0078	4184.04	146223	5.12713	3.98758		4294	554.346	7.22804	542840	117157	-2.21208	3.57269		21826	174.957	15.8076	1.49054e+07	1.74099e-05
29364	293.049	9.35801	34202.4	120803	1.82048	0.671489		9442	211.025	3.26675	469863	1.6359e+07	5.1217	5.34302		4622	335.079	12.8456	265008	57312.9	-2.2091	3.20203		21212	400.088	10.5756	21298.6	1.765e-05
23406	167.021	10.8258	23206.9	81849.5	1.81842	1.93918		15084	452.113	12.442	1952.47	66631.3	5.09283	5.3577		55407	451.042	11.5028	14751.8	3213.77	-2.19855	2.60094		18575	493.135	11.0151	1.03822e+06	1.77178e-05
11051	293.124	10.6446	19922.8	70182.7	1.8167	3.06223		23161	469.112	9.61329	1726.63	58890.2	5.09199	2.29638		3269	452.278	7.89731	3.31362e+06	723982	-2.19438	4.5222		23022	73.3549	12.3178	338771	1.78077e-05
11017	365.164	3.47306	39474.4	139047	1.81658	3.38194		15110	523.167	12.2898	1509.06	50927.3	5.07672	5.11046		8704	533.161	7.97303	138972	30386.9	-2.19327	5.08211		15028	481.12	11.0218	54505	1.78828e-05
6292	335.08	13.5284	43726.9	153886	1.81527	0.590553		14025	461.13	9.42505	140668	4.73918e+06	5.07427	2.82737		4384	743.42	3.95103	332846	73010.8	-2.18867	2.41334		14322	586.163	10.7899	298009	1.81439e-05
3929	285.026	0.991346	1.48277e+06	5.2075e+06	1.81229	1.57307		14377	329.11	12.3396	11104.4	369541	5.05654	6.03045		973	152.084	1.10614	79290.7	17410.2	-2.18722	3.39178		14388	315.051	15.66	896373	1.83636e-05
26792	373.114	5.9029	4301.47	15061.2	1.80793	0.931852		17167	587.214	3.35071	92755.4	3.08422e+06	5.05533	5.80235		3831	423.112	11.5574	656178	144222	-2.18579	2.228		24597	523.146	3.03054	111941	1.86414e-05
8047	345.083	10.7977	17044.1	59652.7	1.80731	4.35988		7142	345.082	13.0863	261676	8.69699e+06	5.05466	5.25736		2955	173.118	1.10257	78077978	17196655	-2.18279	4.611		13855	631.152	5.2185	131176484	1.8969e-05
50070	353.088	8.25521	26713	93302	1.80437	0.479755		13891	375.13	3.91507	87832.9	2.90808e+06	5.04916	3.75779		4588	283.082	5.26528	194006	42770.7	-2.18141	2.45452		1126	182.022	1.60787	2.61803e+06	1.9614e-05
26978	175.061	12.6694	150478	525225	1.80338	1.44019		46083	267.102	1.19468	6297.27	206211	5.03325	3.33464		4713	352.088	6.39017	213546	47278.5	-2.17529	5.01328		21218	255.051	12.155	33527.7	1.99558e-05
5982	427.126	9.56513	60199.9	209726	1.80067	1.40257		14145	299.098	9.57684	41553.6	1.35361e+06	5.0257	6.07199		10318	147.03	3.55883	6000496	1.33513e+06	-2.16811	4.13654		14067	335.054	9.61401	2.46474e+06	2.03085e-05
57861	431.119	11.4395	1508.62	5251.05	1.79938	0.801076		13902	465.125	12.5272	135872	4.37295e+06	5.00829	6.15883		3553	347.081	9.25005	1.32842e+06	295625	-2.16787	5.56155		29254	151.004	3.18106	8.01785e+06	2.0349e-05
40217	371.078	1.87495	7380.09	25675.1	1.79866	1.15487		14668	420.079	2.38099	5225.36	168082	5.00749	4.45666		12010	427.117	2.50801	157731	35121.8	-2.16703	2.20244		19324	154.023	4.56257	471714	2.0593e-05
49462	537.162	6.07441	1020.08	3547.15	1.79798	0.284742		20990	463.125	11.022	2556.76	81613.5	4.99642	2.99121		3475	129.056	3.91488	2.13159e+06	475006	-2.16591	3.2463		40135	299.077	13.6948	105677	2.11528e-05
6894	613.268	2.77769	26069.2	90641.4	1.79783	3.21109		34194	621.183	1.52963	1291.11	41038.6	4.9903	1.31519		16064	580.364	8.87365	57811.4	12932.4	-2.16037	2.05583		29561	609.077	10.7477	306313	2.14313e-05
23370	497.097	8.721	77978.9	270687	1.79547	0.356583		13910	497.105	8.66302	70948.9	2.25412e+06	4.98964	4.09449		6659	507.152	10.9791	35058.4	7847.59	-2.15944	2.39536		14239	251.057	12.5143	1.14258e+06	2.15318e-05
6106	218.067	13.5961	47541.5	164909	1.79441	2.0159		20022	331.081	1.82114	14820.7	470627	4.9889	4.64895		4148	349.075	12.4356	666421	149683	-2.15452	4.68455		18512	314.065	9.58414	1.83351e+06	2.15499e-05
12960	88.0403	17.0048	189520	657340	1.79429	3.43205		14150	329.111	12.5665	23880.4	754792	4.98218	6.05525		10878	876.534	5.52421	437992	98385.6	-2.15438	2.14892		18755	617.173	8.1534	185176	2.16342e-05
4912	283.103	12.3884	152577	528868	1.79337	2.92649		15228	463.125	4.24275	2784.93	87915.2	4.9804	2.36212		5470	216.088	15.8322	87237.9	19637.2	-2.15137	4.03955		24710	329.052	15.2913	45506.4	2.17098e-05
18554	450.093	1.2866	195467	676078	1.79027	2.17354		29423	449.109	3.75103	3191.14	100345	4.97475	2.61567		5563	452.278	5.06936	84460.4	19077.6	-2.1464	4.35794		14965	313.618	5.77906	157589	2.18045e-05
29813	429.358	1.8041	8875.23	30688.2	1.78983	1.32506		43488	609.168	15.9359	1780.48	55845.8	4.97111	3.5309		10305	230.013	3.37859	7.75974e+06	1.75274e+06	-2.1464	2.05887		891	446.152	14.0977	40700.1	2.23536e-05
34436	200.056	2.74976	68824.3	237722	1.78829	1.77679		9993	347.027	17.2321	53090.9	1.64454e+06	4.95308	4.21501		15180	459.136	13.1816	764373	173948	-2.13562	3.91524		29665	123.045	12.3299	474440	2.32047e-05
3625	405.104	5.88097	1.54647e+06	5.32943e+06	1.785	4.21701		24534	474.161	2.98957	6541.86	202634	4.95303	3.75068		2965	671.466	5.54118	41793197	9.51249e+06	-2.13537	5.52248		25860	269.009	1.67635	987227	2.32208e-05
16342	477.104	9.43388	8736.69	30078.3	1.78356	0.738031		14318	365.019	9.60754	12655.3	388024	4.93833	3.37123		4629	391.104	8.00719	237712	54124.9	-2.13485	3.13318		45111	387.093	10.7595	14916.3	2.34818e-05
49090	568.208	4.03827	2009.79	6915.56	1.7828	0.771215		18463	348.058	11.5248	21687.4	663379	4.93491	3.75702		3424	173.009	12.8505	2.04832e+06	466454	-2.13464	2.79102		27977	507.136	14.7536	18614	2.37065e-05
30226	325.078	16.2741	56632.9	194800	1.78228	4.12		15259	565.14	5.919	5318.55	161713	4.92626	2.77408		31259	585.217	6.94262	8165.18	1860.36	-2.13391	1.61677		15353	559.128	14.5658	83857.2	2.38494e-05
12789	477.104	8.51883	49609.9	170535	1.78137	0.854281		16568	215.033	2.82638	17530.9	530519	4.91943	2.20828		17998	429.176	9.19844	128828	29466.9	-2.12828	3.72748		18584	108.022	7.14144	308138	2.38548e-05
14914	357.083	12.0224	78018.9	268112	1.78094	1.92932		24664	474.159	12.4191	1934.11	58275.5	4.91315	4.10743		37182	549.198	2.04943	10991.3	2519.55	-2.12513	1.32544		4637	137.024	5.82996	484475	2.40742e-05
37953	463.144	8.56663	14178.1	48677.3	1.77959	2.49419		18578	239.02	12.3618	35732.7	1.0736e+06	4.90906	3.2919		9110	850.525	6.2603	41052.3	9441.41	-2.12039	4.13414		14657	606.168	9.42521	115470	2.42778e-05
29422	277.036	1.50474	12675.1	43296.8	1.77226	2.95465		43051	462.133	9.41503	33329.4	1.00097e+06	4.90846	3.02813		4123	685.482	5.49033	537310	123659	-2.11939	5.43789		24867	583.168	10.7863	26416.9	2.43795e-05
2556	303.07	13.7373	31503.7	107579	1.7718	1.29545		14398	477.125	13.7041	9301.29	278498	4.90409	4.96557		4140	206.082	14.0928	611414	140747	-2.11904	5.80455		13892	479.14	9.60395	3.9873e+06	2.46871e-05
10413	131.066	1.83209	100942	344485	1.77092	3.84745		9784	269.067	3.31997	34157.2	1.01751e+06	4.89671	4.01949		6798	201.023	5.29172	18257.1	4224.69	-2.11154	1.62693		8031	511.122	6.92636	1.1324e+06	2.47352e-05
26129	305.052	1.19632	71869.1	244947	1.76903	1.77827		43063	616.174	12.3846	31692.4	941346	4.89252	6.68077		29273	584.217	1.30896	253608	58709.9	-2.11092	4.64777		14461	487.126	3.87593	176886	2.47723e-05
30367	540.12	14.9848	4450.23	15162.7	1.76857	1.74947		15092	414.104	11.5362	1804.52	53519.8	4.89039	1.62299		3024	669.451	5.56339	1.52866e+07	3.55194e+06	-2.10559	4.69133		20335	583.167	11.0299	38729.9	2.49761e-05
25848	131.071	2.17767	290286	988560	1.76785	2.84502		14694	333.097	4.53895	9919.75	292788	4.88341	2.74894		27297	609.168	6.08102	37395.2	8714.89	-2.1013	3.19389		14609	285.062	10.5234	180502	2.52295e-05
1568	203.023	17.4225	1.15306e+06	3.92524e+06	1.76732	3.22981		21351	271.025	1.25489	19358.7	569625	4.87896	4.17763		3307	188.056	1.6031	3.27039e+06	763702	-2.09838	3.1752		20425	191.02	15.3004	3.53967e+06	2.59415e-05
3187	330.046	5.39833	4.7513e+06	1.6163e+07	1.7663	1.6335		15440	535.148	4.29909	4273.41	125099	4.87154	4.18161		12249	248.078	16.9115	46135.3	10784.2	-2.09696	3.60726		7135	153.019	4.57781	5.99383e+06	2.61532e-05
10960	346.04	1.37367	56764.8	192877	1.76461	2.49322		21172	477.142	4.83014	1180.51	34517	4.86983	3.32481		34930	433.095	3.28595	105802	24831.4	-2.09113	3.19103		14730	151.004	1.1501	124276	2.64527e-05
20843	439.143	11.1754	22950.9	77855.7	1.76225	2.60298		24471	541.12	12.6422	12402.8	358920	4.85493	6.96596		16856	173.077	1.10596	93573.9	22011	-2.08788	2.73732		45080	778.228	14.4287	23162.3	2.7067e-05
31006	427.161	3.93211	12255.7	41548.4	1.76134	3.1945		7907	347.061	13.7081	34370.4	994188	4.85428	5.70806		16993	325.114	6.80814	6289.35	1480.66	-2.08667	1.75083		33838	232.976	6.37022	7.47252e+06	2.72764e-05
15527	304.067	15.731	13500	45731.5	1.76023	2.01194		22351	475.161	4.35093	1034.14	29854.5	4.85144	2.36165		10351	190.072	5.82227	453493	107184	-2.08099	4.86316		15666	473.15	14.7195	68398.9	2.73787e-05
9774	347.026	7.09049	38186.8	129243	1.75894	2.57787		20455	431.098	2.8973	21899.3	629438	4.84511	2.20335		4798	323.06	13.4619	173038	40967.8	-2.07852	6.15208		29308	313.056	2.46163	70327.7	2.74397e-05
23508	553.193	9.84345	4648.3	15713.3	1.75721	1.30929		1916	509.116	13.2199	19519.4	560706	4.84426	3.02927		15821	411.384	1.05345	384955	91294	-2.0761	6.26826		20509	435.036	0.800626	1.19103e+06	2.74793e-05
34698	606.147	1.27411	4117.3	13910.8	1.75644	0.445595		24477	329.124	5.64255	12879.5	369240	4.8414	3.27341		1895	355.094	9.68633	70812.3	16819.2	-2.07389	4.62392		14340	123.045	12.3946	469840	2.75046e-05
3062	131.071	1.82458	13319283	44999654	1.7564	3.70988		10136	449.13	5.87077	18562.5	529347	4.83375	4.86413		29482	326.097	12.6886	69207	16438.7	-2.07382	5.29561		51761	553.172	9.63078	437139	2.7717e-05
31111	433.135	10.5686	2795.43	9431.78	1.75446	1.94588		35019	559.18	1.28051	3104.5	87788.9	4.82161	1.90208		20278	513.128	6.01666	92808.8	22082.2	-2.07138	2.11024		9428	246.992	8.06192	3.97199e+07	2.80365e-05
30349	431.119	13.722	2165.62	7298.5	1.75282	0.745729		47057	481.103	13.6206	2014.24	56633.2	4.81334	1.50804		17879	353.089	9.68555	2.37693e+06	565662	-2.07108	2.16452		7153	246.992	8.11647	3.97199e+07	2.80518e-05
27893	451.148	8.80427	5019.64	16913	1.75248	0.685029		26314	422.094	2.61358	5460.03	152753	4.80614	1.61932		5181	445.208	2.33533	133060	31714.8	-2.06885	2.58361		30787	311.099	13.7235	36998.9	2.81524e-05
6702	272.039	10.9808	21707.9	73100.6	1.75166	2.76632		6706	261.073	12.5965	35896.2	1.00302e+06	4.80437	4.20755		8465	343.065	11.0179	476166	113700	-2.06623	2.46204		30198	777.214	5.88574	19798	2.81674e-05
9712	285.098	1.34365	30859.5	103897	1.75136	0.71398		31453	870.255	14.745	1447.67	40272.5	4.79799	3.62663		11890	491.094	14.1874	354435	84710.7	-2.0649	2.71836		17559	433.135	9.2135	42432.1	2.83901e-05
8698	173.093	13.9926	153561	516924	1.75114	3.79528		14690	211.025	9.62243	18130.9	503121	4.79438	5.68366		865	267.073	5.13622	379602	90738.3	-2.0647	4.19828		13985	248.987	8.09605	1.72941e+06	2.85648e-05
17883	161.045	3.04312	819362	2.7567e+06	1.75037	2.42342		3284	301.093	5.75439	2.66371e+06	73436891	4.78499	6.33702		15881	125.983	8.36547	204893	49041.9	-2.06278	2.04335		15122	627.178	11.55	52044.7	2.86446e-05
5397	345.119	1.34319	108998	366489	1.74947	0.693078		19024	302.028	11.5637	3044.36	83063.7	4.77001	3.14029		53785	394.132	2.1552	7483.88	1793.39	-2.0611	1.69758		15029	534.183	7.06421	115571	2.93167e-05
24454	207.051	12.1744	161656	543413	1.74913	3.05679		14288	507.099	5.75268	5247.44	143093	4.76919	3.85427		4735	313.09	3.15558	149212	35776.5	-2.06028	1.32704		14758	414.997	6.99064	119148	3.00978e-05
43129	321.049	1.70794	11193	37608.4	1.74845	2.66151		25872	327.071	4.0463	5538.67	149280	4.75234	5.00683		3495	174.077	6.8405	2235153	536379	-2.05905	2.6796		9233	270.026	5.19354	81848.9	3.03048e-05
23104	393.064	3.24873	29682.6	99678.5	1.74766	2.63622		20956	319.104	13.071	5097.5	137056	4.74883	3.12907		3237	157.051	4.81404	4.73493e+06	1.1367e+06	-2.05849	2.20454		29544	559.182	2.01273	10298.3	3.03128e-05
17747	209.067	9.51967	284156	953424	1.74644	2.36592		24528	523.146	3.11956	6368.02	170443	4.7423	4.09409		3196	596.187	1.16328	2.83549e+06	684919	-2.04959	2.72281		7147	315.072	15.6906	101689608	3.06002e-05
21182	453.119	14.8739	9482.01	31769.5	1.74438	3.03366		17266	330.056	5.70628	16997.2	452756	4.73537	3.34657		6222	377.057	13.3044	41719.7	10087.6	-2.04815	2.99098		9289	313.093	1.57641	88719	3.15048e-05
14911	273.044	8.50812	39922.1	133702	1.74377	2.14995		17519	433.135	8.02789	2571.46	68347.8	4.73224	5.30544		7475	324.094	5.97185	220226	53262	-2.04781	4.47247		21862	445.034	17.0868	1.25598e+06	3.23095e-05
10599	273.044	8.51407	39922.1	133702	1.74377	2.14995		17764	481.099	8.63953	3230.48	85682.6	4.72918	1.75771		30370	601.214	8.55785	19900.4	4813.62	-2.0476	1.63703		23353	336.13	14.7386	21170.7	3.25916e-05
4069	451.09	1.2802	821991	2.74859e+06	1.7415	2.23776		14232	507.135	12.9664	36199.7	959660	4.72847	4.67036		3118	119.035	5.81683	6.64128e+06	1.60702e+06	-2.04708	3.07979		30127	777.211	12.1305	9653.27	3.26833e-05
29577	371.079	1.21214	12283.4	41058.2	1.74096	0.647091		23031	293.124	11.8837	14191.4	375759	4.72672	6.40397		5956	311	15.7285	70239.7	17006.4	-2.04621	2.37966		8871	467.083	13.691	6.4405e+06	3.30813e-05
15856	257.029	10.6311	30723.7	102688	1.74084	1.45492		20600	451.124	3.36178	3860.79	102176	4.72601	2.63808		3572	242.052	2.82191	1.50723e+06	366398	-2.04042	2.62506		18853	425.111	10.3856	72653.2	3.31845e-05
3227	157.051	1.72794	8520692	2.84355e+07	1.73865	2.5015		26310	285.077	0.853982	3778.35	99860.5	4.72408	3.87028		3061	693.451	5.44201	9.85908e+06	2.39959e+06	-2.03867	4.82434		28828	313.618	5.74675	165444	3.32336e-05
4429	301.093	5.044	334693	1.11665e+06	1.73827	4.52153		29742	423.072	2.80705	3485.07	90607.7	4.70037	2.04282		50335	457.12	13.1605	269854	65937.6	-2.03301	3.74292		14391	449.13	9.56664	309170	3.35008e-05
34754	589.176	10.9285	36259	120873	1.73708	3.21493		14001	477.123	12.0535	357678	9.29374e+06	4.69953	4.73953		3661	258.062	9.30655	1.70082e+06	415744	-2.03246	1.61169		30426	557.166	2.15401	14001.4	3.35177e-05
15252	389.109	8.6415	11602.5	38628.2	1.73523	2.69179		18612	451.109	12.4636	13988.6	361430	4.69139	6.23985		23602	592.364	8.87059	241805	59198.7	-2.03021	2.49105		22329	389.109	17.2071	32287.3	3.35456e-05
30455	235.064	9.45623	64718.5	215355	1.73447	3.75423		13958	331.066	13.1542	61031	1.56634e+06	4.68172	6.50015		10348	313.056	14.1948	441459	108708	-2.02182	2.87104		27182	597.183	8.01296	31975.3	3.35595e-05
36459	335.078	1.74024	5486.83	18244	1.73338	2.49151		11396	329.087	3.31892	243534	6.24811e+06	4.68122	4.4353		3181	598.185	1.16379	2.81925e+06	697114	-2.01585	2.42383		14839	357.083	10.7027	201637	3.38217e-05
26096	553.177	10.9313	40336.5	134074	1.73287	2.31		21258	463.125	12.4141	2047.37	52315.7	4.6754	3.06323		22434	598.188	1.22988	2.81925e+06	697114	-2.01585	2.42383		14254	269.067	3.01806	7303657	3.43682e-05
29344	665.188	0.853771	37903.8	125693	1.72949	0.869666		28844	423.073	3.67247	5074.58	129619	4.67485	2.07774		11995	435.252	7.79095	156820	38834.7	-2.01369	3.3579		31867	524.128	5.593	29625	3.44686e-05
17487	413.145	6.87598	17956.7	59475.4	1.72777	3.11489		2056	475.146	13.9053	7845.3	200203	4.67349	4.62495		28786	318.083	9.42193	789393	196089	-2.00924	1.43798		13970	269.009	1.49444	4.76364e+06	3.51108e-05
16165	461.111	9.36196	35370.2	117107	1.72722	1.08103		36761	435.094	6.87059	7566.55	190844	4.65662	4.2275		10364	318.083	9.45914	789393	196089	-2.00924	1.43798		7562	299.077	1.80894	1.78467e+06	3.51232e-05
11871	302.073	11.6579	387050	1.2813e+06	1.72702	4.93694		16814	503.122	5.37861	19668.1	495861	4.65601	2.4776		6850	293.212	3.77333	33435.6	8308.21	-2.00877	1.82513		20647	405.105	3.03027	145054	3.55447e-05
9002	447.112	3.36967	196434	650233	1.72691	3.33227		20186	563.143	4.31897	6912.86	173329	4.64809	2.74816		43203	340.048	1.34907	46288.6	11521.8	-2.00629	2.48571		13890	137.024	3.77796	4.01619e+06	3.56949e-05
32738	359.062	15.4992	6502.06	21483.6	1.72427	1.50506		15398	481.099	8.60186	3230.48	80837.1	4.6452	1.82986		19762	469.244	1.18711	227294	56620.9	-2.00515	1.57946		14497	485.088	15.2531	660332	3.5824e-05
22584	146.039	15.8601	92115.7	304325	1.7241	2.92887		46975	412.094	12.3889	12114.8	300688	4.63342	7.00897		49406	224.056	5.30608	16414.2	4093.49	-2.00354	1.51849		20780	443.147	10.4203	86680.5	3.59096e-05
868	151.04	0.84211	809639	2.66994e+06	1.72146	2.62524		21391	345.062	3.81514	9718.32	240721	4.63051	2.83681		5190	319.14	10.7495	160333	40002.5	-2.00291	2.92693		20068	165.019	10.7502	171634	3.63511e-05
45276	496.114	6.18579	5208.21	17130.8	1.71773	5.87927		13879	309.119	12.6061	273489	6.772e+06	4.63003	4.17732		3099	483.273	7.44199	6.88216e+06	1718437	-2.00176	3.67213		21473	598.207	9.60146	249375	3.72058e-05
14211	128.035	11.9513	218729	718507	1.71586	4.3338		14020	166.999	5.17648	197525	4.8492e+06	4.61764	6.25315		12829	591.356	8.86643	273599	68365.4	-2.00072	2.0756		6696	404.105	15.351	112467	3.75137e-05
2107	113.061	1.72721	3.14566e+06	1.03322e+07	1.71571	2.56606		13144	469.135	8.97254	29402.7	719420	4.61281	2.17913										17385	351.049	9.48146	203378	3.80264e-05
5547	305.07	4.76482	165560	542485	1.71223	2.51717		38276	449.094	16.4687	2765.52	67625.4	4.61194	3.95627										651	181.014	9.62416	1.51006e+06	3.84643e-05
14240	173.045	4.81202	158933	520662	1.71193	3.33937		4987	331.067	13.5578	187495	4.5837e+06	4.61159	5.76267										14148	475.145	6.89519	521767	3.86702e-05
11968	173.009	4.10399	167141	547150	1.71087	3.77917		43065	481.1	2.53022	211373	5.12043e+06	4.5984	3.1395										29655	221.009	1.88596	139175	3.86845e-05
15278	331.054	15.8601	12030.2	39375	1.71061	2.80061		47635	469.135	8.96796	29402.7	711122	4.59608	2.11578										50052	537.11	5.16142	442726	3.87194e-05
49386	736.493	3.42124	146726	479202	1.70751	1.02464		44922	354.044	1.34001	4885.73	118097	4.59525	2.54267										25528	503.069	6.98806	19327.1	3.99185e-05
6088	373.138	4.90304	33233.6	108397	1.70562	4.88359		20884	557.166	1.51475	1228.42	29182.9	4.57025	1.83992										20088	493.155	7.54044	181468	4.00633e-05
29835	585.162	2.48622	6678.61	21774.2	1.705	1.81122		27725	411.129	3.42347	13587.3	321135	4.56284	1.75021										26813	524.126	13.4344	34654.4	4.02302e-05
35420	463.125	2.01764	2383.19	7769.23	1.70488	1.22617		16207	331.082	3.48678	51425.2	1.21443e+06	4.56166	7.10661										40302	477.088	5.74295	31380	4.04126e-05
14898	234.062	12.6483	11887.2	38748.1	1.70472	4.21016		9242	348.059	11.5201	28171.7	663379	4.55751	3.74276										34984	151.004	4.68383	787069	4.06208e-05
19219	316.054	6.97742	7842.41	25533.4	1.70302	3.66652		45020	567.169	6.50214	2742.05	64532.6	4.5567	4.05281										38586	458.152	3.53796	46014.1	4.10506e-05
24162	598.207	10.9585	19608.4	63834.8	1.70287	2.78531		5075	147.045	0.859134	144337	3.39208e+06	4.55465	4.05186										15652	452.113	12.6041	46403.6	4.11682e-05
30268	220.061	1.35921	3747.15	12197.1	1.70267	1.66409		8643	483.116	7.71955	69090.3	1.62156e+06	4.55276	3.46841										14164	477.125	15.4811	2.19429e+06	4.14675e-05
17163	117.019	12.5954	764398	2.48355e+06	1.70001	5.70293		29474	1007.52	5.46292	17127.7	400762	4.54834	6.83168										22592	192.023	15.307	252296	4.25499e-05
20719	597.204	10.9545	72158.9	234439	1.69997	2.60635		21978	495.136	12.3372	5607.16	130432	4.53989	5.13627										36924	327.089	2.73149	41073.9	4.26704e-05
10303	373.113	12.669	13085.6	42508.3	1.69977	3.69832		49470	495.15	6.82102	1562.03	36284	4.53784	2.21437										50478	1038.59	3.89118	190195	4.28305e-05
46211	216.03	1.35868	6370.37	20692.2	1.69964	1.13043		17232	493.094	12.2979	17517.7	403014	4.52395	4.63229										17731	411.094	3.76825	31710.8	4.31169e-05
36143	388.11	12.4762	3154.42	10237.7	1.69844	1.67853		35118	409.057	2.90157	1360.08	31267	4.52287	2.4047										17369	681.135	7.98543	59192.9	4.37515e-05
9902	527.156	2.13448	14670	47605.1	1.69825	0.950634		15584	495.115	6.54303	994.13	22769.6	4.51753	4.4822										13905	161.045	15.3242	1.82443e+06	4.40931e-05
21926	312.07	12.032	52540.7	170401	1.69743	3.2286		15314	343.104	3.08046	19903	453153	4.50894	4.74286										43145	197.009	1.57644	1.71632e+06	4.42053e-05
3584	371.137	4.89764	974689	3.16112e+06	1.69742	4.18939		18536	361.079	5.30451	25267.4	572144	4.50103	5.11197										17556	483.095	2.99163	267211	4.59932e-05
15958	461.109	7.03981	37648.4	121964	1.6958	0.851766		5844	315.093	5.20943	113320	2.56289e+06	4.49929	4.26193										13912	895.238	15.2551	10394300	4.62435e-05
30585	338.109	11.1217	3266.56	10576.2	1.69498	1.70337		36294	453.104	9.68055	2308.7	52177	4.49826	2.05175										19969	109.029	5.26864	3.00212e+06	4.70246e-05
7515	481.119	13.173	40440.2	130826	1.69379	3.93265		25390	257.067	3.02112	11148.7	251568	4.49601	3.89079										50101	682.221	12.2015	343807	4.7185e-05
21186	435.093	2.1448	5944.22	19223.5	1.69331	2.28415		18544	299.097	3.29255	38189.9	847143	4.47134	3.87252										50408	643.191	10.9944	35622.9	4.79214e-05
34955	270.04	1.45586	4888.1	15789.9	1.69165	0.47189		25352	435.129	3.6471	10815.4	238859	4.465	3.09417										14228	433.008	5.32511	386600	4.82223e-05
29545	567.174	8.15782	13742.4	44332.9	1.68974	1.27182		14141	483.151	2.14042	32614.4	720148	4.46472	1.36524										14253	123.045	9.59265	567692	4.82254e-05
6221	479.162	13.5543	37233.1	119911	1.68731	3.99926		36966	428.12	5.75081	1649.07	36376.3	4.46328	3.17188										20445	247.995	8.08222	3.40248e+06	4.8897e-05
29595	463.146	12.9672	63787.1	205316	1.68651	2.54717		21137	369.119	10.9199	2951.53	64932	4.45939	4.19108										2843	108.022	8.29306	288539	4.89355e-05
14660	327.109	11.3014	47692.8	153487	1.68628	4.43302		30493	145.029	2.92398	13185.5	286865	4.44334	1.87052										14301	510.11	15.2464	1.46732e+06	4.91125e-05
5309	193.035	3.07688	134246	431549	1.68465	2.23734		18677	361.078	3.03728	21453.3	466663	4.44311	5.10056										14051	373.114	7.13291	1.45449e+06	5.00212e-05
15474	302.073	9.05744	11059	35537.4	1.68412	1.93495		27800	491.121	8.43171	4793.67	104237	4.44259	3.22922										15279	433.008	10.7449	143380	5.01631e-05
23791	222.041	1.53031	30989.1	99572.9	1.68399	2.71869		51532	496.133	9.62373	2081.69	45184.6	4.44	3.56924										14782	565.14	10.5326	82954.6	5.03469e-05
14205	627.194	7.21791	483396	1.55267e+06	1.68347	2.03157		25196	447.166	1.28759	11106.4	240013	4.43365	3.58077										14434	538.141	6.91147	131780	5.06411e-05
7085	207.051	11.5352	2.70031e+06	8.66955e+06	1.68283	4.8237		20619	451.109	12.6037	10344.9	221887	4.42284	5.01524										15214	629.173	11.28	88394.8	5.06668e-05
12929	577.135	2.21702	78329	251383	1.68227	2.11899		14838	563.078	12.4724	5239.91	112002	4.41783	7.37021										15352	345.083	5.00359	232079	5.10922e-05
4623	209.067	6.51084	219200	703450	1.6822	3.07712		25861	273.075	5.78864	10776.4	228628	4.40705	5.01812										26362	447.149	6.36588	254759	5.12195e-05
30670	461.151	14.887	3363.87	10792.7	1.68186	1.79812		43883	465.104	9.14336	7639.98	161953	4.40586	2.69765										21881	964.653	1.11074	341915	5.16774e-05
41235	354.104	13.9051	40147.1	128789	1.68164	2.59792		29446	265.035	3.08155	6477.52	137151	4.40418	1.88108										33891	533.132	9.57411	160369	5.19321e-05
25168	491.12	7.07711	51094.8	163833	1.68098	1.40113		26000	509.129	7.5821	3331.96	70472	4.40261	3.69239										15475	313.056	3.00235	174586	5.28113e-05
5062	229	9.56058	173785	556992	1.68036	2.18453		18626	477.124	12.4423	38390.9	810740	4.4004	2.62076										14325	357.083	2.96928	2.08275e+06	5.33088e-05
21743	763.193	16.4899	8392.02	26890.6	1.68001	4.07072		29797	168.006	3.47073	23723.7	495434	4.38429	3.84717										29250	154.015	1.18356	268478	5.3847e-05
31959	493.156	4.10396	1240.53	3974.62	1.67986	0.474941		6579	255.015	9.63516	44586.1	921244	4.36892	2.42377										7811	299.077	14.7994	1.62647e+06	5.38867e-05
20832	451.122	14.8699	30608.1	97960.9	1.67829	2.99048		44866	387.093	1.87067	3166.52	65326.2	4.36669	2.3911										25814	315.072	5.82893	107734430	5.39201e-05
21842	131.035	3.06716	264008	844449	1.67743	2.16881		20659	509.151	12.234	7497.56	154007	4.36043	5.3411										13911	167.035	8.2842	2.68955e+06	5.40289e-05
43153	379.07	7.08565	59664	190634	1.67588	5.67643		30365	411.041	5.83804	7180.9	147403	4.35946	3.38581										29030	1015.58	5.65676	92952.8	5.58359e-05
20435	71.0136	3.08243	476472	1.52068e+06	1.67425	2.52275		20426	481.101	2.5607	251200	5.12043e+06	4.34936	3.12695										35794	509.13	7.90608	15084.5	5.66164e-05
6389	325.114	12.8217	37517.7	119647	1.67314	2.76017		11789	147.066	8.46981	335803	6.83095e+06	4.3464	2.79391										50435	421.08	14.3955	50779.3	5.75861e-05
4220	193.035	12.9799	781849	2.49008e+06	1.67123	3.69338		18451	173.009	2.47529	170084	3.44223e+06	4.33902	1.35431										40012	557.13	4.20675	6788.5	5.84933e-05
30510	435.109	2.05704	1154.14	3674.86	1.67087	0.400869		17179	437.11	3.34407	118776	2.39376e+06	4.33296	5.94968										46269	607.246	11.9051	54879.2	5.87802e-05
2720	306.058	1.76397	15559.4	49496.8	1.66955	1.71479		6713	362.073	3.81403	28962.2	583386	4.33221	3.3396										40134	449.093	5.14741	1.91714e+06	5.88052e-05
42054	339.072	4.47722	12335.5	39238.9	1.66947	0.998947		20632	477.14	2.91375	5321.09	107159	4.33189	1.65465										13930	109.029	15.295	5.26939e+06	5.9223e-05
6286	387.166	4.88177	45545.9	144456	1.66524	3.21566		14356	247.093	12.345	17272.5	347825	4.33181	4.14829										14321	400.089	5.76944	1.00302e+06	5.92996e-05
860	266.089	6.65906	38412	121544	1.66185	3.40117		20643	509.15	12.5995	11147.4	224249	4.33033	4.29721										43066	648.142	11.3986	33376.1	5.97012e-05
30157	589.193	1.50136	13316.1	42092	1.66037	0.924213		14076	749.282	0.880156	63687.5	1.28027e+06	4.32929	3.43582										17342	317.067	5.90737	163050	5.97742e-05
14200	378.067	2.64869	127586	402612	1.65792	1.18458		17172	345.045	13.7076	68043.7	1.36519e+06	4.32649	7.56775										21844	563.072	8.03581	1.26437e+06	6.11735e-05
37220	233.078	5.00163	3271.81	10321.5	1.65749	0.708999		8724	411.091	12.3269	82059.5	1.64218e+06	4.3228	6.54768										13963	521.152	8.6542	1.14292e+06	6.12045e-05
6421	1000.74	2.63056	33552.3	105731	1.65592	3.17116		14703	375.072	2.17859	9042.39	180154	4.31638	5.02947										38737	521.152	8.66264	1.14292e+06	6.12045e-05
4607	521.172	11.927	426030	1.34239e+06	1.65577	3.23288		29262	451.124	3.91872	3443.86	68445.2	4.31285	1.50462										21857	268.001	1.11135	367011	6.137e-05
29274	557.094	3.38495	2177.02	6855.46	1.6549	0.268004		49890	461.13	6.69831	1878.65	37238	4.30901	3.31136										21774	301.072	6.91945	55619.8	6.22269e-05
38470	663.236	13.2286	24352.4	76637.6	1.65399	2.1285		28500	617.177	12.4095	15343.5	303209	4.30462	6.42787										46023	719.235	1.26063	29954	6.25634e-05
34349	484.111	2.62276	37931.6	119293	1.65304	2.1661		10142	389.109	12.5861	11856.1	234265	4.30444	5.14887										30979	475.088	8.50861	18200	6.26612e-05
18206	538.174	3.15308	8950.06	28139.9	1.65265	1.08446		20789	509.151	12.9709	18772.1	370416	4.30248	2.50547										50913	713.172	6.43271	8820.26	6.27258e-05
34468	213.067	6.52068	1202.18	3778.23	1.65206	0.466787		28042	589.195	4.08491	1030.12	20297.4	4.30041	2.37192										21180	451.107	2.58644	15308.8	6.37491e-05
40578	571.205	2.19336	945.909	2971.99	1.65165	0.267608		14596	449.124	1.33554	27909.5	549090	4.29821	3.02887										30959	431.119	10.1736	6219.12	6.43422e-05
15285	474.126	9.43974	17809.4	55950	1.6515	2.47255		31641	441.141	2.31433	1513.22	29752.2	4.2973	2.54952										14769	193.051	12.2988	172686	6.45026e-05
38475	318.061	2.82759	8082.24	25385.3	1.65117	0.93088		14387	329.051	12.5727	16537.1	324509	4.29448	4.36467										14988	587.141	6.08248	192110	6.45665e-05
25175	208.098	1.63167	77740.8	244161	1.65109	1.13132		14574	449.093	5.7851	14312.3	280804	4.29423	6.87523										21861	530.037	12.5325	549196	6.4679e-05
43151	473.127	2.61142	1979.15	6213.18	1.65045	0.44232		6018	261.073	12.3276	75810.2	1.48514e+06	4.29207	4.32315										31884	297.083	4.15197	50061.8	6.50977e-05
43113	277.036	2.66223	40908.5	128286	1.64889	1.93952		14615	481.119	9.69821	10601.4	204160	4.26738	4.07108										25266	329.052	3.19759	204017	6.54751e-05
11777	293.099	15.0435	148986	466901	1.64794	0.732154		40082	477.085	12.1991	3758.34	72067.3	4.26118	4.76398										17263	433.008	5.77669	422657	6.6171e-05
31579	585.143	15.3103	7302.16	22813.4	1.64349	3.04245		5220	329.049	13.6111	93756.4	1.78709e+06	4.25255	7.74451										21882	716.193	15.6853	876251	6.62872e-05
13217	469.131	16.8324	11599.6	36205.8	1.64214	3.09284		19970	329.049	13.616	93756.4	1.78709e+06	4.25255	7.74451										29387	631.153	6.90964	430015	6.71849e-05
30248	567.173	8.16707	14207.4	44332.9	1.64174	1.24665		17271	315.036	3.09825	37856.8	719759	4.24889	4.1175										28553	152.007	4.8629	119414	6.7297e-05
12743	284.041	14.579	340456	1.0618e+06	1.64098	3.08509		36323	747.22	16.4905	3986.99	75701.2	4.24694	4.29435										35272	188.056	15.7069	63155.4	6.74042e-05
28847	287.057	3.45952	45892.3	143056	1.64026	0.439043		19965	109.029	3.2647	1.99342e+06	3.76845e+07	4.24065	5.27662										14012	510.11	10.5476	2.01492e+06	6.75091e-05
36330	461.151	13.5306	10551	32829.3	1.6376	3.24948		14014	287.059	10.7981	38768.2	727252	4.22951	4.59304										15174	332.085	1.88103	126350	6.83952e-05
12806	186.023	8.43761	175122	544637	1.63693	1.7502		17177	413.145	3.31304	67943.6	1.27406e+06	4.22895	1.43798										51647	483.091	8.42246	94416.1	6.91954e-05
40671	483.114	10.4715	3770.39	11718.1	1.63596	0.849707		14296	449.13	5.94517	18686.6	349994	4.22725	5.46285										47370	317.077	15.264	241556	6.95598e-05
15124	341.087	6.30462	13000.3	40388.1	1.63538	0.979316		18880	493.136	12.145	4625.59	86554.4	4.2259	5.24701										29789	493.135	4.23078	70459.8	7.00683e-05
35683	463.125	9.20701	7761	24099.7	1.6347	1.59105		7386	191.02	13.7307	37513.8	700972	4.22386	3.60206										15041	255.051	10.5254	65395.4	7.01229e-05
37365	460.111	13.3202	4191.83	12999.6	1.63282	0.866043		21078	615.194	2.2287	1638.88	30369.4	4.21183	2.13424										14139	477.125	14.8645	1.54922e+06	7.09563e-05
4292	144.03	12.986	451214	1.3984e+06	1.63189	1.14042		25628	477.125	10.3766	4051.65	74037.5	4.19167	3.86759										22171	509.146	1.20497	65296.7	7.18586e-05
26275	273.025	2.1174	58996.3	182787	1.63147	1.98016		14829	509.115	11.5496	3874.21	70681.5	4.18936	4.74535										43195	336.054	3.74723	32907.7	7.20447e-05
7318	129.019	9.64227	626635	1.94077e+06	1.63093	3.4195		7543	479.079	13.7046	7640.72	138937	4.18457	5.22877										14511	195.03	5.77077	514012	7.23509e-05
30571	418.129	1.36918	2565.79	7943.02	1.63028	0.687506		21372	168.038	3.16355	39942	726233	4.18446	2.36329										14095	999.306	13.1216	1.1681e+06	7.36936e-05
7542	266.088	5.03272	230950	714079	1.6285	3.87116		17321	211.025	3.45495	103971	1.85793e+06	4.15944	3.52232										14910	611.146	14.9147	421478	7.37005e-05
16787	166.999	4.84305	319857	986810	1.62534	3.7624		27767	301.072	3.23766	18653.7	333178	4.15876	3.12779										29440	178.999	10.656	43481.3	7.41858e-05
34772	197.009	8.78826	256460	790624	1.62426	2.41304		10901	425.111	9.29036	178091	3167327	4.15258	4.02047										19140	599.162	11.2625	48018.2	7.42363e-05
30496	585.166	15.3101	49762.1	153390	1.62409	2.33898		15096	449.146	3.95598	9094.78	161609	4.15132	3.01714										29638	431.119	6.96357	134035	7.47897e-05
30300	327.093	11.6486	19683.2	60668.2	1.62398	4.05865		33266	498.126	2.28919	3252.88	57756.5	4.1502	1.71789										40209	299.044	12.9708	48233.7	7.51301e-05
6738	271.066	3.12844	56698.1	174532	1.62212	1.43303		1449	1007.33	15.3069	6186.44	109005	4.13913	1.41479										24512	458.129	15.4192	222633	7.55683e-05
22102	237.077	0.886737	21300.6	65504.4	1.6207	4.68863		14302	559.126	12.1075	50374.5	884393	4.13392	5.11222										23519	178.999	10.7542	43308	7.59733e-05
21984	396.214	3.86835	63711.4	195599	1.61828	2.57381		15563	471.09	3.78929	3255.48	57066.6	4.1317	2.61431										20149	524.126	9.66242	97935.1	7.62163e-05
40614	454.057	3.62051	11728.2	35986.4	1.61747	1.39908		29021	407.098	8.77842	5393	93888.3	4.12179	1.9346										14405	182.022	2.98118	539026	7.64317e-05
20171	459.11	13.5309	18325.6	56207.9	1.61691	4.66928		8255	299.077	8.24808	27978.7	487011	4.12155	3.61094										33289	528.159	3.34281	898785	7.70085e-05
18472	101.024	3.05063	536967	1.6468e+06	1.61676	2.13159		37519	590.153	2.34123	898.119	15602.8	4.11876	1.33172										40188	615.137	6.14017	20314.3	7.71028e-05
18678	182.022	12.6084	55462.4	169875	1.61489	4.57422		4933	364.089	5.75921	152015	2.63992e+06	4.11821	8.26579										21329	721.236	3.28973	759947	7.89843e-05
6993	398.131	9.4013	32411.1	99209.8	1.614	1.8377		12799	425.111	9.25557	178091	3.09102e+06	4.1174	3.58063										14223	477.125	14.603	1.51672e+06	7.91307e-05
9837	301.057	6.64696	38338	117319	1.61359	4.43744		16846	429.14	8.52936	2330.39	40424.6	4.11659	2.62624										21863	615.156	12.7393	466295	7.98936e-05
12804	200.056	14.2017	70824	216583	1.61261	0.816526		48559	511.13	13.2601	18837.6	326169	4.11393	2.89287										50331	489.106	9.6897	35301.1	8.00454e-05
6127	204.088	1.83244	50526	154437	1.61192	3.47758		8456	95.0138	8.13061	451076	7.80415e+06	4.1128	3.01688										18791	462.126	15.8563	98113.7	8.0069e-05
29285	435.094	4.33461	8303.31	25360.5	1.61082	1.83354		31365	635.178	2.15618	746.435	12805.8	4.10064	2.75442										21963	475.145	5.72416	181862	8.16872e-05
1247	200.056	13.8912	62561.7	190945	1.60981	0.806737		17454	523.129	9.63362	7740.82	132660	4.0991	4.8989										14971	465.067	5.1899	118928	8.26248e-05
4546	297.119	11.0091	491964	1.50086e+06	1.60917	1.6672		29380	528.099	2.63992	2268.6	38794.7	4.09599	1.9336										5333	332.084	13.9025	690324	8.2767e-05
6227	417.125	13.554	36795	112207	1.60858	4.07777		26998	609.168	10.7513	2611.62	44630.6	4.09502	2.89699										51749	303.076	1.40758	13585.4	8.30934e-05
24485	185.009	8.12242	98491.4	300283	1.60825	2.06311		17735	317.066	2.13145	2868.42	48879.2	4.0909	2.56353										50247	315.072	2.73911	1.45258e+06	8.34917e-05
25882	243.014	5.04889	55278.1	168309	1.60634	4.53764		21831	425.111	9.31407	178091	3.02703e+06	4.08721	4.84001										14432	123.009	9.55587	554217	8.45157e-05
9770	302.096	5.04145	51751.2	157437	1.60511	5.02023		17200	123.009	3.45768	155270	2637564	4.08635	4.22298										14508	378.068	10.8099	306965	8.46383e-05
4066	245.043	6.5315	564673	1.71409e+06	1.60196	2.63745		54443	485.125	6.33322	1553.3	26357.4	4.0848	5.14801										13915	339.036	8.1233	5.60662e+06	8.46457e-05
33301	163.04	2.13345	34031.7	103234	1.60097	1.87163		54998	567.168	6.97403	2673.96	45335.6	4.0836	4.19553										14317	671.205	13.0738	596154	8.50034e-05
46506	524.177	10.9248	3508.56	10636.1	1.60002	1.60781		18553	318.046	13.5594	26062.7	441004	4.08073	2.81153										43293	477.088	5.28767	111200	8.72526e-05
4530	338.109	9.37634	1.20583e+06	3.65367e+06	1.59932	2.93834		9678	341.088	12.37	33458	565909	4.08015	6.52008										23078	525.14	3.42966	236399	8.76589e-05
11221	419.133	7.06389	14419.5	43648.2	1.5979	1.44286		18691	479.079	13.6491	7640.72	128381	4.07058	4.05033										29493	461.132	13.3545	430876	8.79769e-05
29427	355.103	2.46113	59494.6	180020	1.59733	1.32825		51054	457.116	4.00854	1439.92	24089.6	4.06435	3.96532										27102	597.183	2.23563	102452	8.87404e-05
852	134.047	2.80863	2.83494e+06	8.56973e+06	1.59593	4.49461		10973	205.035	12.275	74477.2	1.24326e+06	4.06118	5.385										13531	316.075	5.82035	16063662	9.07027e-05
8763	405.085	3.806	38348.9	115749	1.59374	1.89479		11951	405.14	9.02938	121454	2.00451e+06	4.04477	2.08547										30269	528.093	6.4871	11696.5	9.177e-05
13457	369.082	2.63325	6647.55	20060.9	1.59349	0.769947		7165	511.13	13.222	19792.8	326169	4.04258	2.88667										14099	461.13	8.64325	589751	9.1786e-05
27786	481.135	2.16821	20128	60676.9	1.59195	1.67242		16739	511.13	13.2295	19792.8	326169	4.04258	2.88667										14967	611.147	14.5612	224669	9.19273e-05
8403	657.459	1.18356	877545	2.64092e+06	1.58949	2.65664		34195	310.057	8.41728	6313.22	103428	4.0341	2.82143										20112	302.075	3.23753	80234.7	9.20877e-05
5874	453.117	6.08133	39529.8	118758	1.58702	1.21332		14408	479.141	12.2392	25728.2	420885	4.03201	3.22193										12372	156.067	12.3371	149290	9.38243e-05
30252	502.157	6.07957	10310.6	30874.9	1.5823	2.08955		18666	237.077	4.98918	17001.2	277651	4.02956	3.46075										39994	477.088	5.10114	111023	9.43806e-05
18132	423.095	2.93171	24275.5	72661.5	1.58169	0.637687		4904	126.02	1.26434	260216	4.24614e+06	4.02837	3.59593										50709	389.073	6.91546	20689.4	9.4822e-05
24389	451.09	1.25834	821991	2.45722e+06	1.57983	1.48084		14250	287.059	9.61752	48968.3	796836	4.02436	4.92028										22112	296.098	13.303	34531	9.49542e-05
15747	493.156	11.0893	10052	30048.4	1.57981	3.19292		20461	333.082	3.00113	48414.7	786421	4.02179	4.53116										20079	524.126	9.54105	167133	9.49713e-05
29778	567.173	3.3288	11221.4	33531.9	1.57928	0.888697		21361	333.082	3.00162	48414.7	786421	4.02179	4.53116										31402	325.073	9.67015	63408.3	9.50673e-05
10374	207.051	13.3696	250105	747357	1.57926	3.4671		38522	435.129	1.88315	9450.69	153425	4.02097	3.02588										57371	325.073	9.61828	63408.3	9.50673e-05
7454	401.093	5.2459	189354	565612	1.57873	4.58254		40165	575.177	2.22184	1911.83	31019.2	4.02013	4.61765										26474	539.161	9.61421	77821	9.57028e-05
17238	493.094	12.6009	94022.3	280293	1.57586	4.4864		18545	482.098	6.93183	39157.3	634001	4.01713	4.18825										33001	417.104	3.00234	531942	9.69958e-05
14218	507.099	8.08615	21546.2	64200.4	1.57515	2.87126		8635	177.04	3.68974	88373.7	1.42601e+06	4.01222	3.57678										3939	145.051	9.42244	5.16765e+06	9.70013e-05
918	131.083	15.026	240960	717891	1.57497	2.17836		21336	665.216	16.4892	76517.8	1.23284e+06	4.01004	5.53415										20642	166.999	1.68351	218849	9.72281e-05
26590	475.128	10.8505	19272.9	57415.7	1.57487	1.97775		10950	181.051	1.22878	88116.6	1.41955e+06	4.00987	3.30657										27947	532.133	6.95787	31503	9.74181e-05
35013	661.22	13.1611	7129.34	21223.4	1.57381	0.583239		17592	587.211	3.1015	36111.5	581422	4.00905	1.49237										20380	459.135	15.427	46688.6	9.79491e-05
29610	363.109	1.25571	6703.43	19945.3	1.57308	0.842549		29522	329.114	3.68762	18232	293337	4.00801	5.94657										23253	341.089	15.0533	34271	9.8787e-05
15209	375.073	8.62862	43488.7	129301	1.57202	2.50929		29376	463.146	6.32502	4710.08	75740	4.00723	3.03337										40574	479.119	11.1462	13118	9.99694e-05
17168	403.104	2.99316	228266	678172	1.57094	1.585		9257	343.083	6.42517	13480.6	216709	4.00681	3.13915										43879	465.103	8.45424	615778	0.000100356
35626	295.094	8.3233	2278.55	6761.41	1.56921	0.441059		47707	483.15	3.3672	2927.42	46964.3	4.00386	4.70057										29865	435.093	10.1955	10261.6	0.00010169
7615	277.051	11.651	69722.4	206671	1.56764	4.40965		37132	505.137	7.06934	3165.78	50605.9	3.99867	3.47471										18515	166.027	2.96354	2.11566e+06	0.000104097
43823	381.05	9.08536	913027	2.70634e+06	1.56762	2.1451		28507	111.034	3.30917	12627.8	200546	3.98926	5.55667										21825	467.083	11.5955	17772.6	0.00010417
4151	381.05	9.09127	913027	2.70634e+06	1.56762	2.1451		33073	529.157	12.5086	4197.19	66621.4	3.98849	4.43309										48228	459.109	2.89569	92662.2	0.000105404
57183	258.062	7.27325	304636	902772	1.56728	2.73848		25229	435.13	7.75238	9723.28	152071	3.96716	4.43949										19190	481.119	11.9819	27944.7	0.000106195
8611	258.062	7.2761	304636	902772	1.56728	2.73848		46409	637.215	2.08214	1033.37	16157.1	3.96675	1.33871										17478	601.177	3.2057	93088.1	0.00010645
26131	920.588	4.8917	148609	439746	1.56515	3.38639		37288	303.072	1.49717	847.801	13251.8	3.96632	3.56521										28697	269.009	2.0227	74434.6	0.000106521
14144	376.052	15.9916	144239	426459	1.56395	3.53777		24619	541.12	5.9488	5587.97	86666.7	3.95508	2.40202										38473	333.025	1.92584	13572.1	0.000106811
29439	335.062	2.25122	12505.2	36969	1.56379	3.19913		18667	465.104	2.72914	22261.9	344343	3.9512	3.90913										43131	299.077	6.2744	28975	0.000107767
25341	435.13	9.02886	12330.6	36403.3	1.56183	1.76272		8460	142.999	2.45542	220323	3.40436e+06	3.94969	1.85981										5820	299.077	3.87027	2.67225e+07	0.000107992
13358	256.046	5.77195	44858.2	132405	1.56151	1.50851		12384	243.062	12.3241	14585.9	224900	3.94664	3.15391										30917	635.157	7.73081	61546.8	0.000108136
15499	316.049	15.3577	10960.2	32341.3	1.5611	3.45052		15267	501.072	6.34728	2271.6	34769	3.93602	2.44034										19137	439.122	4.1322	36164.5	0.000109827
31829	441.102	7.90441	8399.2	24739.9	1.55851	1.44549		31745	502.161	13.2839	2948.26	44814.7	3.92604	2.10385										20871	461.167	2.98349	32617.9	0.000109837
10344	507.172	10.9269	296425	872724	1.55786	3.106		8664	483.114	8.18545	50877.1	770863	3.92139	3.18516										31508	477.144	9.01984	29504.6	0.000110049
55404	461.091	0.816929	141983	417763	1.55697	1.05284		19900	331.067	5.80357	20485.2	310291	3.92097	3.93221										13917	153.019	15.7165	8.66841e+06	0.000110894
30498	302.067	2.69857	1321.94	3884.02	1.55489	0.255467		17319	391.105	15.2496	2535.72	38251.6	3.91505	2.72731										38636	513.182	12.3717	65142.9	0.000111089
5795	331.067	4.72808	50087.5	147148	1.55475	2.96384		26254	479.12	3.02999	10300.3	154535	3.90717	2.1953										25853	451.088	5.77179	210581	0.000111323
949	128.035	15.8593	1.86537e+06	5477598	1.55408	3.85212		20814	557.166	1.40784	2766.69	41346.7	3.90154	1.45852										14352	315.024	5.21499	760890	0.000111735
35049	502.121	2.58435	6943.76	20386.5	1.55382	1.71812		40341	573.077	15.8455	1779.02	26526.8	3.8983	4.12689										35047	564.162	8.24928	55152.6	0.000113542
30000	399.348	0.854839	7183.16	21083.3	1.55341	0.428157		39981	433.098	13.633	25351.4	377642	3.89688	4.97794										19000	433.135	8.81225	49986.3	0.000114033
24337	240.081	13.2584	22695.9	66517.1	1.55129	1.52164		44906	168.038	7.18007	40881.3	607937	3.89441	4.91014										29295	733.221	9.6021	118641	0.000116248
10392	151.04	7.21771	370472	1.08486e+06	1.55008	2.25161		25194	435.129	1.90138	10323	153425	3.89361	3.01597										31894	565.052	9.85911	9253.48	0.000116336
13051	228.051	6.15985	55515.8	162561	1.55002	2.00867		24531	367.105	12.3083	10839.9	161079	3.89334	3.76575										55884	491.141	5.8073	209362	0.000117222
31509	529.154	10.9263	11041.9	32319.3	1.5494	3.07527		14003	367.104	12.3186	10839.9	161079	3.89334	3.76575										33103	565.159	4.87618	57978	0.00011738
3233	329.233	0.872773	3.33994e+06	9.77577e+06	1.54939	2.35531		34263	404.082	12.3852	13256	196974	3.89329	3.83737										12912	131.041	14.2032	178719	0.00011799
11214	241.013	1.93146	13714.5	40129.9	1.54897	1.3364		8402	481.101	1.80047	642466	9.42113e+06	3.87421	5.01159										35150	551.142	10.7226	24757.3	0.000118835
16395	433.135	7.00096	2970.25	8677.26	1.54665	0.829832		14672	409.15	2.75961	109332	1.60163e+06	3.87276	6.80396										20618	221.067	2.99937	206431	0.000118994
26180	471.348	1.12026	38515.8	112450	1.54577	1.37977		26250	422.122	8.19335	5130.74	74855.8	3.86688	2.24077										21650	203.067	12.366	35936.1	0.000119059
23074	215.033	3.6558	198136	578166	1.54499	1.46341		13181	474.183	13.9038	32943.8	477713	3.85806	3.65386										414	167.035	2.98441	48249470	0.000119545
25212	248.077	9.50017	29884.8	87122.3	1.54363	1.97703		28142	509.148	2.04526	861.754	12483.3	3.85658	3.23345										17438	151.04	5.20847	105891	0.000122323
7493	451.089	3.46878	247266	720468	1.54287	2.82092		14825	405.086	13.7907	3070.77	44214.8	3.84786	3.88482										14072	151.004	4.84982	1.5167e+06	0.000122465
6587	283.103	4.96351	27391.7	79758.4	1.5419	2.20582		12900	260.077	12.6789	127361	1.83369e+06	3.84776	1.3618										34833	197.009	2.06975	379225	0.000123073
178	146.046	15.8592	1.29743e+07	37736837	1.54031	3.73449		17498	511.167	12.402	12694.5	182229	3.84348	3.65718										18925	473.146	9.33598	119095	0.000123138
25268	312.073	3.45154	37044.5	107730	1.54009	4.96391		18455	480.104	1.80157	159912	2.28326e+06	3.83574	5.63416										24840	641.194	10.9436	32166.5	0.000123426
30063	549.167	14.8749	22133.3	64351.8	1.53976	2.76855		39987	301.056	5.09906	4929.59	70339.7	3.8348	5.55342										15624	485.094	6.17025	78465.4	0.000125265
5056	99.0451	13.3179	194820	566246	1.53929	3.57309		53187	301.072	3.32748	18653.7	266071	3.83428	4.99318										33427	609.163	2.42864	80802	0.000126187
10238	230.03	2.68767	36365	105543	1.53722	4.29851		25378	545.162	16.9188	1607.02	22904.3	3.83316	2.75203										14297	315.094	5.87418	617885	0.000126822
38532	238.048	7.85145	2365.21	6863.64	1.53701	0.407184		30591	465.068	5.82809	2500.71	35560.2	3.82985	3.12458										53781	459.139	2.82743	26737.6	0.000127082
18028	327.108	9.56335	116487	337813	1.53605	3.2322		14894	465.124	9.55376	6942.14	98690.3	3.82946	5.41578										31257	469.112	11.0983	5925.45	0.000127855
21241	521.151	10.9087	6587.53	19095.1	1.53539	2.91966		20423	483.116	2.31953	362731	5.12692e+06	3.82112	3.48397										50433	473.13	6.33476	16359	0.000130327
26263	421.151	1.32577	34315.3	99321.6	1.53325	0.905591		30296	449.073	5.81285	2257.36	31849.4	3.81855	2.83782										762	271.082	0.873998	87315.5	0.000130635
3644	228.039	0.852206	2.37817e+06	6.87735e+06	1.532	1.61721		40150	463.139	1.86235	1033.35	14575.6	3.81816	1.54498										50321	281.079	11.04	58474.1	0.000130917
25957	467.119	3.95753	7279.61	21048.7	1.5318	2.18223		3608	109.029	3.22882	1.99972e+06	28202472	3.81795	2.31552										18952	315.051	15.2675	72839.8	0.000132454
4363	175.061	12.2334	409373	1.18363e+06	1.53173	3.75888		30102	527.086	6.55359	2759.05	38586.5	3.80585	4.31974										31477	309.119	14.5341	26422.5	0.000133893
3580	341.109	12.6137	1.09305e+06	3.15951e+06	1.53134	4.34746		14078	473.151	15.8449	234056	3.27087e+06	3.80475	7.1597										30515	168.006	1.69413	37289.8	0.000133985
926	174.088	15.0273	195860	565932	1.5308	2.05252		8435	481.1	2.65492	253422	3.53491e+06	3.80206	1.4273										14556	419.083	8.24143	61441.7	0.000134174
5463	285.098	10.9255	109794	317143	1.53034	2.94166		34175	579.136	2.14122	18042	250751	3.79682	3.92114										28859	315.046	6.96182	146354	0.000134768
20512	275.054	11.6535	222155	641531	1.52995	4.33405		7052	329.05	12.3575	17008.6	235400	3.79078	5.26435										27842	681.134	8.44097	33554.8	0.000135458
27010	275.054	11.6541	222155	641531	1.52995	4.33405		26960	653.089	14.9353	1366.39	18800.5	3.78232	3.28492										14563	243.062	12.6176	161553	0.000137656
16094	146.053	15.8598	90517.4	261278	1.52932	3.91819		13988	553.208	1.27965	144593	1.97895e+06	3.77466	3.21239										27075	515.087	5.43311	180767	0.000138528
970	102.056	15.8594	1.43084e+06	4.12864e+06	1.5288	3.81952		30276	497.109	2.16791	1002.71	13709.6	3.77321	3.29037										14337	224.002	13.9399	420968	0.000140016
36292	459.13	6.11181	4591.99	13242.1	1.52794	1.63845		26102	435.129	2.13939	11320.9	154577	3.77127	1.42888										7133	567.136	13.1515	192006	0.0001413
4923	431.135	2.00779	217335	626700	1.52786	0.78742		37103	417.076	12.6514	2506.07	34197	3.77037	1.98947										35998	607.173	15.3081	10627.5	0.000141749
7080	285.098	3.08304	2.00379e+07	57769745	1.52758	1.81919		13944	207.03	8.90572	226107	3.08155e+06	3.76858	3.03321										15055	371.119	12.2962	33151.1	0.000142477
213	201.025	17.4272	8.2428e+06	23758011	1.52721	2.39188		13610	211.072	11.1209	2567.71	34908.8	3.76504	3.31266										46425	499.123	6.33546	17181.4	0.000145095
10177	403.104	1.68965	15503	44669	1.52672	2.53881		22724	319.104	13.1684	10494.4	141995	3.75816	2.97284										14196	209.046	3.00425	1.14116e+07	0.000145633
14182	145.014	3.67467	472723	1.36189e+06	1.52655	3.44588		14909	316.067	5.76295	17755.7	239904	3.7561	4.56447										23899	123.009	4.46635	305498	0.000149958
15836	300.036	3.67469	341674	983057	1.52465	2.35115		57224	433.096	2.9181	11291.6	151945	3.75022	3.65361										21426	585.146	11.3568	385323	0.000150431
54213	485.124	8.1953	27871.4	80108.5	1.52317	3.67334		29361	423.129	7.51589	1963	26239.1	3.74059	2.33651										30518	443.156	6.73724	8384.35	0.000151096
15830	258.992	2.88752	112329	322656	1.52226	2.86956		38280	503.121	5.35736	19668.1	262865	3.74039	1.73571										14327	243.065	5.96815	1.187e+06	0.000152795
25644	433.135	6.32457	5026.69	14432.4	1.52163	1.63752		29386	433.114	4.25734	2388.8	31855.6	3.73719	3.28227										45086	461.13	10.55	14324	0.000153797
10932	527.108	12.8955	74004.6	212477	1.52162	2.78037		19214	461.166	7.05088	2973.45	39521.2	3.73242	4.38606										22755	627.193	9.15148	24527.6	0.000154063
11502	423.166	1.97856	43905.5	125979	1.5207	0.813535		53185	559.182	2.03149	755.368	10034.6	3.73165	3.3087										31788	414.997	12.3576	26336.1	0.00015498
38531	431.135	3.01395	2562.47	7351.8	1.52056	0.262037		16746	483.116	3.40457	278263	3692913	3.73024	3.78285										50064	1028.57	5.09309	34066.9	0.000156148
35284	454.145	2.51092	962.609	2760.92	1.52013	0.250946		21920	303.036	2.61798	28339.1	375536	3.72808	3.28834										24238	197.009	1.88312	887261	0.000156264
14276	205.035	12.4427	111869	320768	1.51971	3.68015		10432	273.042	1.20323	152306	2.01402e+06	3.72503	5.54605										21368	301.072	3.10975	447205	0.000156355
7545	324.093	11.6538	85441.4	244773	1.51844	3.14833		18464	273.041	1.22177	152306	2.01402e+06	3.72503	5.54605										50467	656.184	10.5696	24193.8	0.00015716
13031	324.093	11.6538	85441.4	244773	1.51844	3.14833		14756	377.124	3.46489	30828.5	406271	3.72011	2.79284										30129	411.039	5.38372	46158.7	0.000159291
14283	315.035	3.46277	44975.7	128533	1.51492	1.09226		29244	433.113	2.73243	8144.17	107112	3.71721	1.38331										50809	698.163	13.5064	9911.02	0.000159537
18618	285.08	3.09601	158833	453807	1.51457	1.92844		13950	315.072	11.513	214183	2.81286e+06	3.71512	6.85224										44036	473.163	14.7322	14687.7	0.000159949
30352	251.056	3.05565	21358	61005.6	1.51417	3.1542		50613	461.13	11.4446	1284.6	16854	3.7137	2.65828										14289	131.035	13.241	489593	0.000159952
6498	359.097	12.1357	24723.3	70605.7	1.51391	2.35212		16508	337.058	12.4957	13855.2	180646	3.70467	3.51527										14798	491.141	14.4343	212831	0.000161132
35835	445.114	5.40364	14273.6	40758.6	1.51376	0.842197		24501	467.086	2.68759	18902	246259	3.70356	3.14593										26439	574.142	7.18556	39710.3	0.000161334
30526	467.114	1.98169	12142	34665.4	1.5135	1.63787		18508	451.109	13.6613	52589.2	684909	3.70308	7.00388										29853	493.12	12.9477	261894	0.000161672
10832	125.024	8.64254	765518	2.18448e+06	1.51278	2.48436		11798	202.026	17.3812	1.26619e+06	1.6451e+07	3.6996	4.95144										30366	451.125	1.5394	21537	0.000162273
24103	451.452	0.816772	107607	306534	1.51028	1.16912		12111	315.109	5.20828	76079.6	987793	3.69863	3.78921										20492	557.166	3.30424	1.11105e+06	0.000162601
35669	546.163	3.15903	10831.8	30787.8	1.50709	1.68544		20428	451.09	2.51187	151312	1.96348e+06	3.69782	2.9616										29987	329.051	1.71062	29790.6	0.000162724
8675	345.119	9.23032	121720	345926	1.5069	1.71351		14161	507.099	6.08086	10442.4	135227	3.69485	3.16361										911	231.06	14.1088	502079	0.000162886
1292	134.053	2.80032	26613.3	75538.8	1.50507	3.33247		5504	315.109	5.17704	76079.6	984290	3.6935	4.80283										23158	313.056	2.81769	140193	0.000164251
34259	455.114	6.07811	13969.2	39647.7	1.50499	1.47038		968	395.093	2.60171	11793.3	152457	3.69236	2.26955										24885	523.146	10.1933	20824.1	0.000164763
12762	366.086	8.43504	301241	853936	1.50321	1.33351		41614	659.194	3.70419	1418.41	18319.9	3.69107	3.66243										45179	444.114	15.2587	20342.3	0.00016511
30577	512.16	13.2609	47715.7	135226	1.50283	2.27619		41318	611.179	7.06988	1034.86	13364.7	3.69091	1.78719										44905	664.174	15.4584	155091	0.000168579
31105	427.161	6.47414	6870.54	19465.3	1.50241	2.57388		1286	329.087	3.02549	4.12e+06	53110165	3.68827	4.1279										23645	315.072	9.39486	1.19035e+07	0.000168799
34469	325.078	16.0893	44347.8	125618	1.50211	1.94655		29371	541.136	2.74671	7525.43	96952.3	3.68743	1.37437										45074	477.125	16.8956	8647.14	0.000169833
10900	342.112	12.6096	150111	424872	1.501	3.88309		35184	453.104	3.85745	12270.6	157491	3.68199	2.44234										38092	329.051	7.01002	569276	0.000170026
10189	459.143	2.25835	8797.05	24891.1	1.50054	1.01268		49335	367.08	3.02578	7443.34	95119.9	3.67573	2.70998										46822	459.151	7.11528	41171.5	0.000172023
15779	284.041	1.03092	15858.4	44822.9	1.49899	1.81623		14027	616.175	12.4246	72244.9	922267	3.67422	6.59904										47124	235.065	15.2502	45495	0.000173954
34343	374.094	12.1029	62274.5	175990	1.49878	3.69159		20053	255.015	3.62197	63440.2	807400	3.66981	3.67762										15426	493.187	0.879812	73915.8	0.000176031
47651	257.067	1.48524	12554.6	35451.6	1.49763	2.07923		29080	477.143	8.57317	3806.16	48248.5	3.66408	3.21436										7370	153.019	10.7058	1.46719e+06	0.000176036
9375	419.099	2.16202	19905.5	56157.6	1.49631	0.89935		18945	287.058	2.96596	26047.5	329767	3.66223	1.58915										29459	692.237	1.35928	13695.5	0.000176898
26203	447.151	10.5036	85750.4	241041	1.49106	3.29864		17911	521.203	3.01721	184214	2.32371e+06	3.65698	3.65763										10104	627.178	9.68932	67878.7	0.000177871
4680	199.025	1.73973	349317	979993	1.48823	2.66381		15916	132.043	14.2044	12896.2	162256	3.65326	2.90153										21107	425.109	4.10637	21680.1	0.000178136
14382	531.133	12.2707	20259.9	56824.8	1.48789	3.41174		12056	405.14	9.2766	48847.1	613506	3.65073	3.34023										47316	597.183	6.88915	9137.61	0.000180732
13251	421.114	5.292	33633	94234.2	1.48637	3.33455		18993	521.203	4.3891	11019.2	137967	3.64624	1.40978										48008	590.153	2.62516	9290.69	0.000181505
14620	493.119	5.77634	27017.4	75682.8	1.48608	2.6467		28814	301.072	4.19776	10605.5	132593	3.64412	5.05736										14096	436.086	11.5259	588008	0.000182966
26659	222.041	2.11844	8285.97	23195.4	1.48509	3.79333		44940	658.232	15.3085	4029.29	50099	3.63618	4.56958										10280	152.011	3.01334	4.99318e+06	0.000183131
17076	343.103	1.37911	5826.39	16307.4	1.48485	2.1812		26139	435.114	5.80971	24951.4	309446	3.63249	2.52978										21379	379.003	3.9074	215659	0.000183516
13687	223.082	17.0503	16095.6	45000.1	1.48326	5.67463		27886	571.179	1.37564	2362.14	29003.7	3.61807	4.12401										29878	516.136	5.14518	87658	0.000184605
9388	494.13	1.99643	20738.5	57934.1	1.4821	0.724849		9768	452.111	13.2243	12164.6	148748	3.61211	4.78601										10204	447.115	9.35792	278833	0.000187999
44928	395.134	2.12787	5315.3	14839	1.48117	0.921892		14063	147.066	8.9021	189960	2.32092e+06	3.61093	1.71582										15293	361.111	13.956	49278.2	0.000188226
25763	419.097	7.66282	18441.4	51417	1.4793	2.50509		11427	481.1	3.24532	112522	1.37436e+06	3.61049	3.34609										21373	419.098	6.18662	685023	0.000188314
34864	305.091	4.283	30617.7	85361.7	1.47922	2.57953		25147	481.1	3.21411	112522	1.37436e+06	3.61049	3.34609										14978	559.128	14.8851	146759	0.000190716
4411	158.046	9.37769	1.25358e+06	3.49214e+06	1.47805	3.01865		1456	149.045	2.84908	75332.5	917166	3.60584	2.85672										398	167.035	0.891247	3.84517e+07	0.00019414
901	104.035	14.1251	1.8303e+06	5.093e+06	1.47644	2.85771		11268	205.035	12.3352	102399	1.24326e+06	3.60185	5.1943										21446	195.03	9.60355	162809	0.00019553
28582	543.172	3.85919	42869.3	119256	1.47604	3.6772		5662	221.03	3.68553	76376	926470	3.60055	3.54665										21433	414.997	5.86969	229534	0.000196659
3954	179.056	17.0728	1.01754e+06	2.83031e+06	1.47587	2.09101		29357	565.193	1.2793	27844	337707	3.60033	2.1773										26626	343.124	14.2923	28236	0.000197154
28654	257.067	1.3795	10990.1	30568.9	1.47585	1.93711		9440	203.023	17.3265	1.30564e+06	1.58145e+07	3.59842	4.84636										29916	178.999	6.88508	40999.7	0.000197467
23184	419.099	2.96894	16531.1	45950.8	1.47491	1.99081		14906	242.013	12.2484	9231.59	111599	3.5956	3.86014										9087	657.189	13.6812	156772	0.000197612
3397	627.236	11.9636	2.20924e+06	6.13411e+06	1.4733	5.09901		11353	481.101	1.34169	447158	5.40461e+06	3.59534	3.59489										15105	537.146	10.7371	26993.6	0.000198376
1739	533.186	3.06267	5549.54	15405.5	1.47301	0.602053		22567	481.101	1.34411	447158	5.40461e+06	3.59534	3.59489										51480	315.072	10.2826	868200	0.000199332
5624	277.051	9.44853	70591.2	195859	1.47226	4.78068		14975	430.132	13.6131	15744.4	189694	3.59076	2.67924										40494	553.193	4.39729	10259.7	0.00019997
11812	322.15	8.72955	251090	696222	1.47134	1.40853		14108	304.067	12.603	26993	323741	3.58418	2.68009										18955	314.063	2.9641	107399	0.000200423
8756	240.051	7.28	156954	435141	1.47114	2.25942		31584	566.157	15.0212	1425.82	16909.1	3.56794	3.02272										21202	483.133	14.7701	34015.2	0.000200547
37726	523.178	11.0563	1260.42	3494.22	1.47107	0.244423		43486	586.141	10.9545	2505.96	29704.2	3.56723	3.58095										20513	165.019	3.76189	601266	0.00020057
45993	432.138	2.00768	54088.8	149892	1.47052	0.761647		5245	367.062	2.69062	116375	1.37815e+06	3.56587	2.058										54183	627.156	9.21006	54013.2	0.000201644
4431	325.114	9.37413	633824	1.75447e+06	1.46888	1.72359		20518	346.114	12.2622	92748.7	1.09702e+06	3.56412	3.88109										18573	414.104	2.98953	1.2912e+06	0.000203432
4963	214.07	12.4281	196159	542014	1.46631	4.08219		24701	319.103	9.59885	3708.85	43775.8	3.56109	3.28591										24479	316.075	3.2411	382809	0.000206524
13174	243.015	1.86899	84693.9	233922	1.4657	2.96525		14298	671.205	10.7387	11937.7	140877	3.56083	2.44914										22679	300.049	15.298	61125.6	0.000207278
3259	185.009	3.56057	4.44915e+06	12286952	1.46553	2.049		17554	347.026	2.13014	16475.4	194187	3.55907	2.61887										53294	629.172	7.08549	65813.6	0.000207337
30015	455.122	13.2024	12547.3	34650.1	1.46548	1.23447		10022	465.105	1.77088	31766.6	374262	3.55846	3.43604										14663	329.088	8.64211	108876	0.000208969
20534	275.054	9.44642	220083	607671	1.46524	4.87013		33583	218.05	7.59665	41335.1	485874	3.55514	4.03937										30162	597.148	6.0653	23577.9	0.000211414
31263	331.048	1.94594	12603.7	34760.2	1.46359	1.8375		30034	277.035	2.57408	10933.6	128286	3.55253	2.51665										19018	462.14	12.2692	228563	0.000211579
34784	567.173	8.22921	14081.6	38828.6	1.46331	0.88923		9426	201.025	17.3366	9.4793e+06	110971346	3.54926	4.86486										14237	491.14	7.74401	679960	0.000212739
30848	213.04	3.62933	86807.2	239318	1.46304	1.58114		35056	435.129	3.73632	12494.5	146190	3.54848	2.9526										31322	497.167	3.56741	61694.3	0.000213696
11940	273.025	3.536	170482	469871	1.46265	3.03074		12291	242.067	9.49137	31337	366596	3.54825	1.95043										22314	632.156	8.68451	28580	0.000215328
10110	200.056	15.245	28485.6	78435.7	1.46128	1.89951		28945	603.159	6.14943	1973.6	23059.2	3.54644	3.95378										7757	329.088	10.7073	241726	0.000219828
17993	341.109	17.0982	107998	297344	1.46113	2.34959		29229	299.02	1.20622	15441.1	180109	3.54403	3.79899										23305	408.107	7.96148	28525.8	0.000221622
2243	243.063	1.7589	24343.4	67010.6	1.46086	1.92683		30253	463.135	9.43812	18097.3	211075	3.54391	2.4482										29486	475.109	5.14846	231778	0.000223385
9227	391.197	2.0658	24024.7	66113.4	1.46042	1.92357		14447	357.083	2.19016	31423.5	366443	3.54367	2.86666										14680	108.022	15.7105	462117	0.000224628
34405	502.121	2.34691	17175	47210.2	1.45879	2.26127		15135	423.093	11.3913	6275.2	73101.7	3.54217	3.6129										7812	180.03	15.9969	512032	0.000224729
26105	447.151	8.19476	132884	365189	1.45848	3.1092		14204	420.079	2.89439	6723.88	77550.7	3.52778	2.22533										34145	329.103	1.42379	18034.2	0.000227209
8777	139.04	1.4287	109605	301037	1.45763	0.529353		44934	375.109	1.46575	17980.6	207269	3.52699	7.83085										26782	386.109	13.9328	40760.3	0.000227349
3454	179.035	1.942	2.12965e+06	5.84707e+06	1.4571	3.90172		31583	585.17	13.8442	1874.81	21573.9	3.52447	3.30722										14111	461.131	13.6743	1.19184e+06	0.000229072
41996	527.098	8.56509	6998.74	19198.7	1.45584	0.817924		35642	499.067	6.39985	1388.63	15965.9	3.52326	3.38573										50565	471.152	9.64889	85991.7	0.000230005
29674	239.104	9.283	16080.6	44111.1	1.45582	1.75508		20366	521.151	7.07175	2749.99	31566.4	3.52089	2.15877										22022	471.152	9.68764	85991.7	0.000230005
9277	467.084	6.49389	20398.3	55942	1.45548	1.55225		29313	583.13	13.0744	7291.77	83482.5	3.51713	1.79108										7790	267.072	12.9738	308220	0.000230178
21055	467.122	6.07371	9316.01	25512.7	1.45343	2.75071		34083	533.132	4.39658	6372.96	72953.6	3.51694	2.6121										30686	595.167	3.72847	78319.8	0.000231195
26108	447.151	10.9301	126524	346229	1.45232	2.45684		14264	260.039	14.1216	41576.3	475082	3.51434	5.35797										14042	313.093	9.21513	1.5696e+06	0.000231622
24643	232.046	13.7522	29699.4	81175.4	1.45061	3.09873		20474	480.105	1.35069	108288	1228322	3.50374	3.53524										14226	583.167	9.81255	1.3672e+06	0.000233071
18734	422.096	2.95104	16314.4	44491.9	1.4474	2.71596		43137	480.105	1.35293	108288	1228322	3.50374	3.53524										29735	527.156	3.96444	3.84787e+06	0.000234415
30013	414.997	10.3799	22219.1	60540.4	1.4461	0.469076		26358	368.049	1.18884	3045.03	34499.8	3.50206	1.68303										14342	395.029	5.44934	341825	0.000234687
30554	565.193	3.03265	6388.35	17406.2	1.44609	0.441299		38305	345.083	12.3168	4093.73	46316.7	3.50005	4.00568										54650	481.135	3.82903	275784	0.000236203
34606	449.111	4.00742	5789.15	15772.8	1.44601	1.85948		17503	481.099	5.26449	5220.14	59040.2	3.49954	4.84844										21205	493.135	10.1493	12632.1	0.000236761
29287	277.035	1.12203	73255.5	199524	1.44555	1.12328		13227	483.116	5.25009	255120	2.88467e+06	3.49915	4.95324										24399	589.046	17.1901	933594	0.000238018
10181	390.106	2.14261	11446.5	31152.2	1.44443	3.16812		39945	496.131	11.0912	1692.73	19091.9	3.49554	3.22435										20670	509.149	2.78691	128979	0.000238603
14469	327.108	9.57299	124523	337813	1.43981	3.13897		21883	237.088	9.63901	42999.2	483004	3.48965	1.41563										19517	316.076	3.40735	360717	0.000239433
11229	495.111	7.47453	20101.3	54506.2	1.43913	1.32159		32131	399.068	9.15487	8484.68	95064.8	3.48598	1.45805										18974	315.051	4.12932	68421.2	0.00023988
15950	431.135	2.01178	217335	588953	1.43824	0.63059		6475	390.104	3.76969	35939.2	402102	3.48393	4.87602										23085	852.528	1.11494	100735	0.000239883
33314	99.0451	13.0542	84191.2	228123	1.43807	1.26086		34302	343.082	1.33305	1302.13	14551.2	3.4822	3.31641										43175	1030.59	5.11929	133815	0.000241678
17324	233.03	4.88388	22298.9	60363.3	1.4367	5.89941		14081	284.125	12.5981	229274	2.55967e+06	3.48081	1.52549										24392	314.967	13.655	1.8712e+06	0.000242757
29466	415.343	1.83594	18389.3	49743.1	1.43563	1.17847		14924	527.108	10.9705	5275.2	58558.7	3.47258	2.84991										34233	151.004	2.81456	206824	0.000243448
44964	844.535	3.05156	9060.45	24499	1.43507	2.09472		15225	329.11	3.02683	32143.5	356375	3.4708	4.23316										18563	191.035	3.04212	1.23093e+06	0.000244766
42543	418.12	10.9295	20143.4	54465.8	1.43505	3.19561		4030	139.04	5.75774	702086	7.78078e+06	3.47019	6.1236										14710	479.156	3.41409	231481	0.000245046
5328	295.103	13.8531	136991	370217	1.43429	2.33273		13655	447.13	2.21083	14881.4	164020	3.46229	2.3815										20486	744.223	8.28331	435578	0.000245882
29960	431.119	12.5202	11026.8	29706.9	1.42979	0.684311		9252	467.133	12.5468	18831.1	207378	3.46108	4.53716										17614	414.997	11.4733	51023.3	0.000246947
13383	559.18	7.78864	11861.3	31937.9	1.42901	2.90262		24518	153.056	3.91865	14716.9	161767	3.45838	4.52722										46552	524.198	1.31431	670043	0.000248919
30256	461.169	13.6316	7209.58	19346.6	1.42409	1.10264		14688	201.055	6.39957	8750.74	95882.8	3.4538	4.23294										14105	373.078	9.6337	2.8924e+06	0.000249268
15448	409.044	6.52256	9705.98	26024.7	1.42294	2.69485		52513	358.117	10.4205	20640.2	224399	3.44254	2.03877										15131	513.106	7.4566	152526	0.000249479
4432	156.03	1.2789	325988	873996	1.42281	4.19206		4481	93.0345	1.57801	251790	2.73667e+06	3.44212	3.44132										32182	508.131	4.16215	10371.2	0.000250509
31147	454.101	2.31274	14773	39575.7	1.42165	0.400535		8975	258.025	1.31365	23989.7	260622	3.44147	2.77353										23420	168.038	13.209	152962	0.000250514
38700	461.141	2.20907	3434.68	9199.96	1.42145	1.08268		17344	452.112	13.6622	13990.9	151225	3.43414	5.89971										1682	210.041	2.96087	60445.1	0.000251146
50572	364.049	2.2091	10692.9	28615	1.42011	2.41483		37434	467.134	12.5517	18831.1	203472	3.43364	4.3324										14649	447.115	9.2544	282048	0.000253698
21854	312.072	1.15811	77370.9	206926	1.41925	0.986525		21834	469.1	8.02596	217899	2.33922e+06	3.4243	2.52998										20300	554.136	8.00269	33241.1	0.000254953
24115	536.139	14.234	18946.4	50591.7	1.41698	0.399083		34937	519.152	9.21326	6493.45	69582.4	3.42167	3.33751										34595	125.024	4.582	100711	0.000257228
3658	211.001	12.4692	1.15533e+06	3084503	1.41673	2.73264		1856	327.11	1.95659	14985.7	160474	3.42069	2.13309										31376	551.162	8.2424	21417	0.000257571
908	287.089	1.6675	20085.5	53603	1.41616	2.49311		31027	445.135	11.5782	1308.44	14002.6	3.41978	1.93472										22044	629.173	3.2202	93178.7	0.000258881
25515	553.207	3.8496	6219.52	16544.1	1.41145	2.04542		24770	535.148	3.75175	3624.4	38775.8	3.41934	3.85662										14837	534.182	9.01967	75419	0.000258934
30037	418.12	10.9306	20513	54465.8	1.40882	3.22165		35106	635.175	8.81514	2932.46	31296.4	3.41581	2.87888										15073	534.182	9.02353	75419	0.000258934
15093	483.147	16.6763	14665.1	38896.5	1.40726	2.96775		14883	295.104	12.4666	20377.2	217445	3.41562	2.46092										36931	153.019	4.7826	4.41731e+06	0.000260484
30929	327.093	16.0806	59880.6	158621	1.40542	5.05916		44976	421.099	11.1841	3205.98	34163.7	3.41363	3.17446										14191	491.14	8.00867	1.35297e+06	0.000261804
7551	507.157	13.901	126236	334084	1.40408	2.38099		15744	507.154	11.9904	13228.2	140949	3.41348	2.40985										31696	567.172	9.19143	25670.7	0.000263252
1188	286.056	11.5127	158131	417050	1.3991	2.08702		38456	507.154	11.9904	13228.2	140949	3.41348	2.40985										45850	683.226	15.3496	18051.1	0.000263268
11319	718.219	15.3118	295160	778211	1.39866	2.3768		5790	193.051	1.73021	70191.9	741914	3.40188	5.6473										8420	109.029	4.58148	2.45054e+06	0.000268573
29643	221.03	5.09782	94516.5	248934	1.39712	2.53989		27173	422.102	11.5505	1528.5	16133.7	3.39989	3.35754										29672	635.183	12.3786	118690	0.000269911
12030	551.183	12.1168	47997	126132	1.39392	2.31493		19013	315.036	11.53	2983.94	31480.2	3.39916	3.35004										21619	709.131	7.9042	39291.2	0.000273015
11462	196.061	7.30745	64738.9	169984	1.3927	2.0682		9528	469.1	7.99	217015	2.28881e+06	3.39873	2.59823										17347	433.135	9.62364	322131	0.000273971
8412	256.947	17.346	1.46835e+06	3.85217e+06	1.39147	2.71651		21310	142.999	2.18232	187501	1.97362e+06	3.39588	3.91509										14351	353.046	7.36219	623817	0.000275375
34244	379.076	2.6734	23907.2	62718.2	1.39144	0.98367		20430	173.009	2.1716	194320	2.03675e+06	3.38977	3.45563										50316	421.078	10.8082	79547.4	0.000278483
35203	345.046	1.93992	14405.3	37720	1.38873	3.4616		15295	369.083	7.93005	9168.6	95640.3	3.38285	2.0995										17267	167.026	0.831292	269253	0.000279071
4426	262.057	13.2894	397600	1.03935e+06	1.38629	1.90294		10678	318.081	15.749	27104.8	282695	3.38262	4.79776										14324	195.03	9.88366	367400	0.000281713
12002	293.099	13.3497	41539.8	108540	1.38566	1.85901		26718	486.127	10.9167	1574.54	16419.3	3.38239	3.76996										7173	392.083	2.95008	6.68868e+06	0.000283729
34938	453.12	2.10574	1303.54	3405.64	1.38549	0.232647		14536	377.123	4.02901	10408.9	108176	3.37749	2.3169										14602	315.013	5.23991	343351	0.00028583
50094	423.098	2.03551	6022.16	15705.2	1.38289	1.42685		7089	230.067	13.7039	186060	1.92256e+06	3.36919	5.40067										45498	476.154	10.9011	7049.6	0.000286577
29263	455.119	10.7097	10004.5	26071.9	1.38184	1.41529		30961	567.172	4.19487	6426.18	66288.5	3.36673	2.64718										14738	239.057	2.94592	1.96585e+06	0.000286715
13535	474.182	12.4395	9954.6	25926.5	1.38099	3.40608		46152	141.002	1.2625	10962.4	113067	3.36655	4.74561										26229	414.141	12.8685	424674	0.000288183
18001	386.13	11.6369	72875	189784	1.38086	1.62729		21832	469.1	8.38505	254512	2614151	3.36054	2.72246										38630	177.019	6.35884	47403.5	0.000288216
11179	466.12	6.15639	17593.2	45790.4	1.38002	1.72466		9485	469.1	8.38074	254512	2614151	3.36054	2.72246										14833	534.182	12.2652	277019	0.000289862
48965	420.142	11.3995	1769.48	4605.47	1.38002	0.544389		10113	435.093	6.34799	16573	169810	3.35702	3.82985										22591	1009.53	5.57409	647830	0.00029064
6174	521.172	12.16	47230.9	122737	1.37777	4.37897		13976	247.093	13.2921	221488	2.25726e+06	3.34927	3.79366										13931	485.094	8.11277	5.55063e+06	0.000293795
30966	433.078	3.96632	5279.91	13703	1.3759	2.10097		3741	137.024	1.56893	707036	7.19027e+06	3.34619	3.38788										2564	115.004	11.4763	462493	0.000295054
32054	587.111	11.5321	13692.9	35521.8	1.37528	3.15238		17819	405.083	8.76751	2576.32	26169.5	3.3445	1.87142										36140	579.174	15.2796	59631.3	0.000297457
2248	173.045	4.57903	169770	440138	1.37437	2.15542		8446	483.116	5.30258	260641	2.64202e+06	3.34151	4.02884										29703	599.21	9.58678	358823	0.000299481
5218	165.056	3.09069	113174	293271	1.3737	2.18925		14907	343.118	0.872505	7108.06	71669.9	3.33384	2.86988										18614	361.078	5.66693	436147	0.00030613
25073	147.045	1.77342	14642.4	37927.9	1.3731	1.8263		18559	228.999	3.96932	60524.4	607538	3.32739	3.24569										710	315.072	3.06136	2.41262e+06	0.000307107
16749	590.152	1.20785	94869.6	245715	1.37297	0.584544		20890	301.054	15.6737	16244	163047	3.32731	5.04617										22618	414.997	6.02084	231626	0.000310371
22398	470.151	13.8048	5692.89	14726	1.37114	2.27905		29314	399.13	2.04474	3108.9	31140.7	3.32433	1.81012										30781	487.105	8.53233	16023.4	0.000311589
37188	255.051	1.92508	10699	27662.3	1.37045	2.76711		14452	283.028	17.2283	114893	1.15078e+06	3.32425	5.03995										14365	465.104	8.3841	698630	0.000315746
20436	330.047	2.7421	417044	1.07706e+06	1.36883	1.51737		55262	523.129	11.7071	7476.25	74776.2	3.32219	2.50601										14554	461.13	5.85056	334252	0.00031639
34406	310.998	10.6322	1543.79	3985.27	1.3682	0.383685		14417	565.139	8.2538	2397.93	23976.4	3.32175	2.2614										29814	462.162	12.5117	314160	0.000317205
31053	508.108	2.32667	8990.31	23182.5	1.36659	1.20929		34288	429.14	3.11103	3754.41	37512	3.3207	2.64512										50533	435.114	11.4889	41769.8	0.000318105
18608	361.078	6.55269	147762	380706	1.3654	3.23358		31101	497.109	5.85773	2646.83	26419.3	3.31925	2.10271										22996	384.987	11.5	338635	0.000320266
3972	258.062	8.01549	1.9543e+06	5019006	1.36075	1.46195		44374	617.213	7.0661	1750.44	17455	3.31785	1.83235										15574	301.093	17.1483	53312.8	0.000320968
30942	441.104	13.6738	1725.9	4417.8	1.35597	0.228468		42086	515.231	2.4999	4306.99	42862.9	3.31498	3.74205										14584	285.097	11.5133	171707	0.000323184
9641	335.051	10.4125	155434	397848	1.35592	2.4681		2488	403.104	1.37332	2771.68	27477.6	3.30942	2.44136										13973	537.11	5.2246	477257	0.000323782
17642	401.108	3.70899	9194.33	23463.7	1.35162	1.97755		31589	507.151	3.82261	1888.56	18712.2	3.30862	1.52001										8025	351.049	7.3557	1.72975e+06	0.000327279
31507	180.059	17.0826	76167.4	194373	1.35158	1.97645		9133	330.059	15.6332	27487	271949	3.30652	4.47716										14625	447.114	8.70685	306001	0.000327653
33754	441.141	9.75096	14647.5	37367.3	1.35112	1.7395		14889	330.059	15.6418	27487	271949	3.30652	4.47716										18631	93.0345	12.456	415091	0.000329117
43848	256.098	2.1328	12539.8	31980.6	1.35068	0.82447		3666	193.035	12.6021	1.68518e+06	1.66145e+07	3.30146	3.98329										17596	587.144	9.60424	121333	0.000329213
48187	469.154	8.62762	4603.47	11725.4	1.34884	0.49012		28110	473.13	9.4828	2730.36	26877.1	3.29922	2.70286										30956	631.209	12.3914	19612.3	0.000329689
33047	835.556	1.10365	48769.6	124089	1.34732	3.86933		2052	509.113	2.58057	7067.66	69503.6	3.29778	1.66984										45872	642.193	10.8677	14081.6	0.000329999
6757	453.117	6.45474	23223.9	59087.6	1.34725	2.35445		13972	616.175	12.6009	120209	1.17934e+06	3.29436	5.86958										17236	473.13	5.2549	127162	0.000330045
29363	489.198	4.36831	18447.8	46935.2	1.34722	0.747033		43901	343.082	2.06038	887.284	8648.52	3.28498	2.78925										34384	588.174	3.34835	64283.7	0.000330925
4271	239.077	11.6104	650283	1.65435e+06	1.34712	3.62965		25249	444.116	11.5912	11634.5	112971	3.27947	4.11767										29007	316.075	3.05181	344516	0.000331377
19278	239.077	11.6137	650283	1.65435e+06	1.34712	3.62965		14724	316.067	5.85049	20990.9	203440	3.27677	5.92524										57260	209.034	2.95888	86897.3	0.000332691
34183	271.046	3.04234	32616.8	82813	1.34424	1.91533		13237	152.011	3.43311	32966.2	319020	3.27459	5.15647										25220	435.129	3.27377	479245	0.000337274
6324	245.044	3.79743	56822.2	144200	1.34355	2.3124		13030	331.103	3.08391	51545.8	496613	3.2682	3.79645										20788	152.011	15.7279	145991	0.000339054
4398	655.443	1.18679	401308	1.01827e+06	1.34334	2.20569		17326	335.078	1.1863	15843.2	152640	3.26819	2.75858										45237	494.117	6.99319	12751.1	0.000339739
1091	279.055	1.55963	9030.88	22909.7	1.34302	3.1286		20537	239.02	13.1913	91534.6	881016	3.26678	3.27835										17461	473.127	3.77697	32480.2	0.000341833
48126	361.089	12.2012	9687.2	24547.9	1.34145	1.35581		41977	384.057	2.95792	8522.89	81882.8	3.26415	2.93928										51717	603.161	13.1658	392588	0.00034201
12927	477.104	7.85425	24866.7	63001.4	1.34117	1.01174		43161	617.177	12.5757	39980.1	381983	3.25616	5.56282										14194	493.187	1.26193	912464	0.000342697
10046	277.051	8.75344	24985.7	63290.9	1.3409	2.41648		23060	311.099	12.9704	15833.8	150592	3.24957	3.09069										19083	269.068	5.35521	60411.8	0.000344423
18924	533.167	3.24932	23960.6	60675	1.34044	0.884161		15275	393.094	8.93677	4053.95	38468.7	3.24629	3.05592										10501	181.017	12.5466	278210	0.000348155
43824	302.066	2.97897	233806	591885	1.34001	0.795045		9905	307.059	3.57452	21283.3	201956	3.24625	2.78352										14284	329.088	8.22353	366489	0.000350323
36109	445.114	8.05907	6982.06	17665.3	1.33919	1.11156		51493	515.231	2.58827	4306.99	40866.9	3.24618	3.03215										15221	659.184	2.97224	4.27743e+06	0.000350485
46864	509.11	9.63784	4404.8	11134	1.33782	0.577197		14891	223.061	3.71061	22914.3	217399	3.24602	4.16722										42353	631.182	13.6457	1.50568e+06	0.000354584
29589	221.082	0.848731	49642.1	125443	1.3374	1.6338		17659	289.07	9.72309	17586.1	166437	3.24247	3.45425										7886	237.004	15.9598	65280.6	0.000355483
22122	467.117	13.0801	41564.2	105029	1.33738	0.659749		14155	463.124	3.53765	101926	963679	3.24103	3.62019										7433	349.07	7.35629	1.60229e+07	0.000359897
28638	597.185	14.1192	14779.7	37341.1	1.33715	0.69255		17323	327.109	3.33798	32084.4	302856	3.23869	3.48348										13945	109.029	15.6819	6.62808e+06	0.000360535
29990	145.029	2.18066	9239.16	23313	1.3353	0.904098		21316	483.117	4.74593	103366	973752	3.23579	2.78461										20544	329.088	13.2539	665057	0.000368663
4453	163.061	12.4371	411677	1038577	1.33502	3.51226		43130	331.083	4.14144	9775.17	92054.8	3.2353	4.17557										14999	549.057	8.93954	81596	0.000371119
17646	338.109	11.5143	12746.7	32125.4	1.33359	2.04567		7395	103.004	12.6023	377736	3.555e+06	3.2344	4.23773										25895	509.131	9.53408	116858	0.000371867
46018	575.179	3.09182	12049.8	30356.4	1.33299	0.795891		51215	561.144	10.9291	1311.58	12285	3.22752	3.79191										19975	167.035	8.66482	831385	0.000373736
39733	175.061	12.9605	155501	391632	1.33257	2.07682		14458	123.045	1.56646	48241.8	450874	3.22437	5.8016										31252	777.211	8.63332	25060.9	0.000374256
20848	450.091	8.04181	24083.7	60637.1	1.33214	1.85435		12593	259.057	12.597	9309.9	86959.4	3.2235	3.76382										39971	567.172	7.77732	11610.8	0.000374577
23023	378.07	9.53823	143322	360779	1.33186	1.89403		20609	379.105	1.99609	11742.6	109671	3.22336	3.05675										22139	553.14	8.13549	47095.5	0.000376301
22588	147.03	11.5212	247108	621044	1.32955	2.88339		14869	225.004	12.5394	17412.7	162283	3.2203	4.82154										35023	329.052	3.75462	63415.1	0.0003802
12869	269.045	1.12045	213723	536939	1.32902	2.78251		15588	553.138	6.45774	2288.57	21306.9	3.21881	3.82441										29596	319.125	12.3778	269239	0.000385774
18019	337.134	9.31577	133581	335280	1.32765	2.0566		9486	347.025	1.32094	402650	3.74157e+06	3.21604	2.39636										24427	951.285	15.2856	781237	0.000392704
9526	227.038	3.65332	188821	473825	1.32734	0.75111		11567	132.067	12.897	32871.9	304912	3.21347	3.40421										50380	483.091	7.59797	17161.6	0.000396722
27718	128.035	17.146	275770	691880	1.32706	3.60716		20431	129.019	2.44725	154775	1.43256e+06	3.21036	2.00308										20859	315.087	0.890702	70874.6	0.000397718
27080	275.054	8.72881	81057.2	203362	1.32704	2.32829		14743	565.048	16.4236	35317.1	326625	3.2092	2.38526										21146	324.072	1.4017	21506.7	0.00039957
6383	364.088	3.63966	40087.4	100554	1.32675	2.42635		30173	475.087	2.13068	949.621	8776.05	3.20815	2.81364										13002	315.072	3.36343	2.45276e+06	0.000401111
6384	364.089	3.68147	40087.4	100554	1.32675	2.42635		1390	239.02	1.13913	150424	1.38515e+06	3.20293	1.66902										14380	493.156	7.12668	363057	0.000404776
7365	475.167	14.8771	272136	682364	1.32622	3.30684		862	221.029	1.30172	6087.41	55898	3.1989	2.83645										57377	629.197	7.10333	122495	0.000409003
47205	564.194	10.9019	2356.73	5901.05	1.32419	0.684034		21484	493.155	7.96732	11850	108704	3.19745	1.91747										26248	386.146	8.45096	92154.8	0.000410488
35415	226.073	4.70627	8623.64	21568	1.32252	0.782813		25981	475.159	9.47829	2636.03	24090.4	3.19202	3.48776										17552	499.105	9.58574	64468.4	0.000411144
36773	316.093	8.77342	3123.06	7807.15	1.32183	0.361036		9544	337.132	3.72607	292084	2.6666e+06	3.19055	3.88881										25320	447.166	0.941258	37318.6	0.000412648
24675	474.161	5.84134	31942.1	79809	1.32109	1.28316		11521	483.115	6.31159	44791.8	408751	3.18991	4.91165										42014	220.025	1.5263	49863.7	0.000418768
5308	361.114	3.05797	366597	914904	1.31942	1.25119		25198	483.115	6.32648	44791.8	408751	3.18991	4.91165										20949	499.103	6.9231	101518	0.000420488
29691	445.114	6.74155	8715.33	21726.3	1.31782	0.725963		3501	142.998	1.29269	1.89023e+06	1.71969e+07	3.18551	3.24276										7537	315.072	7.39421	1.42175e+07	0.000420571
4624	223.046	9.61082	300843	749935	1.31775	3.63217		41186	399.13	2.01593	3424.2	31140.7	3.18496	1.78622										4516	165.019	7.24856	1.47345e+06	0.000421253
1031	203.02	1.1523	136333	339742	1.31731	4.11495		10152	289.069	9.69859	18304.7	166437	3.18469	3.44792										3723	315.072	3.25367	2.4595e+06	0.000421546
23665	294.099	5.5183	48570.9	120904	1.31569	2.05259		20542	331.08	2.57715	26142.7	237242	3.18188	1.9013										15506	421.114	14.734	36210.7	0.000429148
33092	305.067	2.91043	16816.3	41855.4	1.31556	1.63032		4811	132.067	13.9103	617049	5.59609e+06	3.18096	3.30621										30301	481.171	6.49598	8272.3	0.000429365
8491	240.051	8.01949	1.02458e+06	2.54974e+06	1.31532	1.4809		14255	537.11	7.4866	7141.36	64679	3.17903	2.94394										29924	329.088	3.95961	104169	0.000431166
34202	585.162	2.30606	4645.89	11553.4	1.31429	1.15413		19213	423.129	6.77705	5766.17	52206.5	3.17854	2.86499										26220	375.093	9.61311	311385	0.00043249
39772	399.072	2.13592	1807.78	4494.67	1.31399	0.519577		2709	217.031	12.9139	97337.7	879671	3.17589	2.79618										13899	955.259	15.6838	22957835	0.000433181
14186	839.499	3.49303	196020	487205	1.31353	2.37015		9818	299.041	3.29996	36159.3	325110	3.16849	3.02219										13620	415.109	6.03746	17041.1	0.000438024
10747	333.062	15.1897	20583	51067.4	1.31095	4.12938		26374	475.125	6.57561	4485.57	40200.9	3.16386	1.76188										14857	463.125	6.91795	455203	0.000444699
39785	421.078	6.7102	14291.7	35445.6	1.31043	1.42879		12316	166.998	10.6969	32656.3	292520	3.1631	6.96976										10295	178.999	11.4919	41165.3	0.000445076
20047	502.094	15.8771	102830	254937	1.30988	3.45322		44978	490.156	2.30869	1671.06	14934.3	3.15979	2.08895										39894	477.082	6.33064	22249.7	0.000445121
23815	311.098	14.5784	25589.8	63428.3	1.30956	2.26091		40236	615.136	6.88362	1080.83	9649.06	3.15825	3.01707										38513	315.072	8.58301	1.71223e+07	0.000449108
14684	309.119	9.31018	111804	277098	1.30943	1.98637		29624	461.13	6.26411	3816.15	34022.4	3.1563	2.94946										25601	444.115	15.5349	53336.8	0.000452241
28098	475.167	13.515	5198.77	12874.8	1.3083	1.25104		14659	465.124	6.94078	12082.1	107365	3.15159	4.97157										24767	423.161	11.9711	26661.2	0.000452981
8539	147.03	12.3877	557148	1.37914e+06	1.30763	3.69678		17514	579.193	12.803	10490.9	93174.1	3.15079	2.32673										29627	154.062	16.823	96640	0.000454898
7656	229.035	0.894853	71998.6	178094	1.3066	2.23665		30822	525.161	12.842	8617.99	76319.7	3.14663	3.2884										14149	465.067	3.33473	412729	0.000455799
29358	399.348	1.27129	20491.3	50673.8	1.30622	0.7562		17247	179.035	3.22259	55199.9	488678	3.14615	3.0672										26568	467.083	8.12343	22489.4	0.000456773
38405	210.07	10.5476	11444.3	28293.6	1.30585	2.3713		47936	466.173	3.41574	13220.5	117005	3.14572	2.23034										15500	523.183	7.45995	103025	0.000463229
1501	418.132	14.2123	77066.8	190491	1.30554	1.87944		21031	445.135	4.19314	7161.33	63316.8	3.14429	2.58878										39745	301.035	0.913814	326798	0.000467958
13808	313.056	1.46016	12660.9	31276.2	1.30469	2.23912		9874	389.109	7.99566	24452.1	215608	3.14038	4.68749										23327	611.183	12.1008	13279.5	0.000468503
6595	423.094	3.19348	38809	95810.3	1.30379	0.832713		8754	367.063	2.63152	114734	1.00748e+06	3.13438	1.52501										30059	561.163	6.25157	19717.8	0.00047043
13542	337.069	3.17408	71936	177544	1.30339	1.3715		5331	451.09	2.63896	165046	1.44699e+06	3.13211	1.96689										18784	480.096	8.46363	27825.7	0.000473792
44827	417.14	6.97115	17401.6	42940.3	1.30311	2.1867		26360	479.12	5.33973	7577.71	66226.8	3.12758	2.54411										36965	268.083	7.11968	30646.8	0.000475768
7278	487.107	12.5186	261822	645925	1.30278	4.72232		34596	391.125	3.04302	34205.5	298163	3.1238	2.92674										19048	467.083	15.5272	75653.1	0.000478057
1381	461.174	15.0265	20728.1	51135.4	1.30274	1.42479		17820	313.108	2.24242	7420.89	64660.4	3.12322	4.12405										26142	636.179	8.27824	294372	0.000479251
34729	582.19	13.5347	22587.4	55693	1.30198	4.12082		15284	377.124	1.87281	7985.61	69213.2	3.11557	4.19808										14336	290.981	15.2509	208425	0.000480935
37321	436.112	2.15058	25106.4	61847.1	1.30065	3.03745		3404	254.015	2.4613	2.66093e+06	2.3049e+07	3.1147	4.11925										14696	523.13	15.6891	107352	0.000488015
26121	471.348	0.856198	63207	155691	1.30053	2.15861		17523	465.177	8.29453	6160.87	52979.8	3.10424	1.96887										8111	379.087	8.11107	537174	0.000488918
5256	210.041	8.02276	234197	576581	1.2998	1.54956		20908	465.176	8.29545	6160.87	52979.8	3.10424	1.96887										15287	683.224	12.2037	96341.4	0.000493397
11919	266.088	4.95006	298568	734819	1.29933	4.85602		46094	329.124	1.8386	126063	1.08233e+06	3.10193	3.7157										30168	299.02	1.49573	20971.9	0.000501511
28567	133.03	3.67519	11440.6	28107.9	1.29681	1.01139		24403	329.124	1.8388	126063	1.08233e+06	3.10193	3.7157										28118	411.06	9.70643	11479	0.000519665
20046	629.188	1.21319	33914.8	83301.2	1.29642	0.511474		31524	431.119	3.80942	2129.09	18257.4	3.10017	3.12204										33044	152.011	15.2367	111159	0.000525485
8550	143.035	13.3	418114	1.02613e+06	1.29525	3.22013		14940	447.114	12.2509	12602	108054	3.10003	6.33472										711	315.072	0.803562	3.4187e+06	0.000529581
9009	425.076	12.5987	132512	325008	1.29435	0.774157		21898	239.02	3.13334	80610	690866	3.09937	3.451										28784	393.087	2.98415	1.02954e+06	0.000530016
6470	299.077	2.13874	28603.9	70070.2	1.29259	1.16526		13182	270.062	0.843566	33682.7	288670	3.09934	1.38518										35315	427.126	10.5927	8861.32	0.000539493
12473	243.062	11.1321	16963.4	41545.6	1.29227	2.46931		14326	259.025	13.3004	60541.9	518673	3.09882	4.0454										22130	615.171	2.95203	46292.8	0.000541169
3120	135.03	12.9743	6140600	15022574	1.29068	2.97816		14453	315.108	3.91511	17436	149325	3.09831	4.61523										24410	471.033	17.19	868228	0.000546152
2314	387.112	0.964789	11708.4	28630.5	1.29	1.24594		16646	567.16	6.46135	7564.05	64532.6	3.0928	3.91993										2649	215.033	12.9529	2598219	0.000547149
31724	510.126	3.70928	17069	41694.3	1.28847	3.28597		21345	339.066	5.75971	65900.5	561380	3.09062	3.10586										14588	487.101	8.13909	286715	0.000549623
11906	133.051	10.2614	271593	663192	1.28798	2.17481		13064	435.093	7.94288	15617.4	132815	3.08819	5.58729										24798	449.13	11.0672	30004.7	0.000553405
11297	260.078	6.74709	17566.3	42894.4	1.28798	3.38793		9921	469.1	5.31071	24264.1	205771	3.08415	3.81214										13523	451.089	10.5245	91234.5	0.0005554
7274	415.146	14.8745	490956	1.19735e+06	1.28618	3.37741		20614	469.1	5.31282	24264.1	205771	3.08415	3.81214										26459	475.145	5.18419	60059	0.000576199
10945	317.053	1.22099	96061	233799	1.28325	1.65677		26135	617.224	2.90046	38477.1	325918	3.08243	2.44522										10118	362.08	11.0552	77841.4	0.000577647
22230	302.073	9.30162	21657.5	52657.2	1.28177	1.07458		15261	527.107	12.3511	9645.8	81629.6	3.08112	3.24681										28923	557.167	12.2965	15159.3	0.000579572
15945	331.08	7.13051	74788.5	181721	1.28084	2.58956		9720	347.026	8.70915	48464.7	410049	3.08079	3.19446										9584	137.024	3.21632	887643	0.000580323
9422	289.02	10.8456	37294.8	90560.2	1.2799	2.44833		6890	427.125	12.3343	16517.7	139325	3.07637	4.43659										42525	499.104	8.26275	2.24833e+06	0.000580469
34143	453.141	2.97922	18353.2	44558.5	1.27967	1.76553		26193	267.108	6.99295	34323.4	289159	3.0746	3.74891										17679	419.065	2.96523	77733.3	0.000580661
3182	305.07	4.28189	5.42891e+06	1.31722e+07	1.27876	2.65582		30500	393.156	1.67481	6510.53	54721.6	3.07126	4.10917										13874	497.106	8.25948	7.25009e+06	0.000586592
16209	148.033	12.4638	36312.6	88073.6	1.27824	2.90984		12747	368.12	11.5405	328659	2.75499e+06	3.06738	3.20758										3743	315.072	7.94533	1.83068e+07	0.000587999
31901	255.067	3.76789	44737.7	108505	1.2782	2.6472		12845	337.07	5.75751	205834	1.72449e+06	3.06662	3.27029										20522	344.075	2.95446	544112	0.000593524
11454	209.045	3.34588	428080	1.03789e+06	1.2777	2.89416		8385	483.116	3.36047	468665	3.92576e+06	3.06634	3.9878										23251	466.107	2.77153	78691.7	0.000599287
2979	179.056	12.2952	3.39995e+07	82402124	1.27717	5.31441		20000	401.145	4.14546	65663.2	550004	3.06628	2.47871										25413	611.144	5.75446	22997.3	0.000599643
30440	415.161	1.35631	3187.7	7717.43	1.27561	0.350096		17832	896.576	2.34272	31704.1	264988	3.06319	3.58434										14332	527.118	8.00291	622086	0.000607959
19790	834.547	1.1054	72988.9	176568	1.27448	1.8793		9439	483.116	2.43724	456989	3.80419e+06	3.05736	2.20571										14568	123.045	10.7522	162691	0.0006101
5088	193.051	0.865345	204597	494598	1.27347	1.11397		21032	557.167	8.20968	4918.62	40915.3	3.05631	2.47466										14667	154.022	14.2043	249111	0.000613675
1980	387.114	13.8756	15894.3	38383.7	1.27198	3.35577		7228	236.005	2.46521	504218	4.18184e+06	3.05202	3.98928										30057	777.21	8.27929	62030.6	0.000617512
21134	387.114	13.881	15894.3	38383.7	1.27198	3.35577		1064	487.131	2.57318	1.14139e+06	9.45328e+06	3.05002	1.44165										35575	623.197	9.04028	21532.1	0.000617677
57253	286.019	1.15117	34420.1	82983.5	1.26957	2.68276		29534	473.07	11.5945	1968.71	16277.9	3.04759	2.08326										20384	486.162	4.14176	17073	0.000624985
26210	447.151	8.50428	43926	105874	1.2692	3.33052		7769	341.088	12.6173	42970.5	354693	3.04515	4.69345										22134	268	5.67406	49480.2	0.00062643
37535	315.109	9.24364	15133.5	36473.1	1.26909	1.59122		21904	211.025	1.55272	49481.5	408186	3.04427	5.7968										50196	556.168	8.09635	107986	0.000629153
15194	477.118	3.70936	25375.1	61147.2	1.26887	1.97784		42762	511.101	6.59381	1225.68	10042.5	3.03446	2.78482										50788	698.164	12.7563	31116.2	0.000631421
1511	137.034	12.5205	766063	1.84586e+06	1.26876	2.87362		18972	335.054	12.4439	19631.7	160209	3.0287	2.99746										12424	284.04	16.0502	44608.5	0.00063194
20027	93.0345	2.23412	620300	1.49463e+06	1.26875	1.61069		18238	253.093	9.79803	17461.4	142338	3.02708	2.72686										21314	232.971	4.59807	2.06186e+06	0.000642512
863	93.0345	2.23556	620300	1.49463e+06	1.26875	1.61069		58384	467.083	6.25614	20398.3	166177	3.02619	2.63183										22215	539.143	4.25039	30173.9	0.000645517
23257	315.123	3.22221	9322.61	22446.1	1.26766	0.667901		18488	282.06	13.2093	51611.6	420374	3.02591	2.43261										20034	524.126	8.63493	115136	0.00064679
35763	508.145	6.97698	1516.6	3646.39	1.26563	0.352748		6981	403.124	1.91664	19074.3	155079	3.0233	3.59037										12905	137.024	2.10322	7.47993e+06	0.000659393
870	147.045	1.16624	249116	598803	1.26526	2.39288		35101	479.119	6.89069	5692.62	46102.2	3.01767	2.06774										20677	113.036	17.0199	100273	0.000668704
7306	388.11	10.9094	490921	1.17781e+06	1.26254	3.38683		16178	296.099	15.2608	20464.1	165031	3.01157	3.95369										47047	583.204	2.44002	7428.01	0.000671824
6068	337.15	2.03359	51015.6	122210	1.26036	3.29794		40191	421.081	13.3818	27760.1	223657	3.0102	5.98724										23277	445.118	11.0552	25194.4	0.000673723
5750	389.113	10.9082	68071.3	163057	1.26025	3.34691		34548	380.081	13.565	37540.8	301833	3.00722	5.01371										27133	597.183	7.73132	75526.9	0.000678834
12022	299.097	14.2223	62667.5	150065	1.2598	1.91144		9743	429.141	3.47608	75069.7	603528	3.00712	5.97967										20221	315.016	5.90842	102680	0.000679218
35287	558.174	14.8753	9714.55	23227.2	1.25759	3.4323		14410	139.004	2.03737	82643.4	658440	2.99408	5.69323										28002	386.109	14.4116	42564.7	0.00068275
6826	289.02	0.998388	36864.7	87895.7	1.25355	1.00703		9894	179.038	2.96793	140971	1.12044e+06	2.9906	4.14723										17322	224.002	7.4037	663270	0.000686664
1545	315.082	11.6785	14568.8	34719.6	1.25287	2.36881		14507	423.166	1.37016	45972.3	364709	2.98791	2.22923										41540	448.117	8.98556	66725.7	0.000686811
27028	435.129	1.34049	71852.7	171230	1.25282	0.700091		50313	193.035	2.78169	3267.53	25881.1	2.98563	2.32947										15478	405.14	7.16523	100900	0.000696029
37105	497.149	14.8744	23999.4	57002.7	1.24803	2.94585		9772	469.1	9.20368	38385.9	303930	2.98509	2.4321										15142	515.157	3.79482	57835.8	0.00069625
12041	159.03	1.2768	89698.2	212927	1.2472	0.992695		24414	637.184	15.3091	104196	818133	2.97304	1.9753										50299	466.128	11.0364	33984.2	0.000701823
8431	451.09	1.26217	821991	1.95032e+06	1.24652	1.18618		42574	563.142	3.44504	6505.75	51049.1	2.9721	2.85485										51810	473.129	8.35544	14792.4	0.000703142
42004	305.052	4.2735	55804.1	132214	1.24443	1.99204		31020	563.142	3.46832	6505.75	51049.1	2.9721	2.85485										30290	463.146	10.877	35220.3	0.000714333
37061	305.052	4.28539	55804.1	132214	1.24443	1.99204		13493	348.064	5.33469	21032.8	164975	2.97154	5.88631										26191	386.146	7.65365	205143	0.000717521
42719	391.104	2.28529	4515.85	10697.6	1.24422	2.58627		8417	301.02	0.918848	771733	6.04278e+06	2.96904	3.93485										43320	459.167	3.83819	99596.9	0.00071868
395	137.024	2.24552	3.16022e+06	7.47993e+06	1.243	1.48088		14744	211.025	10.7355	35341.7	276614	2.96843	3.92349										45184	301.093	17.196	53312.8	0.000726551
7456	216.051	1.23579	231859	548776	1.24297	2.98494		22989	177.019	0.87199	74777.3	585076	2.96795	1.81283										18639	497.107	7.86378	305513	0.000729381
5360	204.051	1.2082	96801	228942	1.24189	3.58283		30584	379.104	1.89148	9873.45	76857.2	2.96055	1.91462										21971	659.204	13.6055	146413	0.000741646
1338	123.045	1.34348	341179	806329	1.24084	0.694111		17792	433.135	11.0861	6495.07	50458.3	2.95767	3.76197										30877	524.128	5.7784	26326.2	0.000744735
25629	584.171	13.7561	15283.8	36119.2	1.24076	0.508874		6712	298.151	11.0193	22280.2	172652	2.95404	4.12636										840	232.976	4.6221	120324822	0.000747242
40371	219.051	12.2055	62670.5	148088	1.2406	3.64733		46286	501.154	13.9775	3234.42	25011.7	2.95102	2.80439										17816	611.146	10.5265	37498.6	0.000747658
1125	137.018	2.23885	25317.1	59798.9	1.24	1.60513		9430	483.115	3.25226	514971	3.97993e+06	2.95018	4.41255										29641	627.157	9.26772	42058	0.00074859
1021	302.066	3.02733	250627	591885	1.23977	0.770028		9540	483.115	3.28986	514971	3.97993e+06	2.95018	4.41255										44847	541.077	0.870137	63552.9	0.00075512
4635	451.089	3.21772	286924	676849	1.23817	2.05761		14403	345.119	8.85606	83374.5	643581	2.94844	2.49637										47913	331.067	2.64824	30694.6	0.000759413
1657	417.119	2.91303	4150.05	9789.15	1.23806	0.428803		33043	291.072	9.53229	23805.5	183168	2.94381	3.26492										18314	329.088	5.68796	51318.1	0.000761929
20311	553.14	6.19355	9254.44	21824.1	1.23771	1.91962		14029	471.093	7.22647	620854	4.77485e+06	2.94313	4.67258										14290	501.072	6.975	297306	0.000767873
44834	240.015	1.46393	24025.7	56616.7	1.23665	1.75169		27064	484.11	3.74276	6578.35	50565.6	2.94236	2.66438										19988	524.126	8.27099	412587	0.000771605
29869	416.141	11.9015	40351.4	95055.5	1.23615	1.70348		36938	493.135	3.35677	16506.5	126796	2.9414	2.85933										13987	329.051	5.697	6.50277e+06	0.000773656
46981	468.136	11.5111	2954.48	6953.11	1.23475	0.413678		20172	485.094	5.65738	3346.4	25677.2	2.9398	2.31328										35082	539.143	4.45924	10611.6	0.000774885
3844	175.061	9.63097	898201	2.11247e+06	1.23382	2.53347		17825	461.167	6.09594	5351.79	41050.7	2.93931	2.76943										14415	365.065	2.9379	8.7859e+06	0.000786801
41937	439.086	15.4308	4540.49	10676.6	1.23353	1.12732		29267	437.109	4.04461	5713.72	43825.7	2.93927	2.02881										30391	861.283	3.25581	62437	0.000788841
14310	286.057	2.68256	185474	435447	1.23128	2.89648		21430	414.065	12.3332	15273.4	116991	2.9373	2.67699										39789	220.025	5.11446	25147.3	0.000791171
4187	259.028	7.90404	621580	1.45544e+06	1.22744	1.3056		16872	461.109	3.25402	9815.23	74928.7	2.93242	1.31016										965	302.065	6.64919	17716	0.000795731
45392	235.064	9.3285	65791.8	153983	1.2268	1.27374		36963	505.135	6.0422	4987.31	38063.3	2.93207	2.74432										2849	95.0138	16.0121	851061	0.000800254
1445	433.132	15.8584	187853	439025	1.2247	3.41839		17187	453.106	2.1272	295131	2.25122e+06	2.93128	3.94704										14509	493.12	11.5581	170078	0.000803144
9460	453.177	1.97673	244665	571263	1.22335	0.932354		21026	573.161	1.48361	2335.01	17801.5	2.9305	1.37172										27124	515.087	4.58503	38120.2	0.000804398
27269	534.182	9.37998	7199.15	16800.5	1.22261	0.694379		28492	285.109	12.3503	49188.2	374993	2.93048	5.05468										30479	255.051	2.01882	19872	0.000807514
7714	283.103	4.99111	47236.3	110206	1.22223	1.57475		14416	299.097	3.84149	22631.9	172368	2.92906	3.54783										44556	539.139	15.0546	35494.7	0.000809288
26719	319.103	8.66879	13248.5	30904.2	1.22198	1.63971		30275	565.198	13.892	1729.44	13156.5	2.9274	2.90224										17339	197.009	5.67026	380818	0.000809525
27733	841.515	3.46222	160682	374783	1.22185	3.49496		51107	257.065	11.4776	9450.63	71888.1	2.92727	4.74965										32080	635.183	13.4751	13902.9	0.000810267
20813	557.171	14.8744	47179.3	109775	1.21832	3.33036		2678	510.12	13.1778	34843.7	264266	2.92302	4.39013										22806	493.136	8.02166	51037.2	0.00081027
8738	377.089	1.50965	75716.6	175924	1.21627	1.80243		22442	467.085	3.72887	279081	2.11464e+06	2.92166	2.58068										18943	583.167	2.40074	77059.7	0.000816328
11841	301.076	5.71851	364696	845793	1.21361	2.30116		8990	339.072	2.20825	16049.3	121028	2.91476	1.65351										29540	701.175	6.00564	28942.8	0.000823318
35374	389.073	5.86644	29847.3	69190.3	1.21297	2.68299		1713	345.132	1.25466	13084.5	98514.3	2.91247	1.64664										41336	376.105	1.40636	32681.8	0.000824204
16778	93.0345	1.33759	100963	233965	1.21246	0.97898		5590	435.151	5.77928	74229.7	558461	2.91139	3.86134										30032	781.185	7.89891	32904.2	0.000826511
14662	286.057	8.71308	59308.3	137434	1.21244	3.6228		21040	431.155	2.87978	4294.41	32258.9	2.90916	1.55719										10773	247.059	11.2675	19642.4	0.000836374
793	133.014	2.9056	1.69845e+06	3.92503e+06	1.20848	1.77684		12852	453.106	2.13225	299893	2.25122e+06	2.90819	3.95138										14306	583.167	14.7375	450916	0.000840407
37692	365.098	2.59694	12425.8	28683.3	1.20688	1.7847		14462	461.129	14.6067	109155	818578	2.90674	5.1887										7118	234.972	4.6089	5.34289e+06	0.000842795
1570	326.109	11.1348	7283.94	16807.6	1.20632	1.05261		29319	393.062	2.88828	6864.72	51443.1	2.90571	2.05171										29228	197.009	4.5756	95645.8	0.000844149
33756	455.139	12.3296	7628.38	17573	1.20391	1.73894		15052	449.145	8.71526	9181.76	68798.7	2.90554	2.37308										20747	491.141	2.99394	122881	0.000867029
13671	313.057	10.7098	14546	33501.5	1.20361	4.98669		31424	457.135	9.54007	6102.55	45641.2	2.90285	2.17725										35417	629.19	3.78248	25160.1	0.000869877
40085	301.093	9.55095	13591.9	31296.8	1.20327	1.39959		29974	437.123	4.14585	9734.51	72524.5	2.89729	2.1068										7329	125.024	12.9344	1.44446e+06	0.000875756
8167	976.738	2.65225	50443	116128	1.20299	1.59921		29209	301.035	1.22835	34726.7	258509	2.8961	3.96115										33826	429.126	9.62995	18206	0.000880948
43028	549.167	11.5441	60468.6	139066	1.20151	2.59921		33856	380.156	13.5623	64963.2	483315	2.89527	1.89894										50270	545.059	9.64887	42582.2	0.000881135
3908	429.157	1.23524	645162	1.48096e+06	1.1988	2.14631		8797	483.115	8.8695	24847.9	184811	2.89486	2.40573										14476	182.022	8.02104	202143	0.000882456
25756	365.089	2.73289	25716.8	59027.5	1.19868	4.41191		31188	485.147	3.64972	5114.39	38036.3	2.89474	3.18555										30078	315.036	15.7789	160871	0.00088698
28885	447.13	1.37732	12254.1	28092.5	1.19692	0.516964		14080	191.056	9.58837	364288	2.70741e+06	2.89376	3.07065										25145	131.046	16.9902	394913	0.000888378
17384	462.133	14.5887	84479.1	193611	1.1965	3.75773		29784	613.141	13.4036	10438.2	77516.6	2.89264	3.40391										30582	189.04	4.95094	308905	0.00089123
6851	315.101	2.80607	26414.8	60521.5	1.1961	3.07375		14541	493.12	15.6954	35820	265333	2.88897	6.46865										10758	285.062	1.55935	69567.6	0.000897935
12566	235.063	12.5607	19008.9	43513.7	1.19479	2.76146		1097	179.036	2.91449	140829	1.04058e+06	2.88536	2.97018										46763	368.065	2.78347	414004	0.000900584
17173	147.03	12.5368	557148	1.27523e+06	1.19462	3.36514		19749	257.029	10.802	14753.8	108652	2.88055	2.53383										12480	295.103	14.9274	31618.6	0.000908576
33270	258.992	3.0344	152853	349803	1.1944	2.7517		35128	481.099	4.85251	2768.35	20241.3	2.87021	3.93978										22180	583.167	14.4038	48830.3	0.000909763
7827	260.077	13.6045	106987	244804	1.19419	1.37559		9146	461.167	4.14539	33447.8	244489	2.86979	2.79173										21855	495.135	13.6356	386479	0.000921654
26140	529.066	9.85289	55797.8	127670	1.19415	3.06823		13634	225.004	12.4627	17412.7	127123	2.86802	5.86807										31150	777.212	5.62349	26780.6	0.000929156
29588	527.083	1.96539	949.012	2168.69	1.19233	0.204248		18572	447.114	3.08449	95313.1	695513	2.86733	2.96685										14899	501.08	7.91461	83825.3	0.000935407
4340	191.056	9.46943	502288	1.14703e+06	1.19132	0.371072		50624	626.166	14.4199	1863.47	13577.9	2.86519	2.87788										34728	515.177	9.72061	56821.4	0.000948473
33327	302.073	9.4264	40287.2	91976.9	1.19095	3.56801		31146	549.167	15.3085	3707.62	26840.5	2.85585	2.7181										22103	453.104	9.05017	56925.2	0.000951259
12203	302.073	9.46311	40287.2	91976.9	1.19095	3.56801		8518	311.135	3.83511	642372	4.6372e+06	2.85177	1.74611										27795	453.104	9.0697	56925.2	0.000951259
39989	375.13	3.24821	215600	492202	1.19089	2.80461		26666	449.11	5.84769	20689.9	148586	2.8443	1.84811										39777	563.072	8.27021	880115	0.000952649
10684	523.166	10.9264	11753.5	26787.3	1.18846	1.21146		2002	221.03	1.6643	14126	101105	2.83943	2.89581										45456	658.232	14.9796	12071.1	0.000956328
12839	515.173	13.0846	106970	243604	1.18733	1.21233		22200	347.077	1.6096	10582.8	75732.5	2.83919	2.57839										17704	419.064	12.1185	60034.8	0.000960463
4441	266.088	4.91994	278610	633841	1.18587	1.6302		1171	201.049	11.0248	73646.1	526519	2.8378	3.67302										17443	359.114	1.22899	46866.5	0.000960931
17081	345.082	11.9923	6044.45	13738.9	1.18459	1.11591		51517	467.085	4.0716	321277	2.29605e+06	2.83726	2.61972										41177	234.972	4.5818	5291279	0.000966845
54260	405.117	9.2411	19652.6	44599.7	1.18232	1.70096		15328	477.142	8.60187	6756.41	48248.5	2.83615	3.02616										8719	159.03	14.8748	224366	0.000970119
8098	405.118	9.24969	19652.6	44599.7	1.18232	1.70096		22443	467.085	4.07499	321277	2289264	2.83299	2.59747										20451	131.035	2.86104	1.01681e+06	0.000974515
5513	323.079	12.4779	78054.4	177058	1.18167	4.0493		9465	738.51	3.77489	483622	3437538	2.82943	2.22253										14495	209.045	8.26394	195825	0.000984058
6077	165.04	3.08967	63033.7	142840	1.18021	1.6833		8615	453.105	3.31794	97931.7	693499	2.82405	3.4846										14031	631.152	5.74105	1.08039e+07	0.00100157
19253	365.164	1.74706	7091.62	16069.8	1.18017	1.99663		22754	507.134	8.29382	3788.16	26723.2	2.81853	2.47483										25864	329.101	9.1474	157140	0.00101313
25849	273.073	15.2449	78790.5	178450	1.17943	4.06649		20635	201.005	17.2498	50655.2	357108	2.81758	5.0546										22374	683.22	6.91592	14367.7	0.00101343
50339	282.062	3.12489	17396.2	39386.7	1.17894	1.6455		3390	243.015	0.97013	3.3592e+06	2.36542e+07	2.81591	3.40786										15189	448.118	7.97002	98520.3	0.00102045
20354	423.131	4.15376	4575.34	10354.2	1.17827	0.58341		17464	508.147	2.08479	3520.22	24781.5	2.81553	1.33444										20054	182.022	8.17795	191494	0.00102126
34485	307.103	3.65396	24602.1	55647.5	1.17753	1.94996		21787	540.121	10.8378	4251.4	29905.4	2.8144	3.18843										923	128.035	14.9266	386037	0.00102174
9755	417.14	6.44383	54867	124045	1.17685	2.13994		47888	590.195	1.43945	4827.35	33919.3	2.81281	2.2162										29834	546.147	8.27572	56752.6	0.00102314
11670	301.093	2.02702	34384.7	77705.4	1.17625	0.53891		25614	301.069	10.8095	1538.31	10788	2.81	1.88475										20724	329.051	2.18469	96170.5	0.00102384
34735	579.128	1.29325	5504.19	12435.7	1.17589	0.201719		21169	363.085	2.13573	7560.93	52918.6	2.80714	2.25307										518	232.976	4.72429	103090393	0.00102385
30742	189.088	15.1519	63325.4	142931	1.17446	4.18426		8665	453.105	3.58634	70832.2	494086	2.80229	4.61526										13397	367.063	2.90896	2.68738e+06	0.00102777
17181	147.066	3.02405	984701	2.22156e+06	1.17381	0.881479		26201	453.105	3.61969	70832.2	494086	2.80229	4.61526										29291	481.099	9.1377	24844.4	0.00103868
4486	143.035	12.2859	337256	760161	1.17246	4.85717		21365	453.105	3.26539	100444	693499	2.78751	3.48608										14797	447.114	5.90095	331240	0.0010453
8556	419.097	9.09559	446368	1.00575e+06	1.17197	2.30182		29621	449.109	2.09216	4542.01	31287.6	2.78419	1.35936										48023	339.093	15.5736	28225.1	0.00104798
31806	449.115	13.6348	7240.36	16301.8	1.1709	1.42531		17295	461.166	3.85372	10762	74118.5	2.78389	3.3026										37477	557.166	3.77474	103054	0.00105516
10522	158.993	3.53037	45005	101258	1.16987	3.37513		20576	270.026	2.23731	42282.5	290838	2.78208	3.61908										51609	657.188	12.2732	356777	0.00105935
903	116.072	11.0226	7323627	1.64706e+07	1.16926	3.62795		51560	379.071	6.34139	49448.1	338229	2.77401	6.03074										14919	499.104	7.8872	106816	0.00106067
1637	179.035	0.867293	129720	291598	1.16858	1.8505		26130	447.151	7.83847	40284.1	275000	2.77115	2.56451										50372	315.015	6.92685	31386.1	0.00106368
12787	145.055	14.2089	174149	391363	1.16818	2.77793		14401	191.056	10.8711	73701.8	502930	2.77059	4.08046										30862	639.103	9.82603	95081.7	0.001066
9714	179.038	6.54468	98254.8	220760	1.16788	1.76447		51485	447.129	2.33473	8570.59	58442.5	2.76955	1.83419										14579	315.044	5.855	502677	0.00107215
4800	307.066	4.27984	241886	543458	1.16784	2.75565		16363	510.125	2.51447	4727.89	32197.4	2.76768	1.6768										23008	445.114	3.47224	922629	0.00108371
8841	217.035	13.4535	68831.9	154601	1.1674	2.41037		14745	291.072	9.47566	26917.2	183168	2.76657	3.27835										22811	451.109	11.4222	28119	0.00109433
43199	265.035	0.994499	10104	22677	1.1663	1.71468		18068	253.093	9.68547	65326.6	443846	2.76432	5.11505										17616	627.247	1.84554	82149.1	0.00110812
8668	203.02	15.7039	110364	247684	1.16623	4.45447		31004	495.114	8.68814	2777.95	18847.7	2.7623	2.83006										25587	251.056	6.30051	12510.6	0.00111695
9582	297.119	8.75187	634118	1.42275e+06	1.16586	1.05283		18346	419.098	6.58381	12155.3	82346.4	2.76012	1.60198										39541	167.023	12.5747	163551	0.00112992
9668	347.025	3.86419	63205.4	141795	1.16569	1.53868		8864	240.051	1.15581	118405	801170	2.75838	1.8984										40137	499.069	5.1426	85264.4	0.00114496
26373	175.072	12.8616	13897.8	31149.8	1.16437	0.572647		26136	323.098	13.3222	83546.8	563717	2.75431	3.98205										29668	1037.58	5.1014	61943.9	0.0011473
8737	377.089	1.46866	78495.8	175924	1.16426	1.75376		26861	524.126	10.8321	5008.21	33768.1	2.7533	1.89178										30556	393.032	16.9244	82484.7	0.00114928
43853	301.056	2.97608	30019.9	67243.4	1.16348	2.93437		13875	193.035	12.4051	1.55922e+06	1.05075e+07	2.75252	3.17791										2916	351.071	8.69411	42096.7	0.0011583
18597	301.019	1.21406	107973	241831	1.16332	1.46054		14506	299.077	8.62337	20821	140018	2.74951	4.07759										542	297.076	0.825098	125138	0.00116973
15006	345.047	0.878268	44076.1	98639.3	1.16217	2.35934		15360	283.029	2.87893	46014.2	308514	2.74518	3.68103										20691	264.072	2.86427	114832	0.00117553
35264	303.072	1.79605	6717.88	15033.8	1.16214	1.94022		14562	449.13	6.80668	22118.7	147542	2.73778	5.15										20263	627.247	1.53428	67123.8	0.00118008
23082	311.098	10.9876	59482	133050	1.16145	2.5603		20602	403.104	2.29388	19574	130433	2.73629	2.96177										57319	630.126	8.5604	40248.8	0.00118869
4526	313.114	13.3461	306963	686267	1.1607	6.59131		11468	227.056	8.26834	76197.5	507678	2.7361	1.60016										15242	499.104	7.87446	106816	0.00119501
15868	324.084	8.75938	19301.7	43131.7	1.16002	0.623081		21999	313.057	3.36151	22343.9	147901	2.72668	4.35162										14028	395.029	5.00542	1.84823e+06	0.00119541
30457	495.114	9.46232	12773	28528.9	1.15933	0.883603		22637	248.078	13.7166	21131.9	138999	2.71758	3.88534										20331	421.114	7.48392	25044.1	0.00122052
30254	455.116	15.8208	59724.3	133327	1.15858	3.42645		27806	491.141	14.2069	14142.7	92876.3	2.71525	2.69638										24409	525.031	17.0183	746470	0.00122232
34977	225.04	3.07287	38292.4	85380	1.15684	1.33723		14810	337.133	4.21478	31613.6	207359	2.71351	3.92201										30377	497.089	7.56255	21095	0.00122277
1602	128.035	14.22	1.4387e+06	3.2074e+06	1.15664	3.07301		14425	553.208	0.8857	53268.2	349170	2.71258	2.82174										39857	497.086	7.60964	21095	0.00122277
3818	833.544	0.867061	740907	1.65127e+06	1.15621	3.4347		30466	512.162	11.2846	5100.12	33385.1	2.7106	2.89617										24375	234.972	4.70911	4.46221e+06	0.0012235
21510	309.062	12.3509	59557.8	132574	1.15443	1.20155		30291	180.067	3.44163	22849.2	149522	2.71014	1.42004										14699	523.13	5.71293	72082	0.00122579
25715	325.114	12.9283	53771.5	119647	1.15387	2.2565		17193	388.1	13.5887	39600.8	258823	2.70837	3.01119										46369	331.067	9.05679	78178.9	0.00123006
32729	364.087	11.4649	5995.71	13331.3	1.15282	1.65096		20690	425.111	11.3509	18427.1	120388	2.70779	4.00625										36157	504.089	6.1156	33989.6	0.00123122
23076	621.143	12.0618	7089.54	15761.8	1.15267	1.40372		13433	425.111	11.386	18427.1	120388	2.70779	4.00625										1518	131.035	14.2361	488454	0.00123203
11786	175.061	9.49708	764262	1.69836e+06	1.152	0.942426		25420	491.123	13.4503	17600.6	114768	2.70502	1.43273										22582	392.053	2.92594	44458.9	0.00123227
14427	207.032	13.7486	80341.1	178520	1.15188	2.07389		40438	591.152	3.77224	4400.63	28689.8	2.70476	3.21996										14632	169.014	1.22331	257820	0.0012379
32356	297.082	6.49032	11084.9	24602	1.15017	2.85101		26196	298.057	5.59711	25048.7	163272	2.70447	3.14779										13980	118.03	16.0187	356091	0.00124223
6439	312.095	3.08462	126751	280293	1.14493	0.73917		40762	609.168	12.2075	1499.31	9759.15	2.70246	2.24044										17293	195.03	10.2637	351819	0.00124597
22362	365.091	4.87076	11129.7	24591.9	1.14376	0.711894		13157	301.07	2.08891	46022.5	299233	2.70086	3.46877										13865	139.004	16.0032	2.40649e+06	0.00125438
9082	245.078	15.7139	46097.9	101820	1.14324	2.25056		26215	301.07	2.10181	46022.5	299233	2.70086	3.46877										24391	179.056	2.84254	1.3219e+06	0.00125715
2958	135.03	12.5126	79024869	174525132	1.14306	3.87609		9699	238.072	13.1729	11405.6	74109.1	2.69991	1.63475										39826	715.191	4.19438	11762.7	0.00129304
3470	127.051	14.2134	1.90551e+06	4.20305e+06	1.14126	3.80998		51494	238.072	13.192	11405.6	74109.1	2.69991	1.63475										8068	465.104	7.86434	1.98078e+06	0.0012932
9571	175.061	12.923	155501	342648	1.1398	1.26966		3809	295.103	13.5318	1.03039e+06	6.66505e+06	2.69343	4.97255										29320	129.019	2.11704	1.41556e+06	0.00131846
29400	453.084	1.30325	6445.77	14196.3	1.13909	0.349476		16903	511.166	12.5848	44540.9	287831	2.69202	4.05531										39956	528.099	2.49431	30135.7	0.00132599
7744	405.119	1.29774	78532.3	172926	1.1388	1.04145		18620	478.088	1.24988	173358	1.11604e+06	2.68656	2.03928										21491	139.999	2.60788	90095.9	0.00132875
6397	361.114	2.13914	35506.6	78171.4	1.13855	0.970557		12984	368.12	9.52062	26665.3	171535	2.68547	2.72803										14468	527.118	7.75103	308683	0.00132982
12438	325.092	3.47904	28198.9	61993.3	1.13647	2.14642		4174	479.085	1.24877	705401	4.5366e+06	2.68509	2.09411										15546	734.249	6.15813	139164	0.00134217
3154	387.166	9.31108	4.83979e+06	1.06342e+07	1.1357	3.22376		38726	440.141	11.5399	10783.2	69333.6	2.68476	3.11361										14954	657.189	10.6943	16644.1	0.00135009
41763	513.124	14.8868	2823.19	6200.13	1.13497	0.560131		7909	465.105	2.07649	78274.4	502558	2.68268	4.89344										21879	659.208	12.5476	616478	0.00135185
18221	521.203	3.84062	23906.1	52429.2	1.13299	1.08776		43911	519.152	9.19683	10847.6	69582.4	2.68135	2.91317										33945	563.071	7.50244	50701.5	0.00136421
13012	256.046	8.20483	62857.1	137578	1.1301	1.26696		25256	491.12	3.26223	13053.9	83728.2	2.68123	1.40464										24376	585.05	17.1872	3.72706e+06	0.00137245
30793	282.062	2.15541	8353.03	18273.6	1.12939	2.5032		39846	349.034	1.32757	17383.4	111483	2.68105	2.5266										22254	511.124	6.30737	20640.4	0.00137438
29265	843.531	3.4533	112909	246934	1.12896	2.77127		11870	101.024	2.82636	491897	3.1544e+06	2.68094	3.02622										38986	440.142	10.9415	13217.1	0.00138156
16750	180.059	12.5359	352979	771168	1.12746	5.88538		15136	405.177	12.3801	10268.7	65511.5	2.67349	4.02007										47305	523.165	7.13175	21295.5	0.00139721
29816	112.289	1.34227	24314	53106.9	1.12711	0.791551		33968	661.165	15.2208	4960.06	31623	2.67255	2.73991										29153	523.166	7.13355	21295.5	0.00139721
28212	441.14	3.66982	213378	465786	1.12626	2.05031		30138	313.114	9.65532	20330.7	129564	2.67193	2.52977										19195	449.093	9.45084	10751.3	0.00140134
34496	133.029	3.23691	6347.82	13852.4	1.1258	0.498504		21309	223.02	2.76296	883725	5.6203e+06	2.66898	3.85337										50257	714.19	11.4294	12427.8	0.00141133
34910	589.17	9.83474	13062.2	28492.7	1.12519	1.67547		31141	513.101	14.9659	1480.21	9399.32	2.66675	2.6374										33072	549.057	8.83933	78450.5	0.00141305
1477	301.106	1.23936	36223.3	78995.3	1.12485	3.09166		17184	105.019	10.4268	92410.7	586211	2.66529	1.8809										13934	109.029	11.5186	3.01877e+06	0.00144271
10998	277.051	9.24977	44254.8	96450.8	1.12396	2.5202		17405	240.051	3.0783	45311	287383	2.66504	2.35476										14697	297.113	1.29305	152760	0.00144678
8196	405.124	13.9151	32348.4	70450.2	1.12291	1.5772		52106	632.17	13.5352	20993	133088	2.6644	3.62612										29663	963.547	5.7074	104901	0.00145448
33377	273.008	3.92715	16523.9	35982.6	1.12274	1.56977		20465	510.146	10.9246	127613	809005	2.66438	2.38829										28598	430.142	8.72692	11820.9	0.00148155
41437	735.343	1.88505	4372.36	9515.47	1.12186	0.362675		6598	483.133	15.3609	27890.6	176739	2.66377	5.03289										26027	465.105	6.00282	31690	0.00149758
34351	329.103	0.886423	11167.8	24288.8	1.12094	0.383739		1922	377.124	9.8169	5445.3	34405.7	2.65956	1.71042										48605	280.046	5.99357	17167.4	0.00150673
41248	369.14	9.27707	46921.1	102023	1.12059	2.45031		16242	324.073	4.19851	11648.2	73428.7	2.65624	3.88409										15695	419.062	7.86335	111092	0.0015109
8634	379.101	13.3349	183281	398003	1.11873	3.73914		18817	497.094	8.91046	8703.36	54847.6	2.65578	2.65051										34171	301.036	1.92963	15100.8	0.00151352
41371	353.068	8.39904	6360.87	13771.6	1.1144	0.563237		17638	599.199	8.80314	3473.97	21821.5	2.65109	2.32644										20446	493.135	2.99622	1.018e+06	0.00152786
3631	361.114	5.81992	1.11107e+06	2.40541e+06	1.11434	4.23046		988	279.038	2.58426	1.07762e+06	6.72231e+06	2.64111	1.54091										17375	461.13	5.60331	303674	0.00153853
3249	449.145	1.34163	3.64203e+06	7.88473e+06	1.11432	0.631576		26860	401.146	6.08699	3581.88	22291.9	2.63773	2.7442										23985	405.104	10.7102	15901.2	0.00154175
20128	437.145	3.25523	21863.7	47318	1.11385	0.503569		14100	544.188	12.0066	195195	1.21085e+06	2.63303	4.52588										19094	604.152	6.19239	26342.9	0.0015591
323	145.062	14.2125	2.31956e+07	50171403	1.11302	3.42052		26094	374.073	2.86564	47697.9	295716	2.63221	2.88752										10924	199.025	7.19888	283656	0.00155928
37122	428.12	8.30239	11403.5	24640.5	1.11156	0.39294		44266	484.11	3.91519	4277.36	26493.9	2.63087	2.91654										21353	314.682	13.6587	658015	0.00155988
5558	323.135	4.07954	63845	137859	1.11055	3.01508		18089	248.077	14.988	48141.3	297821	2.6291	5.16935										44853	181.072	6.93137	295981	0.00156256
767	389.124	1.34267	593241	1.28003e+06	1.10949	0.612277		31886	419.132	7.77093	1813.61	11168	2.62244	2.05645										24386	631.059	17.199	1.34104e+06	0.00156548
16368	219.066	1.39939	16038	34604.4	1.10946	1.15042		40335	453.047	4.08503	1633.01	10054.2	2.6222	2.34839										441	137.024	3.01964	451920	0.0016057
5287	349.092	13.3775	105314	227043	1.10827	4.55249		25835	273.073	9.60927	40925.1	251673	2.62049	4.99661										50578	315.052	2.55103	21978.6	0.00160718
32305	329.233	2.19803	23390.3	50413.5	1.1079	2.95519		4311	341.109	15.354	462931	2.84414e+06	2.61912	5.27541										30594	545.167	6.9519	26018.4	0.00161321
13336	449.145	2.11711	14297.9	30810.8	1.10763	1.1127		17091	477.138	3.665	8035.66	49269.1	2.6162	2.55046										14392	583.167	14.1122	197436	0.00163427
30765	136.016	2.12342	13227.6	28494.4	1.10713	1.23814		17257	437.11	3.59297	45195.1	276818	2.6147	1.71435										33411	427.16	2.15953	26897.3	0.00163691
51916	535.155	5.76604	2543.81	5478.61	1.10682	0.190914		8862	214.07	13.9071	80145.6	490809	2.61447	3.34476										14566	895.238	10.5289	294645	0.00164223
35294	403.099	6.16247	1169.77	2518.81	1.10651	0.190865		18272	108.022	7.41313	34003.1	207193	2.60724	4.36215										14629	631.152	9.60046	383466	0.00165224
41217	161.045	2.11938	1.30163e+06	2.80253e+06	1.1064	0.563033		10041	419.064	1.80557	20249.4	123066	2.60348	2.59608										14057	429.013	2.7523	576484	0.0016589
1468	153.019	1.38901	3.13546e+06	6.7479e+06	1.10576	2.53192		43459	433.096	8.63379	11222.7	68186	2.60306	1.72986										29477	591.262	0.99546	15510.9	0.0016671
9764	335.135	17.1371	89275	192123	1.10571	2.59341		17110	415.125	3.86529	11988.3	72691.6	2.60016	4.44288										16449	200.068	13.5451	27066.8	0.00166765
42608	437.145	5.2863	11713.3	25202.8	1.10544	0.692659		22862	421.08	3.44203	28062.2	170050	2.59926	3.17427										17758	571.203	7.98011	70867.5	0.0016693
2957	329.233	1.17518	63230759	136044296	1.10538	3.86629		28503	239.02	3.29022	97858.6	591847	2.59645	3.14077										31990	779.197	7.03009	11252	0.0016695
7410	833.544	1.10492	153005	329198	1.10538	2.07997		20340	423.128	7.72879	4491.61	27126	2.59437	2.34289										33383	498.129	4.99599	77590.6	0.00169066
32173	331.104	17.2313	5989.2	12883.2	1.10506	0.865366		4366	175.061	13.6922	520416	3.13718e+06	2.59173	3.79114										34658	459.151	3.03266	39584.8	0.00171241
45135	311.099	6.97351	5131.25	11032.1	1.10432	1.62197		42316	563.175	3.80844	1348.56	8109.17	2.58814	2.53732										20506	435.093	8.7245	524238	0.00172092
20031	459.114	3.33013	90507.8	194420	1.10307	1.53235		30152	583.13	13.2902	8905.96	53531.4	2.58754	4.04317										31128	475.109	5.86611	151123	0.00172386
52538	302.073	9.19641	17768.2	38143.4	1.10213	0.883469		8523	449.075	1.36711	239289	1.43659e+06	2.58583	2.55741										51489	235.062	3.1503	46247.8	0.00173454
1718	483.131	13.7336	50911.9	109264	1.10174	1.47491		14482	421.112	9.47438	22198.8	132934	2.58216	4.77483										17350	599.162	3.2272	1.01055e+06	0.00173712
26484	517.177	13.0338	15043.8	32280.2	1.10148	1.19997		3265	239.092	9.6229	3.30978e+06	1.97965e+07	2.58044	4.69808										41719	510.11	10.7785	95064.9	0.00174432
6737	313.114	7.04908	36127.1	77475.3	1.10065	2.68762		34352	567.151	2.3517	1348.56	8054.69	2.5784	2.13352										21906	461.13	7.86463	488486	0.00174872
3904	147.03	9.61749	1.15002e+06	2.46522e+06	1.10005	2.25325		1623	255.063	2.11718	8585.18	51251.9	2.57769	3.86558										21181	463.125	12.7027	51179.5	0.00175427
15411	486.125	2.64581	16712.5	35816.4	1.09969	1.20073		31561	439.102	6.98476	1559.58	9309.68	2.57757	2.26728										396	153.019	0.855377	877185	0.00177516
9677	429.14	9.85147	134790	288707	1.0989	2.14338		18352	369.08	3.00143	6892.16	41131.5	2.57722	2.2625										34264	199.061	2.99969	67361.1	0.00177532
15611	405.104	11.2099	15704.1	33589.3	1.09686	0.502315		37344	375.129	8.59395	5444.83	32385.8	2.5724	2.38473										25898	430.132	13.5439	189694	0.00177917
25532	418.136	10.6099	12410.8	26501.7	1.09449	1.64572		9638	406.121	13.5708	153621	913696	2.57233	3.27181										54903	660.187	2.71845	665566	0.00178972
28924	441.101	6.16087	16053.4	34259.5	1.09362	0.946941		39779	319.067	2.7488	7747.49	45888.2	2.56632	2.30976										47650	271.082	13.4947	769782	0.00179045
19867	319.066	3.00422	26028.9	55533.1	1.09323	2.35543		958	165.056	1.19327	87475	517504	2.56463	6.4982										27207	503.079	7.92993	28083	0.00179182
40113	311.098	13.3308	17381.6	37078	1.093	3.01469		23448	484.111	3.11995	24876.5	147090	2.56385	1.66605										14372	399.002	3.86792	82952.7	0.00179486
34702	469.135	8.3066	11456.1	24406.2	1.09113	1.10691		29286	549.069	1.96155	2094.87	12381.4	2.56324	1.47072										26344	479.119	7.69848	44448.9	0.00179682
29723	445.15	2.01185	4023.71	8558.13	1.08877	0.658777		5971	239.092	3.07901	104576	615709	2.55769	2.57121										1259	567.147	10.7165	14956.3	0.0018111
30163	237.04	0.906775	23428.2	49815.8	1.08836	1.90338		28481	213.04	3.08009	69511.8	408460	2.55487	1.92339										23422	336.076	5.00061	460325	0.00181403
12641	407.135	1.50307	13388.6	28445.7	1.08721	2.81033		16369	275.057	1.45251	12265.6	71959.6	2.55257	1.84578										19349	336.076	5.05329	460325	0.00181403
5539	335.135	17.1704	90462.7	192123	1.08664	2.6141		28608	397.055	2.85573	13327.4	78081.4	2.55058	2.03115										29288	339.036	1.16225	38307.3	0.00181697
7198	216.051	15.6846	446105	946630	1.08542	3.81326		8641	453.105	1.6813	130577	764958	2.55048	4.02934										11701	189.04	15.2244	69448.4	0.00182497
6408	347.075	11.8322	37167	78860.2	1.08528	3.46341		22497	395.211	3.09393	181332	1.0612e+06	2.54899	3.27836										30381	374.094	13.3716	70175.8	0.00185035
34474	394.136	3.04695	6880.69	14586.1	1.08397	0.295956		17413	595.165	1.28835	14707.7	85940.5	2.54677	1.53815										13158	301.067	12.4202	184070	0.00187047
9655	417.14	8.29992	84826.1	179630	1.08244	2.95236		20864	595.163	1.27172	14707.7	85940.5	2.54677	1.53815										49760	435.131	9.39034	59836.4	0.0018809
33392	259.025	0.901789	12195.3	25766.5	1.07917	0.757352		35002	413.107	2.42062	15997.2	93472.1	2.54672	1.67748										27771	435.13	9.41405	59836.4	0.0018809
29957	261.041	0.906132	14220.1	30026	1.07828	0.965075		22575	245.971	15.8592	55048.1	320286	2.5406	2.94131										14006	431.062	5.65311	8.31595e+06	0.00188946
29251	251.093	0.864411	20546.3	43382.9	1.07825	0.565689		27874	429.16	9.26582	4747.55	27610	2.53994	1.73396										57167	431.062	5.66713	8.31595e+06	0.00188946
14948	327.109	10.7251	41992.6	88597.8	1.07714	4.01426		1650	169.033	1.23814	9892.13	57387	2.53637	3.72737										20497	228.033	9.05874	1.31915e+06	0.00189495
26324	393.195	3.45617	81866.9	172689	1.07682	2.60383		26655	462.129	11.7118	2860.84	16594.3	2.53617	1.93844										31148	500.142	6.49976	26399.9	0.00189606
23948	385.114	3.10315	13090	27608.4	1.07665	1.19014		16234	421.112	9.47463	22999.5	132934	2.53104	4.81909										1065	226.081	13.8642	16817.9	0.0018974
14980	650.221	11.9653	46902.6	98867.6	1.07583	2.21043		11649	419.152	13.9124	20952.1	121045	2.53038	2.88754										29698	561.162	6.52738	19518.7	0.00190759
15424	269.067	8.67172	14485.3	30533.1	1.07578	1.7858		2337	501.158	13.2723	35517.7	204385	2.52468	2.13204										30188	195.03	3.08442	116799	0.0019144
40268	457.091	2.05263	8634.63	18199.3	1.07568	2.13408		12704	527.158	6.25742	16696.5	95998.3	2.52346	2.81411										6420	451.089	8.27589	235516	0.00191959
24912	285.076	3.81508	12164.8	25628.1	1.07501	1.41846		22422	557.168	15.3352	4738.1	27066.7	2.51414	2.33601										50365	437.071	11.5931	100573	0.00193421
4614	376.11	13.3672	191027	402137	1.07391	2.82823		12818	474.182	13.0399	80923.1	462209	2.51392	2.38018										35979	459.167	3.07021	228889	0.00193516
21282	583.167	2.17552	9224.88	19404.1	1.07276	3.79607		14842	448.033	15.202	3751.63	21393.5	2.51159	2.00946										39725	232.976	4.9653	41481913	0.00197529
7413	142.998	0.964793	362412	761782	1.07175	2.77499		31110	345.098	3.7288	13710.3	78174.1	2.51144	3.66026										50504	695.297	3.8863	25831.1	0.00199436
30262	471.135	16.5629	37550.1	78906.2	1.07132	2.32661		15603	976.738	3.20835	296163	1.68622e+06	2.50933	1.53341										20371	445.128	2.38689	145258	0.00200758
3407	327.218	0.88283	1.84085e+06	3.86515e+06	1.07015	2.29472		14646	391.075	2.82613	7622.83	43361.3	2.50801	1.49762										14024	709.13	8.25837	851281	0.00201519
18403	503.162	12.9902	116025	243382	1.06878	1.94929		20837	515.098	12.1961	15185.6	86034.2	2.5022	5.07931										12356	414.997	9.87033	146383	0.00202968
8382	179.056	12.5476	5.40087e+06	11320869	1.06772	5.47196		4515	271.082	3.53901	354071	2.00419e+06	2.5009	6.08448										14700	433.01	9.86796	277199	0.00204332
17182	321.074	3.62311	1.11953e+06	2.34559e+06	1.06706	1.20358		32536	399.13	13.4378	5143.36	29108	2.50063	2.57354										28851	315.099	8.42044	94732.6	0.00204894
26887	378.093	1.56635	7745.76	16150.3	1.06008	1.22174		5142	401.13	15.3516	112368	629334	2.4856	4.61786										29231	395.042	0.821987	18247.6	0.00206259
35522	451.125	8.53496	20503.6	42657.4	1.05692	1.03386		8432	147.066	2.81851	1.57057e+06	8.76581e+06	2.4806	3.44617										20283	554.136	7.72186	22956.1	0.00208015
31548	485.151	13.9187	14693.6	30532.7	1.05516	3.31226		20456	257.103	3.07903	146089	815212	2.48033	2.51935										37819	431.119	8.14467	40125.4	0.00208887
4595	239.056	3.9739	388798	806929	1.05342	2.94425		14424	430.156	13.262	246519	1.37291e+06	2.47746	3.08925										742	165.019	2.92315	416789	0.00211907
37094	505.136	3.22553	6665.13	13799.7	1.04993	0.362196		39070	436.115	5.90006	11767.8	65345.4	2.47324	2.58852										26204	584.171	9.76507	452909	0.00213811
7816	699.497	2.6824	115429	238983	1.0499	0.579934		15459	411.06	7.45707	9780.44	54306.2	2.47315	3.10883										28096	419.098	11.2383	8952.2	0.00215077
3574	75.0085	12.5136	1.61973e+06	3.35075e+06	1.04873	3.32614		11689	371.135	2.01026	13718.1	76078.2	2.4714	3.2189										1282	131.083	16.9163	624016	0.00215737
37028	486.161	1.99457	5511.5	11390	1.04725	0.943022		16161	421.112	9.41127	24004.2	132934	2.46935	4.70112										46229	154.062	15.2568	491365	0.00216238
12102	375.126	13.2792	77463.1	160002	1.04651	3.684		30051	374.094	10.9837	23931.4	132475	2.46874	3.40851										29235	443.192	9.65411	428800	0.00216366
28861	485.076	5.81336	12038.5	24865.5	1.0465	3.19098		6315	563.183	14.9767	37403.4	206790	2.46693	3.51511										40603	569.166	2.7816	46222.7	0.0022424
6164	338.154	17.1627	46709.9	96399.8	1.0453	2.40369		14443	169.014	5.25725	107412	593417	2.46588	5.1245										29416	193.014	0.880388	65066.2	0.00224643
37286	301.071	12.8773	10006.5	20649	1.04514	0.544276		44951	316.067	9.58929	8591.99	47236.3	2.45883	2.5411										15236	551.162	9.73277	43273.9	0.00225066
28558	307.103	3.5018	36015.1	74242.7	1.04365	2.77919		14830	327.108	4.88112	22288	122296	2.45603	3.67476										1045	173.104	16.9107	2.68629e+06	0.00225471
17248	375.13	3.2705	238767	492202	1.04364	2.57435		14379	315.036	1.08595	125504	687526	2.45368	1.3134										33845	747.143	5.67939	366455	0.00225878
36900	513.148	12.3405	14039.3	28933	1.04324	0.650902		55275	301.056	2.73115	9779.11	53525.9	2.45246	2.89414										34726	300.053	2.16303	14720.5	0.00231133
13079	308.099	15.9508	74384.4	153208	1.04242	0.735527		40591	564.166	13.3529	4006.56	21904.7	2.4508	1.87868										1888	329.088	2.70164	119448656	0.00232026
12139	560.181	3.11547	73038.3	150162	1.0398	1.44962		35009	319.066	2.64369	8034.78	43872.4	2.44898	2.45738										5119	272.063	9.53945	282862	0.00232411
18007	560.18	3.14385	73038.3	150162	1.0398	1.44962		6687	423.112	15.3579	22201.6	121099	2.44745	4.42194										19592	272.063	9.54533	282862	0.00232411
5091	190.036	9.16994	149260	306799	1.03946	2.69919		6751	523.187	13.5279	18960.6	103334	2.44624	2.33654										34197	193.014	3.07481	199706	0.00236153
21339	205.035	15.6617	254570	522871	1.03839	2.43818		44880	492.123	7.12098	9196.42	50107.6	2.44589	1.97865										22223	639.179	16.593	53928.1	0.00236231
1222	297.153	1.69816	4.27522e+06	8.78084e+06	1.03836	1.77532		29910	482.095	2.2938	17560.8	95596.5	2.4446	1.65801										18973	365.033	2.16435	37258.2	0.00238462
6459	347.075	12.1375	28979.8	59516.3	1.03824	3.84		25221	296.107	13.4378	118751	645109	2.4416	1.84107										29331	193.014	3.22958	168750	0.00239554
52617	298.093	6.89103	7211.4	14803.2	1.03756	0.893333		46118	581.188	2.03041	2192.35	11897.9	2.44016	1.39178										20185	351.072	8.59751	42096.7	0.00240204
4052	404.104	13.7972	521366	1.0693e+06	1.0363	2.36933		14532	209.047	10.2413	46393.9	251282	2.4373	2.72943										24390	729.06	17.1914	1.21266e+06	0.00240776
21367	149.045	4.05671	222004	455028	1.03537	4.31388		14178	424.074	2.89784	12729.8	68867.3	2.43561	2.58891										4333	153.019	0.853978	877185	0.00244173
4539	431.14	11.9345	374417	767191	1.03494	3.28405		20499	233.078	13.3043	127798	690877	2.43456	2.82723										14039	357.083	9.1029	2.69019e+06	0.00244938
16201	410.13	10.9106	94733.1	194102	1.03488	2.53842		14729	521.15	12.3758	14122.2	76312.4	2.43395	4.168										15113	474.133	5.70729	40123.8	0.00247139
21942	349.093	8.24214	36157.3	74078	1.03476	0.379017		7926	489.142	5.74461	38799.8	209351	2.4318	4.50181										14154	315.012	13.6567	1.61861e+06	0.00248326
26966	373.114	10.2336	5396.69	11052.6	1.03424	3.71841		29276	541.269	5.71922	34823.7	187120	2.42582	3.36996										14920	329.052	3.00993	384511	0.00252066
1509	316.078	11.0101	105594	216122	1.03332	1.75574		21350	414.065	12.6232	79115.4	424352	2.42323	3.16306										29642	583.131	9.18879	32130.7	0.00254069
922	172.04	0.876995	60588.4	123991	1.03312	1.22623		6023	465.178	3.46143	104191	557870	2.42069	3.23432										30222	613.141	10.6544	12467.6	0.00256882
34358	465.161	8.62017	100740	206030	1.03222	2.09707		5127	465.178	3.47435	104191	557870	2.42069	3.23432										24277	197.057	12.4935	64317.4	0.00258066
6980	341.088	2.9899	20916.5	42747.9	1.03121	2.38691		13951	209.067	12.5209	348629	1.86562e+06	2.41989	4.97974										20996	469.112	9.70747	54054	0.0025817
45232	568.167	0.898772	6539.17	13362.6	1.03102	0.341373		8685	379.101	13.5615	116909	623743	2.41557	5.00453										7434	246.992	0.982651	689435	0.00263356
14287	179.056	15.7074	235110	480436	1.03101	3.22536		24425	360.115	11.1221	118431	630309	2.41201	2.68275										34811	177.019	3.09074	45880.4	0.00264442
3311	355.088	16.1138	2.19822e+06	4.48905e+06	1.03007	2.81985		10183	523.182	2.13525	10814.9	57524	2.41114	1.83547										50602	497.133	9.5422	19434.8	0.00264774
9776	311.222	1.38961	33418.3	68230.1	1.02977	1.18936		1729	93.0345	7.24297	651898	3.4623e+06	2.40901	3.44561										30398	167.027	8.24156	22672.5	0.0026585
9586	406.121	13.3349	286734	584213	1.02678	1.92699		24461	125.024	2.66029	78211.8	414955	2.4075	2.06242										44871	448.133	2.32732	15280	0.00266431
34771	331.071	1.1493	14336.6	29208.8	1.0267	2.27675		27941	305.067	1.69687	6325.1	33549.5	2.40713	3.75091										29513	733.222	6.1044	59460.4	0.00268222
15853	146.059	14.2101	180146	366806	1.02585	3.34791		17441	437.11	5.87469	26590	140861	2.40531	3.00748										18576	451.088	10.8209	112128	0.00273369
31040	319.047	15.3074	13667.9	27820.3	1.02534	2.25128		48263	437.11	5.88073	26590	140861	2.40531	3.00748										8278	243.062	15.2779	64874	0.00278104
29404	264.051	1.3077	100442	204371	1.02483	0.765113		35177	433.135	8.35988	3508.47	18586	2.4053	2.15185										50142	556.164	15.325	140971	0.00278213
50246	383.08	2.10954	8781.22	17866.5	1.02477	2.5792		12526	382.135	11.1702	18525.3	97873	2.40141	4.16216										20604	108.022	8.98989	322877	0.00280569
29934	560.18	3.15853	60990	124070	1.02451	1.13746		29786	561.162	6.86643	2726.91	14402.1	2.40094	2.44609										14357	151.004	9.5861	500690	0.00282662
26073	175.061	2.85764	4.42068e+06	8.98504e+06	1.02326	1.49697		44903	561.163	6.87797	2726.91	14402.1	2.40094	2.44609										22092	530.037	10.5404	61707.6	0.00283523
3349	163.061	4.95404	1.55715e+06	3.15796e+06	1.02009	2.36787		14375	376.052	15.7999	72595.7	383190	2.4001	6.01391										43548	342.107	1.76491	21959.9	0.00284686
17524	381.084	3.04282	11205.7	22692	1.01795	0.709111		43093	569.203	1.35345	30383.5	160341	2.39978	3.62953										26687	413.142	10.4055	7621.81	0.00285651
31160	147.045	10.006	26243.4	53123.9	1.01741	2.79437		44826	123.045	3.04169	127269	671394	2.39928	2.79134										29321	224.093	2.11455	101727	0.00285908
16547	417.144	11.903	8690.53	17571.8	1.01575	2.16109		4701	307.059	3.10404	270740	1.428e+06	2.39902	2.38038										25994	329.103	1.27685	24881	0.00286978
36946	267.081	2.88479	14937.2	30194.1	1.01536	0.446096		17779	433.135	5.02741	3708.44	19530.1	2.39682	3.20433										17727	483.151	4.01606	43210	0.00289174
5541	343.103	11.5788	95096	192175	1.01496	2.9085		37937	334.066	15.1373	2194.71	11558.2	2.39682	1.54493										15045	345.082	2.7748	213234	0.00294875
3405	283.103	6.33721	1.66485e+06	3.36426e+06	1.0149	2.67695		31742	429.119	3.8465	3252	17102.1	2.39477	2.59089										36942	395.077	2.80781	33635.9	0.00295325
4955	239.059	12.9228	237676	479618	1.01289	2.68254		24723	285.076	1.20069	12262.9	64484.5	2.39465	2.69045										29647	347.216	16.9085	14120.8	0.0029756
3494	223.082	6.33496	1.39861e+06	2.82104e+06	1.01224	2.51285		19977	407.083	2.13081	133040	694171	2.38343	1.40484										44642	425.109	4.24211	19585.6	0.00299323
35124	327.072	3.24034	13299	26818.4	1.0119	1.47726		14576	408.114	9.03866	25615.6	133428	2.38096	3.08296										1498	367.046	1.23315	21676.2	0.00305536
31058	391.18	1.53905	17736	35764.3	1.01184	1.53808		37310	238.082	5.08186	8400.75	43753.5	2.38081	3.09674										40055	465.142	6.40339	11172.4	0.0030557
24975	205.035	2.11205	88234.6	177907	1.01171	2.69864		15650	586.164	12.4477	14089.8	73366.2	2.38047	3.58688										25551	467.083	8.90045	24637.8	0.00315113
4980	199.025	0.937578	192452	387582	1.01	1.13731		30050	381.159	7.57619	30076.7	156602	2.38038	3.41827										403	137.024	1.1305	9.8349e+06	0.00318427
29565	627.209	1.27525	8953.9	18012.3	1.00839	0.357181		32127	400.131	13.2921	11051.7	57392.7	2.3766	1.67853										31091	497.167	4.36955	12919.7	0.00319675
23035	367.105	12.9998	66979.7	134718	1.00815	0.85784		8845	391.105	3.48647	38595.3	199591	2.37055	3.1525										29729	455.119	3.19919	46985.8	0.00321786
5559	367.105	13.0085	66979.7	134718	1.00815	0.85784		35688	447.166	1.39117	12043.2	62266.3	2.37023	2.93591										15677	302.073	12.805	61962.4	0.00322104
45010	337.15	17.1607	261356	525601	1.00795	2.49652		15255	375.128	11.8711	10757.1	55576	2.36917	4.79804										30531	302.073	12.8192	61962.4	0.00322104
41184	454.14	3.00266	47560.8	95620.3	1.00755	3.03804		872	283.068	9.57562	113445	584742	2.36581	4.06429										31467	497.133	9.67126	17748.6	0.00332303
12786	421.114	2.04639	251966	506425	1.00712	0.727964		3103	239.077	12.9339	1.07655e+07	55287721	2.36055	3.5381										30945	583.167	7.84077	21099	0.0033501
34929	471.15	3.63577	4373.27	8788.9	1.00697	0.241503		938	563.183	15.3056	653484	3.35011e+06	2.35799	2.90907										1345	128.035	13.0319	391898	0.00339018
5593	303.108	9.04622	66580.4	133804	1.00695	1.70262		14637	243.015	2.15949	52671.4	269337	2.35432	3.21515										43899	462.112	7.7656	35210.3	0.00342511
1000	363.053	1.21109	17362	34864.8	1.00583	1.88341		17696	345.083	5.83941	9713.56	49640.6	2.35345	2.72236										51826	316.047	5.85079	64473.6	0.00345394
34147	493.099	5.98647	32271.1	64791.3	1.00556	0.402126		4682	244.067	4.84956	100868	515253	2.35281	3.78339										20196	369.06	1.24996	69003.2	0.00349364
1061	515.162	13.3511	1.9465e+06	3.9054e+06	1.00459	1.92652		20631	367.105	3.48815	38275.3	195500	2.35268	1.50706										34768	453.139	2.01237	14694.3	0.0034998
3897	295.103	13.4175	908007	1.82072e+06	1.00373	1.44548		21311	207.012	3.00584	759267	3.87515e+06	2.35157	1.73873										21009	275.054	12.8052	43201.6	0.00351862
24448	487.107	12.5408	264416	530124	1.00352	2.26539		21356	394.062	17.0355	92437.3	471760	2.35151	3.59759										34452	151.04	3.11388	129403	0.00352438
7759	475.167	11.9363	38484.7	77146.1	1.00331	4.05076		24761	637.184	14.5612	8351.09	42619	2.35146	3.12281										29556	235.061	0.867133	68767.8	0.00353346
3068	209.067	13.2626	9416095	1.8872e+07	1.00305	2.64818		17423	313.073	3.55557	35605.2	181237	2.34772	3.67445										14573	329.052	2.69841	357094	0.00353973
9498	365.164	3.11862	386070	772773	1.00118	2.10755		10194	279.039	1.77018	9792.94	49841.5	2.34753	2.54668										33558	233.979	4.64979	8.44047e+06	0.00355317
7794	277.129	17.1391	87049.8	174082	0.999854	2.36018		19279	738.509	4.10404	606551	3.0837e+06	2.34596	2.06894										17256	461.109	7.58437	220278	0.00359886
5601	277.129	17.1539	87049.8	174082	0.999854	2.36018		4841	479.085	1.02111	227396	1.15606e+06	2.34593	1.72177										17400	619.144	9.12544	135939	0.00362237
4693	287.05	14.2116	139035	277700	0.998083	1.56481		28524	211.072	10.6182	4172.49	21198.2	2.34496	3.03937										14634	659.184	2.69952	2.22577e+06	0.00363909
34241	287.05	14.2116	139035	277700	0.998083	1.56481		12917	451.09	2.94016	285988	1.45134e+06	2.34336	2.13547										29821	657.132	7.47015	361745	0.00365531
30475	306.078	1.2742	9865.79	19703.6	0.99795	0.508008		17801	465.103	10.6993	3716.26	18832.3	2.34129	2.10718										20601	467.083	5.7977	439467	0.00367452
29758	374.094	11.8374	123142	245864	0.997539	2.67182		1363	588.178	15.3076	5665.29	28666.2	2.33913	2.35411										30706	597.138	1.51543	12431.5	0.00367484
29757	374.094	11.8473	123142	245864	0.997539	2.67182		44838	841.514	3.0151	11685.5	58998.7	2.33596	2.57276										29961	133.029	2.54335	13890.3	0.00368994
13128	477.161	6.44535	37399.3	74629.5	0.996734	2.33431		34305	245.043	10.5321	55447.8	277917	2.32545	1.97539										10385	241.046	13.6797	305456	0.00379059
34619	515.177	4.18675	4530.96	9041.35	0.996722	0.433032		6736	333.096	11.1742	34897.6	174530	2.32228	3.28395										41041	619.129	6.79821	8072.98	0.00380732
26118	516.165	13.3489	409406	816904	0.996634	1.84876		9459	179.056	3.07174	1.97232e+06	9.84683e+06	2.31977	2.30016										24623	401.13	17.0956	104386	0.00385099
33299	513.055	1.71201	64606.9	128843	0.995858	1.04111		13190	974.723	3.20684	162369	809962	2.31858	1.44276										15224	713.104	7.91111	50054.9	0.003862
15150	361.114	3.93729	16045.5	31928.3	0.992665	1.93407		921	503.162	15.3063	901955	4.49648e+06	2.31767	2.52364										915	473.162	14.2276	70928.2	0.00388133
25874	145.014	12.6112	50875.1	101103	0.990794	4.50015		14300	173.045	8.47045	62673.1	312202	2.31656	4.3987										15040	357.083	13.2224	107277	0.00388158
4764	211.134	1.11078	225070	447236	0.990662	2.5519		25354	397.058	2.12523	4227.81	21047.4	2.31566	2.6735										29289	220.025	1.2509	108434	0.00394348
4205	401.13	11.9686	563463	1.11875e+06	0.989499	4.94131		14915	495.116	5.7439	13018.2	64777	2.31496	4.28678										27890	515.087	8.81139	30357.1	0.00395292
29836	391.067	1.29353	13300.7	26401.1	0.989091	2.44266		34249	355.14	1.80427	51264	254921	2.31403	3.03749										34303	305.088	3.05805	27270.6	0.00402143
20966	223.072	3.5545	44054.8	87302.3	0.98672	4.13013		14764	465.125	12.3275	23463.2	116159	2.30763	2.13124										18821	351.072	1.42573	51172.2	0.00402356
11923	303.036	0.975799	258763	511963	0.984408	0.89361		30477	383.135	9.26892	6266.23	30922.8	2.303	1.74603										14885	341.088	5.74574	76940.5	0.00407679
5053	427.126	6.53067	124411	245601	0.981206	1.53921		28164	491.115	11.3119	3614.11	17830.5	2.30264	3.10903										18556	285.044	8.81223	165771	0.00407929
10090	974.722	2.64236	37543.8	74055.8	0.980039	2.69846		3008	179.056	12.9341	28022416	138220632	2.30232	3.40536										35441	621.189	15.3084	26169.2	0.00408073
35686	211.027	13.7155	101223	199527	0.979048	3.08966		21736	665.215	15.4388	8326.72	41054.3	2.30171	4.58562										15532	779.181	15.6757	21766.8	0.00412318
13337	135.021	12.5263	329932	650156	0.978616	2.09862		18920	507.154	12.3773	18490.3	90847.8	2.29668	3.11557										18985	314.064	2.71199	117370	0.00414057
9592	337.15	17.1499	266899	525601	0.977675	2.44618		6108	245.043	10.6068	67907.6	333623	2.29657	5.48239										25380	491.12	7.9979	48454	0.00416605
19145	378.093	1.53601	13416.3	26414.8	0.977355	1.48887		29406	277.035	0.923955	22505.1	110520	2.29598	1.53937										29675	627.157	13.3028	58849.3	0.00417322
2093	213.052	15.8362	75756.4	148540	0.971408	2.64436		17001	237.077	3.65349	18255.9	89533.6	2.29406	1.83772										990	152.011	1.50957	1.73245e+06	0.004174
1389	310.151	9.38443	8.33619e+06	16343087	0.97122	1.69185		26317	237.077	3.67048	18255.9	89533.6	2.29406	1.83772										12819	89.0243	11.6457	729389	0.00420112
1052	311.169	1.57547	8.88502e+06	1.73926e+07	0.969026	2.00424		15651	316.099	7.10193	7249.62	35547.8	2.29378	5.94725										18879	469.112	9.6408	58890.2	0.00421422
34523	451.161	1.91016	18327.3	35865.9	0.968617	1.46696		952	88.0403	13.2789	5.29285e+06	25911038	2.29145	3.5437										46077	145.014	13.7228	124083	0.00421477
8699	144.067	13.5876	155490	304266	0.968511	1.87396		8682	119.035	3.06928	431396	2.10424e+06	2.28622	2.24991										14016	315.016	13.1418	1.84017e+06	0.00430604
8252	388.11	11.357	24640.8	48212.6	0.968363	3.04154		17329	437.11	2.13375	52503.8	256078	2.28609	3.65613										15701	491.141	10.3572	64064.3	0.00434092
15762	441.104	6.41568	11364.7	22212.2	0.966792	1.39602		909	131.035	12.6318	360068	1755575	2.2856	4.04624										20549	414.104	2.69733	342089	0.00448761
3252	207.051	11.6946	4.43592e+06	8.66955e+06	0.966723	2.85459		4306	286.101	3.1107	1.70527e+06	8.30143e+06	2.28336	2.34834										30542	453.103	10.6643	28122.4	0.00449323
4752	172.062	11.0297	199030	388836	0.966176	2.07209		19974	479.085	1.25903	705401	3.43059e+06	2.28194	1.61935										41395	453.102	10.7802	28122.4	0.00449323
2964	327.218	1.18982	46278425	90331024	0.964882	3.31747		6411	260.04	12.6737	35013.4	170021	2.27973	2.982										10914	145.051	4.95342	276388	0.00452961
12814	181.063	4.94873	450806	878582	0.96267	3.94168		21955	285.025	2.13285	46199.2	224157	2.27857	1.69939										14502	329.052	9.59897	513180	0.00454104
6287	429.161	11.9572	31411.4	61185.4	0.961898	3.87004		5520	330.047	1.87465	93988.9	455445	2.27671	5.25805										34715	421.114	3.94323	358518	0.0045664
17743	341.134	10.9513	15181	29562.5	0.961496	2.36186		29020	292.068	13.1846	21665.3	104782	2.27393	3.16788										15318	734.252	5.72595	521801	0.00469671
23359	237.061	13.7338	1.04171e+07	2.02852e+07	0.96148	4.08377		51620	233.045	4.79765	30613.6	147969	2.27305	2.12343										28728	259.025	1.21552	36012.2	0.00472124
45247	412.066	2.7298	2459.17	4783.78	0.959982	0.181344		5199	179.065	12.9304	210106	1.01534e+06	2.27278	2.39902										14777	272.062	6.50228	153060	0.00475621
6599	423.091	11.9676	42860.8	83233.4	0.957504	1.83022		20333	373.079	6.03576	5500.32	26525.7	2.2698	3.1325										33676	299.116	9.61288	406396	0.00488648
3847	757.21	1.17493	695499	1.35054e+06	0.957419	2.44322		43045	346.039	1.25418	26367.8	127072	2.2688	1.38731										16877	271.062	0.84624	154094	0.00493326
30038	561.162	2.14491	7822.22	15187.7	0.957256	0.70022		21872	263.077	1.86097	66898.7	322369	2.26866	3.22289										23129	445.114	4.57708	90617.4	0.00495978
38604	372.078	6.08773	6245.13	12123.7	0.957023	0.687302		8387	191.02	9.47496	2.9767e+06	1.43178e+07	2.26602	1.36221										29491	451.051	8.81616	53277.8	0.00501525
4222	377.086	13.7981	504942	980013	0.956685	4.60883		47749	339.093	15.8049	6200.41	29818.1	2.26576	3.33632										29431	481.099	5.17211	52189.3	0.00503734
37160	423.111	2.15231	5560.46	10787.9	0.956143	0.759607		10476	313.057	13.6153	21115.1	101386	2.26352	2.35106										14801	581.143	2.67836	245453	0.0050581
6554	343.125	4.85889	32905.7	63818.6	0.955638	1.34074		8929	423.095	3.55258	7338.13	35205.5	2.26232	2.094										49312	328.118	1.80205	26309.3	0.00509779
43680	424.095	11.9752	9840.98	19066.8	0.954189	2.12657		21152	463.089	4.09727	4527.84	21620.1	2.25547	2.25747										391	201.025	8.95031	888389	0.00510899
25926	331.1	9.14556	30907.1	59824.3	0.952794	1.59812		30524	567.173	5.91658	4583.33	21843.2	2.25272	2.69871										3753	153.019	9.35106	1.49404e+06	0.00513869
24164	465.14	1.91568	63530.7	122943	0.95246	0.446805		28564	451.124	8.23572	22314	106287	2.25194	1.80965										38375	510.146	11.7203	15384.9	0.00515026
47947	361.091	10.9106	111436	215551	0.951814	3.40845		23894	305.063	10.8126	1843.04	8776.43	2.25155	1.80348										14242	365.064	2.707	4.54057e+06	0.00516607
49507	298.093	7.09447	8387.24	16212.3	0.950821	0.972522		9300	315.045	12.0407	37662.9	179253	2.25078	2.97735										21835	315.019	13.652	3.3887e+06	0.00520125
7207	181.063	4.99919	632030	1.22089e+06	0.949868	1.06983		6036	231.015	10.7949	43145.7	204980	2.2482	3.45742										19574	113.024	12.7444	493243	0.00526406
31033	445.148	6.34583	20641	39862.9	0.949531	2.50035		18888	437.109	5.36724	15498.7	73513.6	2.24586	2.06888										24395	727.062	17.2036	1.02892e+06	0.00537842
45781	529.158	15.3065	1302.18	2514.69	0.949457	0.165281		5580	362.073	6.30464	75657.3	358309	2.24365	1.99426										21933	477.161	2.76099	173815	0.00541737
15898	296.098	9.22758	193219	373026	0.949034	0.890649		16537	209.066	10.4845	115723	548014	2.24354	1.91748										16881	461.11	8.25352	96033.8	0.00542819
55555	533.134	13.3253	19981.7	38529.4	0.947282	0.860256		2639	510.12	13.2117	34843.7	164999	2.24348	2.8468										34553	143.035	12.6596	280198	0.00553207
45328	666.211	14.8753	9903.4	19077.5	0.945876	2.11687		29867	439.089	5.86914	75618.8	355999	2.23505	5.3514										50347	561.163	1.31596	35050.8	0.00553573
9372	483.11	12.3747	28664	55213.6	0.945783	2.17265		23201	621.136	15.2759	4716.08	22196.8	2.23469	2.91747										26877	375.093	6.61582	13818.3	0.00561211
36400	294.08	11.0286	3789.01	7297.33	0.945548	0.388678		10226	361.116	11.1766	17725.8	83328.3	2.23295	2.89335										34980	485.165	1.99486	13302.6	0.00563539
4299	343.125	13.3368	361064	694826	0.944396	3.34924		34990	343.082	2.01404	1842.1	8648.52	2.2311	2.34005										9857	417.14	8.73796	58703.7	0.0058183
29791	316.088	11.1136	19620.4	37756.7	0.94438	2.28906		4196	199.025	8.14887	661081	3.10296e+06	2.23074	1.6231										18694	315.046	5.74779	686855	0.00586941
46293	450.151	1.00678	27070.1	52026.5	0.942545	0.260446		6896	389.109	8.29197	26159.9	122488	2.2272	3.65684										17528	167.027	10.7917	124996	0.00604012
23401	441.117	8.63581	92776	178189	0.941583	1.75639		30105	495.114	6.19413	2480.28	11596.3	2.22509	2.53209										17535	577.137	8.25134	28927.2	0.00605886
5316	441.117	8.63946	92776	178189	0.941583	1.75639		8418	463.09	1.23264	411149	1.9197e+06	2.22315	4.31633										54251	372.095	6.35716	14260.2	0.00608638
34206	447.093	3.32042	22958.9	44045.9	0.939954	2.54505		24719	637.184	14.8812	10524.7	49104.2	2.22207	4.11753										34642	303.051	2.10481	14759.4	0.00627169
12988	333.077	8.52393	41140.2	78839.9	0.938379	2.59852		5347	403.125	6.16177	105902	493802	2.2212	1.84099										15098	498.103	9.67846	99013	0.00627757
5773	271.065	8.08594	97165.6	186148	0.937932	1.34755		7134	411.091	12.5973	436148	2.03318e+06	2.22085	5.55051										20855	315.016	15.7512	148943	0.00631168
29341	735.382	6.76802	36720.5	70335.3	0.937665	3.14281		27720	451.09	2.96736	311352	1.45134e+06	2.22077	2.12493										6740	132.067	14.6171	62791.7	0.00635884
50377	495.13	7.06462	7021.35	13441.5	0.936869	0.957536		12875	245.067	1.89848	145109	676048	2.21999	3.39943										22088	345.098	0.842183	65233.2	0.00638764
23037	409.151	1.2652	52935.1	101286	0.936138	0.441968		22046	477.161	5.79549	12567.1	58484.7	2.2184	3.1695										29434	443.156	6.35494	22105.2	0.00649211
50340	447.108	6.33457	11279.2	21563.6	0.934936	2.22436		6597	483.128	10.9225	46660	216988	2.21736	3.12948										14961	327.109	8.73506	189907	0.0065249
5318	139.04	1.2287	152040	290616	0.934657	0.346087		9581	736.494	3.74794	169840	789440	2.21665	1.89388										50236	430.099	15.6295	103692	0.00652946
27652	391.101	10.9208	7667.06	14651.2	0.934269	2.69567		26170	267.108	8.36317	90901.3	420622	2.21015	2.81772										7384	315.1	13.1356	6.53863e+06	0.00653155
58275	408.091	2.40612	26259.7	50175.8	0.934141	0.895837		3524	161.045	12.941	1.92035e+06	8.88149e+06	2.20943	3.54776										24622	407.079	1.37104	81655.1	0.0066219
4641	195.03	1.18454	292283	558391	0.933907	2.81931		3642	167.035	7.38809	967303	4.47087e+06	2.20852	4.59056										26390	533.17	9.11846	51458.1	0.00662191
12809	571.182	2.15714	91871.9	175314	0.932246	0.83583		27896	353.085	4.0062	8704.93	40132.9	2.20488	2.52509										17447	357.083	9.66771	466129	0.00679975
1147	302.099	6.59713	23546	44923.6	0.931994	3.69247		22268	435.094	2.64459	8690.92	40036.4	2.20373	3.9203										44907	490.156	1.92443	14073.1	0.006802
30042	561.162	2.16766	7961.4	15187.7	0.931812	0.686867		7439	230.067	12.0317	956174	4.3907e+06	2.1991	3.94331										26077	131.046	14.9795	368100	0.00689703
12808	477.161	8.31021	279877	533840	0.931618	4.8596		25155	409.079	9.59533	56542.5	259409	2.19782	4.12606										14550	465.104	6.4019	365818	0.00690784
7875	333.099	3.52782	27063.1	51590.9	0.93079	1.52115		33265	245.067	1.91683	147411	676048	2.19728	3.40543										14953	553.141	10.5413	141500	0.00691291
3319	174.077	9.90376	2.72283e+06	5187581	0.929954	3.02395		17395	287.056	1.18245	150070	687581	2.1959	1.46734										20947	450.094	9.46381	31724.4	0.00693205
47877	296.098	9.28739	234767	447102	0.929375	2.65458		45619	391.118	6.73249	2015.5	9202.17	2.19084	2.34371										29590	487.182	1.89626	47742	0.00703226
6742	336.13	9.87017	28334.2	53930.1	0.928545	0.757823		9522	113.024	3.05539	627264	2.8632e+06	2.19048	2.87108										31293	362.029	8.4358	42608.5	0.00705653
15807	192.059	12.9882	4393042	8.35808e+06	0.927951	0.216148		17386	173.045	8.28007	59398.6	270847	2.18898	3.35514										34454	371.098	2.14338	22847.5	0.00708872
34672	279.046	12.6648	8524.88	16209.4	0.927078	0.243687		35847	211.025	10.6267	35803.9	162741	2.18439	1.48526										17460	501.08	7.41414	282498	0.00714345
10884	131.071	2.35135	165818	314697	0.924364	1.932		20476	557.187	3.11578	141468	642205	2.18256	2.34923										18624	128.035	13.6154	282068	0.00717208
34365	311.067	1.50797	11060.7	20960	0.922195	2.12212		8604	453.106	1.45041	145338	659335	2.1816	3.03479										17636	421.114	11.1037	16879.7	0.00722685
29848	379.104	3.96639	12437.3	23565.4	0.921995	1.51879		8710	449.074	4.08869	65864.1	298771	2.18148	2.34182										24853	955.259	12.1668	41359.1	0.00727221
951	301.104	1.54764	73384.5	138988	0.921418	2.05655		33067	299.041	3.83416	14396.4	65278.3	2.1809	3.08268										29776	449.073	4.99162	87051.5	0.00727605
29350	513.146	15.0922	105877	200038	0.917884	2.51099		1373	199.07	13.276	118028	535143	2.18079	4.32217										18476	313.093	9.35374	952642	0.0073195
38608	486.183	13.3979	35138.6	66372.1	0.917522	1.31807		20562	173.009	12.3068	92537.5	419271	2.17977	4.66382										30107	220.025	2.06747	31994.6	0.00733676
34638	515.177	9.21007	12061.2	22758.4	0.916021	0.693327		54244	485.124	10.9203	14458.6	65471.6	2.17894	3.7643										18780	239.057	7.10596	68956.5	0.00749691
30432	485.151	13.2706	100020	188672	0.915594	0.714562		34610	477.104	3.12706	9651.14	43670.1	2.17787	1.62444										28132	439.125	10.4138	13438.3	0.0075272
47517	293.099	16.8898	6342.2	11941.5	0.91293	0.67084		34586	477.104	3.14406	9651.14	43670.1	2.17787	1.62444										20444	167.035	9.06003	2.25503e+06	0.00767613
8969	238.093	17.1373	41447.5	77939.3	0.911066	0.9091		44583	564.187	14.9824	11236.1	50664.8	2.17284	3.53362										7346	349.077	8.12152	11685493	0.00768059
10681	435.151	7.94271	18395.5	34564.4	0.909939	1.8059		23784	241.072	1.81532	19102.4	86049.5	2.17141	1.3118										26496	323.098	10.9301	45890.6	0.00768513
4342	283.082	2.13397	444218	833513	0.907938	0.689802		1145	113.036	14.2049	1.05029e+06	4.73052e+06	2.17122	2.8604										8873	451.088	8.83487	8.52266e+06	0.00773984
20539	297.119	9.59014	175273	328849	0.907825	0.648656		1056	566.158	15.3079	39424.7	177518	2.17079	2.06867										31002	445.113	2.67269	46154.6	0.00788685
31123	447.093	2.74606	1713.49	3211.33	0.906236	0.158019		35843	282.098	7.49968	12197.1	54914.5	2.17065	2.6447										23142	311.098	6.08984	102542	0.00790598
35485	555.209	2.80899	34696.3	65017.8	0.906055	2.87875		13953	973.569	5.72978	118560	532697	2.1677	1.70251										50530	523.13	11.5426	67603	0.00791751
21308	175.061	2.62733	7.86726e+06	1.47299e+07	0.904814	0.852861		20869	453.105	2.90356	74129.5	332686	2.16604	3.19946										30504	633.159	9.44815	27139.8	0.0079229
5054	297.115	13.3232	110521	206900	0.904607	3.82565		17243	143.035	3.06532	342547	1.53705e+06	2.16579	2.21369										17169	349.071	7.20579	1.11849e+07	0.00796842
34317	683.2	7.96195	9258.07	17324.5	0.904028	0.778078		4053	367.105	2.82272	723266	3.24095e+06	2.16382	2.09826										33562	771.073	17.2089	517474	0.00818329
20127	447.13	1.32937	24541	45922.4	0.904005	0.429944		6697	605.149	10.9285	24300.7	108751	2.16196	4.5036										29548	431.119	6.18264	111325	0.00824438
12097	281.067	9.572	64823.9	121298	0.903955	2.25768		12487	535.167	10.9266	9525.78	42614.4	2.16143	1.93291										25986	503.06	10.2035	22839.9	0.00833877
30532	551.163	6.37674	1045.08	1953.76	0.902631	0.157409		26665	327.072	1.83613	4307.72	19260.5	2.16065	2.30824										13949	465.104	7.54725	4.86916e+06	0.00834106
12775	301.065	14.2204	251719	470480	0.90232	1.90412		14996	507.135	5.76944	12726.4	56867	2.15977	3.98749										14171	429.013	2.89779	323291	0.00839547
14488	397.056	1.14076	139006	259803	0.902272	0.61364		9693	165.056	0.878323	91504.1	408055	2.15686	4.69223										20920	479.083	3.60677	51677.5	0.00840054
400	165.019	2.23447	1.62008e+07	3.02467e+07	0.900709	0.728789		5351	343.124	9.5147	89384.4	397607	2.15325	1.61336										29391	781.185	6.37192	45121.6	0.00847314
44113	397.115	10.535	10170.5	18979.6	0.900063	1.03153		12001	343.124	9.52732	89384.4	397607	2.15325	1.61336										20233	466.107	9.14168	52359.2	0.00847862
19383	397.115	10.5795	10170.5	18979.6	0.900063	1.03153		714	131.046	14.2054	4.9911e+06	22191866	2.1526	2.80311										1475	241.082	13.3636	21868.8	0.0085124
38565	222.113	1.41154	47220	88102.1	0.89978	0.810318		17346	327.11	3.26569	68180.4	302856	2.1512	2.98861										20683	305.067	12.8946	708904	0.0086386
30618	455.177	3.54947	16129.1	30091.1	0.899669	0.488535		20558	270.026	2.62155	68163.2	302451	2.14964	3.58799										18644	465.104	3.33093	1.00847e+06	0.0086611
3167	191.02	9.60001	1.13921e+07	2.12413e+07	0.898838	1.11466		26651	393.064	1.3091	21491.8	95217.1	2.14744	3.23958										26566	315.052	1.29268	16830.7	0.00871971
25351	378.092	1.25097	15661.4	29193.4	0.898424	1.02639		7380	207.05	9.61393	259267	1.14788e+06	2.14647	4.70165										29429	639.215	12.4291	107870	0.0087832
19792	331.08	8.53907	83098.2	154585	0.895508	1.8766		20786	496.112	9.59077	67479.6	298710	2.14622	3.90597										26635	473.13	9.01865	27374.3	0.00888674
1236	199.034	11.0146	65335.3	121512	0.895158	0.92069		19066	388.11	12.1997	4174.93	18475.3	2.14577	2.53322										21330	152.011	9.04356	798045	0.00890231
14952	319.08	11.426	34350.7	63842.5	0.894177	4.03175		1030	539.139	15.3105	74656.6	330119	2.14465	2.59807										22337	449.13	10.7866	18947.7	0.0089296
40143	531.052	16.1136	102352	190225	0.894159	2.04997		22761	585.198	1.87343	3924.78	17298.5	2.13997	3.08849										29237	431.119	10.788	21129.7	0.00896932
3368	405.119	2.13525	2.15938e+06	4.01267e+06	0.893944	0.777583		16486	345.098	1.26334	15149.8	66740.1	2.13925	2.44506										34524	417.102	12.8553	16372.8	0.00903763
16753	765.332	1.33281	67755	125899	0.893866	0.656219		34336	345.098	1.27951	15149.8	66702.4	2.13844	2.44063										38325	323.098	10.9229	45361.6	0.00904087
892	310.115	2.37098	22539	41857.5	0.893065	3.34927		13966	738.509	4.67709	815637	3.58555e+06	2.1362	1.78209										886	255.066	0.850553	243800	0.00936774
2586	169.014	0.889291	348073	646232	0.89266	2.51797		24034	421.081	13.7811	19630.2	86151.8	2.1338	5.75763										29487	449.109	7.16187	38215.9	0.00944539
30507	321.065	9.40401	34487.9	64021.3	0.892463	1.32623		46968	308.062	15.6703	8653.58	37941.6	2.13241	3.12973										29502	581.224	4.38482	27549.1	0.00952711
3109	155.01	7.14138	8.62069e+06	1.6001e+07	0.892289	1.86792		19980	739.513	4.67485	367334	1.61057e+06	2.13241	1.87332										14865	465.104	10.2328	112801	0.00957538
4666	313.093	11.9605	239213	443705	0.891304	3.87706		30184	541.136	15.3068	27519.5	120591	2.13159	2.2745										43070	713.176	2.57335	22169.8	0.00974423
34618	501.162	5.29533	3869.73	7177.34	0.891217	0.17044		1245	111.02	2.58831	382556	1.67627e+06	2.13151	1.6495										57494	715.233	12.7855	13416.1	0.00975251
29456	415.161	3.87592	24090.3	44635	0.889723	0.990554		5620	373.114	4.95071	55499.3	243095	2.13098	2.48416										20743	451.125	8.77084	72654	0.00975609
8410	483.116	2.60151	454154	840617	0.888265	0.904812		39748	142.998	2.93073	4.53518e+06	19858938	2.13056	1.77639										14122	421.114	3.72848	1.45586e+06	0.00996954
7819	230.067	4.88495	78756	145723	0.887764	1.83973		14544	373.135	12.2345	20209.4	88369.9	2.12853	3.1285										4436	191.073	1.80456	736874	0.010097
47941	339.093	4.98899	10588.1	19584.9	0.887292	0.490049		20422	89.0243	3.07632	978506	4.27313e+06	2.12664	2.29103										35145	559.182	3.80283	22868.9	0.0101964
7538	165.077	3.44657	878742	1.62456e+06	0.886535	3.23739		30567	399.13	6.25372	6072.64	26487.5	2.12492	3.26231										24654	401.13	17.1484	99954.1	0.0102095
11020	365.036	6.54606	40544	74910.1	0.885673	1.75761		22436	330.047	5.48541	3.40324e+06	1.48343e+07	2.12395	1.79814										24862	285.061	1.32799	27538.1	0.0102522
851	107.05	1.61517	101984	188417	0.885595	2.59753		17261	473.147	3.36906	127296	554432	2.12283	3.51364										20164	449.13	9.35664	46145.7	0.0104109
44918	225.04	4.46477	61285	113201	0.885279	1.04021		18697	361.076	13.6203	35811.6	155835	2.12152	4.24515										31296	561.162	6.54981	15946.2	0.0104726
9707	429.14	7.29382	51858.3	95707.8	0.884061	2.09238		14170	185.022	12.351	199589	867305	2.11951	3.47189										41174	491.119	7.21188	118630	0.0105067
51675	438.143	6.48734	7505.19	13845.8	0.883484	0.972597		50215	303.052	3.69148	10185.1	44241.3	2.11893	2.44831										27742	487.065	8.79994	206948	0.0107472
34378	843.531	3.10149	20988.6	38704.1	0.882877	1.02988		17510	441.122	3.95739	3651.65	15860.4	2.11881	2.54156										26357	479.12	1.80339	58318.5	0.0107512
3128	111.02	7.13848	7.36861e+06	1.35842e+07	0.882461	1.83224		4502	209.067	9.55636	284156	1.23174e+06	2.11594	3.28984										39784	421.057	2.06759	101875	0.0107554
13074	443.142	9.30256	111796	206048	0.882115	1.01166		21410	393.195	2.62769	56443.9	244543	2.1152	2.92525										35205	222.077	1.7807	12038.1	0.0108453
16926	261.073	13.3471	11474.2	21127.2	0.880709	1.88432		10462	190.072	12.3025	69869.2	302021	2.11192	4.10827										14514	599.161	3.87722	105104	0.0108776
12017	273.025	1.02423	141648	260798	0.880622	1.20927		4345	299.077	12.45	379040	1.63761e+06	2.11117	3.55355										1028	341.109	14.0274	336641	0.0109067
21859	296.098	9.28362	242917	447102	0.880142	2.80309		23187	480.107	5.95179	9509.53	41055.8	2.11014	3.95937										50048	422.117	3.42814	271404	0.0109166
30154	587.16	14.1936	137685	253236	0.879115	1.70689		28662	457.135	5.66485	6681.04	28837	2.10978	3.09687										51636	551.013	8.7961	41159.3	0.0109201
18566	383.119	9.11541	437322	804125	0.878726	0.88963		3614	217.048	4.8443	463142	1.99901e+06	2.10976	2.20174										17657	545.166	2.14972	12169.6	0.0109398
881	128.035	11.5353	1.00643e+07	18501784	0.878412	1.92677		7540	197.009	7.37727	139910	603451	2.10873	2.02853										20648	479.083	2.72714	155657	0.0110635
6274	474.141	1.34803	43100	79224.1	0.878252	0.540322		52154	479.141	1.90363	1906.46	8204.11	2.10545	1.57633										31780	251.056	2.09227	9622.49	0.0112114
3638	323.135	3.53063	1.6291e+06	2993068	0.877549	2.28262		7143	343.249	1.01873	421727	1.81308e+06	2.10406	2.70727										50411	605.168	2.52379	10672.2	0.0114171
3594	373.135	11.9624	1.33085e+06	2.44462e+06	0.877266	3.42942		10358	154.062	14.9294	353913	1520409	2.10299	4.05434										30076	561.162	1.45754	62777.4	0.0114562
939	279.06	11.5323	1.13005e+06	2.07394e+06	0.875991	1.1585		50176	482.128	1.62239	9048.11	38824.1	2.10126	3.28332										50448	490.157	9.88541	14950.7	0.0115576
15854	156.067	9.36121	2.27704e+06	4.1782e+06	0.87572	1.05244		34785	459.146	1.90307	3661.83	15705.2	2.1006	2.65304										29302	427.161	1.87447	139584	0.0115643
3278	405.176	9.11805	3.98621e+06	7297107	0.872306	1.35988		12859	577.135	1.38815	250661	1.07085e+06	2.09494	2.60888										29370	233.045	1.40872	20593.1	0.011627
24486	153.056	7.79809	191230	349646	0.870588	1.19492		9878	283.083	4.97925	40271.6	171913	2.09384	4.19289										905	401.13	14.1153	183522	0.0118525
2983	313.114	11.9614	3.05511e+07	55847646	0.870271	4.99653		20357	473.15	13.7587	9082	38706.1	2.09148	3.55293										14683	479.156	1.60208	91373.8	0.0119265
30411	473.166	1.2867	2608.36	4765.91	0.869608	0.151798		39957	445.105	9.36024	1810.07	7706.31	2.09	1.45949										17488	449.13	9.45028	249874	0.0119999
3437	465.14	2.13111	1.79893e+06	3.28691e+06	0.869589	0.823733		12950	421.112	9.0937	67695	288147	2.08968	3.38166										20913	515.096	7.28077	58642.5	0.0120983
31670	439.102	7.92725	9124.92	16662.3	0.868704	0.766146		30743	136.017	3.04152	42791.2	181978	2.08838	2.61729										14173	465.104	3.61994	1.83739e+06	0.012104
29392	391.18	1.70978	23631.9	43110.4	0.867301	2.26552		12046	551.193	1.21617	135416	574767	2.08558	3.37502										54400	510.108	11.4695	41137.5	0.0122294
44309	370.135	10.4954	14775.9	26953	0.867202	0.804753		40504	286.042	2.34652	10301.2	43708.8	2.08511	3.24685										23014	621.141	9.56396	243738	0.0123321
18505	257.03	3.06194	200364	365350	0.866661	1.53535		4952	239.077	17.0654	193952	822669	2.08462	2.8067										15343	461.108	3.59081	112271	0.0125271
996	186.041	15.8835	168318	306733	0.865795	1.58509		20697	186.077	7.65318	28220.2	119687	2.08446	1.77701										29718	557.167	6.98304	27024.7	0.0128537
31773	509.148	3.77684	17124.8	31206.7	0.865772	1.66679		30491	455.113	1.56767	8141.16	34527.7	2.08445	3.45975										29258	366.047	1.50155	24165.7	0.0129684
35436	384.115	9.41554	43009.6	78322.4	0.864765	1.34673		1090	151.026	9.58737	9015.68	38216.7	2.0837	1.60979										34985	194.046	3.90786	19910.5	0.0131323
7891	406.1	3.85977	90411.1	164627	0.864631	1.76051		8103	308.992	10.6077	26572.4	112385	2.08044	4.31809										31023	224.093	8.17668	28318.2	0.0131604
28607	429.14	3.26297	52050.1	94774.6	0.864599	0.869914		22850	297.119	4.96304	143699	607703	2.08031	4.73096										18616	361.078	2.708	628676	0.013182
35341	469.131	7.01957	1430.78	2604.57	0.864239	0.150882		14355	299.059	3.84714	59955.6	253466	2.07982	2.05473										14587	171.03	13.701	71637.6	0.0132754
520	207.066	1.56016	137040	249207	0.862751	2.16241		22644	291.072	9.38852	41219.3	174117	2.07867	2.25919										51515	469.135	9.46182	23717.1	0.0132919
5828	343.103	1.81069	74898.9	136189	0.862588	0.878018		34243	519.153	8.82984	16905.8	71259.4	2.07556	2.97012										44485	331.067	2.01454	17685.1	0.0133287
7372	366.107	3.64113	91582.7	166321	0.860826	0.795746		5616	305.064	13.905	141778	597574	2.07548	4.35756										28888	413.145	3.98901	35169.1	0.0133733
30592	277.039	9.60425	47620.2	86455.7	0.860388	0.650823		6784	305.064	13.905	141778	597574	2.07548	4.35756										30150	315.015	8.74341	24486.7	0.0134539
31304	538.159	6.21703	1258.06	2283.92	0.860311	0.15021		24182	308.992	10.5527	22338.8	94097.1	2.0746	1.72447										24705	509.144	0.833077	66418.2	0.0135677
15007	286.057	9.14344	36185.4	65691.3	0.860294	2.36806		25238	231.098	10.7847	48852.8	205712	2.07411	3.84273										29725	555.151	1.51708	35816.9	0.0138155
853	135.03	3.048	68499.7	124346	0.860186	1.85899		35746	388.115	5.73942	12936	54380.8	2.07171	2.88727										29604	767.169	8.80348	94929.5	0.0138646
30517	271.061	2.44159	12766.3	23168.4	0.859815	0.51215		6013	335.097	15.376	38538.1	161716	2.0691	5.11199										17204	351.068	7.20339	3.72571e+06	0.014206
671	159.03	4.96417	190246	345182	0.859493	2.08658		29347	451.162	1.411	14457.4	60638.8	2.06844	1.41961										24559	275.057	1.42664	71959.6	0.0142634
21395	173.046	17.1021	152099	275910	0.859186	2.41492		45395	496.112	6.71005	2636.33	10993.6	2.06006	2.3219										34697	449.109	7.044	25800	0.0142949
37048	360.063	1.28808	9193.78	16670.3	0.858552	0.390237		917	131.035	12.2228	441521	1.83946e+06	2.05873	3.50724										14162	299.056	9.58972	1170076	0.0145345
25502	240.099	14.714	5673.92	10286.6	0.858349	0.54133		5086	431.141	12.9208	219114	910206	2.05451	2.71341										29551	293.067	2.09326	36976.3	0.0145454
25606	259.059	2.63211	12449.3	22556.4	0.857475	0.584364		9487	417.14	6.07987	340645	1.41226e+06	2.05167	2.25334										2448	195.03	2.10582	132819	0.0148598
1378	346.151	9.06119	410102	742997	0.857372	0.567334		15199	601.178	10.4433	15764.3	65312.8	2.0507	3.50254										30021	543.151	1.66613	12498.5	0.014924
21138	363.085	1.61288	10328	18707.6	0.857056	2.38597		3115	193.072	12.2516	8.17793e+06	33836833	2.04879	3.73785										29097	279.05	1.28959	32670.2	0.0154176
5751	297.119	9.42433	415770	752834	0.856545	1.05647		44253	447.114	11.4243	12743.8	52727.2	2.04875	5.95741										20424	573.158	2.62321	2.13762e+06	0.0154205
46873	652.171	6.83572	888.239	1607.93	0.856189	0.149505		23063	463.124	3.36407	101118	416758	2.04317	3.11348										25106	331.067	1.69641	18012.1	0.0155279
10039	382.136	10.9484	33541.3	60699.5	0.855747	1.32301		28485	543.173	3.11459	56843.6	234192	2.04262	1.87696										27148	461.109	7.80834	90843	0.015621
10989	325.114	13.281	76991.4	139293	0.855353	1.78226		44465	295.084	13.5153	12118.5	49852.5	2.04046	3.63868										46278	251.056	1.9787	9622.49	0.0158521
7725	723.498	3.32497	254051	459404	0.854646	0.293069		18651	356.098	3.1368	68858.7	282840	2.03828	2.3946										29852	150.056	4.50777	17457	0.0158711
24858	259.025	1.89573	14193	25650.3	0.853801	1.58307		258	121.029	0.866516	1.97887e+06	8121226	2.03702	6.36										26349	479.118	1.37078	51373.5	0.0159095
30035	477.104	2.3773	6033.37	10893.9	0.85248	0.595709		4611	297.119	11.1607	414623	1.70135e+06	2.0368	3.0438										29862	261.041	6.41851	42875.8	0.0159711
8481	896.588	5.0038	608938	1.09842e+06	0.851068	1.81989		14064	395.211	3.90917	186769	765958	2.03601	3.39852										18722	468.091	10.657	88720.4	0.0161015
10576	247.057	11.9097	24230	43706.9	0.851065	3.92762		21853	149.045	3.02169	120343	493015	2.03448	2.50673										14271	653.082	9.62766	250499	0.0162209
1897	221.03	16.878	316048	570093	0.851053	2.65675		29501	317.051	2.20924	11685.5	47835	2.03334	2.82248										13272	439.161	2.99684	228677	0.0163466
4109	217.048	9.01345	546394	984926	0.850073	1.75975		53222	503.162	14.8591	58854.1	240014	2.02791	2.95555										31776	619.173	15.3087	27675	0.0163769
30550	403.124	6.97427	9504.41	17118.8	0.84891	2.56942		8136	331.066	11.7074	46316.8	188818	2.02739	3.308										25840	285.055	15.2516	591223	0.0165467
6922	228.042	3.64252	31724.6	57120.6	0.848408	0.722381		29967	445.15	1.2806	6094.63	24825.5	2.02621	1.31577										50280	327.072	9.58977	64631.1	0.0167147
7073	173.045	13.5975	547763	985989	0.84802	2.0996		42669	583.167	8.16723	6196.44	25231.5	2.02572	2.15882										20478	423.073	2.10096	2.24909e+06	0.0169133
30968	559.2	4.15585	9225.81	16604.5	0.847826	0.712331		15516	347.099	3.08887	28329.9	115280	2.02474	2.42418										37296	222.077	2.0145	11631.9	0.0169519
8239	361.116	8.54875	21691	39028.2	0.847421	2.35601		4527	239.06	12.3555	400527	1.62853e+06	2.0236	4.18896										15260	331.103	5.1198	178802	0.0170717
18625	173.045	9.6041	114765	206439	0.847024	2.74453		33970	839.499	3.01173	16300.4	66272.2	2.0235	2.07211										19022	368.12	12.3883	22989.9	0.0174975
36653	559.187	6.30653	8672.14	15592.3	0.846377	1.46305		39312	404.136	13.7849	2507.12	10165.4	2.01957	1.51644										30529	301.035	6.4551	67857.2	0.0174978
6010	205.035	13.8434	44552.6	80003.4	0.844552	2.25543		31172	327.089	2.95367	6716.27	27226.1	2.01926	1.89252										14098	179.035	1.13357	463053	0.0175581
45401	509.112	9.21708	8623.67	15467.8	0.842892	0.576022		33016	736.494	4.07922	175663	711380	2.01781	2.48065										25353	425.146	1.8902	49193.5	0.0177404
13789	361.114	11.9767	14923.1	26755	0.842258	2.53343		17317	271.099	3.14437	39814.6	161130	2.01685	2.13953										14188	631.153	8.17554	702546	0.0178025
16761	359.222	0.815054	90961.4	163037	0.841877	0.634065		15780	305.068	1.76459	8303.19	33549.5	2.01455	3.90558										30155	453.082	2.94166	224751	0.0181271
1911	231.062	15.8393	109592	196429	0.841866	1.62464		18741	451.109	5.79964	28091.5	113435	2.01366	3.94856										34007	449.144	7.60983	19219.4	0.0183337
3595	233.03	1.31512	1.37208e+06	2.45909e+06	0.841759	2.28472		6000	200.056	12.0308	75197.8	303354	2.01224	4.19604										34228	287.02	2.0078	17101.5	0.0187849
16318	998.722	1.3697	17937.6	32147.3	0.841711	0.880093		5080	503.162	15.0412	122564	493852	2.01054	3.35425										29372	514.084	8.81218	106639	0.0188482
1108	191.02	14.2003	583583	1.04566e+06	0.841411	1.81463		40218	349.038	1.65053	8916.25	35738.6	2.00297	5.03099										15350	243.03	1.27566	66367.5	0.018962
18823	285.083	9.53056	104985	188012	0.84064	2.38593		4498	175.061	13.3261	396310	1.58787e+06	2.00239	3.36655										44899	528.135	2.38722	26096.4	0.0190591
9843	211.025	11.5201	61439.5	109949	0.839601	1.08552		8212	401.093	5.72602	55447.2	222141	2.00229	2.77529										35017	465.178	8.48971	20555	0.0191846
20511	105.019	12.9799	341698	611398	0.839391	2.15302		3232	271.082	3.1355	6.12869e+06	24544172	2.00173	2.22644										17798	469.135	2.05687	12336.4	0.0195037
56646	486.183	11.9461	94517.8	169116	0.839354	0.772103		21359	309.057	3.14722	110561	442304	2.0002	2.33708										34238	469.135	2.06815	12336.4	0.0195037
24462	219.045	9.00317	193053	345240	0.838605	2.02013		50242	309.06	3.18174	110561	442304	2.0002	2.33708										20541	405.119	2.46156	137707	0.0195519
34504	527.157	4.70463	16160.8	28896.9	0.838418	1.22723		1162	591.178	15.3085	14821.2	59290.1	2.00013	2.3798										29571	781.185	7.47905	37550.5	0.0196599
49652	220.048	8.95575	20067.4	35855.8	0.837355	1.46585																		22509	627.178	10.8251	20863.4	0.0197226
18023	859.534	7.50994	670442	1.19626e+06	0.835343	1.39256																		15196	452.094	10.7065	153457	0.019782
4902	329.088	9.55215	157669	281314	0.835282	2.75612																		35363	465.104	3.92129	247805	0.020056
21154	275.022	2.13742	25777.2	45980.3	0.83492	0.628709																		29230	421.114	3.38005	683213	0.0203333
12011	375.13	7.93966	73631.5	131323	0.834729	1.99466																		27945	243.03	1.63962	19014.8	0.0204816
8545	313.105	11.9229	355048	632966	0.834113	0.541058																		29930	597.146	7.06701	22933.4	0.0208391
26700	764.208	12.0405	22962.4	40890.7	0.832497	1.14783																		26473	657.185	8.40604	23739.2	0.0209184
17276	433.135	3.77476	61176.7	108936	0.832422	2.01379																		20415	283.025	2.08774	36133.2	0.0211578
3511	349.091	11.9599	1.44065e+06	2.5642e+06	0.831789	6.1888																		30888	367.045	2.06014	6825.62	0.0213103
878	241.083	1.57515	385122	684866	0.830506	2.22267																		37423	323.098	14.4798	42479	0.0213735
5665	317.1	7.00624	73697.2	131001	0.829891	2.75957																		30733	214.083	14.5678	10079	0.0214188
13704	455.138	3.05917	11928.3	21198.8	0.829596	1.97933																		29673	597.146	2.16942	53818.8	0.0216725
10108	479.156	1.35817	15084.5	26788.2	0.828532	0.720243																		25549	373.078	4.08699	28156.6	0.0226018
13877	85.0293	9.57249	1.63803e+06	2.90563e+06	0.826889	1.04241																		35364	465.104	3.80929	600564	0.022607
32569	601.208	13.3012	1933.83	3428.6	0.826158	0.144347																		34172	624.157	1.52332	14753.2	0.0227779
49616	433.135	6.41191	3189.6	5651.84	0.825348	0.266251																		29211	301.035	1.45855	105607	0.0230542
2537	149.045	12.2367	10394922	1.84148e+07	0.824989	1.88503																		16988	521.139	2.47185	37860.7	0.0230557
9004	423.096	9.09093	30226.9	53544.9	0.824918	1.20602																		9027	202.026	9.12472	73233.5	0.0231536
6465	283.082	1.78461	36089.1	63813.9	0.822308	1.17647																		26624	451.125	4.11223	20930.4	0.0232749
38546	294.083	9.46361	100515	177714	0.822144	1.10259																		50049	549.056	5.15725	222313	0.0235869
5949	209.046	1.2582	54790.2	96818.2	0.821362	2.31161																		25396	199.061	4.87359	38318.7	0.0239511
5864	189.04	13.2905	53438.1	94348.2	0.820127	2.18587																		35361	395.118	12.8405	3721.68	0.0240152
41266	404.084	2.98342	24315.9	42924.4	0.819899	0.561863																		32512	478.147	6.79304	5247.85	0.0240284
38883	473.13	9.11407	15468.4	27305.3	0.819851	0.85586																		41312	481.118	6.03978	9302.47	0.0242187
1519	153.019	1.37794	3.13546e+06	5.52579e+06	0.817505	0.747106																		1274	148.063	11.1637	3880.7	0.0242345
1958	683.226	13.7323	4253.22	7493.66	0.817115	0.603361																		45540	538.142	11.2984	4297.33	0.0243135
871	242.078	6.58911	677638	1.19385e+06	0.817034	2.14374																		17194	374.084	13.1515	196822	0.0246287
47930	255.051	1.19314	21541	37944.3	0.816799	2.77181																		35403	429.14	7.68841	6927.03	0.0246619
28609	289.072	1.38042	29784.4	52462.7	0.816733	1.23592																		31283	603.149	9.13504	12978.5	0.0247001
40943	327.108	17.148	6639.79	11689	0.815946	0.929522																		53301	550.149	8.24303	12718.5	0.0248164
34639	567.151	1.69655	1526.88	2683.17	0.813357	0.142138																		48336	638.224	13.8458	5132.03	0.0250648
3431	181.017	4.86691	2.04294e+06	3.58996e+06	0.81332	2.6274																		35003	475.125	8.74475	10274.5	0.0252947
5154	231.015	9.57987	143404	251935	0.812966	1.80694																		50072	531.115	5.707	14086.3	0.0253606
8730	274.057	8.44791	101153	177657	0.812552	0.593702																		34564	527.201	1.25869	19508.2	0.0255492
31338	591.171	7.81318	3337.85	5861.63	0.812382	0.207232																		26678	795.201	5.32009	21063	0.0255976
4343	351.087	11.9585	440768	773778	0.8119	6.26549																		40169	528.1	8.43939	14288.2	0.0256436
20695	451.125	2.11198	49404.2	86716.4	0.811671	0.918471																		31630	621.147	8.16712	12207.6	0.0257906
43314	459.089	2.0561	1970.93	3458.77	0.811377	0.156763																		39141	434.147	4.29372	5065.6	0.0260623
20012	245.03	2.60358	414690	726841	0.809608	0.791395																		20876	671.204	13.1877	139555	0.026112
3499	117.019	13.2665	1.78301e+06	3.12234e+06	0.80831	3.04956																		29654	271.062	1.10555	86349.6	0.0262029
19964	133.014	15.6904	30895389	54030598	0.806385	4.52566																		30695	237.088	10.4786	3872.16	0.026315
25903	145.014	12.2952	52875.2	92425.9	0.805706	2.618																		25324	853.524	3.60605	169386	0.0264451
33833	331.104	17.3317	7013.23	12255.5	0.805282	0.938548																		50833	659.187	11.0463	9153.41	0.0265269
8814	463.084	12.083	60557.1	105808	0.805085	1.80033																		54791	636.175	10.4323	8007.36	0.026542
36061	463.11	9.5149	34281.7	59839	0.803649	1.05312																		1213	152.023	2.54218	37516.4	0.0267431
5511	257.03	3.36914	127935	223183	0.802815	1.54814																		30749	597.182	7.06955	11285	0.0267537
6507	533.17	9.38524	22578.4	39362.4	0.801876	2.28576																		14293	652.157	5.14123	256121	0.0267651
8348	405.116	11.2516	42270.9	73634.8	0.800722	0.567104																		34200	615.136	6.38054	6986.85	0.0267703
13089	209.048	9.40642	645047	1.12234e+06	0.799037	0.901544																		30663	528.101	10.8547	8037.45	0.026797
3383	297.119	8.58466	2.76965e+06	4.81725e+06	0.798508	1.42284																		26173	479.119	7.13813	333097	0.0270065
14835	223.046	13.7428	39494	68680.4	0.798264	3.40239																		39019	215.033	12.908	2.15134e+06	0.0270405
34139	455.137	2.81802	3167.35	5506.68	0.797908	0.16014																		17705	388.1	15.0566	20578.5	0.02712
22456	721.482	3.41982	222882	387134	0.796557	0.269711																		21374	753.348	5.35162	205634	0.0273666
36848	445.135	11.1313	8135.34	14128.5	0.796335	0.834295																		38707	397.15	1.60661	9358.84	0.0273787
43003	627.213	10.9058	4842.92	8400.67	0.794626	0.510129																		15075	350.074	2.5198	208882	0.0277186
5756	301.093	2.12164	64482.2	111833	0.794378	0.702058																		34720	527.156	5.10864	12300.7	0.0277314
3815	157.037	4.23141	751579	1.30262e+06	0.79342	1.60905																		31018	361.117	7.40481	6738.31	0.02775
25943	427.124	9.26522	59217.6	102580	0.792652	1.5171																		34692	424.133	4.08659	5060.8	0.0278844
25014	485.167	9.40124	33899.7	58652.1	0.79091	1.89979																		43414	498.091	9.46314	54447.4	0.028019
34892	226.072	1.95384	19955.8	34524.5	0.790809	0.750868																		50684	611.179	2.3258	6468.84	0.0280353
17159	175.061	3.07421	4.25874e+06	7.34612e+06	0.786555	1.03037																		50390	499.083	7.63292	5461.59	0.0281249
23852	311.098	12.0894	34155.8	58914.2	0.786484	1.43288																		29557	413.052	2.13689	9172.72	0.0282831
1240	168.028	15.8584	415722	716849	0.786051	2.69428																		34237	463.125	5.10014	12586.3	0.0283735
39843	432.074	1.7445	4574.07	7886.43	0.785893	0.451176																		46261	615.158	6.93854	6969.9	0.0284185
3330	255.054	13.6013	2.7592e+06	4.75305e+06	0.784605	1.94203																		14653	350.074	2.55131	208882	0.0284733
20442	323.071	3.20754	1.75337e+06	3.01894e+06	0.783911	0.311084																		30844	465.121	1.70286	12089	0.0287604
8546	311.135	3.53817	504137	868013	0.7839	1.32759																		46556	351.093	6.97124	8669.73	0.0291829
855	227.067	1.82268	47283	81410.4	0.783891	2.15657																		17692	605.137	2.69076	18941.7	0.0292141
19991	363.109	3.87346	383803	660725	0.783683	2.52722																		42095	487.165	4.14281	5671.24	0.029324
25816	134.018	15.6918	1.41586e+06	2.43685e+06	0.783337	5.13204																		30342	245.045	1.74885	19095.3	0.0293455
3312	168.041	3.50048	2.69036e+06	4.62834e+06	0.782698	3.00241																		42846	539.179	6.17611	7642.56	0.0293748
17641	379.143	1.96248	19004.9	32678.5	0.781967	1.76098																		37355	541.149	1.30183	42305.8	0.0294148
5491	195.032	12.0973	94708.6	162726	0.780879	1.94486																		37419	355.103	4.39229	5506.64	0.0294844
47900	661.22	13.2391	7129.34	12234.3	0.779096	0.490445																		34501	555.208	1.99319	34974.4	0.0295336
2110	310.151	9.85971	266811	457803	0.778907	0.921066																		30259	514.084	10.8062	9331.9	0.0295551
4362	333.096	9.41544	322091	552281	0.777935	2.26001																		36659	477.142	6.74465	16522.4	0.0295889
7723	429.125	13.4544	72147.3	123688	0.777689	1.64975																		39729	515.232	2.22817	26588.1	0.0296117
32724	318.097	3.96539	19645.7	33677.2	0.777559	0.433134																		30338	563.081	10.2063	4390.97	0.0296514
24421	292.029	11.7562	377200	646519	0.777361	3.02232																		30932	545.167	3.4531	32077.6	0.0298482
20183	440.124	9.28429	22081.7	37836.8	0.776937	0.363234																		30169	541.269	6.0389	10287.5	0.0299136
21962	427.124	3.27782	61739.8	105773	0.776695	1.48249																		45055	473.151	14.8095	46283.8	0.0300233
1639	401.13	13.8039	376185	643769	0.7751	3.30855																		35793	637.174	8.8066	11747.5	0.0302512
19030	415.108	11.5701	14836.1	25359.5	0.773421	2.56442																		14949	359.098	2.57428	358216	0.0306426
34213	343.103	1.8903	94052.1	160764	0.77341	1.10784																		33662	657.195	1.21611	31197.7	0.0307762
10732	203.002	2.59353	21713.1	37110	0.773243	1.92757																		46090	673.214	6.94525	6374.3	0.0310122
29510	271.046	3.06691	48469.5	82813	0.772781	2.14404																		52029	608.183	9.41157	11768.7	0.0311226
15956	331.08	8.59813	82331.7	140659	0.772679	2.02145																		34353	300.052	3.27658	39922.8	0.0311893
12271	450.149	1.23971	124145	212093	0.772676	0.447785																		42647	383.12	15.3858	64374.2	0.0311941
13495	275.077	6.14047	17944.1	30602.5	0.770137	1.14548																		24791	513.106	2.64948	20622.7	0.0312916
12778	256.046	15.164	213724	364122	0.768672	1.17915																		34972	486.125	5.30443	30277	0.0313033
35173	323.066	5.74478	14725.5	25086.7	0.768606	0.529345																		29991	601.122	8.97228	38092.4	0.0313739
18493	535.153	13.0681	318718	542858	0.768293	2.28575																		13981	501.071	3.79197	2.06534e+06	0.0314867
8594	116.072	10.746	181153	308487	0.767995	1.35516																		43538	517.093	7.59828	6918.84	0.0316161
3721	215.033	3.80489	581782	990334	0.767436	0.740293																		50633	620.13	7.97494	11619	0.0317093
16292	333.061	15.0666	26349.5	44829.1	0.766659	2.61768																		29666	477.067	6.81445	10111	0.0323216
10841	293.124	9.62291	432129	734649	0.765591	3.62046																		19058	315.099	8.7502	142668	0.0324225
38625	359.113	3.22764	14361.7	24406.1	0.765017	0.311559																		34010	681.165	11.2863	7023.64	0.0324702
49003	361.091	13.4426	22915.2	38923.1	0.764324	1.8231																		21756	331.071	0.854353	34617.3	0.0324954
31458	453.095	1.69	7373.63	12512.6	0.762941	0.241294																		48152	681.185	2.76795	8837.93	0.0325878
43097	333.096	8.58422	4.64507e+06	7.87773e+06	0.76208	1.45496																		30723	447.13	7.40051	14123.2	0.0326266
3243	333.096	8.58674	4.64507e+06	7.87773e+06	0.76208	1.45496																		21322	753.348	5.64657	561612	0.0330645
25157	200.02	1.58434	37115.6	62928.6	0.761692	2.28578																		34162	424.047	2.13658	6231.44	0.0330848
22365	403.135	13.7986	14995.7	25421.9	0.761526	2.3516																		44877	424.047	2.14716	6231.44	0.0330848
3076	376.11	11.9562	6.38098e+06	1.08152e+07	0.761214	2.57236																		35291	559.147	6.98474	13781.9	0.033283
30316	209.067	13.8886	123300	208919	0.760768	3.56948																		39868	473.129	2.95558	24575.2	0.0333237
35353	402.133	13.7881	60477.3	102459	0.760576	2.56051																		31774	549.219	4.14997	4616.25	0.0333289
28572	201.055	1.16386	38826.4	65761.5	0.760206	1.72725																		31928	378.094	5.98356	15153.1	0.0333656
13371	510.125	2.35314	12674.6	21466.3	0.760134	0.493525																		30925	253.072	9.59753	24781.7	0.0335042
4178	369.121	4.97404	501496	848939	0.759421	1.23853																		26505	521.196	8.2508	27692.2	0.0337976
15997	336.13	9.34408	1.31662e+06	2.22698e+06	0.758247	0.98995																		34167	235.061	1.14774	78297.6	0.0340297
5020	313.113	14.2265	60126.8	101667	0.75777	0.705449																		5747	289.02	9.6806	341917	0.0340578
20621	225.04	3.2974	106987	180777	0.756774	2.00316																		41783	565.14	9.61855	5645.65	0.034063
8624	392.083	3.42676	83851.7	141651	0.756428	1.36369																		29329	483.15	7.77204	7894.38	0.0340993
5260	579.178	13.8252	155349	262399	0.756245	1.33836																		44079	487.178	13.8159	6824.21	0.0341173
34933	226.072	1.94399	20454.2	34524.5	0.755225	0.720622																		25374	414.098	15.8741	10061	0.0342005
4638	165.019	13.2823	250453	422393	0.754044	3.4682																		39776	316.046	4.98821	73227.3	0.0343195
4887	369.121	5.20779	218118	367756	0.753641	1.18967																		18542	315.064	5.74684	1.22301e+06	0.0344472
33385	257.05	13.5911	118237	199293	0.753214	1.12593																		51053	581.187	6.79871	6132.67	0.0344869
7112	345.119	3.60814	6.22237e+06	10477891	0.751811	1.35356																		29615	883.245	6.86105	20044.7	0.0347815
9086	419.101	2.43075	42062	70565.4	0.746443	0.496754																		37101	495.155	9.04981	487530	0.0348849
26816	257.065	12.2721	11519.4	19319.5	0.745997	1.87571																		45575	903.182	11.5513	14102.4	0.0349363
15962	85.0294	1.63005	162689	272550	0.744405	1.814																		34198	648.158	2.42876	14889.5	0.0350782
2024	301.057	2.15473	10264.4	17191.1	0.744016	1.76173																		26703	418.144	7.81745	10472.4	0.035278
3683	398.13	11.9592	1.07213e+06	1.79453e+06	0.743129	4.49769																		34245	543.151	2.15828	17808.1	0.0354093
24492	360.116	8.63445	151103	252862	0.742814	1.55331																		26078	712.232	15.2492	288987	0.0355641
7033	531.134	12.5614	19060.2	31891.3	0.742598	1.61453																		30899	455.062	2.08933	5519.25	0.0357809
15393	381.084	7.5004	35244.4	58964.8	0.742458	0.694676																		29640	189.088	14.3426	147218	0.0360798
1383	347.099	13.4333	2.89611e+06	4843339	0.741884	1.01022																		10946	285.098	17.1688	145725	0.0362894
10866	143.035	13.0896	414286	692752	0.741712	2.38798																		30896	499.105	2.82033	14697.8	0.0365893
13317	108.046	0.872315	30070.5	50266.2	0.741238	1.27873																		30213	423.038	2.10123	15276.4	0.0366303
9909	347.025	4.30916	23933	39992.1	0.740714	3.1964																		30569	486.203	2.28108	5570.83	0.0369554
55650	219.045	9.20343	99148.7	165565	0.739733	0.924485																		43118	465.104	12.3338	21988	0.0371442
18315	516.172	1.97142	14948.9	24947.3	0.738843	0.688011																		29409	549.056	5.22009	240724	0.0373649
3296	241.012	1.28509	1.97273e+06	3.29216e+06	0.738843	1.44469																		29490	245.045	1.21749	24828.3	0.0375489
7773	463.166	12.5313	50575.1	84392.6	0.73869	2.03028																		45319	488.106	7.74549	7003.99	0.0377112
46444	256.098	3.26117	12967.6	21633.6	0.738358	0.246864																		17768	523.18	16.9166	10155.9	0.0377269
27518	315.093	11.3736	15373.2	25631	0.737469	1.27579																		20219	440.163	3.02392	63242.9	0.0377535
5092	369.121	9.03508	139429	231893	0.733925	2.37904																		30159	425.052	3.68402	17228.9	0.0381203
46646	399.13	3.92712	7119.61	11832.2	0.732853	0.989533																		30485	366.047	2.92893	21132.1	0.0381344
34160	569.167	1.39796	27513.7	45714.1	0.732487	1.01998																		36170	632.162	2.64463	14147.2	0.0381905
5433	116.072	17.0495	107753	178959	0.731904	1.58912																		22570	339.2	1.53576	2.08448e+06	0.0384202
17603	284.041	8.39513	29388.7	48751	0.730168	1.12489																		48006	246.077	9.41133	10891.1	0.0391075
1243	343.103	2.13283	106908	177291	0.729746	2.18634																		50122	210.077	4.35724	49648.7	0.0391706
11874	259.046	1.52755	501694	831657	0.729182	0.647257																		42218	568.168	8.68063	17958.1	0.0392653
9457	319.139	9.11756	1.07683e+06	1.78236e+06	0.727002	0.314288																		30018	415.343	1.35156	12563.8	0.0400603
5947	407.135	6.25098	48222.5	79816.1	0.726972	3.15279																		21366	777.348	5.35959	465957	0.0403623
48375	407.135	6.25098	48222.5	79816.1	0.726972	3.15279																		26946	360.119	10.2402	11504.6	0.0404088
20627	240.051	8.4438	79509	131595	0.726913	1.48806																		9350	285.098	2.1494	94366.2	0.0408875
25285	435.13	8.04715	32932.4	54412.9	0.724441	2.38031																		38594	222.077	6.18557	15259.6	0.0409857
3722	389.182	9.3203	1.27615e+06	2.10788e+06	0.723993	2.65405																		51134	458.147	11.5965	7402.21	0.0413804
41376	286.101	6.82037	4180.98	6905.64	0.723933	0.953084																		20166	481.101	13.6723	52325.3	0.0416721
48456	301.038	3.59595	72926.3	120447	0.723884	1.589																		29828	561.162	1.48872	55720.4	0.0416881
16765	511.161	1.29127	39391.5	65039.6	0.723436	0.662955																		40572	499.109	3.84038	23823.6	0.0416941
11264	567.157	6.10964	17959.8	29641.7	0.722855	0.96327																		33332	498.126	1.58934	8811.67	0.0418641
2037	196.061	6.95291	29336.3	48409.5	0.722606	0.712282																		30933	303.015	8.52945	12000.1	0.0419893
26230	435.114	12.4674	171460	282918	0.722513	1.08496																		39875	609.168	14.1367	12386.4	0.0425542
29628	377.2	2.06328	8782.43	14480.6	0.721434	1.41684																		20868	465.142	7.44829	28077.3	0.0431779
31306	366.046	2.38734	9221.32	15199.1	0.720936	0.36723																		38243	457.136	2.87295	244553	0.0435855
20533	191.056	15.6609	466398	768375	0.720248	1.80359																		52594	253.072	9.65839	24259.8	0.0438858
19831	405.103	2.13776	28681.7	47233.7	0.719686	0.401564																		43193	489.111	2.60339	154724	0.043948
2538	228.049	15.8612	109892	180917	0.719245	2.81912																		28027	525.141	1.89806	7104.75	0.0441513
12907	274.104	16.3758	193602	318706	0.719135	1.48645																		35690	599.201	9.52562	246291	0.0451667
35045	176.071	1.62738	10698.8	17604.3	0.71848	1.54825																		38498	527.156	1.61208	17903	0.0455298
1212	200.054	13.2785	511756	841836	0.718082	0.316939																		23150	621.141	9.11438	44787.5	0.0455537
9431	117.019	13.3383	1.89838e+06	3.12234e+06	0.717861	2.84045																		38571	367.046	1.50935	9178.09	0.0462201
57943	219.067	3.12094	27055.7	44477.2	0.717134	0.478932																		35697	661.196	5.74207	16414.2	0.0466068
4405	341.088	11.9644	467289	767637	0.716108	1.8844																		43108	535.146	7.14874	14252.5	0.046718
24232	415.146	10.9001	26748.3	43920.3	0.715438	2.42052																		53247	526.142	10.8759	7773.91	0.0467675
7915	415.146	10.9069	26748.3	43920.3	0.715438	2.42052																		14175	606.168	13.6372	380983	0.0470854
13312	390.115	15.776	6274.22	10299.4	0.715051	0.528503																		29933	883.246	6.5562	30969.9	0.0471823
33031	177.04	15.2234	116730	191522	0.714332	2.89115																		30540	321.064	9.53741	59779.9	0.047184
4074	114.056	9.33871	993118	1.62888e+06	0.713841	1.07945																		45082	541.085	8.76605	21383	0.0474214
1265	304.065	3.13617	114331	187384	0.712785	0.550753																		44570	261.04	5.01978	27213.6	0.0478138
34795	261.041	1.63888	29081.6	47614.9	0.711305	2.80434																		27074	195.03	10.4934	250849	0.0478639
50083	217.048	9.19055	328271	537435	0.711201	0.721643																		30758	475.16	9.10327	21871.8	0.0482719
50318	399.073	6.33804	3994.24	6523.84	0.707801	0.428265																		29535	541.135	2.07053	24479.1	0.0484156
23130	376.082	11.9525	50945.7	83139.1	0.706566	2.55629																		44469	541.135	2.07843	24479.1	0.0484156
31558	508.11	2.73064	24574.7	40082.5	0.705798	0.694294																		20388	300.081	2.13621	12904.3	0.0485671
46762	581.193	11.5711	3188.72	5200.75	0.705744	0.225699																		33091	479.119	7.24362	147111	0.0487715
696	327.109	9.21348	73556.7	119749	0.703088	1.25926																		29737	753.19	5.79573	19214.2	0.0487893
30027	235.062	3.32095	23617.3	38424	0.702164	1.35418																		39947	479.083	3.53918	45019.2	0.0491674
30040	477.104	4.12519	4006.89	6514.66	0.701207	0.377763																		31174	533.173	14.2791	12218.6	0.049182
30207	341.087	3.31632	35736.1	58083.8	0.700752	1.05825																		40014	300.056	8.68442	11455.7	0.049947
30857	306.057	8.52247	3206.67	5209.03	0.699938	0.176958																		38336	194.082	2.65566	20304	0.0499537
45616	543.135	13.4257	22540.4	36586.1	0.698783	2.87732																		43225	411.129	5.9775	19578.1	0.0499781
4838	201.004	4.00515	241770	392137	0.69772	1.5311
9614	369.121	9.21922	176857	286843	0.697678	1.54018
17419	300.08	12.0813	110281	178833	0.697429	2.07744
34247	282.098	3.30093	29063.6	47110.3	0.696829	1.35433
55296	282.098	3.32883	29063.6	47110.3	0.696829	1.35433
43147	391.05	2.10052	13758.1	22286.8	0.695906	1.79383
854	151.04	1.64745	323874	524094	0.694393	1.75967
4500	217.03	3.80135	187185	302899	0.694374	0.715806
33565	143.035	2.44329	187105	302668	0.693886	0.443508
4510	209.049	9.36847	694164	1.12234e+06	0.693165	0.900249
11308	237.062	13.7574	1.25535e+07	2.02852e+07	0.692334	3.03164
3048	237.062	13.8254	1.25535e+07	2.02852e+07	0.692334	3.03164
13170	433.139	2.04413	18256.6	29472.2	0.690933	0.481188
11820	203.067	10.4218	150040	242186	0.690763	2.0714
10155	573.217	13.9195	18749.5	30257.3	0.69043	0.811406
6456	226.036	14.67	51295.6	82763.6	0.690162	1.44947
4019	523.188	12.0208	1.12373e+06	1.81234e+06	0.689559	1.78861
20181	319.08	11.5955	30676.7	49453.1	0.688916	1.1981
17955	370.114	3.15734	363009	585058	0.688572	0.335258
50398	169.014	6.10851	90907.6	146506	0.688487	2.5266
25202	123.045	7.84794	89158.4	143676	0.68838	1.08298
30860	139.04	5.02449	43310.9	69686.9	0.686157	3.35766
6689	387.166	10.3055	22371.7	35995.4	0.686139	1.59917
10335	290.086	12.4373	293070	471311	0.685436	1.60378
9900	422.097	9.09107	38933.8	62590.5	0.684921	1.29154
5274	186.077	13.3131	114521	184072	0.684655	0.929727
38086	591.157	6.03424	4781.77	7684.05	0.684323	0.221721
954	277.058	1.53241	47079.3	75630.1	0.683869	0.903625
3851	299.077	12.0805	819619	1.31666e+06	0.68386	1.81299
17894	504.158	13.2521	535051	859517	0.68385	0.835895
6051	697.482	2.66952	41393.5	66417	0.682148	0.420581
7383	169.014	3.0172	271381	435083	0.68097	1.49794
1253	229.081	13.2876	177297	284227	0.68088	2.38414
6119	419.14	12.4158	59937.4	96086.1	0.680872	0.955026
3791	336.13	9.32825	1.41919e+06	2.27233e+06	0.679107	0.944638
23194	525.146	10.5065	40468.9	64784.4	0.678834	1.32912
5415	460.167	11.9389	88460.8	141591	0.678615	1.41251
20352	480.136	6.44053	8249.39	13197	0.677846	2.04797
13274	395.211	2.03342	53121	84961.5	0.677527	2.022
42070	384.055	12.0839	30559.7	48859.5	0.677009	0.989575
32709	337.056	1.7829	5317.31	8501.19	0.676969	0.82509
4916	274.057	7.89888	225443	360205	0.676056	0.880968
51496	377.2	2.02193	9828.47	15697.5	0.675501	2.0015
18831	467.138	10.913	54885.1	87611.1	0.6747	4.29269
21983	333.037	15.8812	166773	266193	0.674591	1.29634
50423	285.062	4.87281	16353.7	26095.6	0.674186	3.90415
39928	287.02	3.21327	2840.51	4532.01	0.674	0.117746
13320	270.062	2.16221	28816	45965.9	0.673692	1.60738
36155	352.089	13.3255	8680.47	13844.7	0.673489	0.860628
28818	345.119	13.6377	68011.1	108440	0.673059	0.59587
16132	427.103	3.90803	17917.5	28568.5	0.673056	0.42078
16416	427.105	3.94659	17917.5	28568.5	0.673056	0.42078
1720	503.162	13.0076	152678	243382	0.672725	3.44289
47457	528.159	15.4575	8203.18	13075.2	0.672581	1.22286
11764	117.019	9.80265	5.17377e+07	82405663	0.671529	0.753485
29035	414.148	3.18878	16238.7	25828.1	0.669504	0.203244
20058	229.035	1.15349	78599.9	125000	0.669331	0.994399
10994	301.093	9.19991	51321.1	81601	0.669034	2.41688
9455	486.162	2.29357	376906	599117	0.668635	0.401866
3731	159.066	5.68319	1.21528e+06	1.93164e+06	0.668538	1.52475
34926	561.198	1.33723	10818.1	17192.8	0.668363	0.369708
25511	231.031	1.34347	53472.8	84964.8	0.668061	0.556
897	118.051	13.3007	8.82236e+06	1.39982e+07	0.666006	2.19237
25172	837.484	3.53528	229590	364186	0.665614	1.68152
1220	463.124	1.34494	21467.4	33987.3	0.662847	0.391661
30164	497.168	10.8479	7319.49	11572.6	0.6609	0.592867
2840	377.089	1.27128	84818.3	134012	0.659912	1.31788
3446	156.067	9.33803	2.64469e+06	4.1782e+06	0.659783	1.08753
3393	193.035	13.6104	1.92421e+06	3.03935e+06	0.659497	2.80623
35458	442.099	4.02631	4601.12	7263.11	0.658603	0.558216
376	133.014	3.0572	2.48675e+06	3.92503e+06	0.658439	0.84773
6551	351.093	5.65165	47699.1	75285.6	0.658413	0.406537
19779	351.093	5.65179	47699.1	75285.6	0.658413	0.406537
4832	207.069	4.8176	142860	225345	0.657538	1.29165
45194	451.141	2.02081	3403.37	5366.85	0.657112	0.383476
4108	819.531	3.49712	812467	1.28057e+06	0.656407	1.89353
34141	302.067	3.2624	118696	187079	0.656379	0.340846
29620	227.053	0.881436	35313.8	55632.5	0.655696	1.03198
53710	592.167	1.46476	4999.9	7875.06	0.655393	0.240085
3339	126.02	9.39058	1.05344e+07	1.65757e+07	0.653966	0.899909
6455	232.083	15.6748	32624.4	51328.2	0.653799	1.00418
35559	599.141	2.35806	1738.81	2734.72	0.653293	0.162415
41390	364.086	2.12087	12602.1	19809.9	0.652555	1.25331
10081	364.087	2.12587	12602.1	19809.9	0.652555	1.25331
34165	154.014	0.868551	58127	91372.8	0.652555	2.42542
17890	977.634	3.61218	335172	526809	0.652381	0.27083
18450	181.072	9.22614	2.43458e+06	3.82534e+06	0.651913	3.16493
26691	360.114	12.0475	13380.8	20999.1	0.650166	0.879619
26738	430.158	11.6609	9178.15	14392	0.648995	1.28668
33130	450.149	1.46573	32718	51234.9	0.647042	0.361459
12732	165.04	12.9105	4.84006e+06	7.57483e+06	0.646189	3.14641
12904	256.046	9.62333	95257.3	149055	0.645943	1.50113
52569	714.51	3.45084	145993	228375	0.645506	0.400553
27047	341.145	4.94287	134283	210020	0.645254	1.47922
900	130.087	9.39094	1.57449e+07	2.46236e+07	0.645154	2.76902
9954	405.088	2.13094	16878	26381.3	0.644367	0.622407
879	181.072	9.15587	2.66116e+06	4.15833e+06	0.643949	1.82153
36397	437.124	5.87549	1700.38	2657	0.643935	0.112418
351	145.051	9.60946	1.71991e+06	2.68541e+06	0.642807	1.29292
19551	145.051	9.62798	1.71991e+06	2.68541e+06	0.642807	1.29292
4813	369.121	9.13681	174641	272630	0.642551	1.45874
43573	475.167	14.4382	4813.17	7512	0.642211	0.199677
19338	409.19	3.78642	49682.2	77469.3	0.640896	0.76833
27112	339.111	3.65231	188532	293849	0.640267	1.0796
17113	467.133	7.01742	9111.91	14200.9	0.640157	1.18796
3969	260.041	7.93731	890742	1.38544e+06	0.637269	0.587568
7178	129.019	13.7104	691312	1.07489e+06	0.63678	2.7411
45007	303.051	0.901712	5986.16	9307.38	0.636744	0.293598
3294	290.981	14.1918	7.33567e+06	1.14004e+07	0.63609	0.693188
1044	297.083	14.9947	86508.8	134429	0.635926	1.73598
2731	297.083	15.0021	86508.8	134429	0.635926	1.73598
12923	229.035	3.58759	137807	213872	0.634104	2.17078
11634	345.119	2.12976	34891.5	54114.1	0.633128	0.808509
31078	434.115	11.9569	72823.5	112870	0.632185	3.55718
56616	441.096	1.56344	7747.37	12002.3	0.631533	0.292086
920	217.048	9.18147	291113	450960	0.631421	0.969401
13478	417.14	3.65765	22466.4	34788.4	0.630839	1.43033
43172	461.144	1.70363	55501.9	85902	0.630155	0.328
5527	479.162	13.321	57335.5	88704.4	0.629578	1.59215
6544	165.077	4.37697	26505.5	40957.6	0.627842	1.2377
12468	491.084	5.82824	27018.7	41746.9	0.627712	0.474887
4652	125.024	5.22801	220387	340315	0.626829	3.59658
9137	353.088	7.99224	29212.5	45104	0.626668	0.357481
17857	327.108	1.64649	16454.2	25404.6	0.626635	1.05009
14601	315.064	10.5211	54011.9	83377	0.626373	0.323917
10012	491.16	12.219	26971.7	41626.4	0.626051	1.05238
4920	257.03	3.15731	206184	317921	0.624736	1.29043
26152	222.044	12.3787	204949	315799	0.623741	2.04377
22843	301.093	3.19117	1.05817e+06	1.62821e+06	0.621715	0.388443
5852	304.066	12.2433	45011.9	69231.1	0.621112	1.29304
24133	175.061	10.8333	515637	792380	0.619837	0.428073
24933	343.103	7.84442	12332.4	18947.6	0.619559	1.77088
24688	564.179	11.9644	41418.9	63611.3	0.618994	3.23002
41969	283.073	2.11573	5138.97	7885	0.617632	0.22816
5927	406.183	13.8839	54790.8	84018	0.616765	1.14684
34650	222.077	1.35887	12140.3	18600.2	0.615522	1.2978
24515	360.115	10.9126	153487	235072	0.614991	1.53569
28479	362.073	2.96352	229705	351691	0.614525	0.411893
11934	258.062	8.29743	137247	209968	0.613397	0.775231
10552	379.067	1.2321	37118.8	56761.2	0.612753	0.834498
13441	379.067	1.23306	37118.8	56761.2	0.612753	0.834498
9803	603.152	1.25895	26839.9	41037.4	0.612557	0.541455
8250	373.14	1.41274	14726	22514.2	0.612473	0.71173
963	278.055	6.60141	54511	83335.1	0.612377	1.73505
11897	378.086	14.2288	291087	444919	0.612092	1.15095
4705	181.051	0.845377	189849	290166	0.612024	1.12744
3193	181.072	9.01198	3.95369e+06	6042384	0.61192	1.97534
3114	337.078	13.6744	7.45212e+06	1.13793e+07	0.610687	2.40115
46420	481.093	6.88543	158653	242196	0.610302	2.36729
8654	481.094	6.90795	158721	242196	0.609687	2.36998
20763	258.062	2.97867	42029.9	64052.4	0.607835	0.549578
29454	471.136	16.0674	118486	180521	0.607458	1.77576
4976	139.04	3.21374	142908	217622	0.606742	0.662331
2445	173.082	1.66462	80832	123018	0.605873	3.04324
44194	575.184	13.2971	17678.5	26904.1	0.605833	0.714444
4560	259.06	6.36193	252422	383834	0.604643	1.08165
20496	551.183	13.2274	420852	639943	0.604632	1.26145
29664	507.151	3.41535	21829.3	33172.9	0.603737	0.408107
4578	187.092	10.235	273648	415461	0.602391	2.48962
42154	455.061	3.33729	37329.1	56671.6	0.602325	2.43248
48169	175.051	12.6552	10668.6	16196.6	0.602317	0.312034
29500	461.145	1.73837	58772.7	89200.6	0.601906	0.334386
16367	441.096	1.56246	7909.1	12002.3	0.601726	0.279776
30916	513.145	13.3056	43102.3	65329.9	0.59998	1.09034
3484	455.138	11.9622	1.58247e+06	2.39717e+06	0.599156	4.26365
42092	505.139	2.73847	13605.1	20597.1	0.598299	0.43533
38941	440.123	4.04712	9879.23	14949.8	0.597654	0.713936
4282	383.12	9.06974	578359	874281	0.596131	0.665294
31319	479.12	3.16997	23511	35499.3	0.594455	1.08015
51703	375.108	3.65654	24868.2	37534.2	0.593901	0.371941
26445	207.051	15.7468	39258.4	59228.9	0.593302	1.90761
11366	165.019	13.3508	280110	422393	0.592592	2.3591
43174	287.019	0.927929	17341.5	26105.6	0.590127	0.656142
18869	501.198	4.37513	31552.9	47489	0.589821	0.338884
3453	395.117	11.961	1.66449e+06	2.505e+06	0.589736	3.27886
17019	491.156	2.04291	5129.08	7718.59	0.589639	0.352487
1355	174.041	15.1794	67526.6	101614	0.589578	1.39338
8826	415.109	13.3316	89300.7	134366	0.58942	2.34468
30530	304.049	9.38747	90900	136735	0.589031	0.352197
12009	414.997	10.6013	297723	447675	0.588482	0.439042
17921	418.099	2.45801	207023	311147	0.587805	0.28823
5228	123.009	6.6566	129715	194916	0.587509	2.48351
4786	378.086	14.1863	296247	444919	0.586743	1.1665
5394	237.077	13.8182	88247.8	132377	0.585019	1.68837
34666	510.125	3.29589	33569.8	50337.6	0.584474	1.04804
14303	310.151	9.87568	305367	457803	0.584185	0.848393
1101	301.06	10.0072	158237	237217	0.584117	1.22453
9813	179.065	12.4823	61707.3	92494.7	0.583929	0.539977
27784	305.052	5.85591	132170	198078	0.583679	1.51565
11086	203.002	2.52589	24764.4	37110	0.583542	1.79005
3046	204.088	12.2423	1.47149e+07	22032367	0.582349	1.86587
1261	221.067	13.7074	424902	636172	0.582284	1.9696
25575	445.137	10.6275	12806.6	19159.2	0.581155	1.15324
30336	323.098	8.18658	19662.2	29407.9	0.580779	1.91109
3315	317.168	9.39121	7.06854e+06	10569173	0.580379	0.924958
41811	502.157	8.99883	3391.1	5067.38	0.579486	0.100946
48233	514.157	1.96371	2452.17	3661.21	0.578261	0.175176
4503	137.024	12.089	314270	468982	0.577526	1.77575
30748	459.107	6.56616	4344.09	6471.67	0.575085	0.407064
7062	181.072	4.9912	67422541	100435964	0.574973	1.31995
30112	243.03	1.96582	7478.48	11138	0.574671	0.486333
4938	85.0293	15.2948	165660	246558	0.5737	1.40934
8530	362.073	3.42193	58838.4	87537.4	0.573141	0.558804
9530	382.135	4.97257	796298	1.18355e+06	0.571744	0.696353
28279	337.151	13.1755	48612	72246.8	0.571621	0.447172
36989	430.115	2.78057	22714.3	33750.7	0.571317	4.58764
8398	117.019	13.0212	1.38297e+06	2.05445e+06	0.570987	2.59244
1361	228.064	9.93196	247896	368248	0.570945	1.2346
8950	264.072	9.90139	66726.7	99117.1	0.57087	1.27355
6913	157.992	3.14578	30720.9	45628.4	0.570714	0.616837
3427	134.047	3.08399	3.91483e+06	5.81327e+06	0.570401	0.394494
2646	405.119	1.587	133464	198147	0.570119	0.423861
15462	365.089	1.35519	22909.6	33993.2	0.569296	0.707098
3733	326.108	3.1569	2.21974e+06	3.29316e+06	0.569078	0.38363
29650	503.141	11.3036	21072.5	31258.5	0.568887	0.859349
846	209.118	1.01746	1.12908e+06	1.67441e+06	0.568509	0.884927
35893	420.093	8.12942	11585.3	17172.8	0.567825	0.565342
4467	147.066	13.3024	416887	617870	0.567646	0.778207
37495	629.195	13.8729	8033.23	11892.6	0.566005	0.515283
9891	373.093	6.09663	39406.5	58290	0.564815	1.53003
40179	432.109	1.33917	2310.78	3415.98	0.563916	0.0981665
7304	645.139	14.1724	998303	1.47555e+06	0.563698	0.514941
35042	488.166	13.3011	41088.7	60717.1	0.563362	1.32729
8722	342.112	13.7918	96974.5	143296	0.563318	1.34092
3218	793.515	3.60496	4.32451e+06	6387867	0.562799	1.8732
12731	191.056	13.0503	69163670	1.02085e+08	0.561687	0.132774
10643	535.182	2.17071	8438.06	12451.8	0.561376	0.738261
21380	169.014	2.79582	285729	421556	0.561074	1.28228
4714	204.088	13.3119	270153	398498	0.560792	0.708878
3053	311.223	0.942853	1.1595e+07	1.70887e+07	0.559547	1.288
956	203.082	10.0054	425767	627403	0.559329	1.06598
34673	310.057	1.64465	4041.91	5944.65	0.556555	0.173086
2956	181.072	4.953	62431064	91806904	0.556339	1.12512
4557	239.077	11.9006	255728	376013	0.556174	2.43966
895	283.068	10.6958	29410.6	43232.4	0.555776	1.2035
38528	169.014	6.65971	72145.6	105988	0.554914	1.73621
29300	151.004	0.882004	50187.1	73645.5	0.55328	1.35045
31086	407.096	13.8874	9616.67	14102.7	0.552367	0.411315
21304	409.151	3.9087	8630.63	12654	0.552057	0.964438
1723	431.14	14.0165	56149.4	82214.8	0.550128	1.51734
16741	352.067	2.91749	26224.5	38393	0.549924	0.174569
35742	446.115	9.06934	84759.6	124078	0.549803	1.10473
4355	144.067	13.3892	565543	827633	0.549355	1.22627
3126	395.211	3.53096	6.97816e+06	1.0189e+07	0.546097	1.11541
17590	437.109	6.63557	7920.51	11560.2	0.545498	0.981994
34269	461.146	3.35078	33412.9	48763.1	0.545385	0.558705
17240	379.216	1.9048	207442	302645	0.544922	0.677126
7313	166.044	12.912	300672	437971	0.542644	2.20557
35691	508.108	2.57692	19792.1	28805.5	0.54142	0.708839
3601	301.093	3.19654	1.11895e+06	1.62821e+06	0.541143	0.355943
16786	220.083	9.17568	192290	279758	0.540893	0.428092
17898	147.03	13.2988	554602	805989	0.539307	1.4513
3098	142.998	3.02403	1.3668e+07	19858938	0.538987	1.01124
20754	501.194	13.2952	21004.1	30512.3	0.53872	0.752245
42578	453.14	1.32961	6977.11	10135.5	0.538713	0.126618
29965	490.135	2.12231	37206.9	54029.5	0.538176	0.530825
34626	221.067	4.05788	84489	122635	0.537539	2.07645
30465	399.13	6.91187	44367	64349.9	0.536449	2.15552
21450	237.076	13.7376	91269.7	132377	0.536443	1.54291
46332	844.515	3.41388	12417	18009	0.536402	0.164136
56501	241.093	8.99248	42948.6	62268	0.535881	1.09967
6639	322.083	12.4715	29188.2	42303.2	0.535379	1.98772
11408	125.024	5.72874	171983	249219	0.535145	1.12321
34942	261.041	1.77884	24670.1	35714.9	0.53376	1.71974
33605	213.039	12.73	72148.3	104427	0.533462	1.37219
35129	441.177	4.37343	4529.85	6555.96	0.533343	0.232612
1169	341.109	13.782	734693	1.06324e+06	0.53326	1.4012
30712	493.099	8.50258	2374.3	3435.9	0.533183	0.0926754
17210	379.216	2.02505	207442	300046	0.532475	0.64029
4215	441.096	2.12772	372487	538593	0.532002	0.283412
16667	391.14	1.28239	24626.9	35607.7	0.531955	0.762803
23052	322.078	3.23263	1.19207e+06	1.72308e+06	0.531513	0.293053
15834	427.097	1.34721	227095	327955	0.530202	0.299779
18009	383.098	6.90469	154442	222948	0.529646	1.71273
35666	361.114	9.34794	7917.81	11426.2	0.529178	0.186657
31013	297.083	9.57761	40120.3	57891.8	0.529027	1.74955
17941	205.035	15.384	298149	430015	0.528355	1.60585
37340	389.124	4.07455	10229.8	14744.2	0.527372	0.75405
17631	241.051	2.12601	10987.7	15832.2	0.526975	0.516574
5833	477.14	1.33989	59129.6	85184.5	0.526711	0.38007
6442	459.136	13.7985	33561.3	48282.6	0.524702	3.57541
32296	502.157	6.98133	1325.06	1906.09	0.524562	0.0911341
9888	349.094	1.37611	39420.4	56702.6	0.524472	0.956475
16121	237.041	3.12042	38139.6	54768	0.522046	0.633541
34952	350.087	1.29398	4153.78	5964.6	0.522001	0.116119
3329	815.5	3.55311	2950763	4.23685e+06	0.521904	1.57003
10490	164.072	11.7725	31266.8	44873.2	0.521221	0.38259
1349	223.061	1.22394	33968.5	48743.8	0.521021	0.892745
5109	397.081	5.87495	221363	317515	0.520412	0.852744
4377	175.061	10.7747	714635	1.025e+06	0.520339	1.07069
964	266.089	3.08322	1.24003e+06	1.77668e+06	0.518811	0.345438
5118	470.151	13.0557	130144	186369	0.518055	2.54206
46354	470.151	13.064	130144	186369	0.518055	2.54206
31159	461.151	11.031	74304.2	106388	0.517815	0.992637
1271	241.038	10.004	79738.7	114162	0.517735	0.796641
10206	405.086	12.7611	65634.6	93933.3	0.51718	0.223916
7296	479.097	6.89666	516179	738730	0.517178	1.49658
15220	319.08	11.6723	29422.3	42088.5	0.516515	1.68195
46043	338.126	3.47141	74428.1	106428	0.515953	2.49577
36647	313.114	6.99934	53787.1	76883.3	0.51541	1.77848
12346	389.124	1.02796	36138.4	51633.8	0.514785	0.315766
58336	445.113	2.16501	9948.25	14213.1	0.514705	0.414591
27063	169.014	1.99895	74143.8	105710	0.51171	2.33674
34758	472.167	6.31833	9017.44	12854.8	0.511514	1.14182
32807	461.151	12.1875	36038.3	51371.3	0.511433	1.01485
4676	171.03	5.6382	316595	451036	0.510603	0.376013
5034	156.067	9.75613	142944	203611	0.510368	1.37445
12574	343.114	13.7805	23093.1	32878.6	0.509683	1.23739
4383	201.997	11.7748	387704	551756	0.509075	1.75642
35664	391.104	1.5425	7120.47	10131.2	0.508754	0.397077
1072	382.108	12.4912	7071.44	10061.4	0.508754	0.14073
34706	355.103	2.99124	16462.7	23395.8	0.507042	0.384119
7473	130.087	17.0567	180638	256692	0.506941	1.99359
2571	130.087	17.0694	180638	256692	0.506941	1.99359
10439	172.062	11.8029	141234	200675	0.506774	0.465208
20071	99.0451	12.668	56807.4	80710.2	0.506672	0.611055
17983	243.015	2.98289	113246	160842	0.506188	0.495539
28039	321.083	2.20853	4245.5	6028.99	0.505982	0.364101
28231	353.088	9.2383	28786.7	40875.3	0.505825	0.285142
9445	429.14	9.20159	783008	1.11134e+06	0.505203	0.630234
29512	528.103	7.38211	53275.8	75579.9	0.504522	0.346924
14201	397.205	3.52972	253504	359332	0.503311	1.18216
4521	129.019	15.2902	323995	459203	0.503161	1.01774
28862	724.499	2.69474	41440.9	58716.4	0.502707	0.241938
3308	172.062	9.25635	4.40868e+06	6.23641e+06	0.50037	0.396047
15806	182.075	4.97026	4.76888e+06	6.74439e+06	0.500037	1.33614
50131	229.035	1.94081	80693.3	114118	0.500004	1.23467
12629	302.073	10.8344	15636.7	22108.2	0.499644	0.921191
4534	113.024	11.6439	300292	424528	0.499493	3.01633
15952	401.075	8.7845	177721	251216	0.499317	0.149935
12043	293.099	15.9269	37771	53358.9	0.498451	0.523911
37576	572.201	9.28027	16302.2	23023.5	0.498039	0.458987
14742	419.082	13.6723	78324.8	110595	0.497745	2.01515
35786	173.037	13.4262	133857	188812	0.496259	1.04106
15858	205.035	15.3395	298149	420524	0.496156	1.48395
4785	341.197	0.849676	226517	319427	0.495866	1.54372
18577	431.082	7.83227	122942	173335	0.495584	1.69861
18088	313.085	3.50013	653210	920537	0.494929	0.39711
4842	487.167	13.3842	220780	311111	0.494819	1.55937
18074	325.092	3.34904	45453.4	64029.9	0.494356	0.549745
10284	507.135	6.1099	21700.1	30552.3	0.493582	0.928814
14964	424.072	16.0936	56271	79216.9	0.493418	2.57742
10505	301.093	8.90573	50861.2	71590.4	0.493199	1.44811
4217	453.116	8.28036	467204	657615	0.493193	2.05499
20587	128.035	9.04513	203329	286165	0.49303	0.699854
5327	343.103	6.90192	99453.1	139737	0.490629	1.74143
1077	487.173	14.1797	1.47738e+06	2.07551e+06	0.490425	3.12704
4899	447.135	11.606	164875	231580	0.490138	1.33975
1884	256.046	6.44524	12554.2	17624.3	0.489399	1.27351
3780	470.151	11.5374	1.68939e+06	2.37143e+06	0.489253	0.703091
11654	381.104	6.42171	11612.5	16292.3	0.488512	1.18849
50370	436.095	0.928057	9164.15	12856.9	0.488469	0.148265
41456	627.18	13.4977	4762.44	6673.29	0.486698	0.272196
3956	591.219	14.165	754804	1.05718e+06	0.48605	1.22533
5567	113.036	16.9389	71440.1	100032	0.485655	1.01213
32931	507.135	11.4298	8662.13	12122.1	0.484841	1.07835
17268	445.135	10.1647	89216.5	124816	0.484425	0.554735
27071	229.035	2.13687	80989.2	113300	0.484351	0.874496
27971	411.13	6.33296	16115.8	22524.9	0.483045	0.428699
19579	423.095	1.36008	288567	403285	0.482895	0.720503
4898	423.095	1.42531	288567	403285	0.482895	0.720503
24983	506.115	6.85049	111485	155799	0.482838	0.74596
5960	299.077	6.59795	53457.3	74699.3	0.482707	1.52643
15149	436.092	2.69519	3769.55	5266.73	0.482514	0.0960638
8753	240.051	1.35764	100288	140086	0.482162	1.74177
38842	487.167	13.4003	198491	277070	0.481179	0.737785
29993	483.15	1.206	6150.91	8584.62	0.480953	0.0833355
25918	468.115	1.29625	6595.39	9197.45	0.479775	0.199164
10510	631.152	10.5036	45732.5	63715.4	0.478421	0.828046
5171	195.03	0.872047	108228	150742	0.478017	1.21131
6622	603.149	7.75132	24334.3	33886.5	0.477715	1.00513
47035	433.098	7.85344	6003.4	8343.39	0.474853	0.207635
12748	307.115	14.917	243826	338771	0.474456	0.271107
26498	597.165	13.3884	48589.6	67504.2	0.474329	0.758623
19993	374.073	3.01922	152848	212315	0.47411	1.14568
17315	336.13	9.29737	1.37206e+06	1.9057e+06	0.473979	0.318429
13480	315.093	11.2501	15373.2	21350.1	0.473823	0.713493
33340	649.184	16.7912	70974.9	98499.8	0.472811	1.4127
17577	315.087	3.20667	38571.8	53514.6	0.472384	1.26214
15059	586.164	12.0833	18397.7	25523.2	0.472286	0.981084
29236	507.114	4.36322	51249.1	71066.7	0.471647	0.338902
4966	203.02	1.65951	137306	190215	0.470235	1.37829
51116	273.063	3.75041	17672.2	24469.8	0.469524	0.633654
6007	355.088	16.4381	54981.7	76058	0.468149	0.818312
4246	352.171	9.05225	8.31029e+06	1.14871e+07	0.467048	0.255315
26076	325.184	1.62332	1.1062e+07	1.52856e+07	0.466565	0.899388
615	325.184	1.81439	1.36352e+07	1.88262e+07	0.465403	0.993229
916	326.111	3.08444	2.40711e+06	3.32072e+06	0.464193	0.293942
9037	723.498	2.65854	76681.3	105765	0.463909	0.212936
40255	759.214	7.28194	14426.2	19893.6	0.463615	0.185356
3283	857.519	7.50071	2.54386e+06	3.5064e+06	0.46297	2.8184
28747	445.133	6.91889	18190.5	25055	0.46191	0.556823
30676	403.124	7.95992	9102.69	12529.7	0.460984	0.228398
914	136.017	0.839415	155290	213713	0.460709	1.82136
43846	249.077	0.864204	35588.4	48927.9	0.459251	0.394923
18927	493.135	2.11662	38336.1	52699.7	0.459091	0.515061
34703	455.114	8.30277	149636	205635	0.458626	1.4415
1932	194.046	1.28491	22522	30948.3	0.458523	1.68204
6284	453.122	11.8404	37217.9	51123.4	0.457989	1.64832
29689	289.073	3.34168	100769	138317	0.456927	0.233602
5503	164.072	17.0788	81327.6	111607	0.456607	1.77996
11136	425.11	6.90313	29536.3	40520.9	0.456175	1.08984
43144	327.111	3.14714	310602	426108	0.456152	0.286357
38583	238.048	8.52675	2593.07	3556.48	0.455793	0.0788374
2651	164.072	17.0974	81327.6	111530	0.455618	1.77067
7445	243.062	4.75095	130153	178448	0.455294	1.17434
4964	219.015	1.32661	155051	212545	0.455022	2.03684
25272	839.499	3.11068	54270.6	74346.5	0.454094	0.891013
3620	855.504	7.53234	1.20132e+06	1.64564e+06	0.454025	2.36292
3188	297.153	1.87187	8.14914e+06	1.11612e+07	0.45377	0.861402
4956	119.035	17.0902	190719	261158	0.453474	0.419985
29715	455.119	12.4997	17761.8	24317.1	0.453197	0.341777
31393	269.067	1.32948	10032.6	13731.9	0.452838	0.493618
[truncated: 2,976 more rows]

## Sheet: QsuB5XylemBottom
Dataset S5. List of differentially abundant features in QsuB poplar (HILIC negative mode).
unchanged:6572								increased:125								decreased:20								New:227						Depleted:48
feature ID	feature m/z	feature retention time	MeanWT	MeanQsuB5XB	Log2FC	-Log10(p-value)		feature ID	feature m/z	feature retention time	MeanWT	MeanQsuB5XB	Log2FC	-Log10(p-value)		feature ID	feature m/z	feature retention time	MeanWT	MeanQsuB5XB	Log2FC	-Log10(p-value)		feature ID	feature m/z	feature retention time	MeanQsuB5XB	Pvalue		feature ID	feature m/z	feature retention time	MeanWT	Pvalue
7064	232.976	5.30794	67450.8	7.97348e+06	6.88523	1.20283		6220	378.068	13.6312	17995.2	4.2671e+06	7.8895	5.48565		5427	364.087	14.1686	128936	13003.7	-3.30966	2.07832		7357	330.059	13.6702	345584	9.65469e-09		48311	196.05	6.89854	5537.15	5.29429e-07
27001	403.105	3.49317	2504.32	134307	5.74497	0.587296		19270	233.979	4.59527	15758.6	3.28532e+06	7.70375	3.92927		29958	527.209	13.0896	113662	13492.6	-3.07451	2.04583		7146	553.141	13.6878	923438	1.1209e-08		41414	395.029	13.5654	9222.36	1.02131e-06
13946	315.127	13.1448	7100.03	143602	4.33811	1.00984		7099	481.12	13.6284	9196.55	1.84976e+06	7.65203	6.15146		14904	466.121	16.9184	13930.8	1843.62	-2.91767	1.54414		735	315.072	13.6566	28944533	2.23899e-08		52617	298.093	6.89103	7211.4	6.50324e-06
48559	511.13	13.2601	18837.6	343820	4.18996	0.968394		6256	78.7683	13.132	8657.66	1.37507e+06	7.31131	5.20557		12950	421.112	9.0937	67695	9076.67	-2.89881	1.78763		7368	299.077	10.7433	350066	1.41062e-07		31721	297.076	1.63732	5910.42	0.000314551
42537	321.061	0.813397	610.503	5926.11	3.27902	0.727201		7072	657.189	13.1301	31517.3	4485561	7.153	5.13867		3302	216.981	9.28396	5.44208e+06	743993	-2.8708	1.5424		14497	485.088	15.2531	20787.6	1.59534e-07		49393	201.02	0.889171	12846.4	0.000605752
1212	200.054	13.2785	511756	4.32919e+06	3.08057	0.44729		14698	395.029	14.8054	1830.1	246760	7.07504	5.08224		31311	510.149	6.30019	5355.91	801.201	-2.7409	2.00188		57196	400.088	13.6468	178412	1.9463e-07		50340	447.108	6.33457	11279.2	0.000632413
30404	487.109	13.6688	1301.44	10026.1	2.94558	1.27668		7103	511.13	13.7198	10047.7	1.35335e+06	7.07353	3.8356		35009	319.066	2.64369	8034.78	1312.96	-2.61344	1.91371		14159	400.088	13.6556	178412	1.9463e-07		14103	409.15	2.4255	23280.4	0.00074624
14285	414.104	12.4073	1824.42	13381.5	2.87474	1.13354		712	315.072	13.1315	1.39027e+06	147993950	6.73403	5.119		919	125.043	1.11901	7698.18	1273.41	-2.59582	2.61611		14019	315.176	13.6583	35224.1	1.96638e-07		859	125.036	1.20963	53011.4	0.00134661
14708	479.14	10.7928	1334.07	8860.18	2.7315	1.19648		7463	315.094	13.6339	1872.08	186334	6.6371	6.43942		4584	232.083	16.5954	272089	49783.9	-2.45033	1.82313		9611	315.176	13.1316	168148	2.29598e-07		9082	245.078	15.7139	46097.9	0.00334689
41293	565.13	0.940585	6843.87	43033.7	2.65258	1.11334		7324	507.135	13.6258	10719.4	913457	6.41304	2.91774		38753	390.109	9.08725	21686.7	4036.48	-2.42564	1.88187		14101	521.151	14.8084	55405.5	4.27987e-07		16234	421.112	9.47463	22999.5	0.00369619
23122	486.126	2.20745	16832.9	99494.1	2.56333	0.718243		7208	575.102	15.6822	4011.32	341500	6.41167	1.49678		18544	299.097	3.29255	38189.9	7151.75	-2.41682	1.34667		8551	93.0345	13.6085	408691	5.02269e-07		16161	421.112	9.41127	24004.2	0.00500988
37288	303.072	1.49717	847.801	4903.71	2.53208	1.00645		8505	627.178	10.5319	6517.66	466153	6.16031	2.42096		12787	145.055	14.2089	174149	34970.7	-2.3161	2.54048		18524	493.135	6.53134	11472.6	8.61448e-07		15169	440.123	3.93456	14024.1	0.0052737
14015	357.083	9.36532	4401.61	25081.1	2.5105	1.13078		7247	507.135	15.2574	8062.48	518418	6.00675	4.6398		26395	176.071	4.67895	7221.2	1456.24	-2.30999	1.3474		10331	631.152	13.6579	341237	9.0616e-07		14482	421.112	9.47438	22198.8	0.00613763
36918	486.125	2.13352	17869	99494.1	2.47715	0.707776		7391	78.7683	13.6562	4538.73	282011	5.95732	7.53538		35746	388.115	5.73942	12936	2699.19	-2.26079	1.61671		7653	315.101	13.6569	79911.4	1.18646e-06		32416	152.072	7.91439	10284	0.0078394
14160	486.125	2.17538	17968.5	99494.1	2.46914	0.706741		7587	611.184	13.6298	1934.06	114526	5.88789	5.29882		47457	528.159	15.4575	8203.18	1712.88	-2.25976	1.65446		14095	999.306	13.1216	138951	1.25196e-06		46267	381.104	5.88844	12823.5	0.00802633
24528	523.146	3.11956	6368.02	34704	2.44618	1.00034		7136	378.068	13.2155	12207.9	720518	5.88314	2.10737		32738	359.062	15.4992	6502.06	1383.36	-2.23272	1.86007		21855	495.135	13.6356	163476	1.49247e-06		853	135.03	3.048	68499.7	0.00874071
31595	512.124	12.9128	1196.17	6425.94	2.42548	0.640636		14210	483.091	15.2529	1353.95	64059	5.56416	4.11988		3094	199.025	3.28396	7154685	1.53624e+06	-2.21948	1.82329		14089	433.008	13.6648	124842	1.54031e-06		40803	375.072	6.95599	10215.2	0.00927623
13919	650.21	3.27477	8789.29	44467.1	2.33892	0.832748		7774	315.119	13.6345	1342.17	62084.7	5.5316	5.46959		28786	318.083	9.42193	789393	185059	-2.09276	1.49889		13907	166.998	13.6742	111024	1.56385e-06		38941	440.123	4.04712	9879.23	0.0117634
8837	423.095	3.48625	4584.54	23190.6	2.33869	0.546253		14585	493.12	13.1781	4274.99	184913	5.43478	3.71202		10364	318.083	9.45914	789393	185059	-2.09276	1.49889		14008	581.136	15.2526	102800	1.87276e-06		27063	169.014	1.99895	74143.8	0.0128005
894	419.244	1.01327	4019.28	20214.8	2.3304	0.851785		14180	619.129	15.2537	1131.12	48432.3	5.42014	5.42844		15868	324.084	8.75938	19301.7	4648.89	-2.05377	1.41707		7068	153.019	13.6598	5.84741e+06	2.33987e-06		51830	465.14	9.58978	18759.6	0.014055
4138	142.998	3.47195	767698	3.85376e+06	2.32766	0.808154		42572	457.081	4.31702	842.309	33597.1	5.31784	3.43248										14954	657.189	10.6943	9106.83	2.38261e-06		36361	234.078	6.16757	10560.4	0.0142029
11017	365.164	3.47306	39474.4	197275	2.32122	0.855194		14046	353.046	13.6499	4489.63	178250	5.31116	6.35496										7544	604.159	13.6498	98392.2	2.71597e-06		11225	285.062	5.81908	23711.2	0.0154515
11872	603.285	3.46024	19609.7	97604	2.31537	0.609558		7125	447.114	10.5256	46777.7	1.8371e+06	5.29547	3.23731										14110	151.004	5.15681	115466	2.73478e-06		13026	109.041	8.8729	71428.8	0.0213442
46600	661.217	3.10121	2003.37	9827.68	2.29442	0.999462		47925	507.135	13.1855	35747.7	1.36e+06	5.24961	2.71315										10436	273.044	7.13691	100334	2.91343e-06		16287	465.108	15.2338	4587.36	0.0244559
23080	516.172	2.78302	945.156	4554.84	2.26878	0.486753		13913	315.035	13.1257	8317.31	294426	5.14565	3.52395										20079	524.126	9.54105	35953.9	3.51087e-06		31353	637.22	13.8584	4923.7	0.0245677
40122	421.082	3.6662	1664.06	7444.3	2.16143	0.431529		7119	507.135	13.119	38501.3	1.36e+06	5.14256	2.7083										24392	314.967	13.655	28303.1	3.95959e-06		30552	439.125	6.91872	7032.83	0.0252352
16746	483.116	3.40457	278263	1.20068e+06	2.10933	0.548001		7910	447.114	15.2637	1093.82	36473.6	5.05941	3.84415										13999	153.027	13.65	38936.6	4.02205e-06		16100	369.059	8.49595	11042	0.0256097
15807	192.059	12.9882	4393042	18548462	2.07801	0.850416		7137	602.159	13.6576	27455.4	902040	5.03803	5.68708										14051	373.114	7.13291	12129.7	5.20136e-06		28929	491.156	4.79005	2738.6	0.0256468
14420	547.04	15.2693	1203.39	5025.83	2.06226	0.943303		18532	451.109	13.2092	7360.1	238976	5.021	3.01709										13990	313.618	13.1335	178156	5.66149e-06		46226	804.518	3.45747	14952.1	0.0261693
20532	615.193	3.31326	2563.13	10651.5	2.05508	0.311403		17475	508.139	13.0258	9944.71	320891	5.01201	2.68932										36659	477.142	6.74465	4480.98	7.02884e-06		44951	316.067	9.58929	8591.99	0.0263214
7190	229.035	3.50201	202096	831773	2.04115	0.604221		7160	533.151	13.2012	18399.8	495217	4.7503	2.20658										8771	414.997	13.6655	103180	7.35088e-06		15499	316.049	15.3577	10960.2	0.0277605
8530	362.073	3.42193	58838.4	238396	2.01853	0.692186		14017	513.102	15.6793	1567.24	41889.3	4.74028	2.88973										5907	299.077	9.59794	1.80798e+06	7.90216e-06		14883	295.104	12.4666	20377.2	0.028693
18495	493.135	6.79277	2515.26	10054	1.99899	2.4763		9527	452.106	8.11318	15436.4	390901	4.66239	3.41289										7426	653.134	13.6533	230497	9.76376e-06		45616	543.135	13.4257	22540.4	0.02899
13860	1011.55	5.3666	17850	70912.9	1.99012	1.3699		7165	511.13	13.222	19792.8	447132	4.49766	1.71519										14174	734.202	15.2568	127088	1.23934e-05		27041	509.097	12.3004	4526.68	0.0300297
22563	987.546	5.61027	12838.7	50856.1	1.98592	1.43427		16739	511.13	13.2295	19792.8	447132	4.49766	1.71519										14665	537.11	15.2559	10809.5	1.41737e-05		34397	323.055	1.71442	12653.9	0.0304313
14181	687.199	12.1502	3159.85	12486.6	1.98245	1.5903		50046	248.987	8.15349	3325.19	72396.6	4.44441	3.342										13939	151.004	13.2138	143107	1.63015e-05		46559	275.08	10.3455	7699.26	0.0309288
47635	469.135	8.96796	29402.7	115350	1.972	2.24572		17458	537.146	13.7047	1424.25	28430.7	4.31918	4.23895										33838	232.976	6.37022	147181	1.79027e-05		35479	415.125	6.747	3338.06	0.031478
13144	469.135	8.97254	29402.7	115350	1.972	2.24572		7120	285.062	15.221	69673.9	1.31255e+06	4.23561	3.63039										10369	165.019	13.7044	347062	1.82568e-05		38589	442.057	2.13771	2993.82	0.0338553
7142	345.082	13.0863	261676	1.02549e+06	1.97046	5.16969		7967	390.105	8.1039	2343.03	44072.7	4.23344	3.4209										14342	395.029	5.44934	58457.9	1.88375e-05		7540	197.009	7.37727	139910	0.0347187
14884	633.165	10.7279	1689.14	6546	1.95433	0.848771		9512	301.056	13.1318	23862.5	448334	4.23175	4.30043										31301	193.013	13.7807	54802.5	2.041e-05		10212	348.094	2.40237	29865.7	0.0354831
21475	437.11	2.57842	2443.2	9442.8	1.95044	0.419741		7102	169.014	8.11234	233928	3.94727e+06	4.07672	2.62465										45669	687.2	13.5627	14674.9	2.20313e-05		12473	243.062	11.1321	16963.4	0.0359419
14437	517.137	2.76125	2908.8	11239.1	1.95003	2.17823		8997	641.194	9.64097	1673.2	27241.6	4.02513	2.26651										13863	537.146	15.677	346107	2.22243e-05		2842	257.078	15.3525	37421.2	0.0370372
7444	392.083	12.5938	60202.9	232522	1.94946	2.85067		9519	509.116	13.1689	30454.6	473092	3.95739	4.55141										14071	653.09	15.6807	57467.5	2.39815e-05		29868	285.098	6.49675	19457.4	0.0382819
16846	429.14	8.52936	2330.39	8968.45	1.94429	0.854397		7281	351.049	13.6508	34142.1	526538	3.94692	5.60722										7154	315.051	13.135	1.1161e+06	2.4161e-05		47938	134.025	3.45707	20953.2	0.0415708
47021	510.125	1.48276	1342.93	5150.23	1.93925	1.50177		18691	479.079	13.6491	7640.72	115592	3.91919	5.04707										13983	153.012	13.6575	45462.3	2.5935e-05		864	137.036	9.02791	153683	0.0430383
34194	621.183	1.52963	1291.11	4926.78	1.93204	0.776065		7543	479.079	13.7046	7640.72	115592	3.91919	5.04707										7490	108.022	13.1242	162161	2.71831e-05		39843	432.074	1.7445	4574.07	0.0448485
4987	331.067	13.5578	187495	708951	1.91883	5.56472		13903	315.109	13.1725	18129.9	266357	3.87691	3.68445										15197	880.581	1.53278	6410.88	2.79236e-05		52799	406.096	5.77566	6811.38	0.0490332
14041	523.197	1.291	2016.8	7612.01	1.91621	1.36372		13969	687.2	13.0785	13060.5	187537	3.84389	3.88982										14391	449.13	9.56664	21168.8	2.83203e-05		16547	417.144	11.903	8690.53	0.0497138
14590	413.055	5.93351	2588.41	9731.28	1.91057	1.25152		9976	425.07	11.518	1597.25	22368.4	3.80779	3.08843										7434	246.992	0.982651	252237	3.08471e-05
7447	330.047	3.45278	34581.5	129936	1.90973	0.733816		13924	461.13	8.26866	3317.75	45478.1	3.7769	2.2724										13968	331.041	11.6372	85062.4	3.22239e-05
8929	423.095	3.55258	7338.13	27344.6	1.89777	0.703001		23036	499.105	9.44969	2569.85	33988.8	3.7253	2.61387										14028	395.029	5.00542	136928	3.25878e-05
30786	433.113	1.34606	1034.53	3845.4	1.89416	0.857259		14422	499.104	9.46578	2569.85	33988.8	3.7253	2.61387										13892	479.14	9.60395	361439	3.33932e-05
30822	525.161	12.842	8617.99	31931.3	1.88955	1.45457		7159	315.093	13.1753	78748.3	1.04093e+06	3.72448	4.29016										14011	166.998	13.1596	196705	3.36107e-05
41979	439.125	3.40589	5435.36	19943.6	1.87548	1.02919		1867	509.116	13.5954	7727.13	99559.1	3.68755	4.47342										7811	299.077	14.7994	52195.1	3.40732e-05
14932	497.107	14.7875	1774.83	6496	1.87187	0.817251		9559	315.119	13.1554	24874.9	293482	3.56051	4.05877										50582	489.106	13.6133	65425	3.72484e-05
13967	551.162	10.7363	34641.5	126089	1.86387	5.11564		7536	367.064	11.5727	13217.8	152503	3.52829	2.80828										14266	285.061	11.8124	40496.1	3.80528e-05
31264	409.044	14.234	10813.2	39340.5	1.86322	0.706111		20439	367.064	11.5727	13217.8	152503	3.52829	2.80828										14949	359.098	2.57428	14487.5	4.17241e-05
2678	510.12	13.1778	34843.7	126346	1.85841	3.44041		14183	397.054	10.7794	1839.66	19982.2	3.4412	2.77992										5409	108.022	12.5754	145850	4.82267e-05
14763	565.141	15.6802	1012.47	3665.61	1.85618	0.508772		15447	333.072	13.5629	1802.13	19400	3.42828	4.14179										32024	545.164	8.38386	14561.1	4.94231e-05
16741	352.067	2.91749	26224.5	94411.6	1.84805	0.506327		14547	565.05	15.26	1223.78	13050.7	3.41471	3.89409										13989	477.125	15.6762	25198.6	5.19995e-05
20066	423.13	1.21744	1754.71	6314.41	1.84742	0.453076		7474	331.067	10.6612	15334.4	161958	3.40077	4.26231										13981	501.071	3.79197	316518	5.5247e-05
27859	449.109	1.34427	6548.05	23505.8	1.84388	0.694759		7089	230.067	13.7039	186060	1.93798e+06	3.38072	5.56431										21835	315.019	13.652	48413.2	6.70247e-05
14597	521.151	7.77972	1628.45	5833.32	1.84082	0.77477		9180	224.002	7.42615	3456.78	35987.1	3.37998	2.88229										7202	330.059	13.1585	840527	6.72916e-05
30477	383.135	9.26892	6266.23	22424.2	1.83939	1.36997		7833	327.072	10.2974	4544.9	42346.2	3.21991	2.18971										14111	461.131	13.6743	40448.1	6.79152e-05
14479	365.083	3.78518	2767.71	9901.33	1.83893	1.08481		53831	511.166	13.2332	6128.87	54020.8	3.13982	1.33865										28553	152.007	4.8629	30535.8	7.0273e-05
30029	501.081	10.2244	1106.25	3931.87	1.82954	0.818662		13978	314.969	13.1521	19628.6	170707	3.12049	3.91917										20054	182.022	8.17795	13696.9	7.29419e-05
14058	639.181	15.2729	5701.05	20205.6	1.82546	0.868929		20024	524.126	9.47472	4259.17	35953.9	3.0775	4.1242										13865	139.004	16.0032	217468	8.99658e-05
11396	329.087	3.31892	243534	862517	1.82443	0.713323		36094	503.084	3.85786	1344.28	11119	3.04812	1.78108										17488	449.13	9.45028	19624.7	9.32816e-05
10218	527.117	10.7696	4594.17	16254.1	1.82293	2.09649		14656	600.156	2.30724	716.671	5819.07	3.02141	2.65936										7074	153.019	13.1608	4.13128e+06	9.49047e-05
34683	241.047	1.3557	1124.08	3970.05	1.82041	0.792929		17195	445.135	9.37743	4457.13	36049.6	3.0158	2.28584										14099	461.13	8.64325	17612.8	9.84314e-05
17219	473.13	5.72401	1775.68	6242.89	1.81384	0.768724		13921	1009.53	5.40355	3694.88	29558.4	2.99997	1.58204										14096	436.086	11.5259	15329.9	0.000107343
17623	455.137	3.65063	1511.1	5305.8	1.81197	0.506606		8139	256.059	11.5782	4145.13	32950.8	2.99083	3.54696										13963	521.152	8.6542	32385.8	0.000107789
14115	414.104	12.5931	13885.1	48308.7	1.79875	4.47631		14133	256.059	11.5814	4145.13	32950.8	2.99083	3.54696										38737	521.152	8.66264	32368	0.000107956
26314	422.094	2.61358	5460.03	18939.1	1.79439	2.41039		10384	659.184	12.5824	25169.1	192937	2.9384	4.73901										19988	524.126	8.27099	18394.8	0.000116362
22596	650.21	3.15211	10329.3	35742.1	1.79088	0.880524		7107	125.024	8.12635	377102	2.87856e+06	2.93232	2.81016										7133	567.136	13.1515	857458	0.000120961
29794	481.171	1.36166	1172.52	4048.5	1.78778	0.752807		18508	451.109	13.6613	52589.2	389472	2.88868	4.01367										7879	487.127	9.58029	45038.6	0.00012155
30942	441.104	13.6738	1725.9	5950.34	1.78562	0.503095		7708	345.083	11.0947	7364.18	52996.6	2.8473	3.9233										22509	627.178	10.8251	6228.83	0.000124574
28042	589.195	4.08491	1030.12	3515.57	1.77094	0.770083		13882	521.151	8.26429	12992.5	92234.1	2.82762	2.4742										7400	123.009	13.1389	271944	0.000130898
39963	659.221	3.67277	1194.54	4062.55	1.76593	0.281114		39981	433.098	13.633	25351.4	179283	2.8221	4.4637										2849	95.0138	16.0121	82585.4	0.000134473
9788	487.128	2.17072	7550.24	25469.5	1.75417	0.674584		9699	238.072	13.1729	11405.6	80046.5	2.8111	3.08716										33558	233.979	4.64979	3.21683e+06	0.000143355
7554	311.223	3.61762	32371.2	108304	1.74231	1.55733		51494	238.072	13.192	11405.6	80046.5	2.8111	3.08716										14643	493.12	15.2546	6896.21	0.000145619
34612	451.104	3.92442	1593.71	5328.59	1.74136	1.21329		13937	681.165	12.5595	17824.9	124020	2.79861	3.80087										840	232.976	4.6221	43620064	0.000146736
46285	647.199	3.15863	3041.88	10045.9	1.72358	0.343183		17513	563.127	15.269	1416.95	9711.05	2.77683	1.54214										10091	535.167	6.90057	16965	0.000152258
37519	590.153	2.34123	898.119	2937.54	1.70963	0.709812		14626	491.14	10.7491	1919.04	12715	2.72807	2.56356										27740	532.132	10.5482	10406.2	0.000163973
17012	459.143	1.55491	1277.23	4176.18	1.70916	0.404453		4386	325.202	1.06398	482122	3.18191e+06	2.72242	1.54489										14040	586.164	9.628	45554.4	0.000165918
22700	433.135	3.90693	2634.13	8590.86	1.70548	1.8199		27154	447.114	13.6413	2204.81	14477.2	2.71506	2.68276										7118	234.972	4.6089	1.92996e+06	0.000177198
20504	469.1	9.55102	2462.62	8030.29	1.70526	0.429469		40037	390.112	8.03912	5504.76	35328.4	2.68207	2.86133										13898	429.013	12.5243	22919.2	0.000207239
13894	987.546	5.53259	15658.3	50856.1	1.69949	1.38031		14398	477.125	13.7041	9301.29	59584.5	2.67943	5.37953										7147	315.072	15.6906	1.14149e+06	0.0002217
5246	335.08	13.6815	132474	430052	1.6988	5.33937		7073	173.045	13.5975	547763	3.48527e+06	2.66965	5.79557										24375	234.972	4.70911	1.78474e+06	0.000221835
58340	294.098	1.17976	2178.61	7067.03	1.6977	0.720228		18479	497.103	9.62438	15626.2	94866.3	2.60193	2.18392										13922	467.083	13.191	45056.3	0.000222132
34417	545.107	1.74277	4519.15	14515.6	1.68348	1.67674		14138	497.106	9.48006	16826.9	100752	2.58198	2.636										14067	335.054	9.61401	22644.5	0.000234343
13878	501.192	8.98844	71896.7	229512	1.67457	2.33093		33263	988.55	5.57322	4718.72	27976.6	2.56775	1.40856										13906	151.004	13.7116	81379.7	0.000237365
14334	629.173	12.4924	3539.69	11286.3	1.67288	1.59162		18553	318.046	13.5594	26062.7	150805	2.53262	2.73412										13952	325.002	8.89651	17249	0.000240282
44204	434.11	7.82576	2107.02	6683.23	1.66534	0.683067		13935	315.035	13.6494	10704.9	61821.7	2.52985	4.4684										21314	232.971	4.59807	777888	0.000245088
8385	483.116	3.36047	468665	1.48549e+06	1.66431	0.639229		14541	493.12	15.6954	35820	204358	2.51226	5.07712										18516	607.061	10.5329	10302.1	0.000252603
48965	420.142	11.3995	1769.48	5577.33	1.65625	1.11891		1423	460.132	13.542	32432.3	184935	2.51152	4.34613										14072	151.004	4.84982	366952	0.000257296
54291	418.08	2.57988	4263.4	13329.2	1.64452	1.60251		14088	499.103	8.64533	3488.67	19646.8	2.49355	1.81778										8871	467.083	13.691	50807.5	0.000267485
42578	453.14	1.32961	6977.11	21731.1	1.63906	0.712361		9203	595.152	14.8134	2984.82	16511.3	2.46773	2.22986										41177	234.972	4.5818	1.63024e+06	0.000283299
17337	301.068	5.74564	8630.62	26867.9	1.63835	1.71556		25837	435.093	9.26243	3231.46	17773.3	2.45946	1.84309										14476	182.022	8.02104	12640.6	0.000283437
7709	367.061	12.5931	20993.7	65254.1	1.63611	5.27625		7130	392.084	2.69697	297660	1.63469e+06	2.45728	3.39878										14237	491.14	7.74401	15592.7	0.000289254
13958	331.066	13.1542	61031	189526	1.63479	3.12998		7132	345.083	13.4968	207111	1.12621e+06	2.443	5.7676										13912	895.238	15.2551	11810.4	0.000308314
14540	517.138	9.59132	4539.67	14094	1.63442	0.645762		20535	435.093	9.32401	3080.12	16631.7	2.43288	1.80898										14148	475.145	6.89519	15008.4	0.000335243
2488	403.104	1.37332	2771.68	8571.2	1.62874	0.792776		15534	475.146	6.30005	1690.13	9065.34	2.42322	2.09858										7135	153.019	4.57781	1.58632e+06	0.000340022
3248	340.125	3.512	2.9526e+06	9.11598e+06	1.62641	0.68221		31589	507.151	3.82261	1888.56	10127.5	2.42292	1.474										7676	479.08	13.2053	67621.2	0.000370781
7086	488.141	3.32301	538940	1.65626e+06	1.61974	0.758775		51479	660.187	12.5806	11227.9	59888.8	2.4152	4.40113										7343	653.134	13.1418	390975	0.000464407
9540	483.115	3.28986	514971	1.57307e+06	1.61102	0.676026		17344	452.112	13.6622	13990.9	71103.7	2.34544	3.58034										10104	627.178	9.68932	17652.6	0.000470612
2090	151.048	2.42289	736.483	2239.49	1.60444	0.382365		26243	613.194	13.5755	2233	11146.1	2.31948	1.67001										14004	611.147	15.6864	27093.6	0.00049163
13997	449.093	5.26187	2304.05	6939.28	1.59062	0.653944		23002	525.146	13.2541	5136.41	25463.3	2.30959	2.2903										13909	329.051	13.141	190658	0.000493269
13904	681.165	12.3792	5216.96	15599.4	1.58021	0.332266		16647	338.109	2.25548	812.731	4012.32	2.30359	2.02038										7243	602.159	13.1447	426131	0.000506293
13481	453.117	7.29882	4539.99	13530.2	1.57542	1.6476		28994	682.169	12.5668	7702.95	38020.8	2.30331	2.44063										14552	463.084	10.8087	6214.26	0.000530131
37234	503.086	6.14939	1382.67	4104.65	1.5698	0.618527		8257	422.094	2.63588	3886.19	18939.1	2.28494	2.45759										13955	315.109	13.6537	53396.6	0.000673617
6850	293.212	3.77333	33435.6	99200.1	1.56896	1.40962		13991	359.098	9.58992	6101.99	28047.7	2.20053	1.75071										51717	603.161	13.1658	122822	0.000676712
14278	1011.55	5.59866	7323.07	21704.5	1.56747	0.901874		34144	661.192	12.4498	3781.21	16786.6	2.15039	1.4615										29561	609.077	10.7477	14688.6	0.000682617
20551	503.121	8.62843	3876.01	11465.8	1.56469	0.671943		9726	301.056	8.31744	15226.2	67058.7	2.13887	2.41203										14301	510.11	15.2464	35783.1	0.000712105
46575	681.174	15.2945	1658.73	4895.49	1.56137	0.405452		52106	632.17	13.5352	20993	91669.4	2.12653	4.71511										19324	154.023	4.56257	124226	0.000715593
26374	475.125	6.57561	4485.57	13238.1	1.56133	0.982953		14060	880.582	1.67407	1698.39	7357.46	2.11504	1.76803										17322	224.002	7.4037	35987.1	0.000777478
6689	387.166	10.3055	22371.7	65938.8	1.55946	2.2611		7386	191.02	13.7307	37513.8	161134	2.10277	1.47221										14449	1013.56	5.60683	10318.1	0.000780368
30173	475.087	2.13068	949.621	2797.92	1.55893	0.405867		27886	571.179	1.37564	2362.14	10014.5	2.08392	1.40389										3615	167.035	12.572	2.32717e+06	0.000805635
20136	467.12	3.47666	3061.11	8992.25	1.55463	0.622574		33017	417.104	12.5871	3778.41	16007.9	2.08294	2.70684										5820	299.077	3.87027	213434	0.000826302
38280	503.121	5.35736	19668.1	57729.3	1.55345	1.14853		4366	175.061	13.6922	520416	2.19839e+06	2.07871	5.29556										10363	631.152	13.1322	97922.2	0.000827929
16814	503.122	5.37861	19668.1	57729.3	1.55345	1.14853		13975	554.136	10.7524	19071.1	80471.6	2.07709	2.72237										8806	453.107	8.05228	75997.4	0.00089141
46078	626.173	2.32667	813.659	2374.74	1.54527	0.433559		24106	497.112	13.4914	26321.5	110812	2.0738	3.21001										30129	411.039	5.38372	44891.7	0.000893047
34704	350.068	2.19089	5175.25	15045.4	1.53962	1.75936		14129	461.13	9.5569	51864.5	212125	2.03209	1.58146										13985	248.987	8.09605	81388.6	0.00089679
18697	361.076	13.6203	35811.6	103826	1.53567	3.3383		14298	671.205	10.7387	11937.7	48431.6	2.02042	1.79668										28888	413.145	3.98901	6044.12	0.000931022
45835	432.123	8.80948	2126.35	6137.91	1.52937	0.432742		9768	452.111	13.2243	12164.6	48981.6	2.00955	2.09649										14154	315.012	13.6567	22230.4	0.00102181
15178	467.12	3.27332	8999.99	25909.2	1.52547	0.67653																		55304	448.118	15.26	9687.13	0.0010529
26718	486.127	10.9167	1574.54	4527.58	1.52381	0.648545																		42525	499.104	8.26275	59912.3	0.00105696
3154	387.166	9.31108	4.83979e+06	1.38803e+07	1.52002	1.37747																		7562	299.077	1.80894	156292	0.00110986
51698	451.151	1.57273	1041.57	2983.01	1.51801	0.395917																		20445	247.995	8.08222	139855	0.00114997
30138	313.114	9.65532	20330.7	58151.8	1.51616	0.471691																		8031	511.122	6.92636	32415.6	0.0011683
7221	259.022	16.3168	139262	396311	1.50883	1.5444																		20166	481.101	13.6723	7726.74	0.00119386
41996	527.098	8.56509	6998.74	19915.2	1.5087	0.605025																		20424	573.158	2.62321	5954.97	0.0012557
7875	333.099	3.52782	27063.1	77006	1.50864	0.451877																		14012	510.11	10.5476	22650.4	0.00126948
16760	423.13	2.02618	27411.9	77735.8	1.50377	0.568922																		15289	611.183	9.58271	11235.7	0.00130329
17232	493.094	12.2979	17517.7	49629.2	1.50238	2.22913																		18703	611.183	9.60215	11235.7	0.00130329
8852	488.141	3.50497	87328.1	247136	1.50079	0.482756																		30249	540.121	15.5881	9535.24	0.00139144
7033	531.134	12.5614	19060.2	53670.8	1.49358	3.35999																		39725	232.976	4.9653	7.68197e+06	0.00141684
4743	367.213	3.68175	310046	863642	1.47795	1.53225																		9087	657.189	13.6812	25953.7	0.00143569
10217	486.162	1.54715	4706.88	13107.4	1.47754	1.22537																		26187	764.212	15.6861	53242.2	0.00145017
22445	483.116	2.72567	242012	670473	1.4701	0.679829																		7153	246.992	8.11647	1.58599e+06	0.00149185
1449	1007.33	15.3069	6186.44	17107.6	1.46746	0.516828																		7498	123.009	4.81286	197053	0.00149434
5323	295.228	3.66942	161655	440646	1.4467	1.42815																		23422	336.076	5.00061	135777	0.00149849
29610	363.109	1.25571	6703.43	18201.1	1.44105	0.728939																		18494	285.043	11.5143	16261.9	0.00158744
13972	616.175	12.6009	120209	325694	1.43798	3.58384																		13900	315.045	13.1347	578609	0.00158778
14136	300.049	11.5097	11069.1	29683.1	1.4231	1.11429																		13915	339.036	8.1233	69997.6	0.00165797
9464	403.105	3.32381	134634	360789	1.42211	0.73983																		34984	151.004	4.68383	242691	0.0016744
14023	985.531	5.59305	7275.73	19482.2	1.421	1.06205																		9428	246.992	8.06192	1.57713e+06	0.00173516
14309	657.189	12.2482	1413.19	3783.58	1.42079	0.400781																		30018	415.343	1.35156	7071	0.00187454
33266	498.126	2.28919	3252.88	8696.35	1.41869	1.02468																		14083	483.091	10.5341	18933.3	0.00222437
7295	214.036	3.43075	139435	372099	1.41609	0.73884																		6511	285.062	11.5102	2.33468e+06	0.00243652
3728	341.196	1.14567	978730	2.61151e+06	1.4159	1.82663																		9373	587.144	3.00802	18369.1	0.0025087
15584	495.115	6.54303	994.13	2650.93	1.41499	0.397525																		20469	515.099	15.6806	13956	0.00256883
3106	309.207	0.904446	1.0563e+07	28121441	1.41265	1.96186																		31011	513.145	13.0718	31451.6	0.00259675
13927	671.205	12.6009	48060.8	126568	1.39698	3.04529																		14328	285.062	13.1916	56042.2	0.00264578
13960	351.067	7.36335	20831.8	54833.5	1.39627	1.37132																		43924	220.061	13.1828	24754.8	0.00279208
13936	583.167	9.57098	3730.35	9791.66	1.39224	0.392222																		9289	313.093	1.57641	16326.6	0.00310628
862	221.029	1.30172	6087.41	15961.8	1.39072	0.99009																		19349	336.076	5.05329	153213	0.00358528
34186	297.099	1.38214	3708.43	9699.53	1.38711	0.470211																		14166	547.04	10.528	18113.5	0.00410826
7143	343.249	1.01873	421727	1.10101e+06	1.38444	2.44949																		36931	153.019	4.7826	1.23591e+06	0.00421781
1146	207.066	0.840677	229973	598189	1.37914	1.08083																		14175	606.168	13.6372	44664.3	0.00468349
7319	242.052	3.57354	96912.6	251367	1.37504	0.787003																		23899	123.009	4.46635	101964	0.00479148
46318	251.057	7.46996	12316.7	31879.8	1.37203	2.29676																		14114	540.121	15.6847	15090.4	0.00484488
13902	465.125	12.5272	135872	351308	1.37049	1.85048																		14657	606.168	9.42521	15172.9	0.00535448
7515	481.119	13.173	40440.2	104293	1.36677	2.1826																		518	232.976	4.72429	3.0992e+07	0.00535747
3280	329.088	12.5648	3.12704e+06	8.05543e+06	1.36516	4.71427																		7346	349.077	8.12152	1.01186e+06	0.00539374
5450	251.056	13.1708	181058	465928	1.36365	1.948																		7384	315.1	13.1356	419903	0.00545412
15398	481.099	8.60186	3230.48	8285.11	1.35877	0.551888																		14128	559.128	15.6898	94685	0.00569154
17764	481.099	8.63953	3230.48	8285.11	1.35877	0.551888																		13874	497.106	8.25948	178606	0.0058568
13873	493.156	8.98025	142143	363847	1.35599	1.27537																		26078	712.232	15.2492	17479.4	0.00619165
29225	320.057	1.28593	2011.59	5124.19	1.34899	0.22747																		14092	565.05	10.5276	23425.4	0.00626461
25136	503.087	5.53351	11697.6	29782.4	1.34825	1.04221																		14030	763.195	10.5173	21387.9	0.00638651
43161	617.177	12.5757	39980.1	101650	1.34625	3.15316																		21373	419.098	6.18662	12132.7	0.00715699
1650	169.033	1.23814	9892.13	25132.5	1.3452	1.54388																		41174	491.119	7.21188	22019.1	0.00731973
18726	314.064	12.612	1292.68	3282.14	1.34427	0.226795																		8788	414.997	13.153	88876.2	0.00738258
24483	329.12	12.5581	8949.05	22719.1	1.3441	3.15546																		7658	152.011	9.60864	103435	0.00803153
40438	591.152	3.77224	4400.63	11169	1.34372	1.12731																		14885	341.088	5.74574	19699	0.0093984
7438	315.052	13.6918	83694	212193	1.34218	5.00866																		13914	315.045	13.658	147117	0.0108519
20556	167.026	2.94224	1459.57	3691.98	1.33885	0.679042																		10385	241.046	13.6797	53160.4	0.0113043
14436	348.061	3.24654	100799	252909	1.32713	1.22089																		34198	648.158	2.42876	5791.66	0.0143094
34000	453.176	0.954938	4055.91	10163.8	1.32534	0.326738																		17552	499.105	9.58574	23990.3	0.0146706
35165	501.158	2.0052	787.845	1972.39	1.32396	0.371452																		17256	461.109	7.58437	33391.5	0.0175431
43851	128.043	12.9474	6534.69	16335	1.32177	0.299041																		990	152.011	1.50957	47071.9	0.0182104
7795	315.128	13.6317	15973	39698.8	1.31346	3.06434																		14039	357.083	9.1029	32305	0.0198605
38500	405.05	2.05149	1186.18	2947.56	1.3132	0.358628																		29878	516.136	5.14518	20141	0.0216162
14141	483.151	2.14042	32614.4	81003.7	1.31248	0.589706																		8111	379.087	8.11107	63199.8	0.0226481
47057	481.103	13.6206	2014.24	5002.2	1.31232	0.367721																		30106	365.051	3.68146	10096.6	0.0238177
10349	302.052	3.40301	74536.9	184814	1.31005	0.643022																		41091	575.102	15.816	4283.94	0.0245129
7134	411.091	12.5973	436148	1.08025e+06	1.30847	3.53232																		948	280.105	2.02136	2659.33	0.0247698
20410	375.068	16.3398	1518.47	3756.01	1.30658	0.516847																		14857	463.125	6.91795	4530.74	0.0247815
26998	609.168	10.7513	2611.62	6419.17	1.29744	0.460315																		31230	411.131	2.04345	3819.15	0.0255977
14241	373.114	7.47722	2356.1	5789.37	1.29701	0.515377																		34877	411.13	2.13264	3819.15	0.0255977
9430	483.115	3.25226	514971	1.26401e+06	1.29544	0.609099																		24427	951.285	15.2856	7605.03	0.0258703
9510	283.081	8.19054	78348.5	192195	1.2946	0.413195																		40157	493.156	6.31518	3196.17	0.0261431
51531	180.012	0.875815	117706	288460	1.29318	3.35402																		14306	583.167	14.7375	6581.83	0.026443
14150	329.111	12.5665	23880.4	58037.5	1.28116	4.70071																		14699	523.13	5.71293	7735.74	0.0264778
2314	387.112	0.964789	11708.4	28447.5	1.28075	1.2784																		14374	485.088	10.5368	6219.59	0.026628
27874	429.16	9.26582	4747.55	11500	1.27638	0.356453																		33411	427.16	2.15953	2487.51	0.0271183
29765	514.084	11.5879	1220.67	2945.29	1.27073	0.353826																		14249	359.098	10.7882	4615.11	0.0271585
24414	637.184	15.3091	104196	250836	1.26745	0.787217																		30413	465.173	11.1053	4720.99	0.0277857
13888	411.06	5.92608	63418.7	152181	1.26281	1.20424																		46556	351.093	6.97124	3495.44	0.0281334
46118	581.188	2.03041	2192.35	5251.35	1.26021	1.15223																		14801	581.143	2.67836	4108.64	0.0290861
8437	198.041	3.43693	133335	319329	1.25999	0.502688																		7290	167.035	1.10942	667376	0.0292446
7278	487.107	12.5186	261822	625727	1.25695	3.30751																		29382	604.131	2.68123	4826.29	0.0295741
35424	504.174	4.31707	2500.45	5962.86	1.25382	1.21762																		34980	485.165	1.99486	3101.99	0.030009
8448	549.184	13.1738	254420	605739	1.25148	1.24069																		39019	215.033	12.908	387798	0.0306441
52505	323.088	7.47476	12318.1	29296.2	1.24994	0.882455																		50558	523.158	6.69721	3697.31	0.0306875
7157	348.069	3.27777	239137	566962	1.24542	0.763338																		5445	152.011	13.1381	115186	0.0307818
13610	211.072	11.1209	2567.71	6084.97	1.24477	0.478037																		35372	462.147	12.6963	3830.1	0.0308155
21425	439.125	3.54781	6756.07	16006.2	1.24437	0.857761																		14223	477.125	14.603	10855.5	0.0308427
48132	461.178	1.78587	29285.8	69332.5	1.24333	0.381677																		46023	719.235	1.26063	7313.81	0.031352
24448	487.107	12.5408	264416	625727	1.24272	3.33152																		14341	449.094	14.0103	5683.03	0.0317074
3336	448.182	3.21758	3.59638e+06	8.49116e+06	1.23942	0.85521																		21906	461.13	7.86463	6643.66	0.0331746
7061	348.094	3.30664	3.29684e+07	77753291	1.23782	0.862014																		46355	295.082	0.904326	32068.6	0.0333223
34675	439.161	11.3911	1077.06	2530.36	1.23225	0.210317																		24840	641.194	10.9436	7715.42	0.0350664
34149	179.056	12.9762	2.0048e+07	4.70517e+07	1.23079	1.11604																		50120	331.066	13.7399	29043.3	0.035186
49090	568.208	4.03827	2009.79	4713.99	1.22991	0.433803																		2649	215.033	12.9529	393748	0.0353937
3038	309.207	0.871817	1.20188e+07	28121441	1.22638	1.88743																		34366	437.125	1.93862	5200.86	0.036378
29423	449.109	3.75103	3191.14	7458.5	1.22481	0.599888																		14509	493.12	11.5581	4590.59	0.0380159
4924	152.011	12.579	144411	336609	1.22089	3.53213																		18755	617.173	8.1534	9602.25	0.0387465
131	171.103	1.00391	2.17754e+07	50674620	1.21856	2.34727																		16754	476.141	3.31248	18354.5	0.0399182
14804	565.14	15.3052	4695.25	10860.3	1.2098	1.42714																		35794	509.13	7.90608	9147.6	0.0399773
34666	510.125	3.29589	33569.8	77233	1.20206	2.01021																		14380	493.156	7.12668	6303.61	0.0417607
12773	510.125	3.1917	38185.5	87677.2	1.19918	2.06772																		24597	523.146	3.03054	11467.3	0.0420166
44956	517.137	2.77662	4899.51	11239.1	1.19781	1.65006																		30993	495.097	4.20283	5574.15	0.0436753
15892	255.072	9.68681	345564	789252	1.19153	0.352604																		28641	264.051	13.9374	8375.66	0.0455447
40191	421.081	13.3818	27760.1	63265.1	1.1884	3.74167																		17567	167.027	12.5753	13944	0.0460242
11427	481.1	3.24532	112522	256016	1.18603	0.689805																		38586	458.152	3.53796	23182.1	0.0487491
28271	659.211	1.23095	32691.3	74343.4	1.1853	0.450956
30371	556.131	10.9839	1719.03	3903.27	1.18309	0.453631
25378	545.162	16.9188	1607.02	3646.91	1.18228	0.32607
5086	431.141	12.9208	219114	496021	1.17872	0.904355
8918	362.073	9.56234	20167.6	45595	1.17684	2.31584
10697	325.094	13.5693	12033.3	27166.2	1.17478	3.41153
42506	425.172	1.42923	3979.19	8954.29	1.1701	0.965958
30466	512.162	11.2846	5100.12	11474.4	1.16982	1.70742
49003	361.091	13.4426	22915.2	51554.4	1.16979	1.34511
18723	378.068	12.3518	2705.49	6083.93	1.16911	0.387757
39312	404.136	13.7849	2507.12	5636.62	1.1688	0.444501
21350	414.065	12.6232	79115.4	177062	1.16223	1.48848
14214	315.1	5.20717	5486.79	12275.7	1.16178	0.428679
31806	449.115	13.6348	7240.36	16199	1.16177	3.86187
33968	661.165	15.2208	4960.06	11069.5	1.15816	0.833554
25673	313.093	8.99061	110642	246510	1.15575	1.39349
8591	313.093	8.99354	110642	246510	1.15575	1.39349
29314	399.13	2.04474	3108.9	6919.88	1.15434	1.28814
4654	341.196	1.33004	232882	517839	1.1529	1.9234
37937	334.066	15.1373	2194.71	4879.61	1.15273	0.419027
42054	339.072	4.47722	12335.5	27418.6	1.15234	0.591995
34252	599.178	1.29138	41644	92373.1	1.14937	0.784588
9626	453.176	1.37414	37159.1	81922.5	1.14054	0.692912
41371	353.068	8.39904	6360.87	14015.6	1.13974	0.93574
13947	749.283	1.36439	6050.02	13298.9	1.13629	0.364071
26000	509.129	7.5821	3331.96	7320.04	1.13548	0.974028
25142	589.193	2.18604	5077.7	11135.7	1.13294	0.587814
17514	579.193	12.803	10490.9	22903.2	1.12641	0.627358
18772	244.023	15.8595	91627.5	199579	1.1231	1.75749
12009	414.997	10.6013	297723	647495	1.1209	0.753287
40578	571.205	2.19336	945.909	2056.6	1.12049	0.247479
14054	375.073	3.36963	24607.7	53416	1.11816	0.754485
18789	373.078	3.52255	6310	13598.8	1.10777	0.477295
25147	481.1	3.21411	112522	241813	1.10369	0.73634
37311	475.127	7.00535	2441.67	5236.69	1.10079	0.385375
31146	549.167	15.3085	3707.62	7944.44	1.09945	0.837797
33852	533.132	6.53379	2652.19	5674.59	1.09733	0.86877
12923	229.035	3.58759	137807	294814	1.09716	0.476558
34175	579.136	2.14122	18042	38596.6	1.09711	0.463218
14247	153.012	3.46081	4979.8	10650	1.0967	0.298787
3693	406.106	12.9585	1.25809e+06	2.68883e+06	1.09574	1.48718
35560	176.072	0.864906	4938.76	10531.5	1.09249	0.30129
29413	543.151	1.21962	10011.5	21301.6	1.0893	0.394495
21193	586.169	15.3147	10279.6	21771.2	1.08264	1.76631
25828	421.15	1.5986	53766.9	113496	1.07785	0.716239
9514	563.135	1.24211	104356	220056	1.07636	0.460024
27042	563.135	1.24902	104356	220056	1.07636	0.460024
16883	503.122	5.69477	13498.3	28371.5	1.07166	1.12441
50215	303.052	3.69148	10185.1	21399.3	1.0711	0.654244
51620	233.045	4.79765	30613.6	64285.3	1.07032	0.830099
35294	403.099	6.16247	1169.77	2455.17	1.06959	0.292012
34351	329.103	0.886423	11167.8	23435.7	1.06937	0.367634
7093	593.173	13.1591	1.79001e+06	3.75578e+06	1.06915	0.96535
1127	377.086	13.2188	4.59905e+06	9.63044e+06	1.06627	1.19539
1030	539.139	15.3105	74656.6	155147	1.05529	1.27912
29565	627.209	1.27525	8953.9	18580	1.05317	0.284902
44940	658.232	15.3085	4029.29	8359.58	1.05291	0.786031
13929	493.156	9.32203	47015.3	97360.2	1.0502	2.57476
4785	341.197	0.849676	226517	468823	1.04943	1.77579
46975	412.094	12.3889	12114.8	25072.3	1.04932	1.70011
29361	423.129	7.51589	1963	4055.57	1.04685	0.283519
45998	240.088	13.1389	2350.78	4855.42	1.04645	0.284287
35177	433.135	8.35988	3508.47	7238.89	1.04492	0.283887
6981	403.124	1.91664	19074.3	39294.3	1.04269	3.42177
54443	485.125	6.33322	1553.3	3197.02	1.04139	0.278385
14377	329.11	12.3396	11104.4	22852	1.04119	0.686885
14743	565.048	16.4236	35317.1	72667.3	1.04094	1.84156
1363	588.178	15.3076	5665.29	11620.6	1.03646	1.36746
9453	855.382	1.20215	206052	422001	1.03424	0.674369
13035	467.132	7.54482	328103	670870	1.03189	1.81343
36963	505.135	6.0422	4987.31	10188.2	1.03057	0.633519
17321	211.025	3.45495	103971	212323	1.03008	0.836777
11775	237.042	9.27851	1.10209e+06	2.24692e+06	1.02771	1.40056
12809	571.182	2.15714	91871.9	187114	1.02622	1.08351
20659	509.151	12.234	7497.56	15249.6	1.02428	0.773615
43151	473.127	2.61142	1979.15	4014.88	1.02048	0.177015
1056	566.158	15.3079	39424.7	79925.2	1.01955	0.994933
41186	399.13	2.01593	3424.2	6919.88	1.01498	1.09855
48899	486.15	11.5252	1639.58	3312.66	1.01466	0.273895
46903	181.081	9.1944	4698.45	9489.41	1.01413	0.274386
20643	509.15	12.5995	11147.4	22443.4	1.00959	2.68932
46304	446.011	15.657	9468.08	19059.2	1.00934	0.37903
17238	493.094	12.6009	94022.3	188808	1.00584	3.0155
8193	345.083	15.4193	10938.8	21955.6	1.00514	3.60763
11950	173.009	13.1792	1.44028e+06	2.87411e+06	0.996763	0.7715
9480	423.166	1.54585	181448	361861	0.995878	0.784087
8460	142.999	2.45542	220323	438417	0.992682	0.717666
8440	341.233	1.0397	297771	592410	0.992394	2.02173
3404	254.015	2.4613	2.66093e+06	5.29026e+06	0.991408	0.715941
46409	637.215	2.08214	1033.37	2054.33	0.991315	0.172228
51089	536.143	3.87975	1542.68	3061.62	0.988859	0.265693
34138	350.089	2.22284	2014.11	3990.94	0.986588	0.289153
7493	451.089	3.46878	247266	489796	0.986115	0.476042
35763	508.145	6.97698	1516.6	3002.18	0.985165	0.264574
26085	331.093	12.4521	29410.8	58182.1	0.984232	0.375965
22386	438.112	4.03653	3156.74	6221.2	0.978757	0.716282
13876	209.067	12.1533	1.92489e+07	3.78889e+07	0.976998	0.91821
9471	811.247	2.13263	170274	334057	0.972231	0.613825
29268	496.11	2.73442	2911.79	5695.9	0.968016	0.416572
31101	497.109	5.85773	2646.83	5171.18	0.966227	0.336655
9549	283.082	8.41203	92976.5	181470	0.964795	0.426075
34430	443.374	1.78131	2489.98	4851.4	0.962265	0.254422
38472	570.17	1.43926	2605.54	5052.11	0.955303	0.27649
4375	237.08	8.367	445368	859030	0.947712	1.09592
14255	537.11	7.4866	7141.36	13743	0.944432	0.492457
4185	171.103	1.28887	466829	898191	0.944127	2.29412
40176	553.193	7.86024	5643.86	10851.1	0.94308	0.694661
31147	454.101	2.31274	14773	28362.9	0.941041	0.376539
31959	493.156	4.10396	1240.53	2377.16	0.938281	0.250501
44903	561.163	6.87797	2726.91	5224.94	0.938147	0.655945
16782	587.177	0.887788	50828.4	97360	0.937693	0.517784
1243	343.103	2.13283	106908	204710	0.937209	1.4294
25319	257.066	12.6569	25619.7	49008.7	0.935788	1.89167
12841	469.135	13.2008	12163.1	23262.7	0.935505	0.67152
17081	345.082	11.9923	6044.45	11533.4	0.932139	0.694521
51510	315.064	15.6837	1495.2	2846.46	0.928835	0.161827
14447	357.083	2.19016	31423.5	59805.5	0.928436	0.701305
12745	316.075	10.6357	4.78873e+06	9.10721e+06	0.927365	1.15551
11315	388.089	2.91446	220221	418538	0.926409	0.551846
17017	481.117	3.67628	8482.52	16104.4	0.924891	0.613024
7228	236.005	2.46521	504218	956666	0.923968	0.67877
52609	436.148	9.12052	100835	191282	0.923702	0.716528
3246	207.066	13.1766	5.45944e+06	1.03517e+07	0.92304	1.56307
7121	679.443	0.983257	436678	826729	0.920845	1.1252
1162	591.178	15.3085	14821.2	28045.8	0.92012	0.900254
15563	471.09	3.78929	3255.48	6154	0.918654	0.443027
30270	511.145	2.10317	4055.86	7655.72	0.916528	0.851887
41998	511.145	2.10317	4055.86	7655.72	0.916528	0.851887
5547	305.07	4.76482	165560	312491	0.916465	0.80091
7188	424.031	9.58998	303372	569734	0.909199	1.01186
41251	735.343	1.55123	11442.3	21437.2	0.905735	0.64061
31433	430.127	2.12391	1176.96	2202.7	0.904204	0.238402
16162	546.178	13.2525	98333.7	183909	0.903237	0.349106
43138	484.112	2.48266	38843.4	72506	0.900432	0.336061
7372	366.107	3.64113	91582.7	170800	0.899157	0.770728
46295	249.077	3.3576	3683.12	6863.47	0.898008	0.307315
25420	491.123	13.4503	17600.6	32798.3	0.897995	1.93288
14000	447.078	6.18986	11258.8	20888.7	0.891664	0.922921
23201	621.136	15.2759	4716.08	8733.14	0.888912	1.12324
16749	590.152	1.20785	94869.6	175628	0.888502	0.856994
48233	514.157	1.96371	2452.17	4534.64	0.886929	0.650618
30069	484.146	1.62627	1277.85	2361.44	0.885956	0.222837
35211	331.108	1.49334	1636.52	3023.02	0.885362	0.218068
2639	510.12	13.2117	34843.7	64349.5	0.885032	1.80982
34523	451.161	1.91016	18327.3	33816.3	0.883725	0.701595
10476	313.057	13.6153	21115.1	38925.9	0.882456	2.40134
27047	341.145	4.94287	134283	247543	0.882409	2.92865
29392	391.18	1.70978	23631.9	43294.7	0.873457	1.50066
38733	391.18	1.84631	23631.9	43294.7	0.873457	1.50066
3220	147.045	13.1762	5.62662e+06	1.02547e+07	0.865948	1.42685
39476	647.134	15.6928	1575.51	2867.5	0.863979	0.150837
14288	507.099	5.75268	5247.44	9548.18	0.863612	0.419926
13866	734.252	5.16446	6916.88	12535.3	0.857807	0.657808
26185	390.068	3.60767	83062.1	150482	0.857326	0.769649
3164	165.056	13.1727	7.39167e+06	1.33767e+07	0.855748	1.42777
7458	191.02	13.2011	71993.8	130122	0.853924	1.28326
27269	534.182	9.37998	7199.15	12962.6	0.848456	0.476694
5273	339.072	4.3107	82658	148495	0.845186	0.773108
56531	485.152	13.1869	203434	364232	0.840299	1.01205
29597	581.167	1.31395	14018.4	25034.9	0.836622	0.231891
938	563.183	15.3056	653484	1.16432e+06	0.83327	0.844805
26816	257.065	12.2721	11519.4	20468.1	0.829315	2.84085
26792	373.114	5.9029	4301.47	7637.28	0.828229	0.379269
8990	339.072	2.20825	16049.3	28470.5	0.826956	0.661436
17464	508.147	2.08479	3520.22	6235.34	0.824802	0.95154
40504	286.042	2.34652	10301.2	18232.3	0.823679	0.723874
47565	469.137	13.5972	2035.79	3602.15	0.823268	0.211885
8387	191.02	9.47496	2.9767e+06	5.26534e+06	0.822812	0.746002
14161	507.099	6.08086	10442.4	18428.3	0.819464	0.807672
8635	177.04	3.68974	88373.7	155779	0.817816	0.542843
8427	242.015	2.91431	358386	631573	0.817436	1.30857
9508	527.156	0.893215	181094	318627	0.815135	0.691374
46529	491.159	7.06564	1653.06	2906.9	0.814338	0.211393
1158	404.104	13.2451	8.29101e+06	14575551	0.813931	0.864133
41763	513.124	14.8868	2823.19	4963.14	0.813928	0.393884
5199	179.065	12.9304	210106	367884	0.808135	0.802461
8424	224.005	2.90548	375740	656673	0.805441	1.12961
3058	311.223	0.89239	1.11878e+07	1.95295e+07	0.803733	1.35876
9460	453.177	1.97673	244665	426356	0.801252	0.606173
33073	529.157	12.5086	4197.19	7292.53	0.796995	0.358399
10203	380.08	3.7806	13390	23263.3	0.796898	1.3908
34302	343.082	1.33305	1302.13	2261.48	0.796395	0.206255
44487	394.057	1.44943	1581.24	2744.82	0.795655	0.19892
38305	345.083	12.3168	4093.73	7099.75	0.794352	0.56037
33899	533.132	6.5863	2410.16	4178.91	0.793999	0.359431
921	503.162	15.3063	901955	1.56279e+06	0.792997	0.864527
3937	163.04	4.32866	703777	1.21767e+06	0.790936	1.78201
14894	465.124	9.55376	6942.14	12007.4	0.790474	0.329956
47707	483.15	3.3672	2927.42	5057.67	0.788841	0.13789
21310	142.999	2.18232	187501	323731	0.787899	0.50792
4174	479.085	1.24877	705401	1.21561e+06	0.785164	0.930685
19974	479.085	1.25903	705401	1.21561e+06	0.785164	0.930685
29715	455.119	12.4997	17761.8	30571.3	0.783405	1.048
30184	541.136	15.3068	27519.5	47352.3	0.782981	1.12053
35341	469.131	7.01957	1430.78	2455.32	0.779106	0.201119
42078	653.193	7.49849	52183	89549.3	0.779101	1.45779
4471	283.103	11.438	372855	637020	0.772723	1.32293
44880	492.123	7.12098	9196.42	15688.9	0.770595	0.518188
6013	335.097	15.376	38538.1	65688.8	0.769361	1.45281
34864	305.091	4.283	30617.7	52095.8	0.766803	1.45308
8435	481.1	2.65492	253422	431097	0.766471	0.450918
10142	389.109	12.5861	11856.1	20166.4	0.766321	3.07841
35168	459.164	7.7527	39135.3	66557	0.766118	1.70377
7150	307.192	0.834075	421720	717057	0.765805	1.90726
4431	325.114	9.37413	633824	1.07669e+06	0.764447	0.845558
29708	517.138	9.56791	8672.4	14722.1	0.763475	0.366164
4067	221.03	7.50092	518370	879606	0.762874	1.70019
51513	228.031	0.910509	23125	39198.3	0.761337	0.346781
6383	364.088	3.63966	40087.4	67882.2	0.759884	0.797123
6384	364.089	3.68147	40087.4	67882.2	0.759884	0.797123
3103	239.077	12.9339	1.07655e+07	18220041	0.759115	0.903054
6587	283.103	4.96351	27391.7	46258	0.755965	1.17099
36323	747.22	16.4905	3986.99	6732.92	0.755932	0.32551
14507	423.166	1.37016	45972.3	77584.6	0.755006	0.680542
3053	311.223	0.942853	1.1595e+07	1.95432e+07	0.753171	1.295
26978	175.061	12.6694	150478	253392	0.751819	2.59352
40330	379.14	0.919002	4294.23	7223.12	0.75022	0.180201
3008	179.056	12.9341	28022416	4.70517e+07	0.747664	0.996839
14485	479.104	5.96464	2199.33	3689.79	0.746473	0.301095
31338	591.171	7.81318	3337.85	5599.66	0.74642	0.236587
11560	435.135	13.904	17577.1	29453.1	0.744723	0.755953
37122	428.12	8.30239	11403.5	19096.3	0.743818	0.293854
30496	585.166	15.3101	49762.1	83119.6	0.740142	1.0994
21484	493.155	7.96732	11850	19772.7	0.738621	0.689019
9447	527.156	1.2064	324938	541938	0.737964	0.790785
21743	763.193	16.4899	8392.02	13988.2	0.737118	1.72453
40172	417.068	5.97415	6719.65	11175.4	0.733861	0.45691
13861	167.035	1.56452	301057	500489	0.733302	1.80971
3522	159.066	4.93102	1.43812e+06	2.39024e+06	0.732966	2.14335
29512	528.103	7.38211	53275.8	88415.8	0.730823	0.669319
29341	735.382	6.76802	36720.5	60923.2	0.730409	2.61828
11353	481.101	1.34169	447158	741398	0.729465	0.575746
22567	481.101	1.34411	447158	741398	0.729465	0.575746
25580	433.135	4.90366	3326.87	5515.95	0.729443	0.439046
31195	379.143	5.33299	5935.8	9839.13	0.729089	0.48018
8664	483.114	8.18545	50877.1	83891.3	0.721504	0.434768
54510	324.072	5.70013	6668.56	10985.1	0.720096	0.823321
14052	424.074	2.70196	17486	28773.4	0.718541	1.20662
18817	497.094	8.91046	8703.36	14283.9	0.714744	0.766597
20351	483.151	6.89522	2915.28	4780.73	0.713595	0.30198
41235	354.104	13.9051	40147.1	65833.8	0.713533	1.00786
35658	627.193	4.57934	1025.68	1681.59	0.713239	0.124669
31082	549.067	15.8909	36576	59934.3	0.712484	0.693777
8565	221.066	1.30614	208906	342104	0.711585	2.34492
35923	507.151	8.56336	21788.3	35592.6	0.708028	0.878573
18620	478.088	1.24988	173358	283114	0.707626	0.980428
13227	483.116	5.25009	255120	416423	0.706871	0.411261
35049	502.121	2.58435	6943.76	11329.6	0.706309	0.584844
9678	341.088	12.37	33458	54584.3	0.706134	0.412226
3644	228.039	0.852206	2.37817e+06	3.87916e+06	0.705893	0.904368
9571	175.061	12.923	155501	253392	0.70445	2.34687
43314	459.089	2.0561	1970.93	3210.57	0.703951	0.212853
8797	483.115	8.8695	24847.9	40468.9	0.703693	0.457065
43191	334.037	3.21058	14832.3	24156.8	0.703691	0.421627
4610	236.077	13.6612	282454	459624	0.702437	2.46118
18693	351.091	12.3485	651779	1.05965e+06	0.701128	0.696448
41969	283.073	2.11573	5138.97	8353.2	0.70085	0.601366
22102	237.077	0.886737	21300.6	34617.7	0.700615	1.44784
8724	411.091	12.3269	82059.5	133193	0.698778	0.824969
8410	483.116	2.60151	454154	736457	0.697419	0.437096
23037	409.151	1.2652	52935.1	85825.4	0.69718	0.345034
20203	524.126	14.7969	1408.88	2284.25	0.697172	0.121839
10989	325.114	13.281	76991.4	124803	0.696884	1.31455
20427	417.079	2.54624	29539	47872.7	0.696584	0.651638
16781	397.056	0.867911	13097.4	21219.6	0.696115	0.202882
19066	388.11	12.1997	4174.93	6756.72	0.694569	0.482763
8402	481.101	1.80047	642466	1.03729e+06	0.691128	0.470261
8408	373.078	8.34862	574691	927550	0.690639	0.505171
8665	453.105	3.58634	70832.2	114307	0.690441	0.983366
26201	453.105	3.61969	70832.2	114307	0.690441	0.983366
9439	483.116	2.43724	456989	736457	0.688441	0.429622
867	167.035	1.51313	321350	517431	0.68722	2.50807
12771	295.228	0.978373	9.21824e+06	1.48364e+07	0.68658	1.49652
13182	270.062	0.843566	33682.7	54198.6	0.686247	0.731585
30523	429.177	4.36906	1485.48	2382.87	0.68177	0.169315
34349	484.111	2.62276	37931.6	60816	0.681052	0.264109
40123	500.105	2.25779	11512.8	18448.1	0.68023	0.325236
3802	796.5	1.74697	1.01489e+06	1.62414e+06	0.678356	1.28308
4841	479.085	1.02111	227396	363679	0.677458	0.787301
16748	587.177	1.20842	90022.4	143929	0.677001	0.865205
8446	483.116	5.30258	260641	416423	0.675984	0.385806
13891	375.13	3.91507	87832.9	140283	0.675512	1.19543
11521	483.115	6.31159	44791.8	71448.8	0.673674	0.649668
25198	483.115	6.32648	44791.8	71448.8	0.673674	0.649668
14102	1011.55	5.67074	7323.07	11675.8	0.673007	0.370731
18315	516.172	1.97142	14948.9	23765.4	0.668824	0.511503
35642	499.067	6.39985	1388.63	2206.72	0.668237	0.166418
34160	569.167	1.39796	27513.7	43683.5	0.666936	1.2754
22575	245.971	15.8592	55048.1	87301.1	0.665307	1.2658
23060	311.099	12.9704	15833.8	25109.5	0.665223	1.67075
45122	569.114	11.5601	3244.5	5145.16	0.665221	0.419662
3653	659.474	1.16387	959047	1.51953e+06	0.663955	1.58336
6475	390.104	3.76969	35939.2	56899.1	0.662849	1.01527
19790	834.547	1.1054	72988.9	115432	0.661293	1.52807
4621	135.03	7.49172	201333	318180	0.660263	1.45937
18455	480.104	1.80157	159912	252489	0.658945	0.460587
21137	369.119	10.9199	2951.53	4652.49	0.656541	0.297197
38565	222.113	1.41154	47220	74350.3	0.654942	2.24019
34249	355.14	1.80427	51264	80609.8	0.65301	0.536963
12794	293.212	0.994587	7.45804e+06	1.17204e+07	0.652153	1.35073
34213	343.103	1.8903	94052.1	147723	0.651362	0.624449
14770	329.111	2.70135	1737.92	2727.61	0.650274	0.161065
8643	483.116	7.71955	69090.3	108415	0.650014	0.389787
35287	558.174	14.8753	9714.55	15236.9	0.649352	1.53769
22761	585.198	1.87343	3924.78	6154.68	0.649072	0.720354
671	159.03	4.96417	190246	298308	0.648938	1.79164
8975	258.025	1.31365	23989.7	37609	0.648662	0.526601
4765	159.066	15.1175	219000	343014	0.647334	2.09516
41937	439.086	15.4308	4540.49	7109.42	0.646883	0.328036
34537	363.088	1.28351	2479.61	3872.51	0.643159	0.15762
40634	659.236	4.22161	2993.98	4675.75	0.643134	0.288911
922	172.04	0.876995	60588.4	94620.1	0.643105	0.893107
3524	161.045	12.941	1.92035e+06	2.99016e+06	0.638856	0.938664
3002	348.094	3.12267	2.75908e+07	42956428	0.638689	0.364447
8496	453.105	2.42205	231726	360757	0.638609	0.684573
27306	633.152	10.3579	3595.46	5594.33	0.637789	0.369576
5616	305.064	13.905	141778	220574	0.637631	0.731188
6784	305.064	13.905	141778	220574	0.637631	0.731188
46762	581.193	11.5711	3188.72	4959.53	0.637228	0.288462
8535	201.077	15.1071	349162	543043	0.637172	2.21885
13884	365.065	12.6083	117323	182363	0.636321	2.29582
5291	411.239	1.09738	131956	205033	0.635801	0.765832
9444	468.115	2.13594	317945	493733	0.634957	0.53569
37850	495.094	10.4018	2113.89	3275.3	0.631728	0.156994
3017	291.197	0.812154	18822285	29151365	0.631122	1.90544
8382	179.056	12.5476	5.40087e+06	8354425	0.629348	3.21899
8215	329.039	15.8383	7026.65	10864.9	0.628761	0.264916
16750	180.059	12.5359	352979	544577	0.625554	2.87714
21316	483.117	4.74593	103366	159417	0.62505	0.389943
5620	373.114	4.95071	55499.3	85561.4	0.624491	1.54986
30977	461.151	13.9006	123170	189544	0.621887	0.531791
14924	527.108	10.9705	5275.2	8115.47	0.621448	0.286661
23361	364.088	3.15563	1.01425e+06	1.56023e+06	0.621342	0.775263
3875	364.089	3.1595	1.01425e+06	1.56023e+06	0.621342	0.775263
7349	259.022	15.9625	175161	268677	0.617192	0.831378
37495	629.195	13.8729	8033.23	12309.7	0.615744	0.598435
7124	976.856	0.834654	573031	877856	0.615371	1.07786
14596	449.124	1.33554	27909.5	42747.7	0.615088	0.638604
18635	425.074	7.90924	38596	59078.4	0.61418	0.308358
34290	384.108	1.29186	11147.9	17051.5	0.613134	0.245636
14112	465.088	6.2365	8850.92	13532	0.61248	0.672373
15438	483.151	6.50181	4095.52	6261.2	0.612394	0.202106
18530	565.158	6.55577	6228.63	9513.79	0.611105	0.212535
31393	269.067	1.32948	10032.6	15319.4	0.610667	0.573996
20430	173.009	2.1716	194320	296314	0.608692	0.518434
7022	307.061	13.9063	46579	71020.4	0.608555	0.634469
4311	341.109	15.354	462931	705226	0.607288	2.07722
6598	483.133	15.3609	27890.6	42465.6	0.606518	2.10443
16762	955.133	1.20452	62109	94533.9	0.606028	1.21807
35129	441.177	4.37343	4529.85	6892.06	0.605472	0.575576
8595	521.172	13.2822	275818	419164	0.603801	1.12115
11319	718.219	15.3118	295160	448309	0.602995	0.545752
4887	369.121	5.20779	218118	331211	0.60264	0.439255
22230	302.073	9.30162	21657.5	32874.1	0.602083	0.345035
928	144.045	0.863233	227647	345523	0.601978	1.52925
16903	511.166	12.5848	44540.9	67501.7	0.599793	1.55661
20474	480.105	1.35069	108288	164006	0.598872	0.486198
43137	480.105	1.35293	108288	164006	0.598872	0.486198
30658	337.093	7.35748	17728.6	26801.7	0.596248	1.32956
14025	461.13	9.42505	140668	212657	0.596229	0.380782
15164	350.074	3.12434	29055.3	43918.4	0.596023	0.771118
46073	366.045	15.6212	208112	314529	0.595835	0.392866
9643	425.074	7.89036	38596	58301.7	0.595088	0.292278
8624	392.083	3.42676	83851.7	126635	0.594763	0.561146
14825	405.086	13.7907	3070.77	4637.07	0.594614	0.275238
31278	304.049	9.80918	23130.4	34915.7	0.594088	0.178763
38700	461.141	2.20907	3434.68	5184.17	0.593935	0.486378
11621	341.088	4.65329	8627.4	13021.2	0.59386	0.404738
22584	146.039	15.8601	92115.7	138993	0.593491	2.58443
19295	419.099	3.52517	175275	264256	0.592314	0.233371
17335	330.119	8.22251	66110.9	99661.1	0.592142	1.87824
41247	330.119	8.22251	66110.9	99661.1	0.592142	1.87824
8403	657.459	1.18356	877545	1.32181e+06	0.590969	1.2966
6687	423.112	15.3579	22201.6	33436.8	0.590773	2.45791
50304	493.114	1.18499	8080.84	12137.9	0.586946	0.102276
26180	471.348	1.12026	38515.8	57815	0.585995	0.348226
55404	461.091	0.816929	141983	213026	0.585315	0.346572
8615	453.105	3.31794	97931.7	146875	0.584742	0.482321
31299	337.068	2.62947	3563.08	5339.4	0.583554	0.142498
29910	482.095	2.2938	17560.8	26301.7	0.582798	0.517496
36982	675.194	9.19573	30574.1	45664.7	0.578768	0.697623
15519	508.148	2.04759	4175.38	6235.34	0.578559	0.513393
16094	146.053	15.8598	90517.4	135076	0.577502	1.70486
3825	117.019	7.50658	743773	1.10952e+06	0.577007	1.598
16363	510.125	2.51447	4727.89	7044.47	0.575296	0.316137
14157	540.12	12.1731	10233.9	15231.6	0.573707	1.13657
3722	389.182	9.3203	1.27615e+06	1899068	0.573489	0.949288
20475	359.062	12.5522	6694.58	9951.45	0.571914	0.580982
8763	405.085	3.806	38348.9	56970.8	0.571039	0.29298
29507	525.161	4.82075	237420	352533	0.570318	1.67626
10155	573.217	13.9195	18749.5	27794.4	0.567942	0.469316
43394	649.19	2.50582	1285.09	1904.4	0.567474	0.137578
8451	613.268	3.39213	311653	461212	0.565491	0.245404
37726	523.178	11.0563	1260.42	1862	0.56295	0.0979941
5190	319.14	10.7495	160333	236770	0.562416	1.63522
5662	221.03	3.68553	76376	112765	0.562132	0.424467
23370	497.097	8.721	77978.9	115098	0.561702	1.99039
1198	188.072	0.840817	2973.23	4387.45	0.561352	0.0977087
29990	145.029	2.18066	9239.16	13628.4	0.560781	0.57142
14167	363.086	3.74631	12864.4	18973.3	0.560587	0.582318
9902	527.156	2.13448	14670	21613.4	0.559063	0.50861
34202	585.162	2.30606	4645.89	6843.59	0.558799	0.432233
11385	313.093	7.11543	116652	171829	0.558755	1.43153
18993	521.203	4.3891	11019.2	16228	0.558471	0.595112
5142	401.13	15.3516	112368	165445	0.558123	1.5717
16807	590.152	0.919765	27264.8	40115.7	0.557129	0.652047
14302	559.126	12.1075	50374.5	74050.9	0.555823	0.413311
1031	203.02	1.1523	136333	200401	0.555759	1.11581
34621	513.14	3.2789	1702.77	2500.76	0.554481	0.0964815
17819	405.083	8.76751	2576.32	3782.76	0.554128	0.0964183
22068	445.128	2.77703	1094.81	1606.83	0.553532	0.096312
30670	461.151	14.887	3363.87	4930.29	0.55155	0.24661
5511	257.03	3.36914	127935	187446	0.551068	0.377611
11602	422.095	3.19927	20401.6	29876.7	0.550343	0.356321
18869	501.198	4.37513	31552.9	46193.2	0.549907	0.734263
25628	477.125	10.3766	4051.65	5929.13	0.54931	0.575501
35626	295.094	8.3233	2278.55	3334.08	0.549173	0.0955331
3516	173.009	13.1244	1.96514e+06	2.87411e+06	0.548478	0.578654
24337	240.081	13.2584	22695.9	33164.1	0.547194	0.374757
42004	305.052	4.2735	55804.1	81413.8	0.544902	1.06918
37061	305.052	4.28539	55804.1	81413.8	0.544902	1.06918
3899	172.062	9.0391	910100	1.32754e+06	0.544662	0.253496
43051	462.133	9.41503	33329.4	48606.1	0.544344	0.369602
22850	297.119	4.96304	143699	208680	0.538241	1.24617
33047	835.556	1.10365	48769.6	70673	0.535177	0.906137
7110	256.059	7.3798	872361	1.26395e+06	0.534939	1.43278
9668	347.025	3.86419	63205.4	91510.4	0.533888	0.500285
8552	224.005	2.74432	226869	328327	0.533275	0.71341
40499	477.181	12.032	49271	71229.5	0.531737	0.29895
25515	553.207	3.8496	6219.52	8990.53	0.531603	0.58413
4312	366.045	15.8126	277107	400228	0.530382	0.610787
7242	366.045	15.8676	277196	400228	0.529914	0.610643
14785	405.086	12.2995	6628.25	9567.06	0.529448	0.334988
7210	589.251	13.15	590543	851867	0.528586	0.893104
12732	165.04	12.9105	4.84006e+06	6.9811e+06	0.528431	1.62213
17987	363.109	4.80554	163754	236108	0.527915	1.93264
22442	467.085	3.72887	279081	402267	0.527472	0.438996
43003	627.213	10.9058	4842.92	6978.46	0.52703	0.310781
13901	442.135	3.17257	39020.2	56139.8	0.524802	0.637489
13363	469.13	7.5421	68059.9	97912.4	0.524685	0.247563
20025	375.072	2.07902	3666.58	5274.02	0.524466	0.396736
24034	421.081	13.7811	19630.2	28236	0.524457	1.62295
16789	468.115	2.41087	42705.6	61270.7	0.520773	0.635238
4398	655.443	1.18679	401308	575431	0.519931	1.08755
6599	423.091	11.9676	42860.8	61442.2	0.519573	0.548838
29613	569.167	1.55623	24755.4	35432.1	0.517315	0.449911
17182	321.074	3.62311	1.11953e+06	1.6023e+06	0.517252	0.30686
26324	393.195	3.45617	81866.9	117139	0.516875	0.732222
4194	328.045	10.569	418425	597796	0.514685	0.997283
4016	976.586	3.07682	548635	782626	0.512477	0.728808
30286	367.068	4.01147	23871.3	34018.8	0.511053	1.00808
39118	461.162	7.78817	13610.5	19391.8	0.510722	1.12076
29541	485.152	13.1075	255728	364232	0.51025	0.942867
10522	158.993	3.53037	45005	64100	0.510238	1.53491
31886	419.132	7.77093	1813.61	2579.26	0.508095	0.121872
4735	313.09	3.15558	149212	211980	0.506566	0.552939
21365	453.105	3.26539	100444	142672	0.506319	0.373136
29236	507.114	4.36322	51249.1	72754.3	0.505506	0.499144
3818	833.544	0.867061	740907	1.05106e+06	0.50448	2.49499
4405	341.088	11.9644	467289	662650	0.503931	0.514067
18927	493.135	2.11662	38336.1	54332.7	0.503119	0.683485
12814	181.063	4.94873	450806	638748	0.502741	1.1799
4215	441.096	2.12772	372487	527674	0.502456	0.276396
6174	521.172	12.16	47230.9	66896	0.502189	0.798722
14049	152.011	1.57828	27835.1	39420.9	0.502055	0.935671
1718	483.131	13.7336	50911.9	72068.9	0.501373	1.0348
17457	461.166	5.77924	6209.09	8782.85	0.500306	0.516276
44958	461.166	5.78187	6209.09	8782.85	0.500306	0.516276
970	102.056	15.8594	1.43084e+06	2.02282e+06	0.499509	1.54223
178	146.046	15.8592	1.29743e+07	18317404	0.497555	1.74005
6554	343.125	4.85889	32905.7	46432.6	0.496799	0.837961
3182	305.07	4.28189	5.42891e+06	7.65908e+06	0.496508	0.849982
23161	469.112	9.61329	1726.63	2434.51	0.495671	0.0859676
3573	978.602	3.04787	890748	1.25549e+06	0.495165	0.67586
30819	516.138	2.76431	1943.95	2738.25	0.494266	0.1565
9227	391.197	2.0658	24024.7	33831.6	0.493851	0.309543
18738	314.065	12.3139	1472.31	2071.51	0.492601	0.0854186
29229	299.02	1.20622	15441.1	21694.8	0.490576	0.312145
6816	403.124	4.61351	18079	25369.4	0.488774	1.16834
29546	365.052	2.60945	8826	12381.2	0.48832	1.28715
18888	437.109	5.36724	15498.7	21731.9	0.487669	0.413088
12416	471.146	1.78327	14654.1	20526.7	0.4862	1.24026
51517	467.085	4.0716	321277	450026	0.48619	0.379132
22443	467.085	4.07499	321277	450026	0.48619	0.379132
24470	329.119	2.69158	1093.28	1530.47	0.48531	0.0841147
21336	665.216	16.4892	76517.8	107090	0.484962	0.587696
7605	800.505	1.74828	53591.3	75001.3	0.484916	0.853291
24133	175.061	10.8333	515637	721353	0.48435	0.258572
6397	361.114	2.13914	35506.6	49661.3	0.484033	0.683204
34942	261.041	1.77884	24670.1	34478	0.482913	1.10625
12219	364.01	9.73881	31246.2	43626.5	0.481525	1.10472
18068	253.093	9.68547	65326.6	91171.2	0.480907	0.607602
22422	557.168	15.3352	4738.1	6611.84	0.480742	0.268374
19498	389.182	10.318	9700.77	13531	0.480098	1.2523
18597	301.019	1.21406	107973	150587	0.479917	1.09181
4871	197.009	0.974103	255595	356300	0.479232	0.846196
13895	313.093	7.43788	81643.5	113780	0.478836	1.1002
18451	173.009	2.47529	170084	236950	0.478332	0.468194
16737	271.103	4.91159	1.76627e+06	2.46024e+06	0.47809	0.415888
3919	129.019	13.1143	1.15085e+06	1.60273e+06	0.477831	0.474744
19271	129.019	13.1442	1.15085e+06	1.60273e+06	0.477831	0.474744
21674	314.065	10.7142	9662.8	13455.2	0.477654	0.483978
19011	314.065	10.717	9662.8	13455.2	0.477654	0.483978
18554	450.093	1.2866	195467	272095	0.477189	0.626899
37105	497.149	14.8744	23999.4	33405.6	0.477093	0.619161
30186	565.03	10.7613	4446.96	6189.74	0.477059	0.4557
4800	307.066	4.27984	241886	336527	0.476395	0.905722
4237	464.177	3.0805	391783	545052	0.47634	0.718198
14404	406.099	3.04514	20438	28432.7	0.476293	1.05174
18089	248.077	14.988	48141.3	66916.9	0.475096	0.737993
19030	415.108	11.5701	14836.1	20609	0.474166	1.47194
3908	429.157	1.23524	645162	895341	0.472774	2.64061
8456	95.0138	8.13061	451076	625689	0.472078	0.71808
4912	283.103	12.3884	152577	211513	0.471208	3.75938
13910	497.105	8.66302	70948.9	98333	0.470895	0.841365
3681	129.019	12.8582	1.24704e+06	1.72835e+06	0.470886	1.09572
43848	256.098	2.1328	12539.8	17377.8	0.470729	0.598637
46309	338.125	3.10599	8300.5	11501.8	0.470595	0.229875
7551	507.157	13.901	126236	174879	0.470231	0.389546
1101	301.06	10.0072	158237	219108	0.469549	0.63015
40591	564.166	13.3529	4006.56	5545.89	0.469054	0.185106
17172	345.045	13.7076	68043.7	94054.3	0.467032	1.76931
2709	217.031	12.9139	97337.7	134526	0.466811	0.272952
13951	209.067	12.5209	348629	481611	0.466179	1.14348
35128	481.099	4.85251	2768.35	3824.22	0.466142	0.143164
8422	391.197	9.18135	652248	900653	0.46555	0.642101
7410	833.544	1.10492	153005	211243	0.465321	2.39664
1271	241.038	10.004	79738.7	109974	0.463811	0.655899
17999	203.056	9.1082	270532	373050	0.463571	0.264056
30580	599.198	2.0104	828.23	1141.44	0.462753	0.0800814
46071	804.52	4.27181	4802.49	6617.22	0.462443	0.395745
949	128.035	15.8593	1.86537e+06	2.57007e+06	0.462352	1.54233
6158	331.044	15.8851	26739.9	36819.3	0.461467	0.6274
13886	173.045	15.2315	72017.1	99127.9	0.460951	0.972367
40082	477.085	12.1991	3758.34	5170.89	0.460319	0.198531
4674	319.14	8.22589	213468	293640	0.460033	0.768267
29400	453.084	1.30325	6445.77	8863.43	0.459511	0.194647
14952	319.08	11.426	34350.7	47208	0.45869	2.23551
14375	376.052	15.7999	72595.7	99702.2	0.457741	0.634898
14027	616.175	12.4246	72244.9	99170.9	0.457021	0.222173
47187	555.198	10.3278	3270.7	4487.76	0.456395	0.257756
8843	396.078	3.60513	42015.4	57642.8	0.456225	0.490616
47850	555.172	3.7803	45509.5	62431.3	0.456102	0.891189
24389	451.09	1.25834	821991	1.12642e+06	0.454556	0.584914
4069	451.09	1.2802	821991	1.12642e+06	0.454556	0.584914
34622	343.082	1.46339	4175.45	5720.19	0.454132	0.426152
15278	331.054	15.8601	12030.2	16469.8	0.453155	0.377312
1180	315.081	15.8568	281857	385841	0.453045	0.452894
3245	423.022	15.7254	1.83799e+06	2.51459e+06	0.452196	0.401235
3424	173.009	12.8505	2.04832e+06	2.80177e+06	0.451895	0.855627
9860	369.119	1.74444	19573.3	26770.4	0.451752	0.230102
7520	236.005	1.28662	168094	229728	0.450661	0.453439
3501	142.998	1.29269	1.89023e+06	2.58313e+06	0.450552	0.362209
14830	327.108	4.88112	22288	30455.8	0.45045	0.944103
26893	382.135	14.9697	10434.6	14249.5	0.449543	0.99859
20431	129.019	2.44725	154775	211131	0.447973	0.743743
20884	557.166	1.51475	1228.42	1673.45	0.446028	0.0770925
34829	569.167	1.01945	14417.1	19637.5	0.445826	0.137329
14283	315.035	3.46277	44975.7	61238.8	0.445298	0.553415
956	203.082	10.0054	425767	579594	0.444977	0.522962
7193	667.127	15.8854	386379	525828	0.444572	0.436718
43680	424.095	11.9752	9840.98	13382	0.443423	0.828867
17441	437.11	5.87469	26590	36156.7	0.443377	0.221556
48263	437.11	5.88073	26590	36156.7	0.443377	0.221556
31058	391.18	1.53905	17736	24104.9	0.442643	0.525502
21172	477.142	4.83014	1180.51	1604.25	0.442494	0.0764611
27274	593.176	13.3804	20526.4	27886.4	0.44208	0.233159
5844	315.093	5.20943	113320	153877	0.441366	0.25261
37164	450.112	3.41927	12271.4	16661.8	0.441246	0.209416
29564	575.178	3.34769	5236.63	7100.19	0.439219	0.10192
29679	735.382	7.09499	96530.7	130870	0.439072	1.80871
4342	283.082	2.13397	444218	601985	0.438461	0.507122
15474	302.073	9.05744	11059	14975.1	0.437351	0.135855
57326	394.06	3.15529	10570.4	14311.5	0.437147	0.41142
14073	389.109	12.3283	10165.1	13755.3	0.436358	1.30954
5987	206.049	16.5078	40935.6	55368.6	0.435711	1.07778
7170	663.448	0.947042	404971	547531	0.435123	0.675225
8047	345.083	10.7977	17044.1	23037.2	0.43469	1.28016
4757	368.051	16.0138	92309	124764	0.434655	0.30158
30157	589.193	1.50136	13316.1	17976.8	0.432963	0.439017
30058	479.156	4.05839	226675	305937	0.432608	1.82426
4756	479.156	4.05206	226675	305937	0.432608	1.82426
25352	435.129	3.6471	10815.4	14589.2	0.431818	0.237568
1495	373.098	13.376	16133.1	21713.6	0.428577	0.211404
25532	418.136	10.6099	12410.8	16698.5	0.428119	0.365334
25686	230.007	16.0019	136199	183136	0.427204	0.487442
16873	423.13	6.56682	12539.1	16859.5	0.427132	0.298721
4020	338.11	3.65674	890737	1.19658e+06	0.425851	0.5499
11505	975.628	2.11988	39624.1	53224.5	0.425713	1.1549
46646	399.13	3.92712	7119.61	9560.94	0.425355	0.447674
7579	645.448	5.58614	80424.7	107997	0.425284	1.83288
26121	471.348	0.856198	63207	84849.4	0.424822	0.57349
4945	495.112	15.9317	136043	182368	0.422794	1.06794
4203	319.14	9.59029	751933	1.00771e+06	0.422399	0.977503
13893	477.123	12.1176	214732	287172	0.419379	0.366288
9161	417.119	1.69181	21933.2	29312.6	0.418403	0.292819
9813	179.065	12.4823	61707.3	82468.6	0.418403	0.240893
26263	421.151	1.32577	34315.3	45825.3	0.41729	0.612979
2381	165.056	2.19805	5073671	6.77182e+06	0.416514	0.477682
30530	304.049	9.38747	90900	121227	0.415355	0.238099
3437	465.14	2.13111	1.79893e+06	2.39907e+06	0.415331	0.66291
15813	228.051	3.67564	840474	1.12072e+06	0.415155	0.171933
25158	489.089	5.94896	4500.08	5999	0.414769	0.129805
34436	200.056	2.74976	68824.3	91745	0.414711	0.274996
14637	243.015	2.15949	52671.4	70164.1	0.413713	0.569571
4901	339.124	0.873916	115999	154465	0.413165	1.11818
4451	147.045	2.19948	426220	567171	0.412186	0.495826
28558	307.103	3.5018	36015.1	47895.9	0.4113	0.561913
43061	349.044	3.34404	78577.6	104490	0.411171	0.552647
31524	431.119	3.80942	2129.09	2827.88	0.409479	0.094849
45740	583.132	15.7184	1117.94	1484.66	0.409284	0.0705334
5170	323.134	2.16969	112201	148921	0.408459	1.54314
25168	491.12	7.07711	51094.8	67777.9	0.407639	0.375052
14522	491.141	15.005	1411.81	1872.41	0.407351	0.0701888
34345	235.072	1.3556	1057.73	1402.61	0.40714	0.0701511
8418	463.09	1.23264	411149	545176	0.407063	0.326624
44260	627.212	10.5081	35547.7	47123.5	0.406691	0.323353
3368	405.119	2.13525	2.15938e+06	2.86061e+06	0.405706	0.516919
3407	327.218	0.88283	1.84085e+06	2.43694e+06	0.404695	1.74729
4441	266.088	4.91994	278610	368502	0.403422	0.879707
30591	465.068	5.82809	2500.71	3306.07	0.40278	0.0926963
26210	447.151	8.50428	43926	58069.9	0.402715	0.633835
21735	465.091	1.07823	15918.8	21036.8	0.402183	0.468405
29267	437.109	4.04461	5713.72	7549.78	0.402005	0.354994
29347	451.162	1.411	14457.4	19101.4	0.401871	0.298025
30454	355.104	12.6362	42934.8	56704.1	0.401307	2.91097
38615	265.072	2.93153	11911.6	15730.1	0.401155	0.232906
4698	403.139	0.873234	182071	240378	0.400802	1.11083
29965	490.135	2.12231	37206.9	49087.2	0.399774	0.64346
20181	319.08	11.5955	30676.7	40466.8	0.399593	0.644947
44824	175.061	1.84907	3.24967e+06	4285463	0.399158	1.98807
9720	347.026	8.70915	48464.7	63901.9	0.398925	0.369301
8250	373.14	1.41274	14726	19405.4	0.398097	1.11433
3940	344.04	13.7526	612163	806320	0.397435	0.84163
30774	350.052	2.87358	8744.69	11517.1	0.3973	0.413176
31808	457.135	11.5334	5195.73	6836.97	0.39603	0.394818
34707	459.11	7.36067	18022.6	23708.1	0.395571	0.407435
8668	203.02	15.7039	110364	145158	0.395352	2.66865
31006	427.161	3.93211	12255.7	16116.8	0.395114	0.465862
7451	366.022	13.755	118255	155495	0.39496	0.876309
5093	297.119	4.96722	158708	208680	0.394923	1.07151
7313	166.044	12.912	300672	395269	0.394645	1.03607
7049	190.051	1.34161	16590.5	21763.1	0.391519	1.27659
15442	535.167	7.71982	13979.6	18317.9	0.38993	1.09667
10411	294.215	0.971896	1755505	2.29988e+06	0.389674	0.991639
32660	461.147	6.99899	7151.23	9366.7	0.389349	1.01652
2999	295.228	0.825865	28647909	37515120	0.389042	0.856797
22512	795.504	7.75222	21494.9	28127.3	0.38798	1.39745
13592	559.181	6.07256	3645.54	4770.03	0.387867	0.153208
11476	164.064	15.5803	32837.2	42943.6	0.387115	0.445314
6119	419.14	12.4158	59937.4	78325.1	0.386018	0.9121
51107	257.065	11.4776	9450.63	12349.6	0.385981	0.596477
4635	451.089	3.21772	286924	374931	0.385959	0.171595
3494	223.082	6.33496	1.39861e+06	1.82738e+06	0.385784	1.32353
42723	178.051	0.839402	23086.9	30160.4	0.385582	0.836618
9712	285.098	1.34365	30859.5	40311.2	0.385464	0.198165
5284	317.103	0.883113	96719.8	126085	0.382516	1.24809
11670	301.093	2.02702	34384.7	44794.6	0.38156	0.188264
21872	263.077	1.86097	66898.7	87146.2	0.381458	0.339111
19831	405.103	2.13776	28681.7	37340.8	0.380622	0.568698
34208	843.504	5.5984	17248.2	22437	0.379432	0.419015
4530	338.109	9.37634	1.20583e+06	1.56834e+06	0.379213	0.357845
14906	242.013	12.2484	9231.59	11996.7	0.37799	0.371587
31779	204.086	10.0318	61211.5	79541.5	0.377905	0.636601
8523	449.075	1.36711	239289	310836	0.377401	0.283486
6978	478.142	14.8735	18911.3	24558.6	0.376982	0.627749
8710	449.074	4.08869	65864.1	85514.3	0.376673	0.33631
6579	255.015	9.63516	44586.1	57861.7	0.376012	0.481593
34286	107.038	1.36746	20737.2	26904.6	0.375627	0.605329
9544	337.132	3.72607	292084	378926	0.375531	0.844817
15779	284.041	1.03092	15858.4	20567.8	0.375138	0.24323
17986	321.119	13.2359	140066	181588	0.374557	1.20347
50613	461.13	11.4446	1284.6	1664.88	0.374097	0.0642669
37033	457.353	1.95961	18261.1	23651.3	0.373144	1.42572
38583	238.048	8.52675	2593.07	3358.02	0.372954	0.0640637
7365	475.167	14.8771	272136	352298	0.372473	0.619369
14232	507.135	12.9664	36199.7	46841.1	0.371799	0.423359
50704	627.23	4.2768	13689.4	17711.6	0.371639	0.730028
4957	192.023	9.4704	226102	292526	0.371593	0.238649
9784	269.067	3.31997	34157.2	44173.9	0.371006	0.208631
1389	310.151	9.38443	8.33619e+06	1.0771e+07	0.369687	0.380609
3349	163.061	4.95404	1.55715e+06	2.01172e+06	0.369524	0.834839
2987	293.212	0.83218	31950631	41233690	0.367979	0.984275
7351	228.051	10.5437	480494	619961	0.367659	0.532363
35480	418.137	3.89149	2296.21	2962.1	0.367366	0.0830724
8483	328.107	10.406	313572	404267	0.366512	0.263982
10187	211.025	12.5856	15302.7	19712.3	0.36531	1.31106
29786	561.162	6.86643	2726.91	3511.5	0.364821	0.141599
5618	299.077	1.29721	59056.2	76046.9	0.364801	0.650463
50082	749.358	1.54773	12254.1	15778.1	0.364662	0.298168
9620	159.03	1.49171	96997.9	124817	0.363793	0.829873
31188	485.147	3.64972	5114.39	6575.46	0.362528	0.069751
3654	257.03	9.721	530086	681482	0.362449	0.104254
37433	373.114	13.333	25021.2	32161.4	0.362179	0.889241
6959	373.114	13.3415	25021.2	32161.4	0.362179	0.889241
6751	523.187	13.5279	18960.6	24367.9	0.361983	0.589649
24212	479.119	2.13329	19772.1	25408.8	0.361865	0.434469
3451	581.203	1.17211	1.44868e+06	1.86146e+06	0.361698	1.15995
25095	603.161	10.484	17098.8	21963.2	0.361193	0.987265
13957	365.065	12.3691	32712.8	42012	0.360947	0.269629
23194	525.146	10.5065	40468.9	51944.3	0.360151	0.558525
47750	392.12	6.37034	3386.9	4345.93	0.359699	0.149592
25874	145.014	12.6112	50875.1	65240.8	0.358814	1.66096
7656	229.035	0.894853	71998.6	92297.6	0.358325	0.604067
46906	341.078	11.3898	10103.7	12947.5	0.357797	0.159447
12895	469.129	7.50285	182931	234311	0.357127	0.685048
38870	580.212	9.53499	12168.1	15583.6	0.35693	0.246474
6549	343.103	13.5531	42267.8	54115.3	0.356476	0.388883
5470	216.088	15.8322	87237.9	111672	0.356246	1.65785
3621	195.03	7.39705	938504	1.20132e+06	0.356181	0.943889
14286	195.03	7.4762	938504	1.20132e+06	0.356181	0.943889
7857	179.065	13.4027	33402.3	42749.8	0.355971	1.14381
25044	179.065	13.4419	33402.3	42749.8	0.355971	1.14381
3284	301.093	5.75439	2.66371e+06	3.40549e+06	0.354425	1.51835
28039	321.083	2.20853	4245.5	5425.77	0.353893	0.942336
1035	106.042	1.13342	22330.2	28531.6	0.353566	0.067806
4952	239.077	17.0654	193952	247719	0.353006	0.293915
8467	379.105	12.9093	450428	575152	0.352648	0.391129
15912	833.555	7.59862	340358	434304	0.351653	0.994187
30754	601.211	1.45699	1903.44	2428.29	0.351331	0.0796634
18403	503.162	12.9902	116025	147999	0.35115	0.414549
7609	873.514	5.5359	407203	519191	0.350518	0.242598
3391	657.451	5.5768	1.70615e+06	2.17444e+06	0.349903	2.27088
21186	435.093	2.1448	5944.22	7574.88	0.349734	0.334937
29967	445.15	1.2806	6094.63	7766.48	0.349723	0.0744609
3405	283.103	6.33721	1.66485e+06	2.12045e+06	0.348984	1.23379
7148	161.045	1.36474	846049	1.0772e+06	0.348469	1.42398
14842	448.033	15.202	3751.63	4776.52	0.348445	0.143356
43174	287.019	0.927929	17341.5	22075.2	0.348196	0.403714
2555	163.04	2.27406	32788.8	41717.3	0.347441	0.48478
35124	327.072	3.24034	13299	16917.1	0.347163	0.448477
17271	315.036	3.09825	37856.8	48153.1	0.347075	0.20105
3856	159.066	5.22198	883992	1.12438e+06	0.347028	1.25391
1026	189.997	11.2112	3.07691e+06	3.91345e+06	0.346958	0.675163
8486	680.22	2.85567	418582	532273	0.346656	1.37417
29219	381.061	1.17715	7452.56	9475.66	0.346491	0.082251
23076	621.143	12.0618	7089.54	9012.51	0.346237	0.754737
37028	486.161	1.99457	5511.5	7006.07	0.346161	0.176256
5288	978.601	2.41459	72626.3	92236.7	0.344849	0.727344
7413	142.998	0.964793	362412	459865	0.343579	0.419682
23071	239.077	15.1519	111683	141644	0.342865	0.682593
13614	238.072	3.90044	13147.7	16671.7	0.342593	0.755178
26665	327.072	1.83613	4307.72	5461.15	0.34228	0.217362
5795	331.067	4.72808	50087.5	63497.8	0.342258	0.732721
10183	523.182	2.13525	10814.9	13710.2	0.342233	0.38862
33314	99.0451	13.0542	84191.2	106683	0.341594	0.741229
26691	360.114	12.0475	13380.8	16952.5	0.341334	0.612752
29427	355.103	2.46113	59494.6	75290.7	0.339715	0.131858
47941	339.093	4.98899	10588.1	13393.6	0.339096	0.169318
26381	553.172	1.26718	75224	95133.9	0.338767	0.787999
3315	317.168	9.39121	7.06854e+06	8.93868e+06	0.338651	0.353861
3555	200.056	5.7846	2.19228e+06	2.77166e+06	0.338318	0.35167
2002	221.03	1.6643	14126	17844.6	0.337138	0.338345
20832	451.122	14.8699	30608.1	38645.3	0.336379	0.516721
34500	583.208	1.25869	125517	158386	0.335569	0.807563
1019	219.045	9.10032	144842	182765	0.335509	0.358937
5894	389.109	5.78034	57520.9	72466.7	0.333232	0.595568
8549	187.036	10.8261	346589	436614	0.333133	0.532666
11474	373.078	8.74894	47310.4	59577.8	0.332617	0.315849
2409	197.009	1.37129	88394.5	111230	0.331518	0.405723
45328	666.211	14.8753	9903.4	12455	0.330735	0.90789
29643	221.03	5.09782	94516.5	118850	0.330504	0.600179
20631	367.105	3.48815	38275.3	48122.6	0.3303	0.862965
15006	345.047	0.878268	44076.1	55411.8	0.330195	0.26997
6099	297.119	4.49986	40555.7	50982.5	0.330097	1.68726
3873	441.123	12.0793	1.42658e+06	1.79261e+06	0.329503	0.534528
7141	149.045	9.55785	1.65254e+07	2.07625e+07	0.3293	0.161266
2399	216.944	9.80436	3.64752e+06	4.58259e+06	0.329246	0.213553
3864	523.167	9.1948	1.12822e+06	1.41706e+06	0.32885	0.511225
20695	451.125	2.11198	49404.2	62026.6	0.328253	0.573101
3203	635.453	0.885181	3.10137e+06	3.89268e+06	0.327857	1.28064
30889	304.052	13.2972	52897	66367.5	0.327289	0.982579
46015	295.046	1.32282	14841.2	18618.7	0.327146	0.397722
14662	286.057	8.71308	59308.3	74348.8	0.326077	0.360302
31509	529.154	10.9263	11041.9	13841.1	0.325971	0.470004
34754	589.176	10.9285	36259	45435.8	0.32549	1.06486
43983	411.093	2.02149	155013	194241	0.325459	0.171262
11773	85.0293	13.0817	757948	949213	0.324633	0.377032
14205	627.194	7.21791	483396	605195	0.324195	0.271126
44823	431.135	1.50499	6689.5	8367.95	0.322975	0.313794
3266	271.103	4.93974	1.96698e+06	2.46024e+06	0.322813	0.279515
49044	220.082	4.6706	8723.95	10910.2	0.322626	1.68963
35101	479.119	6.89069	5692.62	7114.94	0.321758	0.302217
34615	210.077	4.84863	27985.6	34960.8	0.321056	2.63749
10206	405.086	12.7611	65634.6	81886.5	0.31917	0.0928702
29939	423.093	13.1002	25161.6	31383.2	0.318769	0.275571
4851	453.117	8.6786	170778	213002	0.318741	0.796764
10305	230.013	3.37859	7.75974e+06	9.678e+06	0.318701	0.421193
29363	489.198	4.36831	18447.8	23004.8	0.318484	0.390097
46167	352.203	5.07809	37891.6	47224	0.317644	0.667365
14473	722.507	4.99945	406638	506713	0.317422	0.217633
3089	334.078	3.14616	1.02862e+07	1.28158e+07	0.317205	0.243486
30507	321.065	9.40401	34487.9	42967	0.317138	0.401875
7769	341.088	12.6173	42970.5	53526.6	0.316909	1.21856
3634	655.435	5.57231	1.10187e+06	1.37236e+06	0.316702	2.12226
34938	453.12	2.10574	1303.54	1622.82	0.316075	0.0539807
13634	225.004	12.4627	17412.7	21671.2	0.315644	1.03971
14869	225.004	12.5394	17412.7	21671.2	0.315644	1.03971
40428	503.067	6.37185	18207.3	22658	0.315505	0.519512
9776	311.222	1.38961	33418.3	41579.2	0.315222	0.34544
6240	389.109	5.83945	54793.4	68159.4	0.314912	0.542745
23329	345.096	1.876	14059.5	17481.7	0.3143	1.02474
22644	291.072	9.38852	41219.3	51250.7	0.314251	0.322776
14077	399	10.7449	26161.4	32496.8	0.312857	0.278787
4040	85.0293	12.8869	751656	933607	0.312743	0.743668
18468	293.049	12.6043	7.83202e+06	9.72743e+06	0.312673	0.573962
14229	219.015	7.3556	96178.6	119441	0.312513	0.20063
6532	403.124	4.90684	24227.6	30087	0.312488	1.06116
11557	413.094	15.0177	20232.7	25112.2	0.311704	0.353069
30742	189.088	15.1519	63325.4	78583.4	0.31144	0.948716
17163	117.019	12.5954	764398	948413	0.311191	1.03006
46736	496.153	12.1081	94354.4	117063	0.311129	0.999027
38470	663.236	13.2286	24352.4	30208.8	0.310902	0.273723
34363	192.067	1.3769	66515.1	82494.9	0.310623	0.603345
14121	627.178	12.1637	4815.39	5971.76	0.310504	0.111201
5504	315.109	5.17704	76079.6	94317.8	0.31002	0.870806
12111	315.109	5.20828	76079.6	94317.8	0.31002	0.870806
3750	998.571	3.06403	797215	988177	0.309801	0.42899
25511	231.031	1.34347	53472.8	66278.5	0.309737	0.845574
14742	419.082	13.6723	78324.8	97072.2	0.309588	1.5151
17091	477.138	3.665	8035.66	9958.45	0.309505	0.148136
6713	362.073	3.81403	28962.2	35888.3	0.309342	0.728793
36946	267.081	2.88479	14937.2	18502.8	0.308837	0.442858
17779	433.135	5.02741	3708.44	4590.24	0.307759	0.088579
29475	463.146	4.88935	199843	247261	0.307164	1.10027
9954	405.088	2.13094	16878	20881.2	0.30706	0.404557
4339	165.056	7.41215	383756	474730	0.306918	0.953959
5938	274.057	1.36788	46195.2	57141.8	0.306805	0.845078
13265	366.083	12.201	56019.4	69264	0.306181	0.966426
25306	491.12	6.69158	13845	17114.6	0.305856	0.292478
54998	567.168	6.97403	2673.96	3304.6	0.305498	0.0929752
3829	467.132	7.50067	581037	717911	0.305174	0.472357
12909	242.052	3.78097	207254	256075	0.305168	0.631108
4618	242.052	3.78897	207254	256075	0.305168	0.631108
11321	153.019	3.42482	591407	730569	0.304868	0.219077
5699	849.514	7.9473	74983.1	92575.7	0.304069	0.454825
29566	429.048	3.81809	9942.83	12274.8	0.303971	0.332491
11919	266.088	4.95006	298568	368502	0.303612	0.66436
24182	308.992	10.5527	22338.8	27570.2	0.303558	0.607251
6470	299.077	2.13874	28603.9	35293.6	0.303192	0.369535
7274	415.146	14.8745	490956	605717	0.303051	0.594437
49890	461.13	6.69831	1878.65	2317.7	0.303003	0.0659427
1383	347.099	13.4333	2.89611e+06	3.57216e+06	0.302677	0.288522
9455	486.162	2.29357	376906	464702	0.302103	0.257372
16018	393.101	12.8162	120113	148073	0.301912	1.30016
44832	446.097	1.36539	44265.2	54557.8	0.301614	0.5717
17879	353.089	9.68555	2.37693e+06	2.92936e+06	0.301485	0.551591
25175	208.098	1.63167	77740.8	95791.4	0.301224	0.834565
2052	509.113	2.58057	7067.66	8702.57	0.300208	0.495291
9257	343.083	6.42517	13480.6	16588	0.299255	0.636973
12271	450.149	1.23971	124145	152723	0.298897	0.57807
15462	365.089	1.35519	22909.6	28162.4	0.297819	0.436231
22249	659.22	8.81796	4842.38	5951.79	0.297605	0.066338
21832	469.1	8.38505	254512	312558	0.296388	0.160628
9485	469.1	8.38074	254512	312558	0.296388	0.160628
6182	451.088	8.99725	38195.1	46902.7	0.296285	0.635491
8103	308.992	10.6077	26572.4	32609.9	0.295381	0.324687
6127	204.088	1.83244	50526	61982.5	0.294837	0.508301
2957	329.233	1.17518	63230759	77546355	0.294432	1.60885
44608	423.093	12.6323	6720.52	8240.73	0.294198	0.629556
20632	477.14	2.91375	5321.09	6523.93	0.294021	0.103511
18463	348.058	11.5248	21687.4	26584.2	0.293714	0.24707
8196	405.124	13.9151	32348.4	39650	0.293625	0.192393
18162	343.031	0.938962	36322.3	44494.2	0.292763	0.738006
27177	484.11	2.0358	12550.5	15372.4	0.2926	0.29986
7632	241.072	4.89492	54472.7	66715	0.292479	0.910007
36848	445.135	11.1313	8135.34	9962.76	0.292343	0.254621
30656	420.094	3.35282	12953.8	15857.8	0.29182	0.0857805
42623	383.107	12.2341	51519.2	63043	0.291226	0.863645
7262	191.056	15.2423	616733	754594	0.291054	0.538967
37576	572.201	9.28027	16302.2	19941	0.290672	0.197696
13953	973.569	5.72978	118560	144962	0.290056	2.80246
6088	373.138	4.90304	33233.6	40632.8	0.290004	1.17079
1916	509.116	13.2199	19519.4	23864.6	0.289961	0.549525
27786	481.135	2.16821	20128	24600.9	0.289509	0.443929
3853	153.019	3.48773	833997	1.0188e+06	0.288756	0.338374
3398	697.454	1.17056	1.76224e+06	2.15253e+06	0.288627	1.00038
8398	117.019	13.0212	1.38297e+06	1.68887e+06	0.288296	1.36288
10433	306.058	3.56217	31522.7	38482.4	0.28781	0.408348
4307	85.0293	13.1331	755187	921822	0.287654	0.309596
3708	237.08	6.36383	719774	878586	0.287639	0.464341
21480	315.026	10.71	119935	146374	0.28741	0.335521
7272	1042.78	1.17407	443526	541103	0.286883	0.547478
6108	245.043	10.6068	67907.6	82801.7	0.286088	0.433033
5756	301.093	2.12164	64482.2	78619.4	0.285985	0.446442
7678	131.046	13.3106	64500.3	78631	0.285793	0.503413
4086	193.072	11.7999	809888	987198	0.285618	0.837888
4363	175.061	12.2334	409373	498937	0.285441	2.30575
9513	297.119	10.8801	491964	599588	0.285418	0.585236
4546	297.119	11.0091	491964	599588	0.285418	0.585236
3811	584.199	3.01451	1.01195e+06	1.23267e+06	0.284653	0.335331
17524	381.084	3.04282	11205.7	13639	0.283512	0.555569
5912	164.072	1.37268	63991.8	77882.1	0.283404	0.288592
17921	418.099	2.45801	207023	251939	0.283285	0.111749
2964	327.218	1.18982	46278425	56312982	0.283128	1.02048
30707	637.189	9.44463	6730.67	8189.97	0.283108	0.0847919
4764	211.134	1.11078	225070	273852	0.283021	0.704722
4532	205.035	10.7796	475073	577818	0.282468	0.487048
32396	779.19	10.661	1626.68	1978.08	0.282173	0.0480061
45186	372.078	6.27372	5888.7	7159.28	0.281866	0.585905
6922	228.042	3.64252	31724.6	38568.1	0.281807	0.270261
17642	401.108	3.70899	9194.33	11177	0.281721	0.159073
15945	331.08	7.13051	74788.5	90885.4	0.281233	0.635172
16102	258.992	13.5789	10545.4	12810.5	0.280716	0.309256
31260	533.167	2.11339	3744.64	4548.03	0.280413	0.583116
31670	439.102	7.92725	9124.92	11080.4	0.280122	0.225915
18070	429.176	8.50044	54117.4	65663.5	0.279	0.371513
50771	656.167	13.4255	109582	132955	0.27893	0.514554
14410	139.004	2.03737	82643.4	100267	0.278877	0.575027
15956	331.08	8.59813	82331.7	99875.6	0.278685	0.431357
9774	347.026	7.09049	38186.8	46321.3	0.278603	0.384016
4377	175.061	10.7747	714635	866661	0.27826	0.376227
7660	157.051	13.2238	68420.7	82953.8	0.277876	0.566738
35625	321.064	15.9145	35198.8	42666.7	0.277586	0.647402
46444	256.098	3.26117	12967.6	15716.5	0.277369	0.111839
8028	419.141	9.59954	38037.4	46083.7	0.276839	0.414952
3271	230.031	6.87788	2.60897e+06	3.15872e+06	0.275858	1.74402
7094	181.072	10.285	1.74657e+06	2.11433e+06	0.27568	0.534513
8447	419.1	3.42463	256410	310356	0.275471	0.144263
41176	484.15	2.20935	40192.4	48638.2	0.275167	0.243046
6581	333.096	10.8978	49156.4	59483.3	0.275104	0.370736
2428	269.045	0.867187	112344	135924	0.274876	0.348486
6007	355.088	16.4381	54981.7	66520.4	0.274845	0.309278
47957	255.077	4.7988	29996.9	36279.6	0.274344	0.179676
17357	218.067	4.89009	73378.5	88745.3	0.274314	0.372595
14525	173.009	11.5836	86649.3	104775	0.274038	0.460352
7675	602.159	10.4982	55804.3	67472.5	0.273923	0.935092
7348	583.219	0.881461	314346	380044	0.273813	0.756082
34795	261.041	1.63888	29081.6	35137.3	0.272893	0.543472
908	287.089	1.6675	20085.5	24267.4	0.272866	0.483371
21138	363.085	1.61288	10328	12476.7	0.272666	0.211725
3950	581.203	0.873089	697685	842754	0.272537	1.53774
9375	419.099	2.16202	19905.5	24020.2	0.271077	0.214819
8826	415.109	13.3316	89300.7	107758	0.271049	0.421868
7703	351.166	1.94562	47920.5	57813.4	0.270761	1.39768
3062	131.071	1.82458	13319283	1.60688e+07	0.270746	0.345786
2188	446.065	9.38402	43489.8	52463.4	0.270635	0.306117
5823	531.134	12.1195	61796.6	74530.4	0.270302	0.724933
42504	354.091	8.63874	9360.19	11282.7	0.269501	0.145854
13988	553.208	1.27965	144593	174198	0.268732	0.463916
9556	242.015	2.7704	261992	315554	0.268363	0.329919
19288	165.047	13.1118	92256.3	111113	0.268307	0.631258
2512	429.125	13.8101	101504	122241	0.268196	1.19686
9811	283.082	1.3216	32047.4	38584	0.267798	0.369792
27276	269.045	3.38959	4963.98	5975.77	0.267628	0.054328
10552	379.067	1.2321	37118.8	44681.9	0.26754	0.455547
13441	379.067	1.23306	37118.8	44681.9	0.26754	0.455547
53185	559.182	2.03149	755.368	908.942	0.267007	0.0453437
6562	292.997	9.26374	64065.1	77070.5	0.266639	0.132531
5168	387.114	11.5745	141314	169990	0.266545	0.217957
18892	387.114	11.6012	141314	169990	0.266545	0.217957
5397	345.119	1.34319	108998	131067	0.266011	0.147548
34614	150.056	0.864144	28613.6	34400.3	0.26572	0.462771
9532	463.09	1.01525	392215	471512	0.26565	0.268464
19792	331.08	8.53907	83098.2	99875.6	0.265316	0.420056
14606	331.067	9.55097	9045.44	10870.7	0.265188	0.100931
17413	595.165	1.28835	14707.7	17673.2	0.26499	0.0999909
20864	595.163	1.27172	14707.7	17673.2	0.26499	0.0999909
13101	463.167	10.9911	37938.1	45578.3	0.264697	0.84315
7798	463.167	11.0019	37938.1	45578.3	0.264697	0.84315
4411	158.046	9.37769	1.25358e+06	1.50594e+06	0.26461	0.278178
2402	181.072	10.2587	1.63245e+06	1.96106e+06	0.264596	0.423284
12195	318.059	3.37178	48128.2	57800.9	0.26421	0.138615
1236	199.034	11.0146	65335.3	78442.6	0.263773	0.118184
20881	309.119	13.0522	99824.4	119817	0.263363	0.361759
4189	343.103	9.18352	717366	861016	0.263329	0.440633
33301	163.04	2.13345	34031.7	40832.2	0.262828	0.446361
12799	425.111	9.25557	178091	213606	0.262338	0.169043
10901	425.111	9.29036	178091	213606	0.262338	0.169043
29273	584.217	1.30896	253608	304146	0.262167	1.27201
9523	127.04	5.63619	288061	345187	0.261007	0.258236
9816	269.07	13.1724	5.92337e+06	7.09488e+06	0.26036	0.107654
3760	545.173	13.0659	1.15248e+06	1.38008e+06	0.260016	0.855869
30961	567.172	4.19487	6426.18	7693.15	0.259612	0.523523
18019	337.134	9.31577	133581	159879	0.259262	0.307106
37049	231.087	1.74618	33074.5	39582.4	0.259141	0.399916
35260	431.099	3.87227	5138.19	6148.21	0.258907	0.227362
5447	359.098	13.8998	143181	171317	0.258831	0.460144
20162	374.073	4.34675	28299.1	33859.2	0.258792	0.774417
20465	510.146	10.9246	127613	152633	0.258293	0.442482
21325	777.348	5.61603	2170.85	2595.61	0.257809	0.0437323
25354	397.058	2.12523	4227.81	5054.94	0.257785	0.1937
3845	267.072	15.0108	935672	1.11839e+06	0.257347	0.664326
29650	503.141	11.3036	21072.5	25178.7	0.256843	0.230469
8488	194.082	1.36225	633874	757225	0.256525	0.272763
35851	841.347	1.4635	4865.49	5811.71	0.256378	0.0897014
12929	577.135	2.21702	78329	93554.1	0.256254	0.36734
20564	359.061	12.2113	12896.3	15399.6	0.255937	0.48985
54976	452.09	15.2747	4293.08	5124.97	0.255531	0.131539
4190	307.065	11.2234	325514	388563	0.255429	0.176593
9528	469.1	7.99	217015	258955	0.25491	0.122263
38451	415.999	10.7015	172110	205341	0.254689	0.136771
1477	301.106	1.23936	36223.3	43186.3	0.253657	0.434607
3354	431.22	8.07936	1.9169e+06	2.28528e+06	0.253595	1.13942
10540	154.023	3.51469	72302.5	86118.9	0.252283	0.410281
23035	367.105	12.9998	66979.7	79763.5	0.252005	0.576971
5559	367.105	13.0085	66979.7	79763.5	0.252005	0.576971
29791	316.088	11.1136	19620.4	23358.3	0.251581	1.39634
10181	390.106	2.14261	11446.5	13624.7	0.251319	0.319137
3233	329.233	0.872773	3.33994e+06	3.97542e+06	0.251286	1.61039
4682	244.067	4.84956	100868	120058	0.251263	0.186776
9450	307.086	5.39597	454954	541496	0.251229	0.266728
7613	334.078	3.62728	56684.2	67452.7	0.25093	0.601173
10747	333.062	15.1897	20583	24491.5	0.250828	0.369884
17582	480.136	8.30881	32129.2	38213.5	0.250196	0.392078
3422	341.077	13.0991	1.71626e+06	2.0411e+06	0.250078	0.185731
3642	167.035	7.38809	967303	1.15022e+06	0.24987	0.732905
44300	309.992	15.7334	13179.5	15663.4	0.249103	0.284596
23448	484.111	3.11995	24876.5	29564.3	0.249072	0.0908015
21834	469.1	8.02596	217899	258955	0.249045	0.119665
31525	599.162	11.7565	5791.63	6882.35	0.248933	0.392225
26966	373.114	10.2336	5396.69	6410.99	0.248474	0.374362
9905	307.059	3.57452	21283.3	25282.8	0.248436	0.126447
27644	235.063	6.85024	35260	41880	0.248228	0.341308
14745	291.072	9.47566	26917.2	31968.5	0.248122	0.2309
21951	380.005	12.4862	86184	102347	0.247979	1.43556
20467	289.072	2.93929	17562	20852.6	0.247774	0.0731765
46000	806.535	4.24759	13103.4	15558.4	0.247751	0.575528
16778	93.0345	1.33759	100963	119863	0.247558	0.275838
4557	239.077	11.9006	255728	303524	0.247203	0.664316
3257	105.019	15.8309	2.81904e+06	3.345e+06	0.2468	0.327996
13977	681.135	7.22944	29014.8	34422.3	0.246553	0.166934
26854	270.098	4.49547	4168.23	4944.33	0.246343	0.12517
3389	151.061	10.2411	1.63903e+06	1.94368e+06	0.245951	0.596265
3807	507.157	13.0274	872284	1.03398e+06	0.245346	1.03999
15411	486.125	2.64581	16712.5	19810.5	0.245339	0.333249
29813	429.358	1.8041	8875.23	10519.6	0.245218	0.0896987
35666	361.114	9.34794	7917.81	9383.29	0.244993	0.0706578
5073	425.131	7.06728	80566.3	95474.2	0.244935	0.300878
44961	455.117	7.36389	97354.5	115365	0.244884	0.350403
5558	323.135	4.07954	63845	75630	0.244385	1.16314
34305	245.043	10.5321	55447.8	65658.2	0.243845	0.28108
38034	446.012	15.9607	21804.9	25804.8	0.242991	0.211879
46171	229.012	15.8475	37820.3	44752.3	0.2428	0.316464
29974	437.123	4.14585	9734.51	11518.4	0.242762	0.340193
3907	376.105	7.79451	902159	1.06721e+06	0.242388	0.42576
22365	403.135	13.7986	14995.7	17736.7	0.242193	0.823867
5106	339.129	5.17806	121164	143308	0.242163	0.726918
12302	259.044	11.8201	45798	54152.5	0.241742	0.431497
25477	491.123	12.3392	73084.6	86398.3	0.241436	0.780972
4109	217.048	9.01345	546394	645769	0.241077	0.507146
1895	355.094	9.68633	70812.3	83688.1	0.241022	0.819632
5453	415.109	13.8094	81330.9	96118.5	0.241011	1.31413
29648	363.254	0.809175	52636.6	62202.9	0.240914	1.67356
41955	451.088	9.40054	7391.03	8734.22	0.240904	0.0653584
32788	405.177	13.4384	8334.87	9848.24	0.240707	0.201411
1242	369.08	13.4311	1.69792e+06	2.00518e+06	0.239957	0.519375
9926	301.056	4.65347	25726.1	30375.3	0.239668	0.396057
12875	245.067	1.89848	145109	171324	0.239588	0.201869
29773	505.193	3.87819	68218.8	80533.2	0.239414	0.311086
3361	151.04	7.37403	1.79066e+06	2.11372e+06	0.239291	0.639711
14082	151.04	7.49407	1.79066e+06	2.11372e+06	0.239291	0.639711
32465	377.109	7.79967	157102	185393	0.238885	0.831974
18865	361.074	11.0404	66439.2	78394.5	0.238717	0.756282
4217	453.116	8.28036	467204	551247	0.238647	0.53295
26102	435.129	2.13939	11320.9	13356.4	0.238546	0.273767
34703	455.114	8.30277	149636	176538	0.23852	0.531914
8604	453.106	1.45041	145338	171437	0.238261	0.183556
41376	286.101	6.82037	4180.98	4931.7	0.238243	0.205114
29305	333.025	2.52894	7449.16	8785.25	0.238007	0.237539
34378	843.531	3.10149	20988.6	24747.9	0.237699	0.0838129
24163	182.075	10.2689	120309	141837	0.23749	0.509852
29395	151.061	10.2339	1.62626e+06	1.91703e+06	0.237315	0.541678
11118	417.12	3.80156	36285.4	42767.8	0.237137	0.36815
9772	469.1	9.20368	38385.9	45238.2	0.236967	0.158832
27941	305.067	1.69687	6325.1	7453.75	0.236877	0.140721
5070	171.03	13.4513	195693	230608	0.236854	0.313511
1657	417.119	2.91303	4150.05	4889.13	0.23645	0.18924
4742	365.09	12.8743	178026	209660	0.235963	0.609415
34467	903.364	1.21444	10983.2	12933.2	0.235779	0.0696969
12808	477.161	8.31021	279877	329496	0.235471	1.10623
40614	454.057	3.62051	11728.2	13804.6	0.235165	0.0929779
10243	279.054	13.8126	14794.2	17410.3	0.234903	0.797961
5649	316.065	12.1121	65890.2	77534.4	0.234773	1.75209
29836	391.067	1.29353	13300.7	15649.7	0.234629	0.138718
14189	449.13	5.25485	1758.45	2068.85	0.234519	0.0396642
3218	793.515	3.60496	4.32451e+06	5.08569e+06	0.233907	0.678767
14287	179.056	15.7074	235110	276392	0.23338	0.335304
29511	455.118	12.3537	26005.8	30571.3	0.233348	0.984871
2981	333.059	15.8797	24166188	28385858	0.232182	0.747877
46506	524.177	10.9248	3508.56	4120.71	0.232016	0.0824671
12988	333.077	8.52393	41140.2	48317.7	0.232005	0.291408
19302	276.072	8.0006	151226	177605	0.231961	0.300155
6662	598.179	3.02331	26674.2	31320.4	0.231659	0.307174
29390	464.141	4.13996	18191.5	21353	0.231176	0.505709
39070	436.115	5.90006	11767.8	13811.4	0.231018	0.183167
10309	179.056	13.3653	5028468	5.9014e+06	0.230938	0.809762
27988	296.103	6.46734	13993.7	16411.4	0.229916	1.33993
14867	346.08	3.27184	74655.4	87549.4	0.229849	0.409536
8336	465.104	13.3485	15565.4	18253.4	0.229819	0.912008
25351	378.092	1.25097	15661.4	18364.4	0.229698	0.149089
36761	435.094	6.87059	7566.55	8871.33	0.229515	0.567749
40255	759.214	7.28194	14426.2	16909.8	0.229171	0.0620474
15261	527.107	12.3511	9645.8	11306	0.22912	0.512595
22444	180.059	13.3634	330294	387081	0.228884	0.798469
14076	749.282	0.880156	63687.5	74588.7	0.227946	0.131212
11502	423.166	1.97856	43905.5	51413.9	0.227755	0.144792
6043	976.586	2.3995	40643.4	47592.6	0.227715	0.462464
32302	253.056	13.4389	44600.5	52220.3	0.22755	0.615865
27030	175.061	11.6589	48892.5	57220.1	0.226908	1.31532
30000	399.348	0.854839	7183.16	8403.44	0.22636	0.0382436
9770	302.096	5.04145	51751.2	60540.4	0.226307	0.822272
50313	193.035	2.78169	3267.53	3822.31	0.226245	0.0987194
6324	245.044	3.79743	56822.2	66434.2	0.225473	0.135221
44866	387.093	1.87067	3166.52	3701.51	0.225219	0.119823
6896	389.109	8.29197	26159.9	30575.4	0.22501	0.290753
13859	327.109	3.76771	292665	342019	0.224825	0.569239
41215	384.108	1.2886	14595.4	17051.5	0.224387	0.0995808
1445	433.132	15.8584	187853	219456	0.224328	0.345614
7216	695.438	1.17335	510882	596796	0.224249	0.563462
50318	399.073	6.33804	3994.24	4665.92	0.224239	0.17792
10374	207.051	13.3696	250105	292063	0.223744	0.453829
12941	477.161	8.72126	109627	127998	0.22352	0.79332
34324	239.083	6.42144	8931.94	10423.7	0.22282	0.435966
46374	525.161	5.19023	24664.8	28779.6	0.222589	1.14404
29620	227.053	0.881436	35313.8	41166.2	0.221228	0.281792
11883	272.054	10.1778	350937	409065	0.221116	0.495368
5255	385.114	11.0972	118010	137513	0.220657	0.77785
20697	186.077	7.65318	28220.2	32862.5	0.219717	0.185248
32724	318.097	3.96539	19645.7	22873.1	0.219439	0.116041
3882	856.609	8.55265	733257	853609	0.219256	1.2039
38854	353.109	11.0178	44114.5	51343.7	0.218934	0.255994
3285	159.03	4.2622	3.10984e+06	3.61877e+06	0.218658	0.545196
29437	496.11	2.42615	29153.1	33914.6	0.218259	0.169934
4705	181.051	0.845377	189849	220780	0.217753	1.22219
5698	147.045	3.76481	82681	96145.6	0.217665	0.458087
16267	976.587	2.74414	78997.3	91860.4	0.217639	0.375964
898	340.126	2.06562	4705.4	5471.14	0.217522	0.813181
8411	414.997	10.69	783259	910637	0.217386	0.112788
35184	453.104	3.85745	12270.6	14263.9	0.217168	0.0944861
8495	396.079	3.00305	459706	534336	0.217038	0.169287
33265	245.067	1.91683	147411	171324	0.216876	0.184754
4676	171.03	5.6382	316595	367808	0.216313	0.211433
54244	485.124	10.9203	14458.6	16791.9	0.215837	0.440577
23257	315.123	3.22221	9322.61	10825	0.215558	0.0363661
10413	131.066	1.83209	100942	117159	0.214938	0.240624
18221	521.203	3.84062	23906.1	27732	0.214175	0.33464
15124	341.087	6.30462	13000.3	15080.2	0.214112	0.326041
20278	513.128	6.01666	92808.8	107638	0.213856	0.166704
31053	508.108	2.32667	8990.31	10426.4	0.213793	0.33273
5134	334.061	3.16677	134963	156495	0.213553	0.159534
29263	455.119	10.7097	10004.5	11598.2	0.213254	0.10705
18678	182.022	12.6084	55462.4	64292.4	0.213139	2.15611
11654	381.104	6.42171	11612.5	13459.1	0.212905	0.21137
21983	333.037	15.8812	166773	193239	0.212501	0.595194
9874	389.109	7.99566	24452.1	28328.5	0.212296	0.230702
12869	269.045	1.12045	213723	247551	0.211983	0.249643
2538	228.049	15.8612	109892	127235	0.211415	0.408757
14038	502.082	6.26377	11719.3	13567.2	0.211235	0.117252
19338	409.19	3.78642	49682.2	57507.4	0.211018	0.424472
9909	347.025	4.30916	23933	27702	0.21099	0.34964
9457	319.139	9.11756	1.07683e+06	1.24621e+06	0.210757	0.0783251
31631	517.135	6.33518	6862.8	7941.45	0.210604	0.117766
29463	393.156	1.32513	24167.5	27959.3	0.210255	0.64839
5410	476.278	5.08521	83627.1	96727.2	0.209952	1.40555
14144	376.052	15.9916	144239	166741	0.209149	0.309672
14186	839.499	3.49303	196020	226599	0.209141	0.644199
3379	87.0086	5.7376	2.80153e+06	3.23828e+06	0.209009	0.156831
35893	420.093	8.12942	11585.3	13382.7	0.208074	0.136423
14382	531.133	12.2707	20259.9	23402.3	0.208023	0.260854
9086	419.101	2.43075	42062	48585.1	0.207995	0.0876458
29911	465.141	3.43072	7930.94	9160.26	0.207898	0.0621758
4494	191.056	7.40912	316709	365760	0.207742	0.468853
6106	218.067	13.5961	47541.5	54904.3	0.207732	0.689135
10681	435.151	7.94271	18395.5	21244.3	0.207723	0.313404
4910	547.167	12.4554	229709	265261	0.207601	0.570063
4638	165.019	13.2823	250453	289162	0.207334	0.756766
32729	364.087	11.4649	5995.71	6922.18	0.207296	0.164191
18617	347.026	2.47603	11108.3	12815	0.206198	0.411451
38604	372.078	6.08773	6245.13	7199.82	0.20523	0.418058
4859	405.125	12.4687	183333	211320	0.204965	0.572922
12030	551.183	12.1168	47997	55309.6	0.204586	0.362688
30063	549.167	14.8749	22133.3	25503	0.204444	0.183881
28885	447.13	1.37732	12254.1	14114.8	0.203941	0.13669
30050	381.159	7.57619	30076.7	34643.4	0.203932	0.413221
24761	637.184	14.5612	8351.09	9616.61	0.203565	0.170452
4578	187.092	10.235	273648	315064	0.20332	0.770934
20168	565.148	1.41883	8205.18	9445.64	0.203112	0.0979531
12863	363.079	3.01813	151323	174151	0.202707	0.166477
30765	136.016	2.12342	13227.6	15222.1	0.202616	0.239733
24518	153.056	3.91865	14716.9	16930.6	0.20216	0.362079
3129	230.013	3.35957	8.41405e+06	9.678e+06	0.201908	0.196543
9685	323.079	9.65182	75058.5	86295.8	0.201274	0.24258
5173	323.079	9.63224	75058.5	86295.8	0.201274	0.24258
1024	222.135	5.10013	9758720	1.1218e+07	0.201047	0.934704
46240	229.012	15.6623	36473.9	41914.1	0.200571	0.189319
30440	415.161	1.35631	3187.7	3662.5	0.200314	0.0337242
4465	299.077	7.72502	333739	383335	0.199885	0.449698
19142	461.13	14.456	23263.8	26715.6	0.199596	0.426779
26991	515.087	5.56977	5224.52	5999.52	0.19955	0.05904
21032	557.167	8.20968	4918.62	5648.08	0.199506	0.0548347
35250	843.504	7.53333	152262	174843	0.199499	1.02396
1286	329.087	3.02549	4.12e+06	4.73065e+06	0.199392	0.217885
7545	324.093	11.6538	85441.4	98096.6	0.199267	0.321454
13031	324.093	11.6538	85441.4	98096.6	0.199267	0.321454
26462	613.199	12.0523	12626.7	14488.9	0.19847	0.107584
10344	507.172	10.9269	296425	340073	0.198176	0.578926
34312	339.052	1.24914	19998.2	22937.5	0.197837	0.103165
9921	469.1	5.31071	24264.1	27827.9	0.197708	0.141543
20614	469.1	5.31282	24264.1	27827.9	0.197708	0.141543
30966	433.078	3.96632	5279.91	6054.88	0.197586	0.146975
21831	425.111	9.31407	178091	204221	0.197516	0.114728
3889	828.578	8.37845	730752	837837	0.197287	1.09275
25644	433.135	6.32457	5026.69	5761.81	0.196914	0.141907
41263	438.125	9.08014	166717	191062	0.196641	0.197744
38480	347.114	0.886862	49226.1	56411.9	0.196574	0.209509
35051	462.11	13.0602	112355	128720	0.196183	0.649926
14201	397.205	3.52972	253504	290420	0.196133	1.08248
4304	132.03	8.1407	474091	543124	0.196118	0.379178
[truncated: 5,136 more rows]

## Sheet: QsuB15XylemBottom
Dataset S5. List of differentially abundant features in QsuB poplar (HILIC negative mode).
[truncated: 5,504 more rows]

[truncated: 12 more sheets: QsuB1XylemMiddle, QsuB5XylemMiddle, QsuB15XylemMiddle, QsuB1XylemTop, QsuB5XylemTop, QsuB15XylemTop, QsuB1Phloem, QsuB5Phloem, QsuB15Phloem, QsuB1Periderm, QsuB5Periderm, QsuB15Periderm]
