# Supplementary material for: Expression of dehydroshikimate dehydratase in poplar induces transcriptional and metabolic changes in the phenylpropanoid pathway
Source: J Exp Bot. 2024 May 29;75(16):4960–77. doi: 10.1093/jxb/erae251 (PMC11349870; doi:10.1093/jxb/erae251)
Supplement: erae251_suppl_Supplementary_Materials [file erae251_suppl_supplementary_materials.zip › erae251_suppl_Supplementary_Dataset_S6.xlsx]

## Sheet: QsuB1XylemBottom
Dataset S6. List of differentially abundant features in QsuB poplar (C18 positive mode).
unchanged:6573								increased:1177								decreased:646								New:1508						Depleted:512
feature ID	feature m/z	feature retention time	MeanWT	MeanQsuB1XB	Log2FC	-Log10(p-value)		feature ID	feature m/z	feature retention time	MeanWT	MeanQsuB1XB	Log2FC	-Log10(p-value)		feature ID	feature m/z	feature retention time	MeanWT	MeanQsuB1XB	Log2FC	-Log10(p-value)		feature ID	feature m/z	feature retention time	MeanQsuB1XB	Pvalue		feature ID	feature m/z	feature retention time	MeanWT	Pvalue
61457	548.646	4.54521	4146.4	427926	6.68936	0.807922		6876	479.14	2.25247	2186.55	4.97524e+06	11.1519	8.78376		13354	166.526	3.68695	3.03547e+06	2800.27	-10.0821	6.25519		21272	339.069	1.71365	7.66526e+06	1.89282e-11		13375	238.561	3.63415	1.37634e+06	1.16331e-10
50792	713.263	4.60159	2565.29	149411	5.86402	1.07673		6846	361.092	3.99899	4901.77	1.04051e+07	11.0517	3.97751		13359	480.223	3.268	1.94628e+06	4197.94	-8.85682	7.26957		8700	557.165	4.25243	368458	8.44929e-11		14522	793.06	2.34973	82617.8	1.22785e-10
8274	548.144	4.54328	15359.5	740529	5.59136	0.838231		18370	466.156	2.12215	2597.26	2.65238e+06	9.99608	3.93908		13361	475.112	3.63692	1.91163e+06	6005.96	-8.3142	6.76271		72418	557.165	4.26321	368458	8.44929e-11		13908	275.044	3.64141	145236	9.87874e-10
63673	548.144	4.54851	15359.5	740529	5.59136	0.838231		7094	293.068	3.986	2536.56	2.25283e+06	9.79465	3.79564		13468	272.044	3.67427	525377	3293.68	-7.31751	5.41686		11054	763.202	2.79078	97765.7	1.00804e-10		14275	265.07	3.64814	98986	8.65799e-09
8211	1079.31	4.52885	13061.2	417205	4.9974	0.88731		7061	511.16	4.00942	3187.92	2.69899e+06	9.72559	3.8202		13446	869.492	6.79215	525662	5159.49	-6.67076	7.30787		18373	652.641	1.65031	1.74126e+06	2.22971e-10		13346	238.06	3.64184	6.77918e+06	2.41137e-08
9853	461.217	4.55718	4493.19	107673	4.58277	0.998768		7227	293.123	3.02185	2885.34	2.43219e+06	9.7193	5.6006		8618	170.047	3.63951	3.92998e+06	50651	-6.27779	6.29787		6863	471.113	2.27597	5.89814e+06	2.25077e-10		13452	214.986	3.63909	550029	4.79243e-08
23958	458.472	7.53471	3885.14	91323.3	4.55495	0.458835		7006	266.034	3.00673	2867.17	2.04643e+06	9.47926	7.83841		13820	162.058	3.63522	214143	2831.97	-6.24063	2.7973		18515	568.137	1.42967	110832	5.15194e-10		24668	244.022	1.13662	27981.6	6.6603e-08
23106	871.261	4.29619	2248.39	52651.5	4.54951	1.19656		6831	609.239	2.58599	18653.1	11781185	9.30286	10.321		13670	332.044	3.68523	237604	3262.7	-6.18635	5.50063		22907	410.097	1.76577	50959.6	8.05311e-10		54891	389.135	2.94332	19661.4	7.86887e-08
9103	407.134	4.75802	8183.56	160428	4.29305	1.28446		7109	551.153	3.98252	3736.93	2.1258e+06	9.15193	3.8258		13899	371.228	3.80334	277806	3862.34	-6.16846	1.53146		18625	654.14	1.62905	126418	9.12053e-10		13358	347.099	3.64339	2.30248e+06	8.06123e-08
22941	259.57	3.4206	4276.05	81346	4.24972	1.20405		7148	517.095	1.0011	5524.34	3.0152e+06	9.09224	4.5682		13417	459.147	3.6441	749129	11098.8	-6.07673	6.5028		54716	386.145	2.97744	46373.8	1.2346e-09		26595	399.625	5.10428	13611.7	8.14564e-08
11484	319.045	3.66407	4630.93	87827.8	4.2453	0.632972		72566	479.139	1.62598	1940.48	1.0154e+06	9.03142	5.05458		13371	255.052	3.61237	1.67048e+06	30353.9	-5.78224	6.13957		38399	487.111	1.69329	196501	1.25275e-09		17281	417.275	6.82864	63798.6	1.23676e-07
23382	321.061	2.90001	6879.2	127413	4.21113	0.749906		6885	350.076	2.66872	5374.84	2.79132e+06	9.02051	4.66367		13569	422.17	3.61565	278075	5360.05	-5.69709	5.40997		7520	399.06	3.00889	510813	1.29279e-09		2698	277.128	3.65403	163186	1.45661e-07
11609	548.144	5.48272	3266	57394.7	4.13532	1.21428		6789	317.087	2.29711	106931	46199650	8.75506	10.2189		13514	454.224	6.75422	310733	6098.19	-5.67115	4.35342		8308	405.123	2.6251	178873	1.4828e-09		42608	245.226	6.66872	198444	1.46261e-07
34578	783.484	7.78982	1998.29	33778.7	4.07928	0.80142		20349	317.087	2.29983	106931	46199650	8.75506	10.2189		12385	298.06	3.63661	722121	14967.9	-5.5923	6.55064		6928	652.139	1.64764	3042605	1.51168e-09		13952	543.081	3.68225	151279	1.46316e-07
9089	278.102	4.14653	17570.1	296193	4.07534	0.714871		37366	259.549	1.40493	2513.48	940304	8.5473	4.70521		13702	175.531	3.6864	187015	3878.16	-5.59164	5.27456		4918	289.05	3.00601	2.90167e+06	1.55581e-09		69296	285.135	6.48509	17903.9	1.61376e-07
7495	260.092	4.14153	57036	952144	4.06124	0.770987		7089	240.033	3.25589	3621.94	1.25056e+06	8.4316	7.33264		13503	324.144	3.07916	557952	12340.5	-5.49866	3.89254		10312	961.302	2.61297	118617	1.61723e-09		13477	364.092	3.66153	506484	2.31004e-07
22779	800.745	4.01936	3812.8	55279.5	3.85782	0.772704		7191	335.07	2.77626	3380.94	1.12296e+06	8.37566	5.14294		8186	158.539	3.64537	4751948	109207	-5.44338	7.79057		26982	509.06	1.76788	668110	1.66166e-09		13747	309.028	3.7156	218255	2.76335e-07
27225	193.05	3.42114	55023.9	776529	3.81891	0.667439		37977	810.68	2.25827	3106.35	957812	8.26838	6.59334		13960	319.048	2.26727	176487	4109.67	-5.42439	4.57341		4460	327.055	2.25221	68078.4	1.79017e-09		51252	447.177	3.39326	13652.3	2.8086e-07
49892	467.168	2.99123	6861.91	96290.2	3.81071	1.18498		41043	334.113	1.67753	22730.5	6028907	8.05112	5.28704		14481	214.552	2.21721	100426	2362.94	-5.40941	5.35465		21865	340.072	1.66662	1.36273e+06	2.02556e-09		2944	263.237	6.81357	1.13215e+06	3.49714e-07
32534	467.168	3.00221	6861.91	96290.2	3.81071	1.18498		16020	334.113	1.54564	23376.6	5879764	7.97455	5.15967		13675	727.274	2.59446	249886	5980.07	-5.38497	6.17464		10006	339.988	2.49904	65871	2.68414e-09		13410	167.544	3.64606	705721	5.04666e-07
23229	441.176	3.5469	2986.52	41698.6	3.80346	0.95709		7146	493.149	3.92863	8440.82	2.09889e+06	7.95803	4.22709		13400	290.16	2.99299	1.27434e+06	30506	-5.38451	3.09179		16760	289.05	2.80504	1.89133e+06	3.21034e-09		13502	291.018	3.68913	391493	5.61124e-07
3136	360.363	6.72108	282792	3.90685e+06	3.78819	0.472484		7462	437.108	3.30349	2543.18	614223	7.91598	4.20783		14421	223.558	2.21038	112460	2854.5	-5.30003	4.7695		60721	599.174	4.39831	10923.4	3.47725e-09		20585	524.213	3.32801	46929	8.61901e-07
8892	496.131	4.90555	13482.6	179296	3.73317	1.05265		7192	267.052	3.25912	6249.63	1.50149e+06	7.90841	5.09304		13646	289.073	2.3621	241879	6944.64	-5.12224	4.80798		8304	825.138	1.72379	221310	3.88264e-09		14611	843.331	3.63266	74178.4	1.1352e-06
32877	451.124	2.99451	6291.56	83303.1	3.72688	1.04636		50174	548.2	4.27308	3007.63	685662	7.83273	4.82607		13450	179.052	3.62794	535530	15387.6	-5.12113	7.33823		7785	279.086	3.00942	628307	4.13234e-09		14082	727.175	3.66356	135286	1.19455e-06
22784	800.243	4.01737	4987.79	65539.4	3.71589	0.770766		7340	455.155	2.61855	3803.37	859369	7.81986	5.76978		14269	417.142	3.65838	117643	3471.53	-5.0827	3.29269		11194	298.06	4.27538	92463.1	4.62617e-09		13407	155.018	3.68309	877810	1.20168e-06
23251	275.059	4.53213	3040.14	39703.6	3.70706	0.766497		7427	422.115	1.08208	9786	2.17274e+06	7.79458	3.44365		14647	952.565	6.33605	124396	3753.87	-5.05041	2.60856		22852	301.081	1.61679	116831	4.67727e-09		20246	911.268	3.6399	66956.2	1.31664e-06
11769	511.16	4.49267	8909.45	113076	3.66581	1.24328		7198	363.108	4.02302	8472.23	1.75735e+06	7.69644	3.61013		27239	654.257	4.70921	81929.9	2490.1	-5.04011	2.53536		16809	471.111	1.81923	1.05399e+06	4.71409e-09		20230	761.159	3.71394	67930.2	1.35349e-06
22826	613.164	4.01984	3932.5	49289.1	3.64775	0.769106		6887	320.065	2.77976	23083.7	4.69483e+06	7.66805	7.63773		14515	676.321	3.57927	102858	3337.6	-4.9457	4.67557		22738	295.102	2.37543	457157	5.77894e-09		14935	175.024	2.3156	67158.5	1.35588e-06
32611	435.633	3.76875	4560.73	56459.8	3.62989	1.0707		43540	466.156	2.2891	2597.26	513370	7.62686	1.56896		20242	563.156	3.69011	81236.6	2872.08	-4.82196	2.92069		40707	969.22	1.65044	97294.7	6.49266e-09		13476	693.191	3.59483	503978	1.38381e-06
8068	567.117	3.68625	12334.8	152545	3.62843	1.22869		7727	273.075	3.24038	2801.77	548915	7.6141	4.68432		15231	315.11	4.13032	68887.1	2438.75	-4.82002	4.34912		10924	362.145	1.64059	83910.4	7.18e-09		14811	536.298	6.27111	69093.1	1.48899e-06
9110	723.301	4.55015	11771.4	145012	3.62281	1.15101		6981	547.195	4.23753	11183.7	2.14329e+06	7.58229	5.24084		20563	483.761	6.53072	102643	3720.25	-4.78609	2.06594		17483	336.06	1.71605	1.62938e+06	7.41954e-09		13615	314.032	3.64091	287377	1.77339e-06
55256	703.532	8.88882	1066.05	12730.2	3.57791	1.07547		28107	244.042	1.87969	3407.2	636245	7.54485	6.2673		14369	853.326	4.95107	73979.3	2793.22	-4.72712	3.41602		7104	211.05	2.80562	1.23389e+06	7.65843e-09		14434	478.17	2.62728	76492.1	2.50446e-06
21852	514.535	8.09061	21106.1	251633	3.57559	0.454509		7333	773.277	4.38224	4168.21	765036	7.51996	4.90615		13659	274.056	0.8429	295283	11406	-4.69423	3.24351		22790	384.014	2.68009	176837	8.07603e-09		53445	451.172	3.18463	16462.5	2.52736e-06
42584	710.164	2.34474	2837.98	32828.4	3.53201	1.1943		57139	217.542	2.93813	4543.4	811253	7.48023	4.31805		12434	271.065	3.65867	180476	7095.41	-4.66877	3.73471		10424	322.063	2.81803	118782	8.61984e-09		27834	186.552	2.26354	14078.1	2.56307e-06
1380	325.092	3.54287	200358	2.26125e+06	3.49647	1.09783		7405	217.542	2.96448	4543.4	811253	7.48023	4.31805		13485	270.097	3.64451	471799	18605	-4.66441	4.56063		11199	669.163	2.98316	74901.3	9.13778e-09		15199	625.252	3.66101	51996.7	2.58827e-06
23009	458.202	3.5438	6936.84	78168	3.49423	1.27183		7189	447.186	2.65417	8898.56	1.54996e+06	7.44444	8.16028		15096	544.196	5.4264	62669.1	2475.08	-4.66221	3.75031		5582	248.023	2.94583	732433	1.00586e-08		14658	297.061	2.2984	75667.3	3.3829e-06
31611	556.131	4.54407	3991.1	44392.7	3.47546	0.681735		50221	494.602	2.2633	7433.88	1.27957e+06	7.42733	8.69331		20199	201.075	3.70195	97551	3909.46	-4.64112	4.02452		30195	248.023	2.98863	732433	1.00586e-08		14356	821.494	7.19728	98576.9	3.44789e-06
59333	556.131	4.55705	3991.1	44392.7	3.47546	0.681735		32069	155.034	2.23988	592807	100800488	7.40972	9.53781		13686	723.29	2.60579	248119	10219.3	-4.60166	3.73534		6795	633.166	2.27602	31707097	1.09102e-08		22001	851.482	6.83257	52663.6	3.5803e-06
7408	629.17	3.68157	28177.7	312822	3.47272	1.0135		8755	547.115	1.0101	3707.6	628945	7.4063	3.83		13896	689.237	2.50545	189426	8740.45	-4.43778	2.37854		18505	262.042	2.82367	115350	1.09632e-08		46130	621.171	4.20805	23763.4	3.84466e-06
59396	417.086	4.51818	4929.12	53235.9	3.433	0.74223		6826	331.103	2.6184	65770.7	10607330	7.3334	6.58003		14142	607.142	2.89025	132516	6205.36	-4.41651	4.23989		9180	666.25	2.46106	95174.3	1.13195e-08		14517	258.573	3.62582	74410.9	4.40236e-06
27490	417.086	4.54953	4929.12	53235.9	3.433	0.74223		8028	459.134	2.83576	3603.77	569794	7.30479	5.19839		13609	194.106	3.80981	314624	14755.4	-4.41432	4.28377		17727	671.113	1.75999	1.31745e+06	1.13451e-08		24281	254.105	6.28245	46328.9	4.7233e-06
31563	620.274	4.52299	4324.33	46382.7	3.42304	1.12364		7015	632.196	2.59588	8494.4	1.33398e+06	7.29501	5.29343		41048	376.314	6.86603	57192.6	2762.42	-4.37183	4.22139		9436	746.235	1.00497	234804	1.19227e-08		15313	262.016	3.69059	63548.5	4.96356e-06
10106	444.154	3.77605	13914	147267	3.40383	1.13921		73277	289.071	3.43274	15764.4	2.44144e+06	7.27492	3.69731		5867	246.044	3.68484	82679.1	3995.42	-4.37111	3.67187		8003	319.092	1.59523	410296	1.25292e-08		20491	292.176	3.27603	49257.6	5.70503e-06
8869	213.091	4.301	16251	168400	3.37329	1.12119		37917	348.129	2.603	42395.2	6499879	7.26037	5.85176		13801	572.249	2.60677	209061	10137.2	-4.36619	2.33756		6827	299.077	2.23531	9.58544e+06	1.42931e-08		14460	218.076	6.72878	89154.1	5.81953e-06
8865	468.136	4.03054	13637.3	140611	3.36608	1.08542		8275	323.11	4.26792	2230.61	340895	7.25574	3.98539		14452	322.081	2.81691	127828	6262.47	-4.35133	2.56058		7813	208.547	2.79488	291707	1.43713e-08		14094	891.474	6.80595	123013	6.03866e-06
753	546.197	4.52423	359823	3.64636e+06	3.3411	1.06645		7248	453.103	3.13945	6003.82	897038	7.22314	2.2175		15009	311.11	1.48134	52650.7	2667.41	-4.30294	3.84695		5051	266.034	2.9002	2.04643e+06	1.45838e-08		13483	411.251	7.19553	401283	6.37017e-06
23122	424.174	3.56656	4622.6	46031.7	3.31585	0.990638		7397	526.301	3.95516	4745.52	699284	7.20317	5.29243		28164	801.987	6.32235	72669.3	3683.06	-4.30237	2.84702		19067	409.045	2.99935	57920.5	1.58683e-08		14414	391.225	6.7148	80466.3	6.71374e-06
49079	757.468	7.87183	2943.17	29083.2	3.30475	0.716066		8201	280.052	2.85383	3091.87	443191	7.1633	4.15403		15277	522.283	7.46921	83618.9	4287.23	-4.28571	3.14485		7906	925.32	2.60797	317480	1.73548e-08		14468	366.073	3.63242	74878.1	6.79762e-06
19842	238.144	5.48571	1900.29	18726.4	3.30078	1.07539		22750	495.103	1.69206	2746.8	361176	7.03881	6.54087		13380	387.205	3.78053	1.60627e+06	82670.2	-4.28021	3.49955		7182	416.155	3.06591	1.97825e+06	1.76765e-08		13550	379.225	6.76074	273677	6.81643e-06
8126	444.118	4.29874	27166.9	266643	3.29499	1.02046		7261	661.197	2.63125	7999.88	1.04634e+06	7.03116	5.25133		13631	257.042	3.65403	234684	12380.4	-4.24459	2.95318		6840	111.044	2.24383	7.4476e+06	2.12719e-08		14256	317.123	3.75259	94976.6	7.34316e-06
32708	551.14	3.68576	4004.63	39167.4	3.28991	0.742707		35058	332.107	2.37922	4031.01	494571	6.93889	6.87181		13584	886.519	6.40244	270754	14429.5	-4.22988	1.90812		11220	823.197	1.49122	61354.8	2.1713e-08		33727	475.155	2.96781	17927.8	7.87924e-06
8341	251.573	3.62925	39372.8	374525	3.24979	1.27314		9546	634.169	1.62739	1753.54	214049	6.93153	5.14255		20467	789.31	4.84471	65664.8	3500.5	-4.22949	3.13824		10604	501.103	3.98553	148023	2.34169e-08		13494	509.097	3.61149	445476	8.04831e-06
8002	463.158	3.54712	47238.7	442657	3.22815	1.12849		7185	333.097	3.24988	16118.6	1.88935e+06	6.87302	4.82423		13678	246.061	2.53653	272260	14561.2	-4.22478	4.47093		57090	513.173	3.8155	12955.1	2.57049e-08		14110	225.102	7.20219	129166	8.07803e-06
45194	325.092	3.93376	10919.4	100481	3.20196	0.911193		7369	485.128	2.45619	9225.87	1.05792e+06	6.84133	6.24772		21991	245.089	6.85052	52163	2792.59	-4.22335	2.86891		9325	968.719	1.63672	166476	2.76518e-08		20493	517.205	3.983	51971.4	8.91064e-06
10526	265.071	4.52182	13609.2	124146	3.18939	1.11282		8737	433.128	3.83731	2808.09	317776	6.82227	2.89728		13956	187.039	3.68552	146504	8026.34	-4.19005	4.18281		41322	968.719	1.65116	166476	2.76518e-08		22345	831.282	3.88264	24293.6	9.11741e-06
11254	657.217	4.00685	8761.13	78956.7	3.17187	0.890186		6913	631.22	2.59455	30983.9	3.48733e+06	6.81446	6.58555		14730	807.321	4.52803	81902.6	4497.47	-4.18672	2.53979		30330	657.129	1.74585	104928	3.16812e-08		15023	432.238	2.93603	67362.3	1.03307e-05
44265	494.137	3.67083	4771.41	42749.9	3.16343	1.18664		7177	281.117	3.94765	14142.2	1.58683e+06	6.81	3.12901		17089	297.061	2.28675	75667.3	4236.87	-4.1586	4.55673		7003	318.09	1.6376	2.33372e+06	3.19061e-08		45452	264.087	3.82326	23934.7	1.05369e-05
11270	456.162	4.49332	9264.19	82395	3.15282	0.946287		7356	481.129	2.44215	4783.87	533769	6.80189	6.28337		14141	222.047	2.48984	101139	5664.86	-4.15816	3.99006		8821	795.218	2.25152	234278	3.23377e-08		14937	554.738	3.40064	58336.9	1.09837e-05
10252	533.853	5.67164	9919.3	87925.2	3.14797	1.00519		7428	155.026	2.2798	6450.05	713262	6.78898	5.05595		13490	349.076	3.69175	537544	30549	-4.13719	4.57411		7142	311.033	3.26955	1.87363e+06	3.26519e-08		24163	365.064	2.80281	36888.1	1.14694e-05
10823	895.341	4.52749	9922.16	85401.7	3.10554	1.17777		6872	494.1	2.28065	27413.5	3.00147e+06	6.77463	6.64432		13819	359.107	2.28085	315382	18043.2	-4.12758	2.17484		8195	968.718	2.2568	166541	3.40983e-08		34240	222.064	2.50205	29219.7	1.49376e-05
38403	604.8	4.52591	6984.08	60097.8	3.10517	1.06728		7304	463.119	2.78282	6141.33	667502	6.76408	5.14529		14573	497.777	6.75838	120508	6932.83	-4.11954	3.37462		8736	271.027	2.8299	368373	3.46292e-08		15625	635.285	3.7527	40188.8	1.52153e-05
32771	538.092	4.53796	3860.79	32708.2	3.08268	0.707399		8361	648.182	2.9716	5915.71	611888	6.69257	4.69404		12960	401.267	8.71962	230848	13439.5	-4.10239	4.18353		30213	560.121	1.79925	619322	3.47661e-08		14881	257.041	2.9622	73035.5	1.61144e-05
51253	538.092	4.57222	3860.79	32708.2	3.08268	0.707399		7239	501.108	2.41458	7400.59	706200	6.57629	5.15746		20751	431.162	5.19025	52157.6	3102.46	-4.07139	1.33856		18779	771.766	2.60505	112965	3.58797e-08		17783	485.142	3.03418	32083.7	1.69187e-05
318	267.086	4.52186	835017	7.01533e+06	3.07063	0.983518		28951	349.58	1.45367	2869.17	273579	6.57518	3.66826		15906	342.174	3.37816	67234.2	4095.58	-4.03705	2.44269		49981	134.06	2.81924	247916	3.83026e-08		13645	441.123	3.65318	252330	1.69781e-05
1201	249.076	4.52296	169968	1.39194e+06	3.03376	0.998779		32544	496.116	2.21586	2323.08	220277	6.56714	4.32772		14214	788.104	2.35305	107070	6613.85	-4.01692	3.67229		8785	502.125	1.03054	213212	3.89235e-08		15311	525.069	3.65655	66072.9	1.73752e-05
20627	224.056	2.90802	52355.3	425882	3.02405	1.28623		6883	489.144	2.6717	46164.3	4.26546e+06	6.52978	10.437		28276	341.086	2.20302	39597	2466.7	-4.00474	4.51186		16100	317.087	1.58281	16484067	4.00294e-08		21364	441.148	5.1397	24710.1	1.76944e-05
28109	224.056	2.92189	52355.3	425882	3.02405	1.28623		7093	259.047	2.18733	17032	1.5254e+06	6.4848	5.37737		15341	352.113	4.45125	51375.2	3254.29	-3.98066	5.13729		7312	810.68	1.61839	753647	4.15619e-08		15551	709.162	3.63991	46801.7	1.7934e-05
33393	732.567	9.32484	1021.13	8271.54	3.01798	0.752327		35649	422.114	1.30741	14743.1	1.31222e+06	6.47582	2.80171		15081	222.067	3.93504	55945.5	3583.66	-3.96452	4.84895		73298	732.266	4.16145	19683.5	4.21837e-08		47101	364.139	3.38733	17078.7	1.84942e-05
6973	448.175	4.54563	319273	2.52247e+06	2.98198	1.08436		22850	811.682	1.63981	1941.78	170580	6.45693	6.70268		14295	619.258	3.33175	91458.1	5905.02	-3.9531	4.22747		30215	259.549	1.02728	640350	4.24509e-08		17326	283.15	3.14545	48881.9	1.87225e-05
644	332.331	6.26151	1.14978e+06	8.96655e+06	2.9632	0.524078		9046	459.18	4.27644	2356.32	204930	6.44245	3.48662		13472	304.125	3.61291	453820	29464.5	-3.94507	5.95993		18448	359.072	3.03552	273355	4.46475e-08		20658	337.161	2.70856	44271	1.96259e-05
8943	871.334	3.77072	30151	234400	2.9587	1.02294		9334	329.066	3.98139	2619.17	223667	6.4161	3.25589		9569	174.149	2.81404	969412	63614.8	-3.92968	2.90778		16635	401.039	1.7778	3.22508e+06	4.60864e-08		16927	281.16	3.19912	76372.6	2.07337e-05
23982	542.566	8.28903	4880.1	37091.9	2.92612	0.419071		38397	329.071	1.48221	2215.46	186933	6.39877	6.96763		8480	332.084	3.64728	1.00133e+06	66651.3	-3.90914	3.94969		8494	415.055	2.69271	155190	4.73115e-08		34024	386.105	3.67679	19902.5	2.16932e-05
45095	213.091	4.48513	5449.7	40811.2	2.90471	1.01935		25003	329.071	1.50029	2215.46	186933	6.39877	6.96763		13673	314.12	3.63662	421530	28251.7	-3.89923	2.62083		8866	266.055	2.70585	148135	4.98882e-08		13759	377.209	6.38061	177512	2.22575e-05
42163	851.271	3.64586	3882.85	28978.9	2.89982	0.66034		7615	345.097	3.97963	9726.47	805901	6.37254	3.87269		13882	346.129	2.79128	192986	13117.3	-3.87896	3.78764		7338	492.193	1.62193	580414	5.09901e-08		3151	465.231	3.37118	251326	2.22762e-05
46513	300.097	3.36146	2931.66	21155.7	2.85126	1.06573		7942	463.123	3.58862	2686.94	221137	6.36283	1.56562		15958	253.086	6.3677	37124	2573.31	-3.85066	2.70456		6935	652.641	2.24972	2.17728e+06	5.43434e-08		13971	458.115	3.64347	180180	2.24929e-05
29964	112.052	2.90987	2553.68	18240.3	2.83647	1.13397		28893	349.131	2.57936	12666.1	1.01811e+06	6.32878	6.4336		13471	462.737	6.40288	363485	25265.6	-3.84665	2.29214		36763	655.147	1.62628	1.22151e+06	5.80993e-08		14136	263.051	3.64709	100529	2.44562e-05
9192	224.055	3.71265	18628.6	131598	2.82054	1.14813		8522	845.219	2.63399	3685.1	290974	6.30304	4.47684		28342	765.955	6.35805	62487.7	4357.9	-3.84187	1.60831		8089	655.147	1.67465	1.22016e+06	5.95793e-08		10772	245.616	7.20216	740502	2.66093e-05
33341	689.183	5.56545	1988.36	13919.9	2.8075	1.01819		35082	386.064	1.50183	3054.44	239784	6.29468	3.77199		14019	206.549	2.39648	115127	8069.76	-3.83456	3.24297		7413	623.158	2.78044	833839	6.80823e-08		24093	328.601	3.24467	69225.1	2.66547e-05
12401	287.086	4.25717	2597.01	18161.3	2.80595	1.04256		18951	431.122	1.04664	3558.94	277880	6.28687	1.54766		15430	803.324	4.58222	80646.7	5688.47	-3.8255	1.74626		32504	417.589	2.21094	367909	7.00416e-08		14426	269.565	3.24365	95774	2.69218e-05
23123	533.165	4.01566	5914.55	41127.5	2.79776	1.20726		6832	348.129	2.57442	83373.3	6499879	6.28468	5.8316		36409	545.687	4.8603	78672	5614.1	-3.80872	2.38629		9220	775.248	2.58424	146367	7.24774e-08		45544	422.134	2.93538	21593	2.75832e-05
45837	323.066	2.87207	3672.02	25506.7	2.79623	1.15914		8252	218.057	2.99824	3361.36	261759	6.28305	5.6275		14322	295.147	3.78993	111503	8051.69	-3.79164	3.91785		7553	281.066	2.2515	567073	7.39093e-08		13376	609.288	3.60818	1.15945e+06	2.88459e-05
10925	388.394	7.11321	84067.2	583719	2.79566	0.437957		6942	471.133	2.60657	31164.3	2406096	6.27066	7.60218		14535	301.188	2.71676	73942.9	5373.52	-3.78247	3.78032		18888	428.135	3.21237	75793.3	8.30526e-08		13776	298.168	3.38106	158723	2.88861e-05
8391	293.068	4.50335	39899.4	275229	2.78619	1.03942		7545	157.038	1.62049	7526.41	568250	6.23842	6.8393		10305	379.284	8.71324	620559	45191.2	-3.77945	3.2634		4569	169.05	2.96931	6.08412e+06	8.40404e-08		15017	254.621	7.20169	58057.3	2.96052e-05
63675	293.068	4.55769	39899.4	275229	2.78619	1.03942		15137	331.103	2.42136	72319.7	5.41349e+06	6.22603	1.33121		38102	244.034	0.814842	80725	5886.6	-3.77751	3.03726		9297	265.091	2.79576	273097	9.01265e-08		1885	433.233	7.20495	1.33773e+06	3.08952e-05
27125	325.092	3.87311	14697.2	99678	2.76173	0.851012		7107	639.189	2.59799	15300	1.1314e+06	6.20843	7.40185		9632	391.135	2.54277	1.58298e+06	117173	-3.75593	2.15072		9772	336.078	2.48733	86975.2	9.1461e-08		47274	359.124	3.1222	18758.6	3.15147e-05
11613	564.186	4.31607	12226.9	82062	2.74665	0.864658		6986	171.029	2.42041	36214.9	2.63438e+06	6.18473	7.03724		13636	381.083	3.6819	278068	20628.1	-3.75276	4.59409		6865	652.139	2.25201	3.84248e+06	9.16078e-08		22087	735.268	3.05951	53598.4	3.58421e-05
30719	311.16	3.86278	2524.79	16708.9	2.72638	0.57423		7712	229.05	2.97605	8016.18	575117	6.1648	3.79107		13499	171.026	0.917251	335123	25236.6	-3.7311	4.49566		8432	533.081	2.08623	282255	9.48819e-08		69954	402.121	3.77148	87819.5	3.86985e-05
8164	553.168	4.33915	42011.5	276807	2.72002	1.05654		8277	251.56	1.01936	9864.79	707104	6.16349	4.06479		37986	259.589	4.20952	29252	2204.48	-3.73003	1.5286		50623	518.171	2.91394	23561.4	9.84988e-08		28636	455.15	3.4069	16370.8	3.89484e-05
36019	460.646	2.74644	5784.39	37736.9	2.70574	1.02503		8675	328.071	1.42286	2973	212633	6.1603	3.87573		13951	735.909	6.1906	220171	16791.1	-3.71286	2.85165		17523	318.09	1.5703	2.37026e+06	1.0022e-07		13991	339.29	7.26843	162818	4.02085e-05
46334	153.07	3.41446	2593.6	16875.5	2.70191	0.672367		7180	493.154	2.64911	18897.8	1.33898e+06	6.14677	6.47245		19524	322.97	1.18183	150797	11604.3	-3.69988	2.85184		7256	678.223	2.63541	857956	1.004e-07		13730	214.05	2.89592	180388	4.12685e-05
10663	425.181	3.74235	27577.8	179102	2.6992	1.09777		8189	226.017	2.81397	5006.02	343203	6.09926	7.31761		3052	393.24	7.20023	8917605	688298	-3.69555	8.00485		33394	265.063	3.44045	22132.1	1.091e-07		55093	531.186	3.44396	17900.8	4.30706e-05
9101	249.07	3.61338	13743.5	88972.9	2.69461	1.19998		7870	263.106	3.91369	6888.67	470475	6.09375	3.12994		13546	401.121	3.82691	447105	34778.5	-3.68435	4.0932		7346	507.081	2.78749	765716	1.13628e-07		14077	309.13	3.71828	134182	4.51738e-05
35718	285.079	4.49223	3208.88	20751.5	2.69308	0.671105		18659	643.418	5.42306	2276.39	151569	6.05708	2.07106		14020	403.176	3.71867	175284	13761.4	-3.671	2.82973		974	205.542	2.64527	2672474	1.14722e-07		50349	524.154	2.87706	24908.8	4.57165e-05
33132	285.078	4.51102	3208.88	20751.5	2.69308	0.671105		7600	423.129	2.33166	8827.46	583456	6.04648	3.9748		14390	431.132	4.11792	122144	9591.83	-3.67064	4.35488		11722	615.225	2.50707	57484.2	1.16546e-07		22192	409.057	3.59733	39832.3	4.79433e-05
51203	476.133	4.12137	2957.44	18710	2.66139	0.879617		10506	463.14	4.02196	2170.53	143277	6.04462	4.50864		14690	268.07	3.25092	82810.2	6646.67	-3.6391	3.38942		37422	969.22	1.59042	99191	1.17019e-07		14650	479.215	6.79573	88591.2	4.88919e-05
27593	639.207	4.0001	3843.83	24256.5	2.65776	0.670877		7842	289.071	2.73124	14323.7	938782	6.03431	2.75237		16661	731.76	2.58958	197050	15923.1	-3.62937	2.98218		7085	388.07	2.52388	2.29218e+06	1.17575e-07		14089	611.267	3.63732	166824	4.94003e-05
7058	781.269	4.00519	251237	1.58227e+06	2.65487	0.773971		22828	289.071	2.75085	14323.7	938782	6.03431	2.75237		13741	495.761	6.33632	412428	33331.6	-3.62918	1.86695		22736	672.116	1.70721	387419	1.20186e-07		15153	268.068	2.29974	53052.6	4.99934e-05
44377	105.037	4.52507	2811.71	17601.7	2.64619	0.593356		11379	647.449	5.67195	17310.4	1.13066e+06	6.02938	1.37357		32108	387.129	2.48076	75511.2	6109.91	-3.62747	2.39579		8750	653.168	2.77236	231604	1.28528e-07		26324	402.151	2.36011	17005.2	5.02645e-05
10673	794.509	7.99681	4837.49	29692.5	2.61777	0.832681		25015	281.065	1.68414	4614.94	301094	6.02776	6.68897		20245	450.41	8.54061	87316.1	7101.02	-3.62015	1.61849		25014	537.092	2.39674	166376	1.31903e-07		50241	872.75	2.88791	47417.6	5.49539e-05
32867	1076.78	6.43631	3538.37	21657	2.61367	0.515333		18426	466.141	2.52764	5692.32	369132	6.01898	7.14805		8704	415.225	6.44134	1.88329e+06	153160	-3.62014	6.79643		29433	387.096	2.07744	11624.5	1.32732e-07		20525	321.118	3.67983	50062.8	5.5706e-05
23151	276.087	4.17274	6506.57	39576	2.60465	0.74838		7344	606.217	2.60662	9917.62	630167	5.9896	6.71001		13829	339.144	3.96151	254652	21020.3	-3.59867	3.5415		8184	645.15	1.68456	275409	1.4886e-07		12582	245.616	6.05537	70759.2	5.67092e-05
41396	483.15	3.36883	3853.14	23398.1	2.60229	0.976085		30950	155.024	1.56966	2755.1	173731	5.9786	5.02068		15169	837.331	4.86166	85145.3	7047.02	-3.59484	1.9909		9717	333.061	3.52341	130941	1.53866e-07		17190	236.592	6.72872	64327.4	6.22466e-05
7315	260.092	3.8	50991	308696	2.59787	0.478668		9037	155.024	1.61989	2755.1	172034	5.96445	5.10139		24260	537.799	5.97826	153620	12733	-3.59272	2.46533		7996	444.11	2.49264	338597	1.55646e-07		40431	176.032	1.60907	20117	6.81944e-05
44478	275.139	4.62482	1933.99	11604.9	2.58508	0.614159		7021	299.077	3.13164	29999.1	1.85053e+06	5.94688	2.23111		32191	260.073	3.61534	46073.3	3824.82	-3.59047	2.93535		35581	640.192	2.62527	356549	1.64768e-07		14182	409.162	3.64217	145389	7.01e-05
35817	253.571	4.04881	3636.92	21770.5	2.58159	0.655423		28972	480.171	2.69939	2840.83	175113	5.94583	5.14634		15123	209.065	4.08439	61282.3	5114.73	-3.58274	2.20775		7024	810.178	2.25679	1.24707e+06	1.82187e-07		20791	526.023	2.34722	40430.1	7.08553e-05
38097	298.107	3.1304	3850.73	22960.8	2.57597	0.985664		11120	645.651	1.68637	2443.68	148292	5.92324	4.33541		20310	732.932	6.38687	106326	8906.79	-3.57745	1.80756		7064	654.191	2.59982	1.88296e+06	1.82702e-07		32303	188.052	2.36415	24309.2	7.08626e-05
7317	147.044	3.74803	172050	1.01849e+06	2.56553	1.16835		10344	547.115	1.35632	3822	230532	5.9145	4.15115		8197	393.189	3.64655	2.04648e+06	171689	-3.57527	3.25284		7160	636.181	2.59474	871060	1.85208e-07		15529	192.065	2.7557	47692.5	7.35099e-05
7007	426.107	3.68402	196229	1.15223e+06	2.55382	1.01108		8233	492.139	2.77375	3455.4	207250	5.90637	3.77441		13919	653.258	4.68105	201458	16932.4	-3.57262	2.83139		47228	588.208	3.64549	68332.1	1.87986e-07		17088	510.161	2.98881	59350.7	7.78321e-05
32625	613.666	4.01958	7149.91	41388.1	2.53322	0.594919		37376	350.578	2.40614	7427.74	444954	5.90459	6.6346		44970	608.215	4.04372	189725	16043.5	-3.56385	4.5261		22753	811.181	1.62766	381008	1.90952e-07		21033	671.204	2.2869	27701.6	7.92481e-05
8346	193.049	3.20097	159003	918344	2.52998	0.792277		10706	667.254	4.34283	2258.65	135190	5.90338	3.77992		10948	279.085	3.51151	634012	53669	-3.56235	4.08701		22967	510.182	2.63847	137688	1.94022e-07		34859	642.369	7.23356	17534.1	7.95851e-05
27309	243.065	3.73543	7190.21	41438.6	2.52687	1.2803		60636	319.076	3.32086	3188.98	188190	5.88295	3.16151		7136	417.24	6.85858	12325317	1.04336e+06	-3.56232	7.44291		25411	379.065	2.12303	41482.3	1.95144e-07		14060	336.129	1.31858	152933	8.00069e-05
46509	132.042	2.92579	2987.16	16975.3	2.50659	1.12297		9409	319.076	3.32579	3188.98	188190	5.88295	3.16151		14844	275.116	7.20334	85288.1	7280.64	-3.55021	2.2935		8952	337.092	3.76013	183402	1.99803e-07		26476	531.209	3.64123	44603.5	8.05617e-05
55558	610.525	8.96871	867.055	4922.05	2.50506	0.544752		7210	499.145	2.63037	21003	1237343	5.8805	4.2943		28091	275.116	7.20566	85288.1	7280.64	-3.55021	2.2935		24993	319.092	1.63354	408211	2.03135e-07		42631	196.057	1.52936	23898.3	8.26444e-05
41616	390.176	2.84756	4301.05	24357.7	2.50161	0.958525		7212	334.081	2.95818	26968.3	1.5807e+06	5.87315	6.23662		20266	855.342	4.85852	102035	8743.67	-3.54468	1.69745		9322	382.102	2.46992	170908	2.06095e-07		20395	681.176	3.65858	39142.4	8.71851e-05
11582	853.287	3.76695	7201.15	40671.9	2.49773	0.816434		44250	402.081	2.14926	19517.1	1.13573e+06	5.86274	4.48827		3107	237.102	6.8587	3.78755e+06	331218	-3.51541	6.34304		12444	295.112	3.89476	68702.8	2.0759e-07		57473	298.063	2.29412	14808.3	0.000100052
46062	781.47	7.38675	2843.51	15907.5	2.48396	0.821439		66832	329.085	2.69723	3703.63	215025	5.85942	5.76504		56778	477.282	5.7568	813657	71259	-3.51328	2.8817		6925	494.1	1.67117	2.22103e+06	2.19684e-07		15652	559.238	3.28973	49330.2	0.000104023
33996	850.497	7.75263	10697.5	59772.8	2.48221	0.381164		10283	527.155	4.18968	2735.33	156271	5.83619	3.84489		4884	303.039	3.6583	499322	43883.8	-3.50821	8.15927		18927	644.218	1.60347	108439	2.19769e-07		14347	291.027	3.67731	109722	0.000104758
45296	282.123	3.3063	3369.07	18759.4	2.47719	0.892826		6946	463.165	2.61947	56065.6	3.19263e+06	5.83149	6.28421		14502	323.602	4.13859	65670	5785.7	-3.50467	3.71656		9127	388.07	2.89999	216298	2.30257e-07		21122	235.068	3.83422	25586.5	0.000109379
55293	717.55	9.08926	1949.96	10811.2	2.47101	0.861091		18510	510.182	2.35393	3670.89	204354	5.79879	6.70544		13416	220.547	2.53217	575524	51203.5	-3.49056	3.05001		10738	876.199	1.76378	114465	2.37037e-07		16969	697.144	3.67395	48005.8	0.000110033
18705	550.344	4.53489	5667.63	31398.4	2.46987	0.742553		32526	510.182	2.35663	3670.89	204354	5.79879	6.70544		21260	556.53	8.58334	15376.7	1385.76	-3.472	2.36449		22894	803.691	1.68706	85119.7	2.83542e-07		28186	426.118	2.84429	29537.3	0.000113681
12243	525.856	6.8839	4134.49	22849.7	2.46639	1.10344		8709	402.086	3.0764	2836.02	157016	5.7909	4.93123		20454	172.047	2.83509	75377.8	6837.48	-3.4626	1.51108		30415	677.13	1.70848	161680	2.8834e-07		18217	438.145	5.3468	43216.3	0.000116737
28214	279.134	2.4632	150889	832507	2.46398	1.16609		9542	333.097	3.91375	3127.45	171855	5.78006	6.09468		15532	439.16	3.59201	52940.6	4823.61	-3.45619	3.74392		7409	171.029	0.722644	854297	3.00677e-07		17409	273.022	2.30399	35719.5	0.000117168
36062	258.075	3.1542	2821.77	15531.8	2.46055	1.12735		9627	558.218	3.30492	4299.22	235942	5.77821	2.02174		15423	499.192	2.74441	55396	5052.25	-3.45478	4.12303		6068	273.072	2.84921	414320	3.0731e-07		20433	535.147	3.65788	21700.7	0.000117981
22785	782.481	8.00523	20990.8	115053	2.45447	0.879251		17183	402.081	2.18142	20835.6	1.13573e+06	5.76843	4.48516		14591	847.313	4.56799	81757.9	7478	-3.45063	4.35007		10619	270.043	2.48375	121130	3.25053e-07		15900	591.222	5.64763	23877.8	0.000121967
33278	246.063	7.12461	3207.43	17500.4	2.4479	0.936669		9993	812.476	4.21085	2594.18	140496	5.7591	4.30681		52387	617.83	6.00857	32697.2	2995.37	-3.44836	3.0716		8085	297.044	2.49997	178544	3.36304e-07		47614	324.134	3.51433	14702.8	0.000127217
75120	535.457	8.80872	1231.6	6714.62	2.44677	0.700395		33580	334.113	2.22529	138943	7.50738e+06	5.75575	5.10048		26637	602.33	5.92582	35454.6	3253.63	-3.44585	2.3988		7791	537.091	2.70926	282745	3.40242e-07		17417	289.127	3.66295	43990.6	0.00012965
10891	790.535	7.71554	16314.2	88481.9	2.43925	1.15116		8918	482.166	2.27922	3911.66	207090	5.72633	5.87612		13955	306.113	3.35111	147604	13592.1	-3.44088	2.33275		9889	491.104	2.79006	182392	3.58814e-07		39974	317.149	2.81168	20172.7	0.000130105
29813	532.846	5.46316	7110.56	38424.4	2.43399	0.730264		7110	133.065	2.88608	57066.9	3.0012e+06	5.71674	5.83255		13622	265.058	1.46363	378018	34834.7	-3.43986	2.84728		7214	521.097	3.00225	1407812	3.60542e-07		4287	207.032	3.13049	103045	0.000131698
11429	213.091	4.00029	9032.5	48707.2	2.43094	0.66555		9397	474.139	2.7643	5899.17	304615	5.69033	5.62882		13454	387.129	3.08505	527174	48702.4	-3.43622	5.29547		7654	633.166	1.54948	703832	3.77311e-07		15005	365.209	6.33911	54221.5	0.000149106
31254	319.072	4.36346	2048.76	11034.7	2.42923	1.05758		7133	349.079	1.46628	17847.9	892223	5.64358	3.90167		15814	222.083	4.00529	33807.4	3123.41	-3.43615	1.93866		11809	312.039	2.95992	75793.6	3.90864e-07		13555	251.127	3.58744	361356	0.000151351
35673	252.589	3.54226	4032.61	21556.5	2.41834	0.63599		57811	335.117	2.19788	20896.8	1.04301e+06	5.64133	4.88194		6531	223.059	2.45517	73047	6807.36	-3.42366	3.75838		46075	559.142	3.02787	21422.4	3.9187e-07		40190	251.127	3.59275	361356	0.000151351
54915	633.22	4.03347	3321.27	17748.6	2.4179	0.633395		10478	519.163	4.80786	2165.67	106868	5.62488	4.0098		14038	448.218	3.5996	238391	22344.1	-3.41536	2.24845		45698	269.066	2.40483	212743	3.97276e-07		14388	643.272	3.66915	103439	0.000151501
7794	798.296	4.00687	64881.1	345496	2.4128	0.783162		8752	501.105	2.59121	4192.9	206002	5.61857	4.22706		14130	495.251	5.88665	182111	17087.1	-3.41384	2.8507		4641	151.039	2.92827	5.61865e+06	4.09811e-07		15067	564.293	7.06827	76058.9	0.000155807
35708	261.595	3.54289	3786.4	19997.1	2.40089	0.629696		30255	471.635	2.61138	22071.7	1.05267e+06	5.57571	8.66786		15546	244.567	3.64147	35964.1	3375.79	-3.41326	3.05098		11296	449.129	1.77681	168494	4.11788e-07		33977	356.103	3.69306	28466.3	0.000157009
18968	756.471	7.98831	17073	90062.2	2.3992	1.11853		7548	355.043	1.45203	11899.3	566046	5.57197	4.00505		20606	1087.41	5.10621	56208.8	5356.25	-3.3915	1.8726		47095	759.202	1.40163	28158.9	4.12341e-07		13564	245.1	6.3195	261101	0.000159543
22887	569.11	4.0354	5450.75	28406.6	2.3817	0.633768		7111	289.071	3.50231	52353.9	2.44144e+06	5.5433	3.6579		13652	389.128	3.28595	292005	27924.9	-3.38637	4.24164		6901	125.06	2.60102	4.21245e+06	4.15911e-07		20906	169.555	3.08738	37693.8	0.000160268
61546	439.124	3.28881	3179.33	16499.6	2.37564	1.03827		8328	549.332	3.47721	6934.96	322591	5.53968	3.32814		14653	613.228	4.20186	69872.9	6713.28	-3.37964	3.17508		63772	450.155	3.13306	17845.3	4.16811e-07		14099	907.44	6.83178	112724	0.000163473
10244	550.882	7.76696	3160.39	16396.1	2.37518	0.338978		8739	657.125	2.23857	2806.92	129556	5.52844	6.75382		9350	492.309	6.27883	496767	47755.6	-3.37883	1.40731		7321	275.034	2.49998	495724	4.31951e-07		26492	676.823	3.57768	87693.2	0.000173966
32613	488.157	1.28497	10723.2	55379.8	2.36863	1.09171		7297	671.113	2.25028	17606.4	810914	5.52537	6.40926		27160	580.719	2.59845	198125	19437.3	-3.34951	1.62284		7483	635.155	2.78344	729859	4.4422e-07		688	299.111	3.71408	955606	0.000178149
53818	288.085	2.91554	3115.14	16063	2.36637	1.01102		7555	334.15	2.70708	10064.1	462699	5.52278	4.847		11599	510.355	7.77962	673706	66953	-3.3309	3.4583		66292	362.145	1.58085	80602.1	4.49224e-07		25947	527.03	2.31008	45455.6	0.000179675
31572	881.39	4.64845	21353.5	109736	2.3615	1.0794		9148	385.022	2.68634	2653.61	121638	5.51849	4.19998		7632	405.017	2.35293	2.56898e+06	256413	-3.32465	7.30235		8344	677.13	2.23829	194238	4.60894e-07		60387	520.341	8.23912	12983	0.000191774
41607	487.145	3.27541	3683.71	18843.2	2.35481	0.900449		45105	323.075	2.84614	58329.4	2.63951e+06	5.4999	6.66012		2126	245.226	6.84473	551858	55120.5	-3.32364	6.07285		9306	495.15	2.95675	328428	4.63445e-07		58218	311.103	4.32354	42565.4	0.000191992
29952	277.154	2.42316	3033.99	15478.2	2.35095	0.626027		18477	488.155	2.67506	3785.75	171153	5.49856	4.45324		13377	236.095	6.43427	1.24863e+06	124861	-3.32196	4.77025		12268	329.572	2.79111	40849.6	4.70611e-07		13591	348.071	0.649575	219685	0.000193322
54819	731.564	9.32088	2832.43	14445.7	2.35053	1.02253		18697	812.977	4.21338	2792.97	125554	5.49036	4.56004		29698	236.095	6.43427	1.24863e+06	124861	-3.32196	4.77025		7849	602.233	2.55548	479017	4.75436e-07		27198	993.471	3.57389	26432.8	0.000200786
35600	687.22	4.06921	4848.29	24529.2	2.33895	0.624359		58303	324.097	2.58029	75366.8	3.35113e+06	5.47458	6.5331		5262	188.068	1.61167	64291.2	6444.04	-3.31858	3.57875		11118	248.068	3.09738	97091.1	4.85527e-07		55924	504.267	7.32617	18139.8	0.000203999
45169	272.128	5.42785	4365.84	21846.3	2.32306	1.16943		7019	259.048	1.05714	61503.9	2.71863e+06	5.46606	6.59546		12529	221.069	2.2792	72589.3	7319.96	-3.30985	2.33287		8023	718.16	1.79164	457950	4.89544e-07		14962	290.591	5.68252	51884.5	0.00020994
49982	282.145	2.37376	6657.58	33141.4	2.31557	1.11682		10389	157.041	1.65464	2348.47	102445	5.44698	5.43372		8655	584.223	2.59539	2.17632e+06	220030	-3.30612	5.35018		7551	673.163	2.40109	322170	5.07881e-07		74243	626.259	3.94484	15154	0.000210348
27393	230.039	2.95985	8924.36	44187.2	2.30781	0.786926		9492	482.137	2.80821	4593.97	200155	5.44523	3.25746		13913	313.14	2.60968	405930	41050.1	-3.30577	1.69102		7289	252.018	2.49684	539639	5.37349e-07		20449	453.153	3.69671	55091.3	0.00022266
22883	604.299	4.52282	9979.24	49232.7	2.30262	0.768629		5312	305.021	2.89183	8519.83	367242	5.42976	2.95303		7150	435.251	6.7862	9.79511e+06	997370	-3.29586	7.45954		7780	125.06	2.99594	515415	5.54086e-07		13979	165.547	4.05002	162127	0.000238379
30421	574.228	4.52389	9897.23	48818	2.30232	0.84732		7857	287.565	3.41947	7647.19	328002	5.42263	4.65179		14641	432.144	4.52963	85395.7	8712.44	-3.29301	3.92629		8688	933.289	2.59503	132345	5.5693e-07		14035	311.257	7.71186	115839	0.000240148
35769	437.342	7.24893	3273.23	16104.7	2.2987	0.953969		6910	324.097	2.59128	78392	3.35113e+06	5.4178	6.53535		5802	319.133	2.34666	584238	59648.8	-3.29199	2.17314		32493	257.081	2.59806	683978	5.60149e-07		14486	591.241	3.27763	108214	0.000240964
65820	782.48	8.0097	23462.4	115053	2.29387	0.851927		18468	329.071	2.77619	3819.67	159799	5.38666	3.86012		6490	194.07	4.1732	20372.7	2084.52	-3.28885	3.28971		51658	369.998	1.79223	382598	5.61336e-07		26763	243.027	1.06728	28227.5	0.000242086
50638	618.239	3.11084	2556.49	12454.9	2.28447	0.536172		7473	459.127	3.74954	19151.7	797576	5.38008	4.47459		17332	506.325	6.3562	84133.8	8633.31	-3.2847	1.58682		8159	770.191	2.7884	537828	5.73114e-07		50400	432.11	2.25964	15412.5	0.00024743
65320	574.432	8.24013	1925.19	9349.6	2.2799	0.970302		9122	381.081	2.97895	3836.21	158084	5.36487	4.8492		8812	189.528	2.42939	1.01953e+06	104862	-3.28134	5.92882		4708	294.029	2.95436	417693	5.95862e-07		13982	312.012	0.804374	203789	0.000250782
31868	252.075	2.16251	2642.84	12803.3	2.27636	0.98696		8684	449.108	3.44023	4860.81	196318	5.33585	2.3778		16004	674.878	5.90045	24621.3	2545.76	-3.27374	2.48045		9387	651.195	1.63954	147452	5.97523e-07		50598	256.097	2.92229	24256.5	0.000260679
54886	883.256	0.555335	15112.7	73112.9	2.27436	0.90081		6977	343.068	2.40946	41431.9	1.66515e+06	5.32876	6.17763		20750	977.558	6.18393	46586.3	4821.46	-3.27236	3.13482		18409	273.071	2.89935	407890	6.02526e-07		48098	223.072	2.50987	24613.8	0.000262373
25427	830.565	7.40369	4658.68	22517.9	2.27308	0.401594		8296	517.184	4.08402	4943.7	198146	5.32483	3.31284		13597	365.069	4.02802	407394	42387.3	-3.26472	3.15773		9118	645.651	1.76123	157587	6.0374e-07		40359	545.972	6.33267	38443.7	0.000266456
41410	262.575	3.54607	2509.76	12130.4	2.273	0.599474		10608	547.15	2.43294	2677.29	106725	5.31698	2.6576		14718	635.21	4.24139	76277.5	7947.24	-3.26273	5.07248		10760	355.011	2.78855	85699.6	6.22248e-07		17025	567.155	2.87613	59056.2	0.000268031
38099	252.196	3.08322	2650.4	12778.2	2.2694	0.612595		10408	174.547	2.95946	2792.8	110394	5.3048	5.97291		14455	253.602	7.21007	101183	10561.8	-3.26004	2.40688		19241	578.306	4.1858	97799.5	6.45503e-07		4597	161.539	2.24913	12223.2	0.000268118
33018	294.075	4.33836	5512.41	26506.8	2.26561	0.789318		9861	545.179	4.42932	2963.84	117016	5.30309	6.00132		27295	232.028	2.10773	26937	2811.89	-3.25998	2.56067		72012	562.639	2.16206	42409.6	6.51067e-07		28976	170.079	1.89112	9934.02	0.00028173
69936	463.158	3.75133	6095.79	29069.7	2.25363	0.843557		9686	240.018	3.90369	5013.43	197231	5.29794	4.48374		13575	588.16	2.88754	476887	50023.2	-3.25298	2.59565		44383	247.06	3.46694	113740	6.69463e-07		15018	488.235	3.57516	53749.7	0.000287717
65857	765.522	7.41086	40048.7	190784	2.25211	1.22229		8482	503.116	3.52748	3992.96	153154	5.26138	1.92194		14387	548.298	6.09443	143332	15061.6	-3.25041	3.17485		51475	316.118	4.22125	16929.8	6.74626e-07		14609	334.116	3.76148	78396.3	0.000287787
32543	537.838	6.83717	12672.5	59971.5	2.24258	0.559375		9002	628.166	2.74955	4641.93	175330	5.23921	3.71603		17390	308.174	3.14888	41411.8	4373.45	-3.2432	3.66064		18560	521.114	2.7135	96006.2	6.82454e-07		32272	394.155	3.07696	23728.6	0.000288113
7217	764.519	7.4176	85412.5	404114	2.24224	1.14008		7036	617.207	2.5992	51681.6	1.95042e+06	5.23799	5.37085		20315	363.139	2.49677	94221.5	9998.12	-3.23633	1.9912		8385	147.065	3.02328	390316	7.28885e-07		13963	719.306	2.60256	142527	0.000292248
11617	253.055	3.81797	17318.1	81744.4	2.23884	0.94193		7199	301.076	2.50128	29327	1.09743e+06	5.22576	7.09309		14273	772.745	2.56079	92594.8	9907.78	-3.2243	3.67191		7608	493.102	2.71321	372237	7.37244e-07		48597	165.037	2.17641	14996.5	0.000294635
46236	223.083	3.04997	2514.62	11837.6	2.23496	0.978196		8054	542.188	3.30296	12722.3	474726	5.22166	5.34221		15335	428.178	3.54115	92917.7	9955.88	-3.22233	2.76659		7302	470.108	2.79446	1.00154e+06	7.53785e-07		27142	237.112	2.91701	71248.4	0.00029934
17611	516.85	6.43577	4881.54	22972.1	2.23448	0.969082		7130	244.042	2.16972	40936.3	1.524e+06	5.21834	4.63049		9223	318.191	3.00437	450878	48556.6	-3.215	2.76522		7083	628.211	2.55393	1.54921e+06	7.60409e-07		14873	546.283	7.0742	95295.2	0.00031403
9690	407.134	3.66568	18712.8	87656.1	2.22783	0.97773		9591	238.049	3.71226	5643.34	209722	5.21579	3.66031		13995	266.129	7.20011	116493	12628.5	-3.20549	4.20704		24989	155.026	1.64849	465784	7.6059e-07		13822	600.244	3.73944	138446	0.000318034
45198	343.093	4.16708	2057.21	9571.84	2.21811	0.908719		6858	336.06	2.2532	100447	3.729e+06	5.21428	7.06326		14761	350.596	2.74371	64598.1	7012.58	-3.20348	3.27729		7134	482.166	1.63548	1.52075e+06	8.10885e-07		46711	373.092	3.07678	31610.6	0.000322007
54681	301.071	4.44411	2094.69	9641.96	2.20259	0.9813		6922	328.081	2.66413	65127.2	2.41737e+06	5.21404	4.78877		11387	184.031	1.47071	373618	40660.5	-3.19986	3.20477		9289	793.186	2.78528	131707	8.21185e-07		20550	497.24	3.57968	48512.9	0.00032204
17044	286.059	4.53828	17527.3	80625.9	2.20164	0.822132		7581	297.097	2.97754	20925.9	775751	5.21223	9.88237		13620	223.027	2.48387	278476	30329.5	-3.19876	3.43255		6788	169.049	2.5666	55424050	8.26605e-07		14628	619.396	8.13605	79927.9	0.000325744
50194	286.059	4.55747	17527.3	80625.9	2.20164	0.822132		28285	321.074	2.89152	7053.76	260788	5.20834	3.9727		37141	549.302	6.35564	39514.8	4328.96	-3.1903	1.32452		8877	793.259	2.61046	255002	8.5456e-07		15339	176.557	3.11732	58210.6	0.000345254
38545	327.107	2.80185	3570.18	16394.7	2.19916	0.940592		7045	313.092	2.67297	45567.7	1.67171e+06	5.19717	5.23829		14186	537.298	6.00564	242589	26672	-3.18512	1.74055		17235	501.122	1.40244	1.93284e+06	9.14527e-07		12527	218.103	3.76538	42516.1	0.000360476
50775	261.568	3.40163	2700.98	12392.2	2.19788	0.958246		8064	206.549	2.9908	11067.5	405434	5.19507	7.89364		41266	434.238	6.37785	958186	105421	-3.18414	6.97398		24969	494.602	1.68338	1.02096e+06	9.16081e-07		14526	459.249	7.34243	98627.5	0.000364707
33172	637.186	3.64986	3838.22	17583.7	2.19573	0.570235		25888	336.06	2.29457	90670.8	3.30953e+06	5.18984	6.57295		46971	290.074	1.42215	95418.8	10535.8	-3.17898	1.45285		9202	371.135	3.05484	194761	9.30365e-07		14365	292.154	3.38152	132325	0.000373019
56786	374.378	9.34582	1080.9	4951.3	2.19558	0.993082		7974	306.05	2.49416	5473.17	199527	5.18806	6.08192		21758	699.908	6.38954	134907	14947	-3.17404	1.89977		48038	475.145	2.7547	67984.6	9.34667e-07		14151	177.547	3.38887	153992	0.000375796
55031	893.759	9.1836	1133.68	5191.07	2.19501	0.580607		9426	338.057	2.24415	2432.81	88027.9	5.17726	5.40412		15711	589.228	4.17914	43387.2	4845.77	-3.16247	3.47879		6990	214.547	2.67845	1574879	9.42563e-07		12861	219.098	3.83643	218141	0.000379723
7882	445.147	3.62868	113822	520497	2.19311	1.05485		8846	460.16	2.71807	6167.23	221681	5.16772	2.25203		25806	254.117	2.3695	116281	13067.1	-3.15361	2.8399		7787	424.095	2.33974	309347	1.06514e-06		27457	859.301	3.67231	21078.7	0.000380032
23220	210.06	2.98578	7216.95	32962.7	2.19137	1.25949		9144	343.068	2.96448	3924.19	140432	5.16133	6.01673		40183	457.233	6.78297	3.33712e+06	375581	-3.15141	7.05867		7271	496.166	2.19755	1.36599e+06	1.06843e-06		14497	445.126	3.75706	68087.9	0.000411014
31838	397.167	5.05138	2874.42	13090.3	2.18716	0.878995		28355	244.543	2.14309	9090.28	317659	5.12701	4.45998		7611	457.233	6.79354	3.33712e+06	375581	-3.15141	7.05867		9763	224.104	4.42024	101382	1.0692e-06		48559	449.23	5.62119	24848.7	0.000426799
46569	449.156	3.15315	1794.28	8147.48	2.18295	0.493187		8302	459.161	2.40943	9044.31	316045	5.12698	5.52613		13467	140.073	4.38102	492170	55457.5	-3.1497	4.04758		11514	493.162	4.33108	67479.8	1.08409e-06		14661	237.112	3.1172	71248.4	0.000431235
4956	301.067	4.05038	9103.75	40878	2.16679	1.0399		7706	386.208	3.13323	15286.5	531835	5.12065	2.6921		9427	363.214	6.84988	481057	54380.2	-3.14506	3.18049		10802	493.11	2.44703	56115.1	1.09522e-06		20189	398.076	3.6749	81370	0.000431261
34383	275.058	4.70215	3383.66	15141.4	2.16184	0.535298		8313	243.065	2.90302	13305.7	458856	5.10793	3.42189		14248	429.156	4.08392	174098	19693.3	-3.14412	3.08798		25072	634.169	1.54335	221415	1.12291e-06		34110	342.157	3.3046	27940.3	0.000451418
35617	359.224	2.83995	9174.38	40963.8	2.15867	0.623236		7025	493.129	2.63572	37466.6	1.28709e+06	5.10236	4.06094		13752	401.233	7.13387	118150	13421.5	-3.13801	1.40176		28997	465.161	2.71634	78917.3	1.14633e-06		20706	348.202	3.43455	30271.7	0.00046033
45273	669.218	4.28843	2616.85	11675.7	2.1576	0.558794		50453	452.161	3.63386	3756.09	128512	5.09653	1.87271		16222	397.163	5.45656	21965.3	2497.27	-3.13681	2.79306		505	353.085	2.66085	8568665	1.16728e-06		20494	819.283	3.83987	30809	0.000461401
55551	260.071	2.85848	3161.51	14102.1	2.15723	0.578958		8283	303.086	3.09369	11117.5	380130	5.09559	2.98656		15094	403.177	3.74769	175284	19978	-3.13321	2.76592		38531	315.087	3.95454	48423.4	1.17485e-06		17378	261.08	2.83948	45273.7	0.000466106
23082	507.164	4.27751	10901.9	48626.4	2.15717	1.22585		7920	281.066	3.11899	10178.8	345374	5.08452	2.37848		13857	580.218	2.59131	292942	33421.1	-3.13178	1.42627		75323	271.962	1.83849	23296.1	1.22014e-06		15097	336.144	3.26929	81633.7	0.000502585
32148	355.102	2.80335	38827	173048	2.15604	0.92742		24971	656.151	2.28533	21912.9	739889	5.07746	6.33444		25146	154.002	1.17879	447679	51154.1	-3.12954	2.3927		8147	801.228	2.58718	148998	1.25076e-06		14045	396.601	3.71289	93633.5	0.000508984
15830	355.102	2.80645	38827	173048	2.15604	0.92742		11600	321.103	1.29553	7269.71	245019	5.07485	2.13229		12593	381.264	7.6795	116644	13359.3	-3.12621	2.30089		18530	370.128	3.13114	148489	1.25984e-06		13781	309.206	6.85025	206514	0.000512541
35836	491.314	7.08569	2636.86	11735.8	2.15402	0.952158		7669	691.199	4.76163	13967.8	463478	5.05232	1.5463		14682	485.266	6.30454	97444.3	11173.2	-3.12453	3.39381		9067	337.128	2.91656	190418	1.33155e-06		28139	520.152	2.88092	69949.9	0.000519766
19566	346.15	3.6063	3837.06	17074.1	2.15374	0.872293		7577	669.163	2.41028	11810.3	391560	5.05111	5.38185		1727	433.235	6.37245	4.09312e+06	472427	-3.11504	6.90435		9273	345.056	2.83499	134037	1.35208e-06		15424	415.1	3.69468	76987.4	0.000525302
31855	313.065	4.30183	5621.15	24920.2	2.14838	1.2159		7353	321.055	2.47749	15938.8	524255	5.03966	6.15716		21817	572.812	3.57832	106188	12262.6	-3.11428	2.09457		7701	423.092	3.08894	819002	1.3746e-06		26051	161.534	2.69012	63006.8	0.000554561
41599	575.174	3.79752	3122.1	13735.4	2.13731	0.517092		25040	317.104	2.31029	5997.63	194931	5.02243	3.15649		24361	730.312	3.06205	35840.1	4157.31	-3.10785	2.89375		9060	601.144	2.49198	149226	1.38133e-06		14217	387.075	3.59794	180399	0.000556996
23168	545.871	6.12833	8597.91	37699.3	2.13248	0.666408		19337	573.139	1.84042	2007.29	64562.2	5.00737	2.3011		12159	197.042	1.57551	330033	38291.3	-3.10752	3.55446		18427	603.155	2.38018	238921	1.41947e-06		17349	375.073	2.99061	34359.4	0.000569592
9268	676.43	4.52642	21242.8	92407.2	2.12103	1.09051		8826	397.097	2.778	5115.04	162600	4.99043	4.7679		13582	419.256	7.42535	374091	43425.8	-3.10677	4.11086		28936	603.155	2.38872	238921	1.41947e-06		49103	360.165	2.22421	7937.91	0.000574437
10749	471.126	3.82345	23143.3	100002	2.11136	1.28911		7206	282.057	3.23753	45041.9	1.42375e+06	4.98229	7.41427		13369	275.054	3.65714	1.73485e+06	202871	-3.09618	4.95404		21882	313.092	2.44698	1.45359e+06	1.42765e-06		34126	737.125	2.38795	34736.2	0.000574679
23142	658.929	6.31264	11702.8	50462.4	2.10836	0.429574		11020	185.534	3.08669	2547.84	80196.9	4.9762	4.31291		26053	497.267	5.85535	57735.2	6764.9	-3.09331	1.57444		18439	653.643	1.65109	259462	1.43987e-06		37257	172.045	2.1867	19031.4	0.000580238
32500	317.099	1.29963	67928	291079	2.09933	1.241		9106	439.136	2.48751	7850.69	246992	4.9755	4.92594		22743	458.236	6.78667	769336	90384.5	-3.08947	8.11762		10716	581.162	4.09899	129170	1.44483e-06		13606	561.331	3.80649	368114	0.000581931
19900	210.039	3.26093	3685.52	15732	2.09376	0.952348		37408	746.191	2.65559	3347.2	105021	4.97158	2.52259		13746	798.978	6.31857	286259	33633	-3.08937	2.6457		30902	502.125	1.40445	407590	1.47512e-06		20596	167.552	3.13942	48640.6	0.000585909
21806	790.535	8.05324	5705.81	24177.3	2.08315	1.04351		8378	345.097	3.29861	9092.74	284423	4.96718	5.83071		6720	273.109	2.5795	299458	35261	-3.08621	5.59787		10474	260.053	4.02808	120100	1.47922e-06		58239	167.552	3.15125	48640.6	0.000585909
66293	637.658	3.68176	3703.54	15682.3	2.08216	0.437802		7382	251.059	1.01642	69215.5	2.16425e+06	4.96663	3.90308		24707	536.504	8.34502	13513.6	1603.9	-3.07476	3.49931		35056	170.052	3.06015	540558	1.48895e-06		47267	612.208	4.14937	17032.8	0.00059285
12167	357.093	2.84571	10029.9	42456	2.08166	0.742786		10435	503.048	2.12795	4252.72	131943	4.95538	5.47484		8671	446.043	2.36433	884022	105051	-3.07299	5.72965		24550	496.166	1.02238	1.51422e+06	1.55649e-06		27905	284.09	4.18244	16629.4	0.000602782
35642	182.07	2.1219	1782.83	7530.12	2.0785	0.517654		34656	502.115	2.36528	3468.22	106826	4.94492	3.28626		15188	303.578	2.86134	83056.3	9910.26	-3.06709	2.74781		10660	185.081	3.6766	159292	1.62421e-06		34852	284.09	4.18496	16629.4	0.000602782
35268	829.507	7.827	9433.66	39796	2.07674	1.00313		16663	350.076	2.40207	42831.6	1.31583e+06	4.94115	6.09975		13651	297.043	3.3547	334042	39911.8	-3.06514	3.83433		7966	639.168	2.44221	429900	1.64056e-06		52497	336.09	1.29554	21496.2	0.000610101
45503	352.187	3.8197	2481.03	10415.7	2.06975	0.556472		9518	524.213	4.03429	4595.97	140734	4.93646	2.10982		1078	241.069	3.63599	5.02403e+06	600739	-3.06403	6.34963		37611	491.116	3.06911	43562.3	1.64103e-06		50070	816.286	4.74148	13178	0.000616667
7980	182.081	2.64164	128810	538933	2.06486	1.27376		9450	367.152	5.37444	2928.51	88997.6	4.92553	3.20619		10595	771.078	2.35175	610030	73030.4	-3.06231	4.88891		70052	347.071	2.8853	34659.6	1.65584e-06		39116	520.654	2.88304	47736.3	0.000647802
22903	326.171	2.25489	9927.86	41485.5	2.06305	1.01212		4973	257.081	3.71437	8382.64	253979	4.92116	1.41201		12012	413.117	2.51045	310631	37204.3	-3.06166	2.31031		8239	497.169	1.02391	332820	1.65761e-06		24185	727.512	7.10753	53041.9	0.000650484
9388	232.068	3.76644	35466.7	147534	2.05651	1.1885		8264	283.096	3.18296	15365.7	465095	4.91974	3.93446		40244	743.731	2.55773	76411.4	9152.28	-3.06158	2.23834		10904	1126.76	1.62686	65277.5	1.67732e-06		61605	361.139	3.24215	19590.7	0.000661017
8262	752.52	7.73394	38996.5	161337	2.04867	0.929361		11085	581.199	3.46445	3112.67	93424.7	4.90758	2.70994		13563	492.212	3.5823	356487	42815.2	-3.05766	4.3675		28930	368.019	3.01372	118901	1.68418e-06		53455	361.139	3.24463	19590.7	0.000661017
23096	340.06	2.45658	3771.52	15582.6	2.04672	0.565621		19030	308.075	4.09244	3082.75	92068.2	4.90041	5.20795		17229	398.105	3.61254	61408.3	7401.17	-3.05261	2.6398		10534	993.25	2.61402	126913	1.71433e-06		49065	334.479	5.55645	31089.8	0.0006833
53551	313.083	3.40368	4151.16	17150.7	2.04668	0.842813		8389	606.192	0.550247	14564.2	434397	4.89852	4.51475		51004	260.061	2.17451	21477.9	2592.41	-3.05049	3.03126		11520	259.057	2.4785	62396.8	1.72368e-06		13821	227.128	4.17656	194580	0.000693148
35796	268.603	3.87913	2961.15	12202	2.04289	0.562184		9363	354.086	4.76527	5176.43	153801	4.89296	1.30858		9729	455.217	6.37523	819819	99523.6	-3.04219	4.20505		10097	891.204	2.21946	77985.8	1.74855e-06		39869	459.249	7.32105	86149	0.000694679
11614	274.06	3.85433	13744	56623.8	2.04261	1.28168		29717	492.139	2.78013	7047.68	207250	4.87808	3.72221		15179	521.787	6.59513	110816	13463.2	-3.04108	2.34923		22915	495.604	1.62133	112306	1.84267e-06		20757	256.049	2.72996	33712.7	0.000698328
46592	232.049	4.38076	2339.67	9630.84	2.04135	0.930539		7507	548.223	2.45615	14923.5	438524	4.877	8.1933		13524	411.034	2.34738	289352	35182.6	-3.03989	4.01611		7799	651.189	2.99928	689049	1.86684e-06		49983	776.29	4.18944	15806.9	0.00070064
33319	525.167	3.40699	2927.65	12048.1	2.041	0.555046		29773	665.164	2.69465	3869.19	113261	4.87148	6.28754		14345	266.046	2.94105	124695	15212.3	-3.0351	3.41709		48136	812.245	2.20203	31106.5	1.97171e-06		14911	344.113	3.66295	100360	0.00070704
7118	605.178	4.02581	194896	799941	2.03719	0.64278		8485	437.144	2.57306	7784.48	225733	4.85787	4.62666		7949	141.127	4.37507	2.61687e+06	321288	-3.02591	5.47067		7435	220.055	2.79736	553238	1.99265e-06		1332	389.251	4.49968	275192	0.000710464
35081	352.113	2.79419	17204.5	70505.3	2.03495	0.582329		6959	467.15	2.61496	73382.8	2.11828e+06	4.85131	7.85497		17387	479.12	3.59941	50678.8	6226.56	-3.02487	2.36227		9486	971.216	2.25847	114816	2.00898e-06		22194	383.027	1.50137	29843.6	0.000713762
11355	566.202	3.80855	21713.6	88895.6	2.03351	1.06924		32723	234.065	3.08385	3015.33	86416.6	4.84092	3.52772		20240	572.751	2.60654	165388	20411	-3.01844	2.54793		18862	624.685	2.8331	62652.7	2.01428e-06		17438	526.192	3.15956	38832.4	0.000757494
44998	795.501	8.68357	1876.72	7681.61	2.0332	0.917644		57687	336.562	2.25351	38852.6	1.11077e+06	4.83741	6.31694		11297	550.313	6.37865	740712	91484.4	-3.01731	3.62308		11734	293.043	3.00889	73655.6	2.0285e-06		17655	341.232	6.85414	63102.7	0.000765396
43638	816.333	0.870571	6396.16	26154.8	2.0318	0.8495		11519	495.767	3.07913	4082.93	115441	4.8214	5.01692		13926	552.194	5.10973	215476	26622.2	-3.01682	1.95224		51242	481.132	3.19114	19351.7	2.07883e-06		1061	184.17	3.24289	336782	0.000800379
37997	632.298	4.60331	4089.72	16703.4	2.03006	0.55564		7255	485.134	2.67307	28341.7	792450	4.80532	6.04822		10054	180.054	2.98785	845037	104547	-3.01486	5.09338		52139	153.018	1.38541	53739	2.13317e-06		27397	462.212	3.11372	37062.5	0.00081511
8962	442.207	3.76904	54073.1	220780	2.02963	1.18826		9016	535.192	2.46559	6097.09	168823	4.79124	2.46594		10335	215.03	3.0094	1.36635e+06	169229	-3.01328	2.85109		37374	155.026	1.58608	442709	2.15102e-06		51072	431.134	5.16739	19658.5	0.000815387
27573	138.048	2.81916	2321.94	9425.51	2.02124	0.552468		7348	155.041	2.29963	31049.4	855268	4.78374	2.83278		34112	226.063	3.84407	37147.4	4606.05	-3.01166	3.27269		7238	666.155	2.4038	717423	2.17184e-06		13368	634.225	3.24268	1.15278e+06	0.00082671
32889	440.192	3.63917	9346.16	37754.6	2.01421	0.94301		8261	281.065	1.53015	10450.1	287658	4.78276	7.67823		14729	831.319	4.92399	70446.2	8747.57	-3.00957	3.46572		9679	838.71	2.40035	78082.1	2.2213e-06		50916	293.15	2.85707	19850.8	0.000837477
248	304.3	5.79623	1.31693e+06	5.31519e+06	2.01294	0.793237		19378	389.24	3.14686	3079.34	84077.4	4.77103	2.9972		20341	516.274	5.87902	82441.3	10347.2	-2.99412	2.8743		9441	552.16	2.5631	93457.4	2.23729e-06		20271	206.102	2.93905	113341	0.000841743
6998	239.103	2.50261	504884	2.02643e+06	2.00492	1.19441		25199	401.079	4.37781	1879.82	51225.1	4.76819	3.48702		9337	468.309	6.51166	505523	63486.6	-2.99325	1.36719		46757	394.084	2.48666	31953.1	2.26627e-06		34142	627.189	1.76715	18871.6	0.000844171
12519	305.584	4.34067	6806.67	27315.1	2.00468	0.723987		22816	785.198	2.78269	4659.24	126940	4.76791	4.93373		13521	220.573	4.08742	386826	48797.5	-2.98681	3.61171		54849	249.091	4.46778	67715.5	2.27393e-06		14263	875.308	4.96014	105666	0.000864096
32721	211.073	3.1598	16740.4	66942.1	1.99958	3.75701		8215	443.171	3.58703	15795.5	428961	4.76326	2.65131		13439	607.215	4.1555	579100	73102.9	-2.98581	5.20775		29097	672.181	2.67269	100697	2.35692e-06		31117	211.075	2.38537	34389.7	0.00090259
19619	329.123	3.67802	3062.89	12246.2	1.99937	0.879016		12134	615.155	2.88836	2561.47	69143.2	4.75454	3.18546		13486	955.576	6.18473	637309	80502.1	-2.98489	2.72406		32501	111.044	2.89997	558963	2.41265e-06		17093	224.05	2.5073	135450	0.00096737
6750	523.196	3.34688	23046.2	92128.4	1.99912	4.41586		7323	658.175	2.59528	26531.9	715390	4.75293	3.79649		13543	233.555	2.8477	402488	50864.8	-2.98421	5.06217		42021	559.149	2.72639	93225.6	2.49513e-06		34053	324.086	4.0664	16101.9	0.000986178
41606	538.229	3.59666	6636.25	26490.9	1.99706	0.796454		11512	423.103	2.83933	2941.03	78362.1	4.73576	3.18754		9571	277.105	3.11366	1.00204e+06	126670	-2.9838	5.36197		7322	485.113	2.7916	794075	2.53473e-06		27178	1061.41	3.63657	29505.1	0.00101881
9048	261.586	3.77578	48671.8	194139	1.99593	1.34139		25339	302.103	0.790244	6368.67	168321	4.72408	3.60381		20713	444.213	2.92312	34532.8	4371.88	-2.98164	2.43975		33208	387.094	2.7723	37648.7	2.59635e-06		14378	331.094	4.04392	124488	0.00103606
15736	387.06	1.51365	45997.1	183348	1.99497	2.94705		23190	733.289	4.25104	2238.87	59132.3	4.72311	3.37909		13390	313.274	7.129	1.05968e+06	134825	-2.97446	7.18975		10636	197.526	2.48468	92502.5	2.72422e-06		20414	604.333	3.63968	46290.6	0.00104134
46100	545.199	3.36537	11911.5	47475.7	1.99483	1.24519		7944	331.086	2.48421	7315.53	193202	4.723	5.34572		13572	387.129	2.74172	300381	38287.2	-2.97186	6.45365		40227	487.143	2.74037	79145.4	2.74952e-06		39267	329.122	2.3271	18939.3	0.00104845
10869	216.114	5.5095	54303.8	216376	1.99442	2.22944		8887	297.112	3.05931	7105.95	186490	4.71392	4.885		16754	308.113	3.8519	198616	25346.8	-2.97011	3.52472		10900	247.06	3.51961	113740	2.78149e-06		20425	613.264	4.69747	61605.5	0.00105376
11386	440.186	4.50223	21854.1	86974.7	1.99269	1.08669		8660	332.21	5.68597	51804.2	1.33165e+06	4.684	1.74168		17898	331.112	3.691	54207.9	6923.29	-2.96897	2.46597		53385	229.143	3.0575	161452	2.78818e-06		34022	870.326	2.59176	58897.7	0.00111695
7218	324.156	2.3859	100942	401653	1.99242	1.13796		32499	430.172	3.49211	21717.3	558159	4.68376	5.52701		21295	445.186	4.11197	27582.1	3525.79	-2.96771	2.16818		19117	802.188	2.26889	66934.4	2.78876e-06		17261	334.186	3.38602	65641.2	0.00115586
8309	294.145	2.50332	78110.6	309907	1.98824	4.84973		6784	155.034	2.30033	3.93784e+06	100800488	4.67795	9.36559		45160	460.15	3.58864	140725	17990.7	-2.96756	3.64115		44779	633.166	1.58612	676641	2.79331e-06		14938	321.049	3.65435	66557.3	0.00117228
524	243.557	3.68578	1.01414e+06	4.02252e+06	1.98784	1.67719		17198	305.078	4.00735	37555.2	960016	4.67597	3.64771		22856	322.054	3.64387	28792.4	3684.73	-2.96606	2.25685		7262	288.054	2.48789	1.23956e+06	2.82988e-06		62096	237.102	7.05785	198075	0.00120937
35738	214.119	1.88259	3984.2	15783.3	1.98604	1.80326		8339	464.089	2.50471	6565.25	167126	4.66994	4.57872		13535	907.576	6.3942	623473	79893.1	-2.96418	2.33572		32738	809.233	2.39716	71822.6	2.86986e-06		20907	469.264	3.72081	36586.6	0.00121298
54709	374.378	9.03169	1016.13	4020.29	1.98422	0.878268		9001	505.132	3.38118	3583.5	91206.4	4.6697	2.47432		43342	593.186	3.66724	29509	3836.54	-2.94328	2.32538		25050	480.143	1.57279	233160	2.88617e-06		14808	663.159	3.65604	85561.3	0.00127284
7973	278.102	3.76311	30750.3	121535	1.9827	0.468109		49952	439.15	3.7208	3883.51	98478.2	4.66437	3.53518		10551	433.182	2.62359	906229	119596	-2.92171	2.08295		7824	355.061	2.64544	285897	2.89616e-06		28134	228.552	3.29883	24334.2	0.00132811
22825	250.061	0.573755	84230	332728	1.98194	2.84755		8608	787.189	2.35549	4216.88	106599	4.65988	3.122		14541	483.214	4.50322	88414.6	11738.8	-2.913	2.3963		22765	430.607	1.07995	470067	3.01194e-06		13665	754.246	3.70561	181269	0.00135078
8811	535.196	4.31554	67141.2	265182	1.98171	3.66767		11153	309.11	1.26844	9370.66	236866	4.65977	2.21202		27700	325.63	3.75364	29103.8	3881.47	-2.90653	2.64043		45305	773.243	4.5029	14523.8	3.06032e-06		15552	275.124	3.32141	55337	0.00135592
9022	286.253	6.6768	107147	422933	1.98084	1.39051		7194	129.055	2.99698	64606	1.62467e+06	4.65233	7.61865		13549	1039.67	6.31972	609955	81426.5	-2.90513	1.91434		7278	395.125	4.35429	1.10596e+06	3.08248e-06		20458	288.057	3.68234	41073.3	0.00135869
8667	241.073	3.7691	36034.8	142233	1.9808	0.903766		37583	491.207	4.11654	2760.7	69209.3	4.64786	4.01384		13780	572.311	3.57716	146124	19515.4	-2.9045	2.75845		18376	620.651	2.78577	1.10464e+06	3.15716e-06		20548	425.175	2.33994	36143.9	0.00143189
12577	496.163	3.01764	12478.3	49240.6	1.98043	3.13666		32527	268.052	1.44632	11273.3	282021	4.64482	2.06601		14506	481.253	6.3929	124899	16758.3	-2.89781	1.80117		9413	968.217	1.627	203573	3.16875e-06		14948	297.131	3.67183	73060.3	0.00144899
10973	280.078	4.11397	32102.3	126492	1.9783	2.12865		7383	268.052	1.45451	11273.3	282021	4.64482	2.06601		14679	167.05	3.24658	100716	13594.7	-2.88918	1.74842		29727	968.217	1.63454	203573	3.16875e-06		38744	416.096	3.69181	31932.5	0.00145539
25189	241.582	6.72603	5046.03	19880.2	1.97811	1.34951		11026	295.057	2.8162	4518.36	112246	4.63471	4.37187		10250	278.139	3.12805	278928	37666.8	-2.88853	4.1186		9688	367.096	4.40093	150676	3.18855e-06		15737	413.731	6.18523	40650	0.00147481
16630	802.533	7.41279	310983	1.22337e+06	1.97595	1.50451		11533	316.081	2.13891	2944.74	73070.2	4.63307	2.05265		39816	275.103	3.62068	28831.6	3905.46	-2.88409	2.64791		35432	262.071	3.0644	19707.5	3.18934e-06		15860	351.253	8.39537	47970.4	0.00149264
46227	327.232	6.40074	3739.55	14708.3	1.97569	0.857968		7366	257.079	2.55492	27565.9	683978	4.63299	6.13303		9517	380.212	3.57504	104962	14275.9	-2.87821	2.30214		9629	281.049	2.96544	217598	3.23111e-06		14115	408.251	5.8565	80773.7	0.00149951
19926	401.29	7.08884	8825.52	34698.8	1.97513	2.61265		6914	137.06	2.70863	148512	3663307	4.62449	5.62323		5115	313.066	2.34359	88999.7	12111.2	-2.87746	2.77094		28874	610.201	2.59095	838918	3.26809e-06		15035	277.18	6.83795	77260.4	0.00151642
25835	828.515	7.69648	27908.1	109671	1.97443	0.318315		18382	467.651	2.61689	36841.9	907495	4.62247	4.98079		10940	629.192	2.57708	566765	77182.6	-2.8764	5.56217		7988	626.265	2.60173	386775	3.29122e-06		1561	505.335	5.24306	206073	0.00154989
11677	307.066	3.68707	13240.9	51997.1	1.97342	1.40546		7514	615.156	2.29753	26756.5	658567	4.62137	5.73501		20400	756.931	6.2167	60249.2	8210.05	-2.87548	2.20599		12567	610.234	1.3894	64279.9	3.34155e-06		20385	527.178	3.33573	82601.4	0.00156441
10827	266.073	2.88817	23743.1	93079.4	1.97095	4.46686		18547	297.112	3.03363	7611.18	186490	4.61483	4.86241		14457	271.063	2.33146	100770	13760.2	-2.87249	3.73417		32802	587.174	4.24536	68720.9	3.41007e-06		3762	563.377	5.58232	179064	0.00158192
4533	235.116	2.37882	2516.43	9859.99	1.97021	0.547845		55152	338.093	2.82721	4057.67	99206.4	4.61171	4.55112		13767	197.03	2.85957	234949	32133	-2.87022	4.41967		7885	369.058	2.65743	314726	3.47806e-06		20362	339.612	3.63417	47548.7	0.0016009
46595	452.176	2.43419	6499.7	25442	1.96877	1.57026		8624	483.117	2.44995	8054.98	195994	4.60478	5.51893		9119	423.027	2.35651	801212	110164	-2.86253	6.34104		41336	451.124	3.60824	21083.1	3.48264e-06		6736	277.084	3.08084	62243.3	0.00160436
7114	207.539	2.24624	207879	813684	1.96873	5.7222		10425	507.186	3.46183	6137.48	146901	4.58105	4.51877		13967	729.036	7.43447	217621	29967.1	-2.86037	1.94702		62962	496.153	3.31069	41180.4	3.50518e-06		20204	723.792	2.60339	200633	0.00161869
27528	333.117	2.36794	52504.7	205459	1.96833	3.44823		9238	351.08	2.40232	4647.6	111024	4.57824	5.0695		17125	352.079	2.22303	24634.7	3398.92	-2.85754	2.18555		38393	687.084	1.58091	458133	3.51903e-06		21778	358.097	2.52404	170685	0.00167311
15635	395.117	0.705471	62850.7	245524	1.96586	1.77226		7576	416.155	2.71079	33026.1	787486	4.57558	6.51506		57443	419.256	7.37498	311152	43425.8	-2.84099	1.82261		7502	687.084	1.6623	458133	3.51903e-06		4567	214.011	0.683909	99206.9	0.00170625
22162	464.158	3.08073	41281.3	161160	1.96494	5.52557		35615	494.136	0.668811	6679.4	158962	4.57282	4.47158		15580	573.254	2.83374	45367.7	6334.44	-2.84038	2.52269		18750	987.191	1.6487	90263.3	3.57419e-06		17124	679.131	3.65637	53039.4	0.00171009
14719	369.998	2.27444	88449.1	344582	1.96193	6.23904		9917	491.131	2.94131	9570.29	226909	4.5674	4.96754		8767	580.238	2.60308	1.45856e+06	204044	-2.83758	4.25607		8406	968.216	2.25142	205598	3.58375e-06		45624	640.248	3.9398	27256.9	0.00175147
12196	204.595	5.68403	30942.3	120447	1.96075	1.89888		11119	419.092	2.78522	4115.32	97390.7	4.56471	5.33081		46691	397.103	3.61668	38904.9	5457.37	-2.83367	1.73243		7606	575.126	2.21851	683792	3.68447e-06		17154	872.248	2.89078	58977.8	0.00175917
34016	333.098	2.88974	33150.4	129005	1.96033	2.61244		5297	192.541	3.20046	3256.46	76922.4	4.56203	3.14488		12359	420.187	3.65516	68165	9608.43	-2.82666	2.44369		38155	259.081	2.90586	70471.6	3.71774e-06		39101	289.14	2.3856	62946.4	0.00177709
37492	334.091	1.44174	17663.5	68542.8	1.95623	2.761		9241	683.148	2.35729	9181.35	215440	4.55244	3.65463		13635	204.56	3.94562	203941	28751.8	-2.82643	4.02757		19017	459.281	3.5945	78013	3.72075e-06		20665	847.349	5.92884	19401.4	0.00183884
11922	272.076	3.41633	20284.6	78683.1	1.95567	1.36124		8975	369.154	2.65327	13653.9	320045	4.55089	2.2939		9608	420.989	2.35057	596727	84400.3	-2.82175	5.03736		40659	337.063	2.23795	276457	3.75001e-06		43334	928.566	6.51277	39690.7	0.00185254
10369	183.029	1.8763	52196	202207	1.95382	1.83964		7103	199.542	2.77562	47698.7	1.11763e+06	4.55035	7.48481		13580	313.13	3.58934	282748	40018.8	-2.82077	5.44472		19436	747.233	2.38945	43934.5	3.75632e-06		38750	589.364	7.07766	36830.3	0.00191656
67198	267.113	4.00659	5515.98	21355.2	1.9529	0.51418		57091	317.107	2.76733	2617.53	61241.1	4.54822	2.75601		11304	399.274	7.67758	345079	48844.1	-2.82067	1.97661		7039	614.186	2.58956	1516470	3.79565e-06		70610	291.134	2.37562	18802.1	0.00203842
31928	273.063	3.11288	7260.61	28091.3	1.95196	2.43669		18745	528.186	2.98988	3892.1	90876.4	4.54529	3.54046		13627	389.039	2.36838	315587	44683.5	-2.82022	2.65244		32509	718.662	1.79975	292753	3.83679e-06		17859	128.528	2.2876	24428.4	0.00214377
8761	407.279	4.7155	23061	89125.1	1.95038	3.1398		20206	339.069	2.21733	246645	5.73646e+06	4.53965	7.55828		13949	349.095	2.7452	133752	18939.3	-2.8201	3.61333		32750	658.219	1.56125	76710.6	3.85697e-06		27401	126.026	2.27462	25792.3	0.00214687
31030	658.427	6.55229	4616.38	17837.1	1.95005	0.770795		38419	255.052	3.42826	2820.29	65467	4.53685	2.76996		14581	545.186	4.87009	112786	15996.7	-2.81775	2.8068		19301	961.229	1.60819	70105.4	3.91797e-06		22248	532.337	7.78614	35770.6	0.0021556
10858	222.119	5.62384	33631.8	129942	1.94997	1.33721		9959	255.052	3.43971	2820.29	65467	4.53685	2.76996		14047	309.04	0.710057	111666	15839.9	-2.81755	3.88203		7930	449.129	2.39769	307525	3.96585e-06		48761	919.524	7.02675	29670.7	0.00215657
23543	419.134	4.15638	8340.38	32197.1	1.94875	2.10238		7438	312.068	3.1803	38607.9	895531	4.53577	3.73405		13974	287.061	3.64511	169335	24039.6	-2.81639	1.85825		42486	732.678	2.39682	68812.2	4.07574e-06		34251	447.201	3.78669	21736.1	0.00224042
31664	372.009	2.23674	15395.1	59384.8	1.94763	3.03808		10744	685.129	2.79955	2444.05	56412.4	4.52867	4.31916		24343	799.48	6.28491	220318	31312.5	-2.81478	2.78755		7149	620.15	2.78987	1.85567e+06	4.20427e-06		15723	137.534	2.32105	41779.4	0.00224852
71709	528.158	4.15656	13133.4	50636.2	1.94693	2.70191		18424	312.57	3.2144	11363.9	261455	4.52403	3.60637		13587	149.078	4.43368	277202	39423.5	-2.81381	4.04525		51648	675.144	2.19259	34106.5	4.21173e-06		1208	245.226	7.37861	438570	0.00225635
54652	223.096	3.05021	319574	1.23175e+06	1.94649	1.68451		14274	655.147	2.28824	103619	2379141	4.52108	7.31038		13669	437.266	7.34229	268135	38209.7	-2.81095	4.71492		45300	593.217	4.19181	18858.5	4.25765e-06		20735	495.094	2.33538	46515	0.00229452
10998	231.557	3.3191	22006.6	84674.4	1.94399	2.94058		10910	263.055	3.14123	3380.78	77018.1	4.50977	3.09981		14235	379.175	3.58275	104947	14977.6	-2.80877	3.85533		31816	156.029	1.53403	49859.3	4.39647e-06		312	263.237	7.36669	1.71594e+06	0.0023371
50320	320.112	4.19651	2002.18	7685.67	1.9406	0.88171		20964	501.12	1.0354	35307.9	796308	4.49526	1.76649		13393	149.534	3.6538	854658	122482	-2.80278	5.15043		19013	711.17	1.83015	47437.5	4.41114e-06		39040	105.033	3.04356	455465	0.0023524
7625	227.164	5.2432	70420.2	269764	1.93764	1.49616		10105	469.146	2.50052	4521.96	101594	4.48972	4.75691		14999	446.141	4.97632	64621.6	9276.24	-2.8004	3.27132		7634	656.151	1.63296	389218	4.4866e-06		4465	185.085	4.15764	23022	0.00244327
4313	181.05	2.91778	87036.4	333276	1.93703	4.69599		8644	237.557	4.36531	6792.87	152195	4.48576	5.06588		30855	509.288	6.67689	1.18534e+06	170997	-2.79326	4.24905		5408	341.065	3.55921	43702.3	4.50572e-06		14002	235.558	2.51041	231051	0.00244753
7294	121.028	2.69652	229570	878708	1.93645	4.83845		8348	435.134	0.556522	19827	443247	4.48257	4.22013		27357	261.028	2.26039	20502.5	2961.57	-2.79136	1.76512		10184	410.097	1.42663	133782	4.65024e-06		15499	298.187	3.2078	52176	0.00257119
13345	756.553	8.03307	3.25643e+06	1.24514e+07	1.93494	0.877623		7505	287.076	2.38414	26726	595842	4.47861	5.08315		13528	248.15	2.77049	393191	56801.2	-2.79123	3.84746		9336	817.187	2.39143	142009	4.72556e-06		20853	298.187	3.21832	52176	0.00257119
7371	223.096	3.08883	322590	1.23175e+06	1.93294	1.68031		18731	490.124	1.02858	14468.8	320455	4.46911	2.23865		13708	731.258	2.58714	318238	46035	-2.7893	2.89818		9908	701.101	2.41524	105886	4.755e-06		3209	653.475	9.09732	433780	0.00262465
8386	359.112	3.39099	57175.9	218299	1.93282	5.89425		7318	432.213	2.89365	41315.5	908551	4.45881	3.40267		39314	234.098	3.80875	22614.2	3273.62	-2.78827	2.84105		35997	438.091	1.30724	55893.7	4.98821e-06		48316	469.256	6.30643	38641.2	0.00264864
32763	265.071	2.53552	20378.5	77792.5	1.93258	2.65093		45469	555.155	2.76329	3394.17	74620	4.45843	2.4674		17018	485.222	3.56913	86660.4	12551.4	-2.78752	1.89245		10819	357.075	3.04387	104715	5.01775e-06		15411	355.25	7.40061	61698	0.00265482
9927	234.046	0.683568	32722.8	124849	1.93182	4.50783		34726	507.118	2.17005	2455.54	53870.7	4.45539	3.22864		14185	442.191	2.24201	106867	15573.7	-2.77863	3.96117		18418	464.156	3.50201	442647	5.03955e-06		13418	336.59	3.24332	506487	0.00267486
11710	357.203	5.6416	30753.4	117326	1.93171	2.94789		9272	370.117	3.99632	9618.71	210952	4.45493	1.74317		14346	294.634	6.39189	118859	17329.4	-2.77796	4.69978		7343	479.139	1.55008	1.04095e+06	5.04025e-06		15622	209.041	3.64936	53669.6	0.00272928
35790	308.075	2.77068	11726.3	44705.4	1.9307	1.54815		12532	173.045	1.53315	3096.71	67748	4.45137	5.00644		38740	394.11	2.997	27444.3	4003.43	-2.7772	2.17943		29714	177.049	2.90741	387904	5.06168e-06		21378	338.063	3.74001	24587.8	0.00277219
32864	1074.77	6.63263	5194.15	19795.7	1.93022	0.378195		54659	167.07	2.62989	222459	4849497	4.44623	4.75621		37115	757.433	6.21778	65045.2	9501.8	-2.77517	1.86547		18589	461.165	2.96559	150602	5.08852e-06		21838	755.426	6.33505	82692.7	0.00283512
41508	560.213	4.5237	3481.31	13267.7	1.93022	0.535004		41491	157.041	1.59337	4634.32	100963	4.44533	5.02293		14277	210.56	3.94528	98690	14466.3	-2.7702	4.48843		36699	971.216	1.62037	179105	5.14828e-06		20926	323.148	3.86418	36902.4	0.00283568
7345	657.456	4.5272	142495	542661	1.92914	1.84249		18385	337.091	3.07535	32687.3	711819	4.44471	8.58068		14447	1061.65	6.31847	142400	20904.7	-2.76804	2.46462		8459	387.094	2.50778	132937	5.21276e-06		17546	349.274	6.12744	37180.1	0.00300613
7259	1029.67	4.71533	141340	537093	1.926	2.36491		18430	663.414	5.67233	14032.3	303543	4.43508	1.33283		20322	728.533	7.44512	233641	34554.6	-2.75735	1.60861		8269	177.049	2.9404	387904	5.28539e-06		30904	629.273	8.43615	12079.4	0.00310975
12229	803.288	4.31937	18875.5	71564	1.92272	1.11068		31121	499.113	2.14887	2321.8	49865	4.42471	3.12983		13601	449.155	2.54864	371033	54932	-2.75583	2.55155		34193	219.05	2.34649	411553	5.34663e-06		17782	163.057	3.65411	30793	0.00312476
8083	585.415	4.52539	59128.3	224114	1.92231	2.21374		7236	321.073	2.51817	33629.1	721984	4.42418	7.01579		20263	449.658	2.60386	236169	34975.2	-2.75541	2.55695		7247	335.117	1.60494	877686	5.38733e-06		25989	332.207	3.58018	55002.4	0.00316022
7293	210.054	3.68782	136301	516406	1.9217	1.65082		11530	203.023	4.33416	2352.91	50416.4	4.42137	3.52657		14003	973.623	6.38405	220140	32630.6	-2.75413	2.49383		10158	625.208	1.01672	113926	5.49516e-06		47877	388.121	2.13515	14590.9	0.00321459
9237	525.856	6.43166	15745.9	59620.4	1.92083	0.717608		35679	513.147	0.97082	5496.54	117723	4.42073	3.20203		13451	526.314	6.59521	748928	111313	-2.7502	3.85229		37607	493.149	4.50392	40607.8	5.51376e-06		28234	479.242	6.83687	56287.5	0.00324408
29213	1035.69	4.71787	13501.2	51112.1	1.92058	1.7542		35759	513.148	0.989312	5496.54	117723	4.42073	3.20203		14287	285.145	2.44445	191486	28476.2	-2.74941	2.23969		16862	259.047	1.39932	4.24785e+06	5.62355e-06		26569	711.197	3.66213	22975.2	0.00326704
8949	284.237	6.25479	93658.8	354358	1.91972	1.293		9483	619.188	2.47034	9920.13	212287	4.41951	3.2002		21973	557.361	7.08322	61335.9	9130.64	-2.74794	2.07049		19174	249.091	4.45817	67715.5	5.78148e-06		26106	322.053	2.86678	20414.4	0.00329669
13415	205.542	2.41459	664030	2.51145e+06	1.9192	5.7392		12289	463.141	3.89729	6707.65	143277	4.41686	4.34919		32684	238.107	2.55245	1849880	275932	-2.74505	3.42223		8307	517.132	3.38946	219543	5.82772e-06		15801	363.214	5.9739	39965.4	0.00342649
35837	325.069	3.52129	2586.36	9781.76	1.91917	0.530122		5070	317.066	3.24205	6039.99	128564	4.41179	4.2308		27625	301.112	3.25256	24203.2	3610.81	-2.7448	1.8805		10962	302.571	3.3256	102176	5.97067e-06		17496	537.189	5.06044	78600.9	0.00344415
17641	355.106	7.12546	20171.1	76163.5	1.91681	1.33553		32848	544.183	4.34893	2594.13	55182.6	4.41089	3.58994		20586	306.602	3.26316	57793.2	8637.42	-2.74223	3.11159		7687	508.116	2.39757	285433	6.04332e-06		4204	265.143	4.09079	116024	0.00347987
54922	659.507	8.92315	4157.47	15683.4	1.91546	1.05347		7772	514.134	2.68926	15349.4	325438	4.40613	3.52754		9331	491.277	6.67697	831052	125406	-2.72834	4.19519		11361	641.193	1.51436	130761	6.05171e-06		15377	362.987	5.66222	43493.1	0.00350786
69947	551.191	4.56581	8322.24	31386.1	1.91508	2.55444		36702	251.555	3.39315	6734.7	141903	4.39714	4.16276		13824	222.083	3.61288	142082	21441	-2.72828	4.14747		47292	493.186	4.28497	28732.8	6.17907e-06		20486	1017.41	5.10444	54373.3	0.00355961
23440	258.075	3.57395	6205.98	23382	1.91367	0.925423		32537	503.172	0.566979	8875.22	186361	4.39217	3.99689		12451	429.152	3.24077	203533	30790.4	-2.72471	5.40938		8532	197.553	2.67647	246865	6.1896e-06		10790	267.121	4.81096	48859	0.0036236
18825	408.183	5.69358	21874.2	82392.7	1.91329	2.32951		10607	401.111	2.74512	3948.87	82534.4	4.38548	3.6539		17263	347.613	4.09122	22169.2	3362.03	-2.72115	1.92999		40875	284.102	3.81059	26769.8	6.20512e-06		20568	581.085	2.32579	32930.2	0.00362884
23349	283.081	4.5685	3246.89	12226.8	1.91292	0.5061		10705	268.118	3.20577	7046.03	146322	4.3762	3.72024		11771	473.267	6.68753	285067	43278	-2.71959	3.17283		5378	306.076	4.42855	195679	6.28528e-06		9681	445.277	4.98256	137064	0.00370407
31054	452.192	3.67328	3981.06	14990.6	1.91283	0.534166		9488	1049.33	0.517808	6440.67	133700	4.37564	5.81804		64012	329.134	2.91276	26096.4	3965.75	-2.71819	2.51021		4929	306.076	4.54323	195679	6.28528e-06		20681	410.181	2.3434	35911.2	0.00390841
31907	545.165	3.77062	3897.27	14641.1	1.90949	0.499017		25158	748.93	4.53266	3826.68	78994.3	4.36759	4.57243		40298	447.287	7.69205	25453.1	3872.87	-2.71637	1.70999		9342	233.044	2.41467	205831	6.41276e-06		72445	342.118	2.3074	13599.6	0.00393756
15391	193.044	2.948	59147.7	221973	1.90799	5.478		8792	253.047	2.15759	13497.5	277884	4.36372	4.20224		14000	484.769	6.7067	124648	18998.2	-2.71392	2.92558		8206	733.165	2.21308	309499	6.43721e-06		14973	835.307	3.69876	59858.5	0.00400375
32506	526.167	1.10044	58480.4	219194	1.90618	1.37405		8037	471.163	3.42769	11826.9	242217	4.35615	3.48522		38662	556.359	7.08709	56091.1	8564.19	-2.71138	1.33542		36681	645.15	1.5368	264699	6.44408e-06		25551	251.086	2.80193	44273.9	0.00400671
29793	304.094	3.77924	14411.8	53986.7	1.90536	2.22647		29247	489.198	3.03819	2922.29	59827.2	4.35563	3.56613		15236	497.307	3.80105	63820.4	9759.6	-2.70912	3.28949		8970	689.138	3.00373	238490	6.50885e-06		37077	766.456	6.37107	59582.2	0.00419313
11146	182.029	3.06298	40406.2	151203	1.90384	3.57114		11658	388.092	2.97507	3286.61	67053	4.35063	3.76015		44105	248.062	3.11397	23131.1	3537.43	-2.70906	2.60064		8879	867.184	2.39794	86669.7	6.57589e-06		14888	616.463	5.90371	69409.5	0.00454007
38664	597.69	4.01844	9454.94	35375.8	1.90362	0.570301		23182	505.186	3.9296	2897.64	58962.3	4.34684	4.06737		46866	379.093	4.25091	16787.5	2567.59	-2.7089	1.60064		11421	566.158	2.79922	47427.8	6.65165e-06		3329	581.345	7.80575	125018	0.00456528
824	232.049	3.67717	638666	2.3886e+06	1.90303	1.91351		40775	385.022	2.47041	2961.06	59897.9	4.33832	2.99236		7863	252.087	3.24575	2.5405e+06	388758	-2.70817	5.62767		22793	771.264	2.60777	153428	6.68939e-06		33952	211.096	3.30399	448542	0.0046601
35602	267.109	4.00655	8183.79	30591.4	1.90229	0.381977		4367	327.122	4.18497	13288.5	265709	4.32159	3.95838		20420	233.555	3.11984	106902	16372.2	-2.70697	3.58474		22980	876.198	2.2508	74226.2	6.78332e-06		13600	230.071	3.63454	366634	0.0047646
27135	302.139	3.43198	3471.25	12968.9	1.90153	0.472268		19127	374.091	3.28922	2471.82	49072.2	4.31126	3.08835		11352	599.231	3.57973	495022	76268.6	-2.69833	4.17274		7313	319.081	3.51628	1.10853e+06	6.78498e-06		69960	551.19	5.16257	20035.4	0.00478791
11638	197.045	3.30384	16491.5	61600.3	1.90122	2.75843		8868	227.555	3.03633	14890.7	295341	4.3099	6.01658		11457	437.166	2.60049	800639	123482	-2.69685	2.02145		11018	380.12	4.25217	77414.7	7.12701e-06		20292	699.221	2.53995	90700.2	0.00509209
19405	264.578	1.04378	32797.3	122353	1.89939	2.12643		9578	291.063	3.25829	9180.99	181836	4.30785	3.78712		13966	304.176	3.15508	142983	22092.2	-2.69423	4.93886		32683	597.279	4.18378	94387.7	7.25436e-06		16277	333.167	4.35884	41197.4	0.00515147
37623	480.128	3.53204	6208.75	23099.5	1.89548	0.704579		18496	486.102	2.42971	9599.51	189900	4.30613	3.51646		15089	361.163	3.71102	78171.3	12107.7	-2.69071	3.92207		7391	507.118	1.45965	483386	7.28663e-06		17020	601.349	7.98323	34001.2	0.00521156
17096	384.014	2.41312	26894.8	99996	1.89454	3.30754		18836	275.068	2.84028	3470.37	67246.4	4.2763	5.26145		8263	206.081	3.24232	1.44683e+06	224743	-2.68655	6.79018		32644	803.189	1.71205	109344	7.36363e-06		12793	247.133	2.79086	48618.8	0.00551774
45821	747.379	3.77007	3407.46	12644.1	1.8917	0.432381		11283	297.666	2.85632	3706.5	71789.2	4.27564	2.82233		13599	225.074	3.94374	205070	31897.4	-2.68461	3.35226		7895	247.055	3.74551	498595	7.40784e-06		21318	223.084	3.94712	16185.2	0.00574485
19214	524.332	5.69585	15409.9	57171.6	1.89144	2.25972		10714	268.06	2.89303	12999.2	251141	4.272	4.1524		46477	606.199	4.64363	129872	20241.9	-2.68167	3.77677		4564	272.052	2.92458	550515	7.41291e-06		15521	455.215	7.21589	53279.2	0.00600877
14558	251.054	2.16162	77990.7	289048	1.88993	3.21532		9080	268.06	2.89674	12999.2	251141	4.272	4.1524		14168	831.282	4.62499	130720	20429.4	-2.67777	2.89581		7044	275.091	2.58513	1.992e+06	7.71066e-06		27219	253.143	3.39433	112329	0.00618744
11787	291.086	2.68532	86832	321753	1.88965	0.944745		8293	290.073	3.28697	37642.5	727219	4.27196	2.84268		14528	290.12	3.76478	95207.5	14901.9	-2.67558	3.54542		22807	267.052	3.28573	1.50149e+06	7.85053e-06		37133	413.233	7.04172	35134	0.00622144
47208	491.191	4.1978	2837.66	10505.9	1.88843	0.845819		7642	251.055	2.39064	24088.3	461729	4.26064	6.27731		8398	314.102	3.34884	1.20873e+06	189234	-2.67524	5.27917		8889	401.017	2.79233	194965	7.87717e-06		2833	263.237	6.09495	132144	0.00627773
45405	281.15	3.76557	2702.98	9975.76	1.88388	0.434695		12465	331.086	2.18523	2321.52	44337.8	4.2554	2.72106		41524	457.112	2.76772	32394.4	5076.44	-2.67385	1.76188		7759	650.192	1.60248	435086	8.07426e-06		45666	624.209	4.24618	17488.5	0.00632759
9715	311.111	4.73001	44363.9	163726	1.88383	3.26836		19098	612.155	2.82443	3188.01	60582.5	4.24817	4.49019		32147	429.74	3.2279	48092.1	7540.37	-2.67309	3.23468		31815	296.106	2.36699	54750.9	8.09589e-06		27364	215.555	2.27236	27629	0.00643165
10307	569.227	3.69068	29931.4	110143	1.87965	3.57037		30356	803.19	2.26474	2606.69	49512.9	4.24751	3.00051		30875	531.27	6.65987	413100	64828.8	-2.67179	4.9782		8055	835.195	2.99807	544146	8.09604e-06		34398	195.041	1.56037	16963.4	0.00672024
10759	412.108	4.04185	23234.5	85479.9	1.87932	1.10357		8249	489.191	4.19372	17212.9	326864	4.24713	4.61289		20291	274.063	1.37652	61174.7	9628.13	-2.66761	2.35117		38536	238.048	3.44289	23255.1	8.11632e-06		2582	230.158	0.852526	270392	0.00696241
18746	294.61	3.59272	22682.1	83417.9	1.8788	3.03334		9828	275.565	3.47642	4526.27	85822.9	4.24497	2.41571		11825	605.199	4.55948	351606	55598.3	-2.66085	4.17118		17299	204.042	2.50127	249679	8.26973e-06		27484	285.031	0.742986	44938.2	0.00717354
9429	298.091	2.87133	37641.3	138216	1.87654	2.53507		10857	450.172	4.52314	3186.27	60258.9	4.24123	1.68851		14012	128.565	4.37898	146458	23248.9	-2.65526	4.32699		25060	1003.16	1.58219	137009	8.32094e-06		12775	262.165	3.00967	51352.8	0.00734313
7410	267.134	2.55883	222206	815030	1.87496	5.2671		32827	435.093	3.13805	2672.69	50334.1	4.23517	2.5739		46666	396.311	7.53477	37385.1	5944.97	-2.65272	2.58441		9299	1003.16	1.58762	137009	8.32094e-06		381	202.18	2.89047	1.47666e+06	0.00742454
54948	349.137	2.85155	32288	118415	1.87478	4.14951		19079	337.049	3.0664	2770.24	51897.6	4.22758	4.50467		14544	809.337	5.20955	123172	19663.5	-2.64708	1.62444		25457	548.117	1.30062	93957.3	8.35479e-06		39818	193.567	5.48964	33391	0.00795034
14921	320.134	1.54241	71770.3	263177	1.87458	2.76447		33031	254.56	2.99956	2829.87	52943.7	4.22565	3.94488		39864	366.264	6.96379	27996	4472.75	-2.64599	2.67252		10178	494.076	3.33948	85440.7	8.42129e-06		26264	194.575	4.08843	25359.4	0.00813018
12083	286.071	0.99598	29014.1	106370	1.87427	2.66295		11662	556.203	3.89305	2464.77	45285.7	4.19953	3.05666		13534	559.238	3.57932	408082	65214.5	-2.64559	3.79402		9984	509.074	2.67945	88526.7	8.59003e-06		14040	150.55	3.62935	166535	0.00864883
8008	354.166	2.30431	38956.8	142449	1.8705	1.36474		18859	290.087	4.07891	2673.56	49087.1	4.19851	1.92791		5302	174.02	3.25575	68031.1	10874.9	-2.64519	2.93679		36802	421.113	2.92247	23514.6	8.60482e-06		18261	560.503	9.27497	21072.8	0.00883333
10242	336.094	0.960219	24022.4	87806.5	1.86995	2.93152		10820	431.174	3.42563	6974.91	127826	4.19586	4.74178		13933	845.298	4.97264	171020	27494.6	-2.63694	2.51619		18737	283.563	2.96554	80283.2	8.80141e-06		49965	180.054	2.27567	14762.2	0.00895345
8340	280.082	2.80935	58435.3	213339	1.86823	1.6196		12525	287.091	5.12039	3198.96	58327.5	4.1885	4.16615		7008	441.17	2.60385	1.00477e+07	1.61861e+06	-2.63405	5.56557		19051	1126.26	1.62496	62296.1	8.89175e-06		16745	677.212	3.6487	92720.3	0.00907486
7402	704.212	0.57372	130482	476273	1.86794	2.36346		23205	226.547	2.93963	7778.44	141750	4.18772	3.49608		8640	371.207	3.64098	988380	159332	-2.63303	2.36694		35982	1126.26	1.64342	62296.1	8.89175e-06		4244	205.122	4.10353	55457.6	0.00907871
10784	159.044	3.07521	41403.4	150985	1.86659	3.29288		19585	525.144	3.33181	3468.36	63162	4.18673	4.13		20649	489.279	6.19276	71292.3	11496.4	-2.63256	2.43015		46861	607.222	2.5316	317309	8.89716e-06		20609	591.366	7.58949	47439.3	0.00912328
53776	289.083	4.10888	6152.36	22429.2	1.86617	1.43112		9447	533.169	2.66108	6119.77	111317	4.18506	3.32669		11938	594.276	3.57849	326727	52738.2	-2.63116	3.81913		32788	626.206	3.08207	71539.9	8.90721e-06		4980	251.967	0.574609	81093.2	0.00912826
7938	318.202	2.93435	121703	443506	1.86559	5.06517		30390	461.126	2.94941	2667.32	48464.8	4.18347	5.05753		15763	205.614	3.79082	47541.2	7683.74	-2.6293	3.18936		43703	577.3	6.46717	25685.1	8.93097e-06		15426	310.096	4.51079	78206.7	0.00984027
8535	275.111	2.19236	110341	402032	1.86534	1.42723		18822	551.134	2.8046	3827.05	69531.4	4.18336	4.60738		13378	246.097	2.60916	989480	160425	-2.62477	3.50435		10828	795.218	1.52343	153568	8.97498e-06		25943	363.253	7.68389	59755	0.00986399
26929	291.05	2.99295	12895.9	46980.1	1.86514	2.95036		36832	434.129	3.86333	5066.7	91836.8	4.17996	2.68744		20200	173.081	3.6407	57808.1	9393.65	-2.62151	1.75146		18383	430.105	1.05186	1.23123e+06	9.10817e-06		14864	249.112	5.16169	57786.7	0.0100296
46292	399.129	4.03342	3584.91	13045.3	1.86352	0.503462		9189	281.117	3.4359	16146.8	292621	4.17972	2.39884		7916	157.122	3.80569	1.72254e+06	280319	-2.6194	4.30255		18763	791.187	2.79516	75189.1	9.14296e-06		61537	396.165	2.35123	26627.1	0.010216
11024	251.543	3.67777	14534.4	52753	1.85978	1.51982		11246	308.128	6.4454	3893.02	70515.8	4.17899	4.94331		14915	751.295	5.14658	49106.1	7996.35	-2.61849	2.15689		54828	783.215	0.572682	57803.8	9.23691e-06		21051	401.118	2.22492	25470.1	0.0103581
9274	413.179	3.77392	55174.7	200215	1.85947	2.71243		10240	493.132	3.46505	5142.77	93137.9	4.17875	2.28567		10515	258.17	3.3388	246699	40253.9	-2.61555	4.84207		8329	831.204	2.37964	234620	9.4746e-06		14128	814.557	6.45924	146397	0.0105535
9006	506.337	4.71638	32571.5	117849	1.85525	3.87413		18675	283.097	3.73698	6486.04	117178	4.17523	5.36244		14521	471.31	7.67416	243572	39842.1	-2.61199	1.9632		12158	341.071	3.03695	36109.3	9.59721e-06		14697	172.066	2.98257	99576.6	0.011123
34649	205.019	0.857415	100445	363315	1.85481	3.27582		29718	254.087	2.38734	15391	277965	4.17474	2.85096		7578	337.094	2.90686	371143	60811.9	-2.60955	4.73419		8048	169.041	2.62047	384895	9.98134e-06		49840	789.513	9.20876	19755.1	0.0113907
18378	411.163	3.04726	167404	605495	1.85478	3.2763		12952	323.197	4.67183	2573.35	46311.1	4.16964	1.44405		42570	437.266	7.31265	240865	39481.6	-2.60897	3.05476		24974	417.087	1.46505	1.15503e+06	1.0123e-05		15102	663.243	5.07139	33676.6	0.0114441
8819	346.15	2.94851	56245.1	203321	1.85396	4.89056		73283	259.081	2.36335	3412.79	61358.6	4.16824	5.10654		33798	411.113	2.8795	28428.9	4668.53	-2.60631	2.0416		10445	431.119	2.26406	110965	1.01676e-05		9897	351.251	6.66927	50677.2	0.0114531
19272	371.112	3.66546	12308.3	44447.8	1.85248	3.00366		10496	311.076	3.973	2755.4	49527.1	4.16789	1.68739		12733	435.165	3.86439	104439	17168.1	-2.60486	4.10308		7752	718.16	2.24562	277722	1.02012e-05		13676	249.112	4.7701	141630	0.0115234
15868	607.163	3.02696	46943.6	169355	1.85105	2.8102		30307	274.072	2.9255	4320.4	77648.9	4.16773	5.07103		13931	349.128	3.02087	214270	35228.7	-2.60461	3.39433		780	151.039	2.57639	4.76296e+06	1.023e-05		43001	407.258	6.4988	20812	0.0116651
45221	285.087	3.06235	3016.78	10869.1	1.84915	0.466058		9079	508.168	4.38526	10370.6	185499	4.16084	4.6633		8209	497.267	6.18934	2.07465e+06	341857	-2.6014	4.12972		50902	509.15	3.59357	17002.3	1.04146e-05		4642	138.055	2.75319	169376	0.0116935
7224	293.211	5.46979	663495	2.38533e+06	1.84603	2.18138		8442	270.057	2.92258	15772.8	281791	4.15912	4.61109		11838	452.277	6.76027	276999	45710.2	-2.59929	8.0135		8775	276.057	3.23911	325137	1.0492e-05		3095	128.107	2.69976	423998	0.0126462
33176	276.094	4.32729	7427.47	26664.8	1.844	1.26398		7883	247.06	2.82473	30004.1	535781	4.15841	7.67962		9801	264.184	3.32899	256164	42393.5	-2.59515	4.8161		9557	606.171	2.76472	108676	1.04934e-05		46928	318.085	4.4364	23290.3	0.0128372
12398	193.098	5.41686	21492.7	77140.3	1.84364	1.64437		40729	354.103	2.30891	3627.4	64772	4.15836	3.44234		51573	442.172	2.5648	1.34145e+06	222028	-2.59498	4.11596		10012	495.15	3.28247	132755	1.05384e-05		8450	155.107	4.7013	287475	0.0133245
45882	457.156	2.79785	13301	47737.1	1.84358	2.0414		18807	463.145	2.73247	5279.15	93740.6	4.1503	3.66382		21856	738.023	7.43676	68267.7	11309.4	-2.59368	1.55893		7518	613.16	2.78687	556723	1.07123e-05		16185	479.297	7.79238	32653.1	0.0133756
19516	273.113	3.59307	16933.9	60656.1	1.84074	2.35784		10428	347.1	2.85627	4799.37	84916.2	4.14512	5.21207		8491	244.058	0.712024	1.81368e+06	300704	-2.5925	5.25627		42260	495.165	4.18865	23812.3	1.07963e-05		12331	249.112	3.87585	72771.6	0.0134069
11266	715.274	4.43758	30123.1	107892	1.84064	2.55245		54795	260.56	3.57789	2809.62	49535	4.14	5.30812		10272	208.049	2.80413	568325	94491.4	-2.58846	7.69656		18845	585.166	2.49022	68282.4	1.08204e-05		17816	573.253	4.43166	37565.7	0.0136555
45500	267.06	4.00839	4475.21	16017	1.83957	0.433582		26493	133.065	3.09074	77775.3	1.36845e+06	4.13708	5.19851		13105	335.149	3.31194	69361.8	11587.8	-2.58153	2.85862		11852	609.161	4.27576	69737.3	1.08748e-05		14876	292.192	5.14322	76990.5	0.0137433
11409	423.274	6.44439	20152.9	72096.6	1.83895	4.84457		7567	247.571	0.671324	27117.5	476592	4.13546	4.26841		9145	222.065	3.37295	884025	147780	-2.58064	1.9933		32686	725.177	1.45429	84325.5	1.09785e-05		46752	217.069	3.34729	17443.7	0.0138008
40189	196.609	5.58725	589719	2.10868e+06	1.83824	2.66523		9008	397.105	4.07279	16405.7	287474	4.13117	3.56776		45427	696.347	5.77665	18754.1	3136.51	-2.57997	1.98921		25041	688.088	1.63983	154670	1.11816e-05		21911	280.145	5.9401	46298	0.0138641
7203	196.609	5.60145	589719	2.10868e+06	1.83824	2.66523		10261	378.107	2.9994	7599.25	132992	4.12934	3.20274		11868	235.073	3.63849	411784	68893.4	-2.57945	2.32327		8038	132.039	2.96972	310390	1.11886e-05		17431	297.169	4.06537	42956.4	0.0143382
54693	513.357	7.34976	5111.06	18254.9	1.83659	2.08956		8447	801.272	4.56187	14471.4	250044	4.1109	3.4099		7135	337.274	6.72449	5948675	998649	-2.57452	6.29883		9994	477.126	2.69577	95754	1.12801e-05		20756	320.7	5.26809	46012.7	0.0147683
47863	187.527	2.23934	76784	273965	1.83511	4.28332		7732	263.055	2.83854	24022.7	411936	4.09995	3.35293		12137	236.113	3.71017	597178	100329	-2.57342	3.79451		71057	477.124	2.71808	95754	1.12801e-05		6550	154.05	1.53772	35114.3	0.015295
49450	639.153	2.35038	8751.34	31175	1.83281	0.959979		9156	332.134	2.94008	21311	364167	4.09493	6.17812		45727	334.15	3.30082	23198.2	3898.03	-2.5732	2.38948		25587	784.181	1.96673	78804.6	1.15351e-05		14072	313.237	5.07645	199447	0.0153286
12153	271.095	3.29261	18255.9	65030.6	1.83276	2.45471		32793	492.226	2.82433	3314.76	56092.9	4.08084	2.40431		8155	308.102	3.58107	1.91105e+06	321313	-2.57231	3.52697		50649	587.174	3.87516	13665.4	1.15437e-05		61540	353.087	2.76343	83782.4	0.0153568
10482	83.0491	2.94779	33030.1	117566	1.83162	3.38248		8366	254.578	3.70215	9814.26	164784	4.06956	2.19109		14137	459.251	6.75704	132154	22228.8	-2.57172	3.72244		33185	782.234	2.32982	35549.4	1.17717e-05		3245	460.275	3.36923	220450	0.0157545
10617	830.286	3.66202	10861.7	38624.2	1.83025	0.557274		9164	1037.17	2.34299	7850.49	131297	4.0639	2.9954		8765	621.23	4.48441	1.09949e+06	185081	-2.5706	2.83917		10707	323.022	3.32798	103982	1.18157e-05		59487	441.131	3.32134	27197.8	0.0159243
9228	328.101	2.85331	70276.1	249756	1.82941	2.97053		46421	471.129	4.32933	2227.84	37232.6	4.06285	2.94654		62434	547.325	7.6575	548667	92425.5	-2.56957	1.70728		29031	483.108	1.94321	134980	1.22325e-05		30767	379.225	7.09293	21318.6	0.0160687
8699	700.175	2.36751	59240.4	210517	1.82928	1.95773		21253	205.542	3.0746	16419.1	273847	4.05993	2.52867		9634	547.324	7.67269	548667	92425.5	-2.56957	1.70728		10831	523.16	4.05348	134271	1.23122e-05		39138	222.051	2.88076	36270.2	0.0162231
7674	473.192	3.26818	241699	857763	1.82737	3.21277		42549	251.06	1.23306	61453.5	1.02401e+06	4.05858	3.31447		14444	338.16	3.22015	90963.9	15332.1	-2.56874	4.60466		10518	263.05	2.97012	127733	1.23907e-05		21451	681.47	9.35418	11872	0.017443
20588	316.101	2.46577	86189.5	305860	1.82729	3.46858		7736	531.187	0.502513	21127.8	348686	4.04471	3.73913		13705	481.131	3.6045	182669	30927.2	-2.56229	3.81577		8013	797.243	2.61674	269210	1.24312e-05		20156	640.623	9.41252	11240.7	0.0175397
31760	543.184	4.10866	13522.1	47961.4	1.82656	2.54216		44848	231.06	3.64706	3584.32	59021.8	4.04147	1.3414		7331	139.112	3.7956	3.43081e+06	584158	-2.55412	4.0772		8455	430.171	3.19166	573081	1.26024e-05		14492	586.307	4.27968	85237.5	0.0178776
10881	305.035	0.891231	61018.5	216363	1.82614	3.58765		28574	253.085	3.27928	21805.1	358587	4.03959	2.27233		7775	429.152	3.73373	2.09101e+06	356513	-2.55218	5.35308		25191	264.039	1.82154	63799.3	1.27466e-05		60128	619.36	7.43055	23504.1	0.0181502
7822	285.07	4.34033	87692.1	310825	1.82558	0.8777		53748	348.118	2.61966	3671.18	60108.9	4.03326	3.42603		13433	233.117	3.59262	743038	126820	-2.55065	3.28146		8112	416.065	2.99472	349191	1.2755e-05		61002	657.377	8.05818	17315.1	0.0182672
8202	417.155	4.42073	108467	384175	1.82451	4.87633		35217	402.086	2.81317	2836.02	46297.6	4.029	3.53756		32151	469.271	7.09525	54340	9285.75	-2.54892	1.40095		9702	582.134	2.32576	99839.3	1.28445e-05		21293	342.301	7.34422	23112.3	0.018399
4734	123.033	2.96924	35221.2	124660	1.82348	3.33499		7582	334.15	2.46251	21600.3	348897	4.01368	3.83255		8604	473.267	6.39393	1.3383e+06	229308	-2.54504	3.08058		22752	402.583	2.16172	395624	1.30214e-05		15181	309.169	5.85663	157652	0.0184471
7032	194.034	2.41003	302586	1.06823e+06	1.8198	4.60007		56645	487.166	2.28641	3053.84	49172	4.00914	3.38329		20849	654.867	6.79079	48643.5	8344.21	-2.5434	2.76947		18455	375.102	2.80361	205911	1.32566e-05		20775	370.605	5.02961	26306.2	0.0186316
6891	515.342	4.71475	810824	2.86173e+06	1.81943	2.59543		18444	355.062	2.48891	17801.8	286192	4.00689	5.35039		16989	249.165	3.05937	73580.6	12657.6	-2.53932	2.09762		51656	518.132	3.42964	68732	1.34425e-05		21825	553.795	6.56177	55406.3	0.0187958
8314	252.563	3.68525	49764.7	175636	1.81939	1.35573		18632	390.107	2.76363	7478.23	119509	3.99828	2.76911		11493	238.129	3.79174	311402	53792.3	-2.53331	1.74611		8729	567.128	2.39018	112779	1.3455e-05		16286	554.514	8.41321	20102.3	0.0199169
6259	445.049	0.554215	19120	67469.7	1.81916	2.27741		31602	227.07	3.42056	3330.16	53152.8	3.99648	1.7361		9597	175.039	3.25166	576369	99649	-2.53207	5.52281		7999	196.006	2.96258	344229	1.37942e-05		11665	273.131	3.38106	93305	0.0206272
8397	290.091	3.53581	108850	384074	1.81905	3.45568		30973	442.102	3.14364	3085.1	49156.9	3.99401	1.8747		49334	234.061	1.17684	23027.9	4015.45	-2.51975	2.13759		10160	430.171	3.13116	573081	1.38807e-05		59356	267.144	2.99523	68691.7	0.0208545
45137	310.108	4.6485	2704.38	9527.92	1.81687	0.730709		58293	333.094	2.83528	5077.01	80509.3	3.9871	4.03168		13771	268.143	3.79718	199246	34758.6	-2.51911	3.61838		18766	876.7	2.25361	64720.8	1.40758e-05		20768	789.51	7.08823	35560.1	0.0216322
12143	465.138	2.94514	19404.2	68305.6	1.81564	2.49552		19363	641.168	1.73613	2503.27	39633.6	3.98484	4.387		14255	171.031	2.81591	113954	19890.4	-2.5183	3.00337		8783	733.165	1.44065	360246	1.40759e-05		17467	215.07	7.6827	92155.1	0.0216566
14319	371.006	2.26711	94605.2	332963	1.81537	3.32977		8530	257.101	3.03601	34565.8	547150	3.98452	7.28177		15331	526.181	3.61456	65331.9	11429.5	-2.51503	3.8418		8022	517.132	3.29171	488051	1.40862e-05		56171	683.198	4.55184	15727.5	0.0216579
14355	371.006	2.27179	94605.2	332963	1.81537	3.32977		7621	269.029	2.50968	101126	1.60071e+06	3.98448	2.53677		39160	288.624	5.98937	36400.1	6390.92	-2.50985	1.83241		12762	479.119	3.36268	49749.4	1.42095e-05		1537	244.191	2.29777	239193	0.0217153
8355	493.389	8.43347	61300.2	215697	1.81504	1.39787		49895	569.163	4.37969	2237.18	35338.6	3.98149	1.87654		14796	461.18	3.74725	106564	18713.9	-2.50955	1.36147		39538	253.047	1.92059	177149	1.44099e-05		1108	220.146	2.46805	417079	0.0217155
40699	506.838	4.71663	24143	84910.4	1.81434	2.04307		9663	447.128	4.14555	5631.23	88722.7	3.97778	1.36232		27194	548.875	7.08504	456722	80246.7	-2.5088	2.42284		43027	547.195	3.93522	63076.2	1.49765e-05		61560	263.684	5.17744	36685.9	0.0218102
36906	761.578	9.06171	2435.95	8564.62	1.8139	1.19195		9386	275.112	2.96158	28026	440052	3.97284	4.36204		20963	307.113	3.77834	47669.8	8386.69	-2.5069	2.54881		18962	332.581	3.19381	114577	1.53033e-05		49113	594.376	7.16919	24040.7	0.0218158
46207	171.08	3.39689	6217.29	21822	1.81142	1.80074		18395	295.102	2.75576	36552.2	573630	3.97209	5.1416		14829	195.041	2.36604	82575	14547.9	-2.5049	2.58758		7796	807.164	2.78893	499246	1.53153e-05		61549	227.07	2.91147	28885.7	0.0227102
44966	499.16	4.55333	7157.15	25104.1	1.81047	2.70862		7139	593.207	2.44598	129735	2.03301e+06	3.96998	6.12944		4115	507.331	7.67551	479712	84540.2	-2.50446	1.93562		10259	641.166	2.67666	103254	1.54466e-05		3205	722.517	8.60532	172092	0.0228389
8911	559.249	2.63209	51880.2	181566	1.80724	4.24662		7229	433.147	2.72261	70491.2	1.10032e+06	3.96434	3.81443		12377	577.249	3.57731	309103	54488.6	-2.50406	4.07357		11333	251.537	3.13805	112933	1.55781e-05		20619	263.684	5.10826	40762.5	0.0229496
35190	199.037	2.90538	15802.2	55259.5	1.8061	4.13417		17174	433.147	2.72261	70491.2	1.10032e+06	3.96434	3.81443		57130	521.187	3.09021	36431.6	6426.58	-2.50307	2.15143		43625	466.136	2.9458	59048.6	1.55997e-05		20368	333.168	5.42417	52728	0.0234275
8513	565.208	4.35645	90750.6	317276	1.80576	3.43345		34264	533.059	1.35877	15377.5	239600	3.96174	4.03117		22193	435.164	3.03103	20999.3	3706.01	-2.5024	2.04391		11984	641.193	1.59167	119451	1.60689e-05		56040	242.56	2.48952	18301.9	0.0240087
27299	439.123	3.01073	20894.1	72986.2	1.80453	3.52002		8847	404.116	2.44053	8809.44	137166	3.96073	5.01198		56550	222.097	2.26557	13591.4	2401.3	-2.5008	1.99348		23301	787.188	2.19483	79525.2	1.62481e-05		35994	281.112	3.20521	13256.3	0.0242303
63185	451.138	3.26397	4598.4	16056.6	1.80397	0.721407		8404	355.118	4.33375	19819.9	308290	3.95926	5.47411		20229	596.694	2.59653	135221	23892.8	-2.50067	2.08456		8516	977.278	2.6039	170702	1.67152e-05		11712	737.501	6.50619	78725.7	0.0242474
55577	239.051	2.27327	1892.24	6606.78	1.80385	0.285399		9819	415.16	3.34128	7037.52	108985	3.95292	1.50133		13866	319.15	2.47329	215086	38234.4	-2.49197	3.38995		22798	823.724	2.60222	164726	1.6756e-05		24089	384.238	4.06768	9960.11	0.0242726
7264	223.044	3.69406	142217	496459	1.80358	1.74259		7689	153.018	2.47779	35024.5	542352	3.95279	5.55393		34062	358.597	3.27742	18307	3262.45	-2.48837	2.3559		44883	699.152	2.6424	42009.3	1.68014e-05		50600	210.084	5.2179	7733.39	0.0244008
32714	326.076	2.19124	15682.2	54655	1.80122	1.78412		8183	394.102	2.56058	10532.8	161974	3.94281	5.25456		38671	736.52	7.42882	52518.9	9366.86	-2.4872	2.10287		49897	405.118	4.10805	23433.1	1.71654e-05		54925	276.05	3.68722	10842.4	0.0244852
11368	327.159	3.5255	20221.1	70345.7	1.7986	1.16869		19406	281.565	3.38546	5484.93	83980.5	3.93651	3.52762		13567	755.112	2.34586	392994	70227.5	-2.4844	3.74203		7355	417.087	2.21806	1.02199e+06	1.72181e-05		50698	469.182	2.88049	17120.1	0.0245345
23137	308.078	3.42947	22211.3	77265.4	1.79853	3.42297		8718	337.603	0.630574	9682.56	147611	3.93026	2.39037		41810	491.277	6.635	697156	125406	-2.47488	1.68026		36020	292.06	4.14538	27722.6	1.72462e-05		50240	477.213	3.99122	9807.16	0.0246483
10709	308.077	3.42956	22211.3	77265.4	1.79853	3.42297		32666	505.158	0.96419	4470.67	67867.3	3.92415	2.47892		14354	424.146	5.21833	146085	26322.1	-2.47246	1.48605		22769	480.171	2.54977	181224	1.74463e-05		27156	382.186	3.47652	16508.8	0.0247767
25986	247.111	2.42968	97690.7	339690	1.79793	3.2347		7379	603.162	0.506728	83221.3	1.26182e+06	3.92241	3.91247		9968	473.198	6.77131	500603	90286.3	-2.47109	4.21961		9797	436.056	2.80188	107335	1.75489e-05		38690	645.4	7.1011	31443.2	0.024851
33262	531.186	4.35735	3777.65	13131.5	1.79747	0.477072		8301	611.21	3.37446	18885.9	285772	3.91949	5.87239		9380	839.347	5.17398	847867	153048	-2.46986	1.88264		9595	351.066	2.39358	94430.2	1.78412e-05		28557	335.091	3.39891	12355.6	0.0248823
31574	607.163	3.00749	46943.6	163138	1.79709	2.45281		18993	464.136	3.46123	5012.24	75604.5	3.91494	5.02679		17206	230.063	2.48489	64116.9	11602.2	-2.4663	3.58044		42028	287.565	3.37045	328002	1.79805e-05		47708	293.16	3.34709	16898.6	0.0248921
8142	326.116	2.60212	121668	422465	1.79588	3.79954		8913	418.102	2.97454	24358.6	365965	3.9092	6.0191		13858	833.298	4.53004	159004	28776.9	-2.46608	5.24078		37634	480.128	3.31863	41899.9	1.8247e-05		16976	647.185	3.72648	38847.5	0.0249243
18545	503.313	4.52419	22894.4	79463	1.79529	1.13375		10204	551.069	1.44484	5162.45	77360.3	3.90546	1.75902		14317	422.202	3.37246	154592	27981.4	-2.46593	2.54238		10430	949.243	2.26694	119142	1.83072e-05		51151	282.076	2.78506	14810.2	0.0249527
5547	354.145	3.10627	12333.7	42795.8	1.79486	2.34665		25150	350.08	1.46747	5010.47	74929.7	3.90252	4.67219		14605	140.047	2.5316	85780.5	15543.4	-2.46435	2.74066		25129	508.135	2.69201	170187	1.83756e-05		19839	206.081	3.71729	38307.5	0.0250112
32275	473.132	2.7963	11392.2	39512	1.79424	1.7477		9023	269.05	2.93902	13403.8	200363	3.90191	6.18258		15689	252.108	2.73854	62707.9	11372.9	-2.46305	2.24771		8926	482.239	2.98896	202845	1.85514e-05		37258	226.06	2.17786	17301.8	0.0250936
54715	702.266	0.581213	6919.43	23972.2	1.79263	0.467385		7385	333.096	3.49514	52059.2	778008	3.90156	4.01907		28322	599.334	7.52477	18760.6	3409.84	-2.45993	2.21501		22916	767.279	2.66736	101537	1.90039e-05		34199	364.106	2.82438	16301	0.0251671
58553	361.289	8.54228	3292.23	11396.8	1.79149	1.78943		7821	547.142	3.26129	34723.2	517886	3.89866	9.45292		13553	618.16	2.61141	358004	65255.8	-2.4558	3.51879		47827	720.175	2.17152	27775.3	1.90986e-05		49415	287.133	6.51765	14790.3	0.0252654
46465	439.123	2.96885	20894.1	72259.9	1.7901	3.59341		7610	419.134	3.73575	34778.4	518387	3.89777	3.57715		7681	224.052	2.97353	184159	33621.6	-2.45349	3.74004		47973	731.178	1.98068	26545.4	1.91387e-05		51177	278.114	2.4857	17054.2	0.0253454
41692	342.078	2.19133	10041.2	34721.1	1.78988	2.76045		7184	194.034	2.58131	50385.2	743095	3.88248	7.71966		13703	366.337	6.21135	248769	45442.1	-2.4527	3.39459		31982	782.234	2.13126	30277.2	1.94074e-05		21565	558.488	9.01	10255.9	0.0256029
45215	849.28	4.28318	4466.04	15431.7	1.78883	0.880555		8040	609.177	2.73979	29600.1	433079	3.87096	5.38959		8580	231.159	3.67581	645948	118193	-2.45028	4.95624		57408	497.093	2.85173	27785.9	1.97287e-05		42942	372.14	2.34319	11945.6	0.0256805
34055	357.098	3.28263	26735.3	92332.1	1.78808	1.2321		42182	418.132	2.34899	2905.2	42314.2	3.86444	4.21258		45376	427.159	3.32305	272871	49970	-2.44909	2.47011		31945	356.112	4.15823	24203.8	1.99855e-05		54455	473.198	6.89176	363824	0.025682
39418	533.657	0.59792	171627	592589	1.78776	2.68087		7633	216.035	0.671222	38296.5	554407	3.85566	5.05097		28389	294.086	2.62537	34070.8	6241.33	-2.44861	1.75442		31772	457.155	2.3677	55733.8	2.03626e-05		46792	363.177	2.43738	13865.7	0.0264071
7319	328.063	2.44603	160735	554359	1.78614	3.95662		7487	685.128	2.42174	28051.8	404500	3.84997	6.2644		13812	216.067	3.88601	123311	22593.2	-2.44834	2.80211		8664	471.097	2.49804	106125	2.04772e-05		50206	604.202	4.04232	9579.56	0.0264646
11561	207.109	5.43229	47754.5	164617	1.78541	1.7027		10627	207.05	2.90471	8906.71	128211	3.84749	3.75542		20443	392.271	8.39977	38970.7	7143	-2.44779	2.62399		35057	650.192	1.64586	436197	2.049e-05		47165	458.166	3.33861	12637.8	0.0264736
35287	310.1	4.07288	19479.5	67028.8	1.78283	0.7714		8217	437.142	3.32021	15212.1	218765	3.84609	1.67373		60735	450.234	3.69242	22093.8	4065.8	-2.44203	1.4204		9175	274.557	2.98624	204756	2.08042e-05		26497	715.236	5.08067	11129.5	0.0266312
11958	507.182	3.13003	15328.2	52742.9	1.78279	2.56397		23065	334.1	0.95208	11841.8	170052	3.84402	5.0321		17247	431.136	4.93725	68185.7	12555.5	-2.44115	3.14107		10670	401.09	2.82156	88428.8	2.09749e-05		15524	433.18	3.66491	30635.5	0.0269064
7946	221.562	3.68698	75710.9	260421	1.78227	1.56617		42167	635.198	2.8522	2545.52	36540.1	3.84345	1.74767		20296	434.141	2.26737	67858.5	12511.2	-2.43931	1.91326		72859	357.133	5.09383	12420.4	2.14105e-05		22246	449.177	2.31874	40252.9	0.0269378
48624	377.284	8.65427	2651.98	9109.27	1.78027	1.91278		9652	450.11	0.7066	7010.54	99561.4	3.82799	2.99516		13784	269.15	2.76617	217814	40315.3	-2.4337	3.79423		9503	464.108	2.51409	172151	2.14812e-05		51222	804.741	2.88591	16103.6	0.02697
32487	167.07	2.83295	569137	1.9528e+06	1.7787	4.03096		13539	353.085	2.4075	337100	4.78527e+06	3.82735	5.70182		27232	518.284	5.98962	102296	18971	-2.43088	2.65363		12013	588.145	1.04682	97796.7	2.15069e-05		56336	1049.34	1.15108	12736.5	0.0269861
35658	435.148	3.60396	7981.23	27362.7	1.77753	1.71397		11353	523.196	3.81422	4827.42	68236.3	3.82122	3.82597		13883	413.165	3.67704	157116	29162.1	-2.42966	3.94764		9777	987.191	2.23991	86923.7	2.16687e-05		16088	591.243	4.02184	60559	0.0270714
11749	440.155	3.65717	14849.8	50895.1	1.77709	2.93467		13798	401.039	2.19583	180580	2.55226e+06	3.82107	9.33355		14009	535.179	3.26392	130145	24202.4	-2.4269	3.61159		28919	487.111	1.52002	233384	2.17764e-05		47484	510.147	2.87505	15141.9	0.0270743
9398	245.554	3.68673	26847.7	91969.9	1.77636	1.49742		22805	554.213	3.77159	3258.06	46000.8	3.81957	3.75321		13761	489.261	6.25018	241471	44950.7	-2.42543	3.8181		7522	165.542	2.96095	546482	2.17773e-05		67236	436.157	3.07456	11236.2	0.0270934
18615	279.086	2.60357	33364.9	114162	1.77468	5.30851		12783	255.102	4.19265	2309.47	32558.9	3.81742	3.29362		13867	246.108	6.72775	143559	26733.6	-2.42492	4.84381		18911	1126.26	2.2528	73175.1	2.25555e-05		45432	327.098	2.86474	15585.1	0.0271669
70004	366.262	4.83269	2807.05	9600.96	1.77412	0.762689		9909	255.052	2.80842	5565.2	78132.7	3.81142	1.67947		10050	581.238	4.43338	821172	152983	-2.42432	2.02755		7287	154.034	2.9863	769375	2.25961e-05		26550	795.143	3.68349	20870.8	0.0274782
4790	328.139	2.22672	726517	2.48485e+06	1.77409	1.01227		7440	461.149	2.4747	64788	902609	3.8003	5.62131		15613	556.53	8.27503	68681.2	12806.9	-2.42299	1.97456		10325	604.186	2.78086	66363.1	2.26429e-05		18072	241.054	2.41611	15164.1	0.0275426
9123	486.354	6.51527	42047.6	143689	1.77285	3.9114		8742	507.135	2.62846	17730.3	244249	3.78406	2.84844		12037	471.182	6.36425	219781	41026.8	-2.42143	2.98024		7686	650.193	2.25898	349754	2.28727e-05		48340	530.18	5.06929	11829.1	0.0276552
7979	197.044	2.22714	149019	508817	1.77165	4.53692		9000	218.052	3.60481	10369.2	142712	3.78273	3.0382		11110	452.277	6.06872	347932	65375.8	-2.41198	3.84255		25065	190.545	2.29854	105487	2.29293e-05		55805	555.244	4.16879	8715.82	0.0276602
18399	206.044	2.4473	127016	433503	1.77103	5.84451		27329	234.047	2.21918	2819.32	38721.4	3.77971	2.30695		66516	452.277	6.07003	347932	65375.8	-2.41198	3.84255		10140	190.545	2.30223	105487	2.29293e-05		33682	275.164	3.22158	35296.2	0.0278707
12496	393.153	4.06762	6444.95	21983.5	1.77018	0.765104		8193	321.092	2.71651	16273.1	221498	3.76673	4.29192		13770	359.15	3.44223	178209	33514.6	-2.41071	5.86215		10110	361.092	4.28718	166663	2.32852e-05		12646	237.124	3.18618	94781.3	0.0279646
4897	237.123	2.51577	103875	354140	1.76948	4.4283		19413	367.154	4.18012	4201.93	57095.8	3.76426	3.8148		14090	339.615	4.48698	149049	28081.8	-2.40808	2.29756		9071	212.029	4.33112	141741	2.35393e-05		63773	182.071	3.73345	8634.38	0.0281231
14034	509.06	2.32258	131682	448240	1.76721	5.6126		8441	338.076	2.20693	23057	312237	3.75936	4.64824		39256	427.134	3.15909	20899.4	3937.63	-2.40806	1.9114		19656	303.05	2.89596	47197.2	2.35755e-05		45543	323.256	4.77555	8011.37	0.0281268
10117	228.57	3.56885	44006.2	149781	1.76708	2.02902		8057	575.189	4.47348	25484.1	344589	3.75721	4.8584		21681	497.768	6.17948	973231	183536	-2.40672	3.93168		30880	797.745	2.61571	210592	2.36759e-05		28289	718.463	7.84638	10985.7	0.0281801
32752	445.162	3.11293	16891.8	57426.5	1.76539	2.68106		7594	269.137	3.05764	52741.8	712724	3.75632	3.74526		14134	447.063	2.71428	131711	24853.7	-2.40584	3.74559		24216	209.117	5.64877	138031	2.4034e-05		50554	651.204	2.70007	28585.1	0.0288995
18454	259.043	2.45645	51665.8	175627	1.76523	1.73868		23057	487.122	3.346	10301.1	139201	3.75629	2.55573		22823	343.103	3.6519	24951.1	4714.86	-2.40382	2.04556		44567	831.703	2.40014	163712	2.40648e-05		4991	247.552	3.06515	10445.2	0.0289222
9830	230.139	2.24092	26258.8	89247.8	1.76502	1.46369		10382	335.098	1.48262	6755.04	91049.1	3.75261	3.83767		7758	191.143	3.6489	1.57048e+06	296794	-2.40367	2.57009		7831	281.565	3.00848	427188	2.41969e-05		51652	447.176	2.48954	33651.1	0.0289957
45909	362.145	3.16976	3124.98	10618.5	1.76466	0.497465		50433	286.078	3.09817	3125.04	42028.4	3.74942	4.38688		13992	391.12	6.72573	117216	22156.1	-2.40339	4.99713		41714	403.103	4.43129	12282.9	2.44408e-05		24568	425.29	6.37425	38823.7	0.0292125
35851	248.571	1.19279	7542.45	25627.7	1.7646	1.94193		8910	314.591	3.43591	16729.7	224064	3.74343	5.08801		17017	449.111	2.64472	98805.4	18686.8	-2.40257	3.05669		29705	757.739	2.58728	247315	2.45507e-05		28741	247.065	1.80906	10294.6	0.0292472
7743	260.161	2.20674	181067	614909	1.76385	5.20865		30530	554.207	4.55199	3187.7	42434	3.73463	3.75213		14805	280.071	2.76013	97696.5	18500.4	-2.40075	2.47294		7879	537.155	2.56866	273021	2.46496e-05		14529	432.259	3.95756	57777.9	0.0293026
22938	551.1	4.03345	16466.6	55899.9	1.76331	0.677439		25006	332.134	2.90072	27432.1	364167	3.73067	6.06766		15099	489.321	7.67588	119093	22587.1	-2.39852	2.22624		8594	225.112	2.9785	448161	2.47889e-05		46422	398.204	2.25969	9316.64	0.0293832
979	259.042	0.883329	297824	1.01044e+06	1.76245	3.06742		10429	327.073	2.95289	11937.6	158087	3.72714	5.19356		38120	373.161	2.81543	28378	5389.2	-2.39663	2.0218		22310	369.011	2.23644	32667.4	2.48125e-05		24338	289.118	3.49892	34806.2	0.0294579
9731	479.373	8.694	21550.6	73074.9	1.76165	2.46813		9918	651.188	2.70294	6699.34	88598	3.72518	2.50418		14626	405.153	2.84189	139649	26586.5	-2.39304	1.96792		45917	401.338	5.59596	10663.6	2.52848e-05		47792	322.15	2.84152	12479.8	0.0294744
12004	328.082	3.18311	11836.8	40095.8	1.76017	2.46371		7329	315.123	3.06135	82821	1.0939e+06	3.72334	4.92711		20673	288.123	3.70992	50776.1	9675.87	-2.39169	2.82		8382	311.602	4.27026	339293	2.55728e-05		65668	388.172	3.00088	10133.3	0.0296864
11414	407.241	5.18552	51034.1	172863	1.76009	1.53628		27356	315.123	3.06356	82821	1.0939e+06	3.72334	4.92711		28430	250.06	2.80269	65902.1	12562.5	-2.3912	2.01417		9684	345.073	2.97023	201982	2.5798e-05		15772	162.055	3.7638	37319.5	0.0298623
7543	464.126	2.52436	142098	480691	1.75823	5.266		7862	387.106	3.38123	37324.4	492878	3.72304	4.02314		14957	489.17	6.78634	72365.6	13867.9	-2.38356	2.33029		54969	135.08	5.56638	102649	2.58523e-05		16330	291.158	5.8574	44509.8	0.0301028
9584	411.186	2.71203	99563.2	336707	1.75781	4.9534		7563	647.185	2.54089	31146.9	411106	3.72235	5.03333		20770	566.369	7.42589	46355.3	8900.66	-2.38075	2.14025		18703	675.187	2.79032	92674.4	2.60826e-05		34177	287.584	3.27629	13982.6	0.0301393
7846	271.06	4.3442	66132.4	223643	1.75777	2.54023		11907	312.05	3.05956	3882.59	51059.3	3.71708	3.95991		14118	330.059	2.67367	135339	26028.8	-2.37839	3.6339		47635	957.168	1.30091	24494.5	2.61495e-05		38653	631.184	5.76454	11474.7	0.0301743
18729	340.139	3.7477	22048.6	74412.3	1.75485	2.20173		38396	402.043	2.17182	33092.9	434025	3.71319	6.68626		10285	432.144	4.82531	515790	99351.8	-2.37617	2.34046		10386	815.222	2.64369	85120.3	2.62926e-05		45803	359.16	4.16344	9472.61	0.030421
4579	135.044	3.02966	71870.2	242399	1.75392	1.85195		9705	641.193	2.4136	14017.9	183361	3.70934	4.46947		14415	616.275	4.4903	152343	29387.9	-2.37403	1.6319		9996	732.176	2.39776	86967.4	2.65814e-05		13868	211.096	4.7927	186374	0.0304278
23143	499.161	4.38046	15006.7	50573.7	1.75278	3.95504		45887	402.081	2.26683	20835.6	272128	3.70716	2.25728		55157	616.26	3.29202	37850.1	7307.63	-2.37282	2.42814		8250	512.176	3.29108	439741	2.709e-05		32128	368.015	0.505504	44465.4	0.0306997
8327	523.363	4.52529	38326.5	129156	1.7527	2.13853		11690	454.159	2.48787	7605.09	98821.1	3.69978	3.61466		16887	319.101	4.49116	150603	29210.9	-2.36618	1.60843		10297	595.179	4.51744	124233	2.71095e-05		28416	441.335	8.64911	35475.7	0.0313704
7010	512.318	4.52529	409360	1378935	1.75211	1.24622		9656	383.147	4.80971	9426.84	121647	3.68978	2.99543		16228	403.175	4.19483	42281	8216.66	-2.36338	1.45066		45960	421.162	3.48632	26976.8	2.71254e-05		50037	567.245	3.9334	14594.7	0.0315638
10459	511.399	8.43745	24450.2	82332.1	1.75161	1.2315		10855	306.109	2.30304	6546.34	84362.9	3.68785	4.03108		13842	151.531	2.97902	151783	29540.6	-2.36124	5.14379		12260	482.152	3.91433	64747.9	2.7175e-05		46882	479.102	3.40461	10315.1	0.0317057
25224	572.249	3.99976	12202.2	40880.1	1.74425	2.17662		8176	234.007	2.48356	13593.1	174995	3.68637	6.65177		13903	878.294	2.55809	198620	38683.5	-2.36022	2.31076		9050	303.05	3.41337	226631	2.72475e-05		50665	294.134	3.19681	10470.4	0.0317334
19846	465.175	3.9893	8914.36	29856.4	1.74384	1.78896		11002	386.253	3.20539	3757.11	48260.2	3.68314	4.06252		50059	223.144	2.56028	47838.9	9330.22	-2.3582	1.55831		7917	125.071	0.594897	185851	2.72971e-05		28383	340.128	3.072	12307.7	0.0318113
11763	696.224	1.11876	39646.5	132758	1.74354	1.1384		23119	428.213	0.901961	3762.69	48204.2	3.67932	2.44147		20799	223.144	2.68789	47838.9	9330.22	-2.3582	1.55831		32903	464.176	3.03553	54400.2	2.73753e-05		63287	389.254	5.28937	31954.1	0.031883
11994	339.058	1.36065	37877.7	126828	1.74345	3.12309		8674	312.165	2.87716	16969.4	217333	3.67889	4.76323		9512	652.19	2.33262	614284	119810	-2.35816	2.44917		7936	450.103	3.18146	310756	2.76455e-05		20288	373.126	2.53159	102617	0.0319558
51476	491.143	2.48467	30938.6	103558	1.74296	2.88242		8500	447.159	3.90525	30186.8	386406	3.67813	4.54487		47119	425.135	4.68884	66829.1	13046.1	-2.35686	3.31919		18760	409.098	1.04946	217234	2.78456e-05		52712	226.049	1.26216	24224.8	0.0323328
5435	310.129	2.23077	260588	871899	1.74239	1.01328		11446	261.017	3.67991	3074.75	39286.6	3.67549	2.09445		69799	256.608	6.33143	244803	47807.9	-2.3563	3.6612		9354	455.199	1.58361	155709	2.86616e-05		45128	232.06	2.79617	16761.4	0.0324698
8696	201.147	2.91189	76540.2	256082	1.74231	4.03202		7220	451.158	3.65221	44168	562915	3.67185	1.54219		8661	271.153	3.7157	817053	159600	-2.35597	5.23501		38460	803.691	1.55397	87787.4	2.90748e-05		46809	370.15	2.25086	11976.4	0.0326003
63678	260.092	4.34317	10268.4	34350.3	1.74211	0.901057		8828	293.066	3.09746	21824.4	277941	3.67076	3.13465		11793	397.186	3.57894	227397	44470.3	-2.3543	4.94803		22846	505.118	3.00449	165738	2.92546e-05		50025	535.157	2.78157	14803.5	0.0335325
19913	443.389	7.92367	5633.56	18832.1	1.74108	1.36419		9727	334.1	0.966383	11841.8	150746	3.67016	3.287		13641	611.231	3.34114	229547	44894.7	-2.35417	7.04257		1079	213.073	2.99068	362227	2.93867e-05		27262	533.185	3.68816	25560.7	0.0336534
45590	345.108	3.39731	3074.11	10275.3	1.74094	0.761499		12425	589.203	4.55287	2778.07	35361.3	3.67002	3.50509		10530	257.616	6.72982	433937	84991.7	-2.35209	4.52744		50044	213.073	2.99068	362227	2.93867e-05		15838	493.252	6.31413	18709.1	0.033852
4170	282.12	2.24198	53260.7	178011	1.74082	5.37179		60946	555.134	2.79432	3200.76	40735.8	3.66981	3.21718		13743	376.121	3.05272	217696	42649.3	-2.35172	3.67816		30422	410.097	2.19945	42254.7	2.95795e-05		50791	608.282	2.75176	14987.2	0.0341001
26567	309.118	2.9363	51767.7	172975	1.74044	4.52739		41349	409.108	2.55217	10760.1	136894	3.66928	5.45398		15030	490.138	2.35806	113864	22318.6	-2.35099	1.71501		35745	1004.17	1.55653	77478.6	2.97363e-05		22013	603.327	7.81507	48801.8	0.0341467
7235	275.201	5.46755	689229	2.2977e+06	1.73714	2.24265		42442	354.088	2.39352	60203.6	764008	3.66567	5.91888		14015	579.222	4.81343	135017	26520.4	-2.34797	3.53098		56446	414.141	2.35601	25331.3	2.98493e-05		35795	924.541	7.98973	14973.1	0.0343819
50794	510.153	0.970195	3597.33	11977.4	1.73531	0.479659		23001	234.047	1.52872	3696.09	46749.7	3.66089	2.4641		14925	408.714	3.58065	51498.9	10129.8	-2.34593	2.22473		7242	810.178	1.63781	1.04107e+06	2.98577e-05		57916	238.06	2.2003	10210.5	0.034555
47269	402.154	3.73051	3792.09	12619.4	1.73457	0.723638		32540	328.598	0.703635	9167.65	115610	3.65657	1.34043		14815	577.367	7.2015	52259.2	10322	-2.33996	2.00092		19455	213.046	2.86843	36089.6	3.06023e-05		26708	629.475	9.08988	49451.2	0.0347689
7673	365.23	5.05617	100656	334897	1.73429	2.53901		7877	188.092	2.96435	46035.3	580493	3.65647	8.49695		17129	424.741	5.97051	69810.4	13809.9	-2.33773	1.98193		42858	507.62	1.66184	128843	3.08335e-05		38089	542.369	7.67729	37395.8	0.0350289
50023	293.071	1.13905	22871.2	76089.6	1.73417	1.83779		7682	357.133	4.22546	45874.8	577147	3.65317	4.38089		41187	362.123	3.45402	18664.3	3700.74	-2.33439	2.0968		11108	647.182	2.96847	73866.1	3.10582e-05		58998	189.543	1.65642	8705.21	0.0351617
4429	247.118	4.05079	6738.57	22411.3	1.73371	0.523647		51337	298.118	3.0547	3869.18	48484.6	3.64743	2.24571		13854	361.113	2.54796	158470	31439.2	-2.33357	3.8521		53274	560.121	2.17775	560216	3.12507e-05		4257	523.235	3.80401	16563.6	0.0353033
31012	228.06	3.26082	37142.5	123384	1.73201	2.78602		33146	289.071	3.96588	3368.78	41950.2	3.63838	1.90612		50019	458.165	2.83325	25347.4	5029.32	-2.3334	1.84166		59467	241.07	2.03233	101916	3.13694e-05		45912	418.182	2.48663	26281.6	0.0355495
11064	317.159	2.99157	38154.9	126652	1.73093	4.21072		7702	459.116	2.52687	37311.6	460485	3.62546	5.82201		17006	533.26	3.58695	82471.7	16366.9	-2.33311	3.59352		10476	536.129	2.78891	197287	3.14964e-05		20503	657.25	3.83873	68222	0.03559
46703	420.099	2.8167	6775.24	22473.6	1.72989	0.85577		47345	301.599	3.36754	3025.31	37313	3.62452	1.35579		9508	513.321	7.42447	532339	105733	-2.33192	2.24792		18802	973.206	1.65432	102032	3.16406e-05		19459	255.122	3.16864	84453.7	0.0356516
21288	207.05	3.05712	23640.4	78197.8	1.72587	3.39221		8686	253.128	1.42559	44781.7	551647	3.62276	1.80096		11007	750.157	2.34408	355179	70586.6	-2.33108	2.81379		18575	418.089	1.48337	126829	3.18037e-05		33670	525.212	5.08205	9470.21	0.035735
11814	239.179	5.47116	41520.6	137334	1.72579	2.27549		28617	196.031	1.76625	11095.2	136591	3.62185	5.59703		13816	186.547	3.24462	185922	36958	-2.33074	3.74696		9003	340.579	2.79508	192849	3.20655e-05		21010	491.203	3.14322	14547.8	0.0357602
8735	109.101	5.7064	133618	441432	1.72407	2.18287		4477	223.06	3.32996	9798.24	120534	3.62077	2.33715		13398	343.086	2.54755	733367	145824	-2.33031	3.32935		50042	500.148	2.33724	42625.1	3.21137e-05		45472	351.246	4.99699	14440.3	0.0362292
58355	318.096	2.8484	4944.68	16307.1	1.72155	0.48609		19648	499.131	1.05104	7811.17	95822	3.61675	2.31669		17194	343.086	2.61726	733367	145824	-2.33031	3.32935		25326	525.032	1.50846	41367.6	3.21998e-05		51370	721.162	2.40668	25190.7	0.0363793
31040	414.223	8.14727	3213.57	10597.2	1.72144	0.730608		7992	225.04	2.42266	96078.9	1.17095e+06	3.60732	1.63806		45852	238.069	4.19585	15749	3135.87	-2.32832	2.01653		18460	692.163	2.11325	130069	3.26389e-05		34870	572.333	7.11447	12374.2	0.0369391
10771	136.076	2.6397	47100.4	155310	1.72134	1.18036		19681	255.051	1.36278	5926.01	71911.6	3.60109	2.47305		7907	589.249	3.33924	1.70139e+06	338965	-2.32751	5.73645		24637	187.026	1.61574	132988	3.31268e-05		51522	401.149	6.13251	18247	0.0373924
27180	837.293	3.91054	15070.1	49631.7	1.71958	0.65905		18488	207.065	4.10831	31618.6	383683	3.60107	3.77408		11063	154.526	2.97984	324479	64663.7	-2.3271	5.38789		8607	1003.16	2.25099	142418	3.31573e-05		17660	669.47	8.54878	82462	0.0377556
23095	837.293	3.93558	15070.1	49631.7	1.71958	0.65905		9042	681.201	2.65673	11487.9	139285	3.59985	5.08671		4612	258.097	2.42546	375223	74962.9	-2.3235	2.49232		8800	479.05	2.49671	117441	3.32631e-05		23178	784.475	7.65027	50489.1	0.0377842
31619	399.322	5.41711	9161.1	30166.6	1.71936	2.17102		25069	351.079	0.505663	19338.5	233349	3.59294	2.43156		14657	305.101	3.81293	80391.2	16068.7	-2.32278	4.82501		41575	340.091	2.18153	21889.2	3.37142e-05		26026	287.105	2.44219	28328.7	0.0377964
17264	418.098	4.02383	25996.2	85571.9	1.71884	0.719762		9093	252.039	1.53237	8498.49	102355	3.59023	4.59381		15449	540.329	6.71373	61916.9	12387.1	-2.3215	3.80756		8180	301.034	3.25935	237482	3.42634e-05		50013	393.145	3.90457	11642.9	0.0383769
43659	522.651	2.78408	3740.19	12295.8	1.71698	0.484594		7691	187.56	2.86725	29911.2	359201	3.58603	6.7037		15970	807.321	4.82515	41963.7	8403.93	-2.32001	1.56897		32698	979.244	1.0238	75643.1	3.44482e-05		39736	215.154	3.51021	15698.2	0.0385011
31606	240.047	3.73093	19374.1	63645	1.71592	1.39628		6829	334.113	2.27391	625173	7.50738e+06	3.58598	4.79226		8475	212.053	2.19657	1.05148e+06	210650	-2.3195	3.293		7959	417.588	1.45083	435607	3.44867e-05		22318	568.296	4.49445	24167.7	0.0390539
9052	204.552	2.77236	39683.2	130357	1.71587	4.25226		40838	417.118	4.04162	2939.61	35274.5	3.58493	3.15256		15682	297.089	3.34197	45824.9	9227.08	-2.31219	2.09868		8778	409.089	2.40647	97227.2	3.46207e-05		16149	331.117	5.66085	12905.9	0.0393513
57176	290.593	3.54543	36416.7	119569	1.71517	2.32826		29372	246.029	3.15983	3530.84	42087.3	3.5753	2.41698		12028	278.123	2.34494	401400	80906.7	-2.31071	2.17444		7853	663.157	2.60728	345738	3.48373e-05		14577	563.191	4.69366	50064.8	0.0393636
23249	154.035	0.999041	31428.4	103164	1.7148	2.16842		19514	367.154	3.84628	4857.86	57528.8	3.56589	3.5254		14645	336.094	2.37097	107954	21831.7	-2.30592	2.0149		7646	757.238	2.57995	367005	3.4898e-05		30868	417.24	7.5021	233334	0.0396503
19131	265.128	2.37806	17970.8	58978.5	1.71453	3.04276		25148	438.128	2.74125	4813.58	56965.6	3.56491	3.80783		14462	348.62	4.48703	105680	21395.6	-2.30432	2.13415		8768	448.181	1.5592	214466	3.65224e-05		20482	207.138	4.35877	62645.9	0.0398848
6947	187.026	2.22801	549886	1.80442e+06	1.71433	5.64069		43050	420.126	2.97524	3770.87	44582.1	3.56349	3.87483		9314	439.151	5.17184	827914	167756	-2.30312	2.05805		29893	843.234	1.33369	144567	3.70398e-05		30947	505.316	8.17457	18354.2	0.0401195
8027	201.114	5.26219	57098.9	187338	1.71411	1.34637		55269	356.076	2.78632	3401.74	39978.3	3.55487	3.37046		10633	495.311	7.42333	409032	82974.8	-2.30147	2.01202		8717	529.139	2.82826	138584	3.71625e-05		74162	313.274	7.23431	639827	0.040163
10832	479.117	3.09803	17052.1	55916.1	1.71331	1.5368		7042	316.081	2.44769	127587	1497102	3.55262	7.59659		14201	1110.83	7.72007	116565	23653.4	-2.30101	1.60364		11221	802.691	2.2728	54276.6	3.75721e-05		37177	248.131	0.952088	28986.5	0.0402602
9965	714.19	2.39363	24881.1	81409.9	1.71016	2.16559		62347	194.034	2.95681	12633.1	147748	3.54785	6.01045		10778	443.168	4.21224	492398	100291	-2.29563	1.48749		10049	293.591	4.17831	137570	3.79874e-05		21703	478.325	6.21783	187018	0.0405231
12075	267.134	2.47956	188117	614956	1.70885	1.15851		35063	167.034	3.18039	19182.9	223817	3.54443	2.95691		13438	657.146	2.33875	725946	147886	-2.29537	3.71519		6053	179.034	3.95524	239978	3.80996e-05		24454	683.21	5.04605	13877.3	0.0407507
46583	486.16	3.0311	9429.85	30811.2	1.70815	1.71042		37402	463.145	2.519	18082.3	210595	3.54182	3.55856		12227	293.248	8.23119	107167	21898.1	-2.29099	3.77099		12368	537.092	2.95569	63976.3	3.82033e-05		70987	425.268	7.06868	10848.6	0.041392
29796	423.165	3.64087	25851.6	84400.5	1.707	0.740703		9276	463.145	2.519	18082.3	210595	3.54182	3.55856		7466	588.207	2.58611	2649932	543584	-2.28538	4.3189		9184	489.126	2.46335	137738	3.88523e-05		4361	262.071	2.27999	10449.8	0.0438046
55633	375.114	2.36141	4230.14	13797.8	1.70566	0.480549		8144	332.095	2.81814	28329.7	329062	3.53797	2.50373		14408	361.128	3.87946	122514	25188.2	-2.28213	3.84091		35746	472.276	2.93216	71358.9	3.96034e-05		4616	243.098	2.30678	181916	0.0438423
31046	441.394	8.14719	8340.35	27203.1	1.70559	2.86595		6026	409.17	2.52272	4583.78	53059.1	3.53299	3.98543		10461	212.059	3.77463	277803	57233.5	-2.27913	4.03004		9902	359.113	3.90773	74720.5	3.9966e-05		22925	732.549	7.38427	170148	0.0440089
11853	401.124	4.35448	24145.3	78685.1	1.70435	4.45369		19317	252.047	3.03073	7967.39	92216.5	3.53285	2.91946		15317	608.319	6.19492	107222	22159.5	-2.27461	1.68519		10287	319.581	4.06951	161692	4.01358e-05		15525	672.417	6.27307	40211.9	0.0444087
7112	196.031	2.23711	251652	819711	1.70369	3.78454		23344	242.063	3.55762	3376.46	39079.8	3.53284	1.57254		28381	508.163	3.09387	32030.5	6625.08	-2.27343	2.67583		8413	500.118	2.73702	289419	4.05191e-05		52493	559.397	8.56335	19567.8	0.0456998
41518	227.07	3.65775	6969.85	22618.3	1.69829	1.88045		32700	234.063	2.89248	7469.89	86416.6	3.53215	3.29595		10679	592.221	2.68922	577861	119601	-2.27249	2.48352		10096	416.097	2.72535	75023.2	4.07165e-05		1488	467.313	8.58819	151910	0.046541
17873	197.625	5.71116	15724.8	50980.7	1.69691	1.89351		59942	597.195	4.71898	2694.89	31146.4	3.53077	3.61384		14062	635.211	4.5557	110105	22868.4	-2.26744	3.86472		10865	801.205	2.39507	63408.3	4.09658e-05		14458	427.765	6.42014	175677	0.0470332
10644	280.078	3.58975	32831.4	106407	1.69644	1.30788		7697	317.121	2.89263	39161.1	452146	3.52929	7.78996		8152	509.288	6.60858	1.18534e+06	246935	-2.2631	4.03386		10931	664.208	2.97539	96626.6	4.11819e-05		50237	190.086	3.59124	23240.6	0.0479919
4539	253.118	2.4636	196195	635788	1.69626	5.36801		31172	371.113	4.73237	2109.15	24282.4	3.52518	2.57013		13422	232.997	1.56469	648954	135645	-2.25828	5.48883		48989	419.012	1.80838	75243	4.16252e-05		20959	309.131	3.28231	41109.4	0.048677
8139	171.101	4.70648	67717	219379	1.69584	3.03919		41485	538.229	4.11127	2732.31	31443.6	3.52457	2.10451		14032	377.104	6.72281	116531	24372.2	-2.2574	4.21494		12174	891.706	1.46459	72322.8	4.2058e-05		46850	671.247	3.78458	19833	0.0497471
36767	753.523	7.74088	19672.9	63730.7	1.69578	0.830816		33575	348.129	2.36565	201269	2.30752e+06	3.51914	5.99016		43011	230.98	1.33823	17032.5	3568.61	-2.25485	1.63368		8331	471.18	4.13499	317605	4.23033e-05		50129	189.059	2.35559	20637.1	0.0497644
45946	298.128	2.55151	34826.2	112574	1.69263	1.27113		6944	348.129	2.36565	201269	2.30752e+06	3.51914	5.99016		7840	191.544	2.81712	1.29229e+06	271060	-2.25325	3.68258		35170	719.163	2.21	90950.1	4.25563e-05
50872	358.103	3.09197	3377.11	10915.9	1.69257	0.46188		19200	478.172	3.59483	5789.72	66307	3.5176	3.93902		25973	581.182	2.80817	43578	9174.79	-2.24785	1.55171		7940	819.238	2.62533	334246	4.26645e-05
10824	314.145	0.983104	22626.9	73126.3	1.69235	4.58864		35070	239.057	3.02972	35581.7	407496	3.51758	3.15622		20411	811.422	3.75688	92437	19472.5	-2.24704	1.88134		12245	777.236	4.20688	75276.5	4.2823e-05
8534	412.033	2.28709	45991.9	148608	1.69206	3.12251		11080	319.076	2.9381	9074.66	103845	3.51644	3.95795		20879	465.142	3.84641	52480.3	11091.2	-2.24236	3.02129		18497	554.128	2.79637	113441	4.30565e-05
9463	739.157	0.55586	39198.8	126642	1.69187	2.5072		18459	313.577	2.76002	30394.3	347409	3.51476	3.43885		13737	427.159	3.4091	272871	57788.5	-2.23937	2.38759		35193	562.137	2.17236	68514.3	4.54601e-05
17981	295.218	5.48031	15672.8	50566.6	1.68992	1.82645		5248	280.998	2.98036	6784.11	77203.6	3.50844	4.54359		11795	234.076	3.23779	255475	54217.4	-2.23636	5.7611		7933	646.175	2.43854	372934	4.59675e-05
29830	271.082	2.40523	27397.4	88298.8	1.68836	3.13598		18794	327.073	2.9689	11937.6	135716	3.50701	2.39641		13545	207.041	2.75146	295677	62873.4	-2.2335	3.93092		61016	818.164	1.60074	35836.4	4.6575e-05
9265	239.054	3.06884	75906.3	244111	1.68525	0.840661		10753	359.172	4.24722	2299.02	26021.6	3.50062	1.66768		9287	506.29	6.38276	854214	182027	-2.23044	2.37993		71289	818.164	1.62535	35836.4	4.6575e-05
50408	294.145	2.26172	5223.24	16774.4	1.68324	0.849972		8255	303.087	3.45219	93962.1	1.05997e+06	3.49581	2.64406		23483	322.08	1.49292	21570.9	4602.99	-2.22844	1.30177		29186	784.682	2.11197	87179.4	4.65894e-05
19705	254.012	3.07033	6773.08	21699.5	1.67978	1.08589		27670	275.06	2.97375	6117.88	68911.1	3.49363	3.49511		14241	571.254	4.32448	129723	27742.9	-2.22525	1.98365		32563	561.124	2.1635	125631	4.76272e-05
10880	428.165	6.42091	51422.4	164746	1.67977	2.00326		9437	776.399	4.52173	6671.48	74988.1	3.49058	1.52691		7902	335.258	6.29591	1.36307e+06	291525	-2.22517	5.94323		29794	561.124	2.19058	125631	4.76272e-05
18576	368.631	3.79693	14951.2	47887.2	1.67938	1.4071		22821	270.057	2.85853	25082.5	281791	3.48987	4.46294		16632	244.058	0.605617	1.35647e+06	290225	-2.22462	4.93488		17930	241.07	2.18392	101916	4.79298e-05
23462	546.879	6.89261	3881.82	12432.7	1.67933	0.38034		45336	341.139	4.20209	81506.1	915173	3.48906	3.33643		7398	304.07	2.88204	2.04998e+06	439480	-2.22174	3.36732		50616	562.212	3.11077	23756.2	4.82375e-05
10043	264.071	3.69387	18254.4	58450.5	1.67897	1.36365		9778	301.077	0.866752	33010.4	368830	3.48196	5.17245		20346	878.796	2.55936	164000	35169.5	-2.2213	3.02336		9194	563.092	1.39073	205935	4.9537e-05
10651	399.077	2.40647	28587.4	91454.6	1.67768	3.59086		8059	251.061	0.543813	61400.9	685801	3.48146	3.98963		16707	593.235	4.33009	244887	52588.2	-2.21931	1.98672		40828	272.068	3.3497	35620.5	4.99346e-05
7097	277.216	5.55781	1.01825e+06	3.25485e+06	1.6765	1.91698		6966	323.089	2.451	190837	2.12295e+06	3.47565	5.84237		14445	408.2	4.01915	130193	27992.8	-2.21752	1.55122		8581	553.064	2.68182	118761	4.99693e-05
17888	297.108	2.3347	24379	77914.2	1.67625	8.49895		8789	171.102	5.65811	41660.4	463005	3.47428	2.58004		74159	335.258	6.34277	978564	210636	-2.21592	2.05172		11589	784.181	2.11704	128380	5.01425e-05
10502	230.054	3.07581	79644.1	254468	1.67585	1.40619		18489	200.04	0.7767	28635.3	317528	3.47102	4.01719		14109	489.069	2.88314	183506	39523.8	-2.21503	1.81257		11921	859.208	1.03214	114995	5.03244e-05
6588	408.165	4.23311	28962.5	92385.9	1.67349	1.32845		23039	633.151	2.7862	5285.01	58564.5	3.47005	3.9718		20360	566.293	6.20717	73708.4	15883.7	-2.21428	1.83812		28228	430.105	1.37233	1.17363e+06	5.05558e-05
27624	307.081	3.54645	15740.1	50162.8	1.67218	1.96174		7788	273.07	4.04345	40036.6	442308	3.46566	2.8031		13469	248.113	2.91907	496607	107080	-2.21341	4.0393		25035	779.734	2.58018	164864	5.09202e-05
10181	362.156	6.72315	58638.2	186724	1.671	2.01537		22033	380.218	3.40501	17957.4	197456	3.45888	4.95008		8435	194.049	3.81122	752573	162810	-2.20865	4.097		42992	258.563	3.6862	493769	5.0988e-05
9935	231.065	2.56478	30796.7	98062.5	1.67092	1.5662		6960	137.06	2.42786	206763	2.27146e+06	3.45757	5.50198		13810	103.054	3.6277	186274	40316.7	-2.20798	5.64051		7760	258.563	3.78878	493769	5.0988e-05
8036	167.07	4.40368	151075	480939	1.67059	3.27127		11778	211.045	0.876941	12293.2	134887	3.45582	4.6797		37268	685.466	7.80325	15766.9	3414.47	-2.20717	1.51359		47993	803.245	2.33546	33878.3	5.11719e-05
34235	193.062	1.02547	22627.6	71952.4	1.66896	1.58054		35299	380.096	3.17401	3065.1	33597	3.45432	2.03147		27394	322.129	3.04524	20683.9	4480.34	-2.20683	1.89474		29990	417.086	2.94754	25261.1	5.11859e-05
29139	811.496	8.23117	12571.7	39964.1	1.66853	1.69073		7550	259.083	0.507431	64727.8	709379	3.4541	2.13719		9188	173.544	3.2585	589633	127723	-2.2068	5.35253		47514	295.139	2.82291	108132	5.13867e-05
29824	276.574	0.785569	40628	129109	1.66805	2.13621		35823	375.068	2.43424	7218.39	79014.8	3.45237	5.38823		17052	276.075	3.25822	102680	22261.3	-2.20555	3.1021		22730	134.06	2.60154	619065	5.19381e-05
17321	276.574	0.794526	40628	129109	1.66805	2.13621		7592	238.092	2.84439	64169.2	701559	3.45061	5.42738		53352	315.134	4.14062	12685.1	2752.26	-2.20444	1.86327		43553	259.06	2.85667	85096.8	5.20902e-05
67231	494.187	3.55793	2759.51	8768.85	1.66798	0.454777		8043	254.087	2.40594	25457.8	277965	3.44872	2.75587		15421	823.316	4.97302	72183.1	15672.8	-2.2034	2.63874		11109	377.083	2.93665	89240.1	5.24906e-05
10125	329.07	2.21711	32767.2	104078	1.66733	3.28362		8222	377.124	3.87496	18596.3	202768	3.44674	3.91742		18554	780.464	7.78553	92553	20118.1	-2.20179	1.74064		12800	307.065	4.30934	34897.1	5.26127e-05
12803	309.064	1.53649	17470.7	55489.5	1.66728	3.78515		12722	444.112	3.05091	3137.47	34167.2	3.44494	3.77321		21229	524.369	8.06683	34754.1	7568.11	-2.19918	2.84731		45968	355.129	4.25789	20446.2	5.27317e-05
16751	277.04	0.721332	129568	410957	1.66528	3.08767		9573	501.192	4.00781	16171.7	175990	3.44395	2.97719		13512	164.539	3.25606	403693	88232.5	-2.19388	4.35837		35115	876.7	1.77708	99581.1	5.36998e-05
41571	529.17	3.67315	3474.61	11012.1	1.66417	0.67926		6837	137.023	2.27174	716907	7.79906e+06	3.44344	5.35917		57817	507.272	6.19858	283495	62084.7	-2.19101	3.03921		48462	876.7	1.77969	99581.1	5.36998e-05
55713	625.374	6.25767	3727.2	11801.9	1.66285	0.683709		8934	201.049	2.76979	14327.5	155584	3.44084	4.24283		11321	507.272	6.20991	283495	62084.7	-2.19101	3.03921		27251	244.078	2.80133	20288.2	5.44279e-05
7332	715.407	4.71611	170857	541000	1.66284	2.45983		8687	234.991	1.34727	36880.1	399544	3.43744	1.91711		14519	203.544	2.81542	84589.1	18596.1	-2.18547	6.38185		60678	469.118	2.93691	83127.4	5.44515e-05
18535	345.097	0.507171	36481.7	115468	1.66225	1.67952		11553	539.319	4.76361	2740.61	29480	3.42717	2.37586		13634	179.028	2.46066	262587	57788.9	-2.18393	2.41262		18672	469.117	2.95588	83127.4	5.44515e-05
22049	546.879	6.44156	19519.8	61771.2	1.662	0.574237		18198	363.095	4.10858	15569.8	167456	3.42696	1.74753		17175	799.313	3.66492	54567.5	12057.1	-2.17816	1.71793		10185	1126.76	2.25596	85667.5	5.44768e-05
8772	701.421	4.52435	46360.6	146684	1.66174	1.12756		41319	432.187	3.37287	2820.46	30235.7	3.42225	1.94633		14612	621.215	3.29408	113803	25191.5	-2.17553	3.01052		8365	258.544	3.31061	208094	5.45771e-05
7425	367.246	5.26558	140953	445773	1.6611	1.72474		18528	449.623	2.54209	10768.2	115392	3.42169	2.44349		61023	637.348	8.19442	13334	2951.68	-2.1755	1.86389		8802	302.596	4.2537	202064	5.50895e-05
53605	468.103	2.28418	5047.77	15957.9	1.66055	0.268692		7893	283.115	2.99494	88918.5	948104	3.41449	4.31559		20345	235.578	4.20615	94146.2	20846.3	-2.17511	1.94968		10674	295.139	2.84575	108132	5.52465e-05
11045	611.467	8.14383	19173	60581.8	1.65981	2.65452		7583	295.077	0.60725	35041.8	373414	3.41363	2.22908		13489	453.14	2.59727	535575	118904	-2.17129	3.14103		12574	303.065	3.43416	25906.6	5.57028e-05
19062	313.057	2.50852	14737	46509.4	1.65808	1.43802		27259	264.563	3.55988	7662.01	81554.5	3.41197	2.13022		10053	221.06	3.81091	291241	64698	-2.17042	4.33302		11258	233.045	2.12618	126629	5.61868e-05
55593	747.559	8.88655	4040.25	12723.3	1.65496	1.20011		22732	183.065	2.77575	80352.8	854395	3.41048	3.83226		15333	654.364	6.76183	66158.7	14708.7	-2.16926	2.55213		8429	269.057	4.00974	318880	5.71687e-05
6845	683.469	4.71584	1.35733e+06	4.26446e+06	1.65159	3.05137		7590	261.075	3.0206	70933.1	753294	3.40868	6.60474		28267	654.364	6.76183	66158.7	14708.7	-2.16926	2.55213		10017	669.171	1.02062	292027	5.82286e-05
34391	319.081	3.78129	15181	47505.9	1.64584	2.32685		10905	507.201	4.21135	9559.2	101470	3.40802	4.55493		20660	662.327	6.0265	36734.7	8182.83	-2.16647	1.90419		32779	306.695	2.7265	68280.4	5.8427e-05
7506	198.076	2.37653	166553	521178	1.6458	2.48062		7774	363.108	3.22638	58692.7	622895	3.40774	5.57205		28303	188.04	2.94796	37223.9	8293.61	-2.16616	2.7243		33032	509.143	4.24267	46181.2	5.85534e-05
8466	389.123	3.41491	81196	253613	1.64315	1.39962		8029	313.052	0.792824	42770.2	450523	3.39692	4.58291		8620	397.125	3.81019	1.51217e+06	338366	-2.15996	3.93629		18790	285.04	4.30946	78380.4	5.95043e-05
45579	421.162	3.25671	6557.3	20473.4	1.64258	0.851085		12313	218.058	3.4539	2946.16	31010.2	3.39584	1.51114		54741	397.127	3.82654	1.51217e+06	338366	-2.15996	3.93629		23223	405.119	3.00609	42597.5	5.95328e-05
9509	352.72	4.71592	40191.1	125389	1.64147	2.41943		29729	485.128	2.67829	23797.6	250099	3.39361	6.1187		35754	642.218	4.58626	12858.9	2878.53	-2.15937	1.65614		9040	680.708	2.57458	154998	6.03448e-05
32899	867.28	1.10238	8442.26	26319.2	1.64041	0.511345		7812	385.044	2.78624	31290	327410	3.38733	10.4547		15589	236.096	3.79063	51575	11547.5	-2.15909	3.53195		53749	731.178	1.87134	28518.2	6.06809e-05
25483	460.182	3.40605	14969.7	46621	1.63893	1.80985		22776	315.122	2.54925	32547.3	339969	3.38479	3.99607		14437	305.104	4.30119	111438	24961.2	-2.15848	2.6464		10685	498.113	2.1938	153677	6.07234e-05
7526	212.622	5.26434	114507	356383	1.63798	1.60415		25377	505.186	4.1418	5054.84	52637.8	3.38036	4.73068		32169	391.106	2.66516	41006.8	9189.95	-2.15773	2.31997		12177	267.101	3.06939	100900	6.09606e-05
39880	696.725	1.12208	22943.5	71392.5	1.63768	1.14202		11425	229.56	3.61157	6315.26	65745.5	3.37998	2.27845		14919	341.063	2.80794	76412.2	17130.5	-2.15724	2.15791		7456	501.122	2.20988	1.02092e+06	6.13611e-05
22999	429.678	3.76469	19738.4	61402.2	1.63728	1.38734		27260	344.076	2.24722	3169.32	32971.7	3.37898	1.80899		12896	317.159	4.09077	59121	13256.2	-2.157	1.5207		18886	1004.17	1.66259	74158.3	6.24469e-05
16659	278.22	5.5631	205536	638400	1.63507	2.0183		12642	460.277	2.74993	5424.32	56365.2	3.37729	3.7348		8984	607.215	4.42367	702340	157551	-2.15635	3.65186		50260	495.166	3.42622	17832.1	6.25255e-05
46119	363.123	2.95691	9497.64	29490.3	1.6346	1.28325		16922	293.117	3.99858	6782.59	70357.3	3.37479	3.81428		14096	280.089	2.68617	125300	28108.2	-2.15632	2.73751		32694	487.166	2.67118	70868.4	6.26517e-05
39597	284.062	4.57962	555118	1.72354e+06	1.63451	0.468569		57095	198.552	2.45199	17563.9	181074	3.36589	5.09916		9516	121.101	3.78072	627373	140779	-2.15589	4.71497		10152	451.08	2.9994	132813	6.26983e-05
7048	533.155	0.586241	434094	1.34751e+06	1.63422	2.45025		7929	198.552	2.45199	17563.9	181074	3.36589	5.09916		4756	525.267	3.34915	16815.4	3775.18	-2.15516	1.73076		11362	795.218	1.59347	142576	6.28615e-05
10313	173.045	2.27222	31914.7	98982.7	1.63296	4.57151		44603	306.097	4.11184	1997.72	20539	3.36194	2.71178		50080	334.105	4.37081	11617.8	2608.66	-2.15496	1.83105		22780	194.535	2.59897	154499	6.31916e-05
19221	599.212	4.19472	20037.4	62141.1	1.63285	2.749		4442	252.061	4.19357	2399.92	24641.7	3.36004	3.47299		8565	133.101	3.64965	684562	153983	-2.15242	2.29958		35928	972.219	1.59876	105387	6.43472e-05
31038	355.118	3.30972	20978.6	64840.4	1.62798	2.2325		7029	612.287	4.5265	143393	1.44818e+06	3.33619	1.40203		20910	290.1	4.30908	40721.5	9170.93	-2.15065	1.4544		6534	181.049	3.54206	138359	6.45952e-05
19551	213.557	3.61191	8745.89	26996.9	1.62612	0.833217		8563	197.544	3.03219	21279.7	214477	3.33327	9.19678		8306	136.562	3.81507	707844	159607	-2.14891	4.77395		9417	613.123	3.97282	135989	6.47783e-05
10589	312.071	4.07121	24325.6	75042	1.62522	1.08221		19388	260.063	3.40564	7651.94	77013	3.3312	2.86165		10414	373.165	4.03401	486952	109840	-2.14838	1.77954		18682	216.534	3.22324	82331.4	6.49056e-05
7693	1023.63	4.52764	85603.8	264029	1.62495	1.14035		8971	447.14	3.31673	18177.7	182377	3.32669	3.12791		20032	491.17	6.79795	35589.7	8037.05	-2.14672	2.37668		30992	770.693	2.78803	395625	6.5266e-05
48103	469.209	5.71639	8773.18	27037.2	1.62377	2.05424		18495	330.195	5.46867	22538.9	224752	3.31785	1.30198		58351	287.124	2.91179	26571.9	6004.79	-2.14572	1.63921		9589	671.126	2.61086	133134	6.53096e-05
27594	446.123	4.14363	5619.54	17317	1.62367	1.32446		9329	529.169	4.04163	17121	169329	3.30599	2.85941		8082	180.036	2.81782	901303	204449	-2.14027	3.30881		25412	493.101	3.13076	42790.1	6.61982e-05
8305	301.164	5.65762	167359	515678	1.62353	4.3807		61590	529.169	4.07362	17121	169329	3.30599	2.85941		8483	199.06	2.568	892205	203079	-2.13534	4.9998		9061	204.512	3.27469	324857	6.65871e-05
9660	462.158	2.57156	48523.2	149338	1.62183	3.7178		11281	249.127	2.2681	10454.5	103359	3.30546	3.84451		11086	194.946	0.706245	482513	109839	-2.13518	2.59767		28950	560.623	2.20681	292442	6.67994e-05
7390	227.091	3.71544	231607	711940	1.62008	2.19696		11037	565.206	3.51969	8154.66	80226.9	3.29839	3.082		29035	274.121	6.61513	612088	139756	-2.13082	4.46488		18546	450.161	2.85559	95311.3	6.72452e-05
7181	239.139	2.3415	180867	555546	1.61898	1.40617		22759	326.116	2.34819	32477.7	318170	3.29228	5.86673		15782	296.149	3.08968	31726.7	7250.25	-2.1296	2.48422		19398	553.132	2.11756	43051.2	6.74906e-05
11917	394.197	3.06164	27051.9	83090.2	1.61895	4.10218		33020	433.202	3.79378	5629.75	54921	3.28622	2.53499		13581	256.608	6.32326	245234	56194.5	-2.12566	3.71941		31125	207.557	2.48861	30732.1	6.81263e-05
23376	305.065	3.26238	27699.5	85067.3	1.61874	1.72669		13373	335.219	5.63037	1.43446e+06	13968489	3.2836	2.63797		9044	270.079	3.80345	701116	160985	-2.12273	2.39395		50140	653.235	4.18981	13273.8	6.88742e-05
8383	301.599	3.53277	109244	335118	1.61711	3.30733		45148	247.072	4.20535	2622.55	25479.2	3.28028	2.26769		20512	577.795	6.27321	91408.7	21006	-2.12153	2.10188		11391	802.189	1.64043	114904	6.90897e-05
8508	452.144	2.77081	87206	266869	1.61363	3.54309		11125	519.205	4.73217	5957.27	57789	3.27807	1.70025		9341	325.176	2.61996	548065	125992	-2.12101	1.84401		71008	411.076	2.85491	42842.3	6.98147e-05
6905	219.102	3.55358	1.74083e+06	5.32577e+06	1.61321	2.95203		4963	245.044	3.19822	3516.9	34106.2	3.27766	3.64204		24341	658.286	3.77605	33361.2	7683.66	-2.11831	2.42241		58866	350.076	2.88169	55813.1	7.02053e-05
7901	705.13	2.36074	115347	352593	1.61202	3.59113		36761	215.048	2.57144	30758.4	298265	3.27755	6.24093		34123	471.287	7.44348	35972.8	8319.69	-2.1123	1.84309		42516	746.693	2.66634	58793	7.11484e-05
7805	711.376	4.52628	122803	374966	1.61042	1.6938		31585	602.208	3.10956	30082.8	291250	3.27525	2.18556		13772	508.339	7.16592	291112	67344.8	-2.11194	2.68457		17532	329.071	1.7364	191896	7.11761e-05
8354	384.138	6.72434	149751	457016	1.60968	1.84874		8900	256.577	0.660232	10046.2	97188.4	3.27414	1.94447		12755	609.23	3.93256	126106	29175.6	-2.1118	3.21102		9442	617.251	0.970774	254593	7.12001e-05
11033	253.57	3.50005	18397.4	56128.3	1.60922	1.28807		7223	306.068	2.53026	72472.1	699824	3.27149	4.36346		15054	207.041	3.02515	121285	28111.1	-2.10919	2.09925		6898	683.179	2.65954	3.3448e+06	7.13613e-05
16216	585.885	7.07936	11745.8	35819.8	1.60861	1.56574		8281	373.044	2.15457	35263.6	338927	3.26472	6.19417		15087	531.332	7.4228	152032	35289.6	-2.10706	1.9503		11900	487.166	1.4517	101886	7.17993e-05
27423	253.597	3.77529	13554.1	41244.6	1.60548	0.893789		4971	252.057	3.59669	4913.29	46966.2	3.25686	3.85156		13990	294.068	2.80656	127298	29582	-2.10541	5.13168		53476	549.196	4.25597	110381	7.32125e-05
66486	283.072	4.71461	2852.96	8677.42	1.60481	0.680604		17910	368.003	2.20781	3245.11	30993.8	3.25564	3.39776		14861	231.07	2.44803	61476.9	14305.5	-2.10347	2.22273		10487	624.162	2.48184	118234	7.33965e-05
10519	271.081	2.67935	33051.1	100499	1.60441	3.98017		14794	299.076	3.29745	79019.1	754003	3.2543	1.58541		13792	259.085	3.79788	210996	49112.4	-2.10306	4.02341		10330	650.16	2.77617	151411	7.37661e-05
9182	293.035	0.701663	86498.7	262823	1.60334	2.96656		7081	351.105	2.7784	122440	1.16706e+06	3.25273	4.34752		7720	148.07	3.8271	1.42395e+06	332000	-2.10064	5.50315		10342	240.032	2.49011	132373	7.53916e-05
22012	460.132	3.63593	62882.4	190815	1.60145	2.88714		30403	260.055	2.51481	3060.57	29064.7	3.2474	3.03197		13437	209.154	3.65149	906833	211545	-2.09987	2.21552		9933	383.082	3.00422	176934	7.65317e-05
25061	227.091	3.35504	54319.8	164782	1.60101	2.59009		51000	464.154	3.15222	16996.7	161160	3.24517	5.3913		13364	539.312	6.29502	2.44905e+06	571649	-2.09902	2.86961		10450	763.24	2.72941	85465.4	7.68951e-05
46397	395.112	4.29746	6036.56	18309	1.60076	1.74638		37947	671.178	2.30587	2979.66	28248.2	3.24494	1.36539		15002	270.068	1.13062	117598	27457.2	-2.0986	1.60334		7756	245.021	3.17074	368150	7.76036e-05
54986	631.475	8.54742	6182.77	18752.2	1.60073	0.761282		30980	257.066	1.00965	4529.98	42796.4	3.23991	2.68093		13661	304.099	2.63714	207993	48580.6	-2.09808	4.87108		35700	515.084	2.14794	24225.4	7.7938e-05
8994	309.066	0.870891	83848.3	254266	1.60048	2.76174		29044	523.11	2.63186	20294.8	191192	3.23584	2.85918		27421	263.075	3.0734	38969.6	9108.52	-2.09706	1.56293		32785	188.575	6.84284	92201.6	7.79913e-05
11000	606.199	2.63947	29577.6	89621.6	1.59934	1.96428		25125	301.053	2.99169	6918.84	65120.4	3.23451	3.99796		8127	271.079	3.23927	937580	219167	-2.09691	4.07034		31634	540.142	2.45474	79443.5	7.81583e-05
36164	559.29	6.45869	5589.84	16934.4	1.59908	1.01156		23302	400.121	3.02044	3098.4	29093	3.23107	3.32723		14897	477.3	7.42342	145693	34080	-2.09593	2.00011		7467	284.063	3.96204	872237	7.84912e-05
20353	459.329	6.97591	5223.1	15819.2	1.5987	1.02625		9534	368.112	2.73152	17045	159565	3.22673	2.129		9720	266.123	3.26917	373673	87604.2	-2.0927	4.66419		18916	403.103	3.78998	47109.7	7.89544e-05
10256	328.063	2.42727	183199	554359	1.59741	4.00924		45972	611.218	2.62193	3467.54	32458.4	3.22661	1.35871		13674	641.233	2.62442	235863	55616.1	-2.08437	5.32008		44452	461.16	4.29383	14823.5	8.09567e-05
7012	447.163	3.76879	695820	2.10107e+06	1.59434	1.33001		31624	569.163	4.45651	3801.5	35568.3	3.22595	1.39917		14537	163.531	3.22841	83601.6	19768.9	-2.0803	5.2624		35412	711.17	2.23501	22957.3	8.15171e-05
22727	181.049	2.65618	276883	835901	1.59405	3.41811		65410	349.079	1.91112	29751.9	277844	3.22322	2.77768		13921	235.578	3.9959	165428	39210.2	-2.0769	2.10913		11905	189.007	2.79686	54166.4	8.21275e-05
7330	181.049	2.66508	276883	835901	1.59405	3.41811		9195	289.065	3.90343	13433.8	124552	3.21281	3.87349		13839	547.299	6.31479	249985	59397.4	-2.07337	1.90378		1043	289.154	6.40194	387613	8.47082e-05
10726	535.128	4.03257	14618.5	44092.2	1.59273	0.514428		8592	355.034	2.16787	23792.6	219821	3.20774	5.83165		8820	240.087	2.4439	853564	202974	-2.0722	3.11952		9604	546.197	3.99543	179054	8.5614e-05
5554	234.046	3.66255	19939.4	60109.2	1.59196	1.70767		20173	334.113	2.3004	815791	7.50738e+06	3.20204	4.82262		16710	233.081	3.38432	70944.7	16871.2	-2.07214	2.16708		11808	317.065	3.84433	116397	8.56792e-05
41370	259.065	2.178	3404.44	10259.9	1.59153	0.44951		19570	297.146	3.46039	8396.28	77217.5	3.20111	3.40546		9321	357.152	4.27335	413439	98408.7	-2.07081	3.78493		35284	817.198	2.20635	55330.7	8.57965e-05
72736	221.108	3.55483	13294.6	40061	1.59135	3.53851		36034	293.114	3.00301	3195.6	29331.6	3.1983	2.62174		15084	219.565	3.95943	55261.8	13155.9	-2.07058	3.48478		10916	523.053	2.79178	91231.2	8.60337e-05
28506	333.144	2.94601	18904.9	56882.4	1.58922	1.74011		36075	452.14	3.77384	2478.57	22667.1	3.19302	1.91671		8951	861.329	5.17633	725117	172773	-2.06934	2.07907		50226	686.259	4.04703	16265.4	8.61909e-05
30593	472.218	3.92564	14967.5	45023.8	1.58885	1.01157		9457	602.208	2.96086	30082.8	273484	3.18444	2.29983		10448	235.075	3.78984	244253	58213.7	-2.06894	5.20011		32843	230.051	0.644274	91132.5	8.88124e-05
27790	323.09	2.85016	17589.4	52879.9	1.58801	1.36836		7291	221.065	2.83997	115963	1.05359e+06	3.18358	4.8567		14589	524.262	4.75357	88277	21071.8	-2.06672	3.33233		10549	421.113	3.77805	334873	8.92275e-05
32603	615.482	8.95435	18360.1	55182.3	1.58763	0.851347		8172	401.121	2.90179	29121.5	264487	3.18304	3.37545		14105	353.105	2.51787	201261	48076.2	-2.06567	1.82309		31055	832.216	2.35555	53914	8.97691e-05
45202	439.159	3.31661	23567.7	70815	1.58725	1.50995		9231	305.586	0.769406	22630	205530	3.18304	3.67651		10024	531.27	6.5983	413100	98716.7	-2.06513	4.63363		25420	746.184	1.4245	70988.4	9.01022e-05
8338	567.126	4.53942	67091.7	201585	1.58719	1.19094		23060	355.094	4.575	3905.73	35324	3.17698	1.38109		21507	271.107	7.03905	19343.6	4646.21	-2.05773	1.34479		10320	271.534	3.27294	60127.9	9.04808e-05
9401	439.093	0.757005	69838.7	209794	1.58687	2.14779		8651	251.049	2.83745	26599.8	240526	3.17671	4.35091		13993	164.047	2.89017	101074	24302.5	-2.05624	2.21334		10583	544.145	2.78097	61558	9.04881e-05
12231	253.065	1.40057	16079.6	48242.7	1.58508	1.15959		33579	351.105	2.84824	131644	1.18644e+06	3.17193	4.7836		14240	505.253	6.19645	155377	37382.5	-2.05534	1.80114		46333	341.091	2.00663	15102.5	9.06208e-05
31107	261.052	2.97778	43137.5	129360	1.58438	2.95601		47363	647.182	2.48173	31146.9	280415	3.17041	1.94836		12138	362.181	3.10184	99198.8	23874.9	-2.05483	2.75725		31686	502.086	1.56244	40203.4	9.06669e-05
10353	261.052	2.98327	43137.5	129360	1.58438	2.95601		12418	297.112	4.1716	6254.62	56231	3.16837	4.63964		38058	463.196	4.09114	19404.6	4672.9	-2.05401	1.58449		44864	330.05	3.11003	26915.4	9.10089e-05
23080	189.091	2.94711	44154.9	132363	1.58385	5.325		19631	297.112	4.18305	6254.62	56231	3.16837	4.63964		9328	226.011	0.744633	1.00662e+06	242478	-2.0536	3.79292		45282	181.05	3.37668	138359	9.10783e-05
17663	199.112	5.68968	17327.2	51935.1	1.58367	1.61596		35895	266.578	3.73788	4165.03	37271.5	3.16167	1.51396		15162	615.201	3.55573	55082.3	13292.9	-2.05093	2.88174		7017	304.576	3.97417	2.87776e+06	9.13333e-05
12007	179.143	5.69552	45643.9	136661	1.5821	2.57354		46476	349.58	1.9263	9732.73	86798.4	3.15675	3.21096		13906	218.102	3.0966	171228	41417.7	-2.0476	5.24453		10159	751.208	1.03626	141416	9.13988e-05
7636	259.03	0.746099	363753	1.08882e+06	1.58173	2.48648		61010	660.153	2.34775	15056.6	133727	3.15082	4.53204		15661	629.255	3.28113	51002.8	12345.7	-2.04657	3.16576		11203	748.429	4.53728	73685.6	9.1707e-05
1827	159.065	3.7431	93265.5	278824	1.57994	2.72125		17146	318.118	2.74198	72823.9	643124	3.14261	4.62373		8074	539.815	6.31472	1.3976e+06	338733	-2.04473	2.94499		31683	447.18	4.44418	50232.5	9.21099e-05
8529	241.054	3.65975	54378.5	162102	1.57579	1.65		9428	228.552	4.3815	11942.9	105184	3.13869	4.51095		15043	494.29	6.46196	107219	25988.6	-2.04462	2.12919		18785	473.129	2.49844	78362	9.26155e-05
31802	386.121	4.31808	15782.5	46992.2	1.5741	4.08263		7401	245.186	3.0439	192590	1.69614e+06	3.13865	7.03046		15779	280.139	3.68317	46163.9	11247.7	-2.03714	1.96502		29715	793.761	2.61142	147091	9.2884e-05
6871	699.435	4.71494	1.09314e+06	3.25386e+06	1.57368	2.39276		10947	282.084	4.1394	12449.8	109470	3.13635	3.21457		7931	254.105	3.82361	1.15164e+06	281437	-2.03281	4.29001		31190	248.044	1.83157	24359.3	9.39141e-05
7310	533.381	8.43961	223406	664608	1.57284	1.35405		18471	287.076	2.28779	26726	234947	3.13602	5.00076		16964	394.117	4.03415	45736	11179.4	-2.03249	2.39184		8851	253.037	3.38617	99031.2	9.52821e-05
30470	1001.7	4.64845	18622.9	55332.4	1.57105	0.732476		41709	475.144	4.09924	2014.71	17689.5	3.13424	2.9941		16810	280.154	3.71606	47943.3	11732.4	-2.03083	1.98202		7617	575.126	1.46102	850676	9.62141e-05
52479	339.183	6.23361	5104.01	15162.3	1.57078	0.880971		8616	283.081	2.8102	34900	305690	3.13077	5.50692		52549	622.335	6.13423	14280.1	3497.39	-2.02966	1.43089		30580	505.186	5.58194	16706.8	9.71827e-05
15152	187.06	2.93511	61761	183414	1.57033	6.74461		9469	224.058	0.780278	16831.1	146616	3.12284	2.70777		28251	531.826	6.32566	60663.8	14869.6	-2.02847	1.77356		18800	817.192	1.47473	135689	9.76111e-05
7932	232.082	0.705143	116666	346402	1.57006	3.02547		8218	302.208	2.96817	54944.2	476433	3.11623	6.88709		14371	312.094	4.14852	87685.5	21599.5	-2.02134	4.5483		9285	203.055	2.95875	210664	9.76403e-05
8872	170.118	0.844921	56750.8	168196	1.56743	1.09509		9677	279.17	3.24933	48145	416933	3.11436	5.67896		36391	316.1	3.42012	131430	32412.7	-2.01966	2.81529		18517	453.103	3.40173	124580	9.80846e-05
15380	282.087	1.05786	153546	454583	1.56588	0.614925		9332	344.255	3.41081	28974.7	250812	3.11374	4.42855		50843	399.112	2.942	16837.6	4152.47	-2.01965	1.53388		11243	278.051	2.98408	119957	9.83647e-05
6838	339.069	2.2818	1.93767e+06	5.73646e+06	1.56583	5.84154		23041	259.063	3.21262	11968.1	103443	3.11157	3.92878		40684	446.157	2.59576	1.03872e+06	256404	-2.01831	3.42807		49909	133.065	4.13337	96204.5	9.94912e-05
12489	499.327	6.52143	13366.6	39569.1	1.56574	2.47468		38179	419.134	3.53036	16285.4	140723	3.11121	4.27162		45212	276.086	3.32853	13439.7	3322.19	-2.0163	1.39926		28406	507.118	1.59058	302271	9.95734e-05
63793	473.139	2.95012	6398.45	18923.1	1.56436	0.713247		8358	449.121	2.5531	17557.6	151679	3.11086	3.41369		13894	273.113	6.17917	197030	48727.4	-2.01561	3.31597		48479	341.102	4.18704	27906.7	9.98451e-05
47447	271.144	5.44668	2702.42	7985.38	1.56311	0.571258		50228	487.166	2.85056	4879.95	42097.7	3.1088	2.90798		8573	391.115	3.25804	435035	107658	-2.01468	1.91508		65608	198.047	2.24982	65145.2	0.000101558
25081	619.137	0.588028	36069.3	106531	1.56243	1.38799		9472	249.577	0.933801	24894.5	212828	3.09579	3.47718		45846	263.237	6.65111	455100	112802	-2.0124	5.23417		35487	508.622	1.8378	18429.6	0.00010303
7667	479.086	2.5192	104772	309376	1.5621	3.51942		9672	318.181	3.29853	23183.3	197568	3.09119	6.22149		14874	619.214	4.64052	80936.1	20102.7	-2.00939	3.34008		67178	303.05	3.63213	31907.2	0.000103737
9312	200.106	5.05078	30182.1	88962	1.55949	1.58955		6882	167.07	2.79416	569137	4849497	3.09099	4.54379		22053	760.301	3.25655	55642.1	13838	-2.00754	1.69726		25589	408.223	3.80937	22593.5	0.000105238
27713	277.155	3.18431	4809.45	14169.8	1.55888	0.635888		7867	167.034	2.32854	59548.2	507187	3.09039	4.88519		6093	637.225	4.09145	89869.3	22368.2	-2.00638	4.56763		35721	495.149	3.46207	85078.7	0.000105703
10650	578.207	2.72672	52120.1	153382	1.55722	3.73459		62907	507.201	4.15012	11926.6	101470	3.0888	4.43663		52152	451.285	7.10485	20815	5191.54	-2.00339	1.7547		40817	313.108	3.49459	43451.8	0.000106756
9789	291.086	3.75391	31453.1	92551.7	1.55706	1.51417		12464	471.129	3.99844	5023.96	42707.9	3.08761	3.33406		10794	378.14	2.53787	377378	94150.8	-2.00296	4.39315		8030	418.197	2.60918	372988	0.000107492
53428	457.147	4.23231	2484.48	7307.62	1.55646	0.666036		31666	260.56	3.36494	5832.62	49535	3.08623	4.73709										8689	771.231	2.56625	139208	0.000107523
55949	775.591	9.26463	2661.51	7828.14	1.55642	1.0045		30847	325.113	2.37806	288815	2.44526e+06	3.08177	8.53783										7113	437.144	3.72803	2.34204e+06	0.00010985
53432	245.044	2.9153	11291.7	33152.1	1.55383	2.61149		21106	283.081	3.41632	22019.8	185499	3.07454	1.98933										18956	626.192	1.04701	51279.3	0.000110713
7207	454.142	2.45137	422581	1.23845e+06	1.55124	3.27422		20215	336.223	5.66045	329813	2.77746e+06	3.07405	2.58958										55147	466.113	3.33837	28336.9	0.00011134
50570	411.201	2.88562	65867.9	192982	1.55082	0.329099		7251	227.091	2.8168	161046	1.35088e+06	3.06835	3.20584										11192	421.558	3.42771	79347.1	0.000112515
11992	226.107	3.47508	18021.4	52777.5	1.55021	1.42594		47020	328.046	2.86521	2593.73	21753.9	3.06818	2.56097										8241	559.149	2.67427	148361	0.000114164
29849	287.079	1.13119	39234.6	114836	1.54938	2.82967		12663	234.046	3.42726	2765.25	23192.4	3.06817	1.54229										10956	512.213	3.00852	73118.7	0.000114884
36730	448.13	2.75487	32853.9	96105.3	1.54855	2.67244		10647	253.128	2.26912	21894.3	183264	3.0653	1.86008										6921	271.024	3.16704	3.71128e+06	0.000116837
16871	516.851	7.39883	21896.9	64051	1.5485	0.85479		8557	251.555	3.56985	21603.6	180744	3.0646	4.05479										72001	418.015	1.58288	58177.8	0.000116846
11427	448.129	2.77826	32890.9	96105.3	1.54693	2.89306		7711	305.085	0.76355	71884.4	600530	3.06248	3.1882										9602	626.142	2.11537	358398	0.000117844
8989	387.144	4.00961	80909.1	236352	1.54656	3.01306		10263	403.137	2.52075	11264.5	93834.4	3.05834	3.92184										33069	490.626	1.4259	46915.8	0.000118465
9635	167.09	6.75446	76706.3	224028	1.54626	1.15442		45501	326.102	4.35741	2599.74	21608.8	3.05518	3.02537										10499	805.23	3.0048	311244	0.000120287
9029	256.565	3.8084	30319.3	88413.2	1.54402	0.88273		45209	336.228	4.66655	3311.61	27492.6	3.05344	1.48505										54832	671.21	3.92384	24504.1	0.000120418
12031	250.057	2.86353	32841.2	95764.6	1.54398	2.23359		7072	707.218	0.503407	185792	1.54158e+06	3.05266	4.00201										19759	305.086	4.28817	32814.8	0.000124761
11225	473.178	3.54481	37286.4	108721	1.54391	2.13795		7540	659.148	2.37886	63242.3	522006	3.04511	5.1195										31025	293.118	3.88278	78063.8	0.000124782
32898	195.547	3.52035	10208.1	29745.2	1.54294	0.757693		10045	351.194	5.67652	43965.9	362802	3.04473	3.08722										11436	648.213	2.76502	46001.9	0.000125591
58260	466.172	3.84218	2691.3	7839.35	1.54243	0.417628		7613	286.071	0.635835	82498	679304	3.04163	3.00377										32839	648.163	1.41015	58106.5	0.000126315
46892	466.174	3.86078	2691.3	7839.35	1.54243	0.417628		35215	273.047	3.80897	5223.34	42898.1	3.03787	2.3461										9693	525.144	2.79645	223241	0.00012714
25089	376.16	2.60597	51413.2	149721	1.54207	1.95643		8141	420.187	2.9992	46546.8	381276	3.03408	2.91684										30502	399.144	4.85067	17294.3	0.000128042
12560	365.088	3.28261	13835.7	40286.2	1.54189	3.67047		12604	456.42	7.08604	8207.92	67089.6	3.031	3.15163										19654	520.277	3.1803	52944.5	0.000129049
46266	470.202	3.43811	3449.31	10040.5	1.54145	0.435223		7534	330.264	5.65721	240041	1.95758e+06	3.02772	2.38242										9097	357.067	1.02643	601837	0.000129822
9623	359.1	2.96336	57252.3	166577	1.54078	4.81687		10570	297.088	4.05737	22878.9	186499	3.02708	2.45835										8377	155.07	3.9477	429173	0.000129844
8149	316.223	3.30921	171905	499848	1.53987	4.30178		25130	552.306	3.36166	8452.61	68554.1	3.01977	2.25664										8890	454.113	2.90058	180326	0.000132244
7246	269.138	5.65808	650908	1.89163e+06	1.5391	4.44349		59605	315.097	3.3212	4064.34	32899.6	3.01698	2.24174										35598	575.628	1.44481	441684	0.000133797
8710	493.133	3.67407	55539.4	161271	1.53791	1.43652		9969	517.35	8.56345	12967.5	104776	3.01433	3.50139										33244	567.138	2.8132	29240	0.000134501
10874	813.511	8.14601	29802.3	86490.9	1.53713	2.95888		6851	243.048	2.84547	891554	7.19757e+06	3.01312	4.6009										8601	588.145	1.42981	289855	0.00013562
21678	339.069	2.32793	1.93767e+06	5.62219e+06	1.53681	6.31375		31103	208.057	4.21427	3447.01	27826.5	3.01304	2.09213										8254	824.194	2.40329	244888	0.000135864
30535	204.059	2.03384	15929	46208	1.53649	2.47987		50499	244.067	2.87056	10414.6	83918.9	3.01039	3.10145										35066	845.719	2.62661	240463	0.00013757
7865	241.143	5.65564	268740	779455	1.53625	3.7599		10451	427.12	0.765726	11347.7	91290.6	3.00807	2.48913										8577	702.201	2.56801	139404	0.000137737
7067	313.075	2.8509	390153	1.1315e+06	1.53613	3.57451		8583	561.21	4.6559	30752.6	247376	3.00793	4.59347										35068	430.607	1.3423	436655	0.000137857
35922	278.114	0.94261	9862.97	28571	1.53446	0.816584		7607	425.142	2.99932	60503.5	486261	3.00664	2.88118										17102	385.062	1.68712	615360	0.000138278
10055	394.197	3.47359	52661.8	152530	1.53426	4.65099		7808	193.134	2.47541	49242.6	395130	3.00435	1.75946										23219	224.001	3.06504	57722	0.000139868
21430	227.053	1.23632	23629.7	68414.9	1.53371	1.22462		50034	389.1	2.88726	3617.35	29010.5	3.00357	2.74869										35292	341.157	3.40612	44530.8	0.000141079
10788	443.25	2.9156	44224.7	127967	1.53285	3.88335		7749	240.05	3.41337	68230	541214	2.98772	1.55011										46668	673.182	2.68351	74451.5	0.00014156
8076	631.154	2.44982	97624.9	282193	1.53136	2.87606		9452	281.15	3.05848	26816	212673	2.98747	3.56627										40784	378.602	4.14882	45487.1	0.000142246
10873	296.098	2.23432	35947.6	103841	1.53041	2.56501		6880	335.219	5.66731	1.76161e+06	13968489	2.98721	2.57385										24966	149.06	3.90383	1.74198e+06	0.000143575
21867	708.481	4.71999	6545.1	18884.4	1.52871	0.350688		21680	335.219	5.71868	1.76161e+06	13968489	2.98721	2.57385										12317	585.181	3.3224	65972.4	0.000143876
20299	282.588	1.05126	57657.9	166300	1.52819	0.691086		8196	226.055	2.65453	24373.8	192984	2.98508	4.51667										11738	273.076	4.28997	63519.4	0.00014589
48515	384.155	4.74018	6053.41	17455.3	1.52784	0.814398		22735	193.044	2.73571	30646.3	241632	2.97903	4.26999										10491	609.194	2.5536	133450	0.000146574
9596	354.264	5.73765	126312	364165	1.5276	2.14588		58652	647.703	2.76196	4710.39	37135.1	2.97887	2.86847										11227	222.143	3.16375	69710.6	0.000147603
8957	318.191	5.655	132840	382734	1.52665	5.05536		50832	326.113	4.11924	2671.54	20923.9	2.96941	2.81345										22843	487.612	1.511	110885	0.000147695
52378	486.394	8.90904	3622.06	10417.3	1.5241	1.41138		9284	273.078	4.09517	25977	201811	2.9577	2.25686										42477	672.683	2.66413	84039	0.000147786
8839	235.568	3.69631	59383.5	170610	1.52257	1.16445		12449	361.127	2.84733	29014.7	224797	2.95377	3.28162										43666	581.156	1.03176	172471	0.000148103
5453	255.56	0.699535	51639.3	148328	1.52224	3.8374		35844	431.107	1.05804	20640.2	159360	2.94876	3.56411										32680	443.117	2.89479	102297	0.000148529
9851	188.611	7.0802	66729.9	191551	1.52133	1.14232		9626	435.13	3.74161	22446.2	172755	2.94419	1.49522										18580	628.667	2.7686	137442	0.00014889
53767	867.782	1.09184	5313.59	15252.4	1.52128	0.409756		9394	361.127	2.83545	29296.9	224797	2.9398	3.28478										45728	365.113	4.05271	56311.9	0.000150139
37941	281.588	3.53808	101473	291204	1.52093	3.226		25133	233.014	0.70619	9484.05	72636.6	2.93712	3.35765										41419	431.029	2.93804	137791	0.000150396
21836	658.428	6.32399	23542.7	67553.1	1.52075	0.414088		25084	287.091	3.805	42257.7	323276	2.93548	2.49219										10814	645.15	2.23924	71078.4	0.000150577
9424	368.155	0.873991	49680.9	142535	1.52055	4.15158		42300	316.263	5.37438	6097.23	46530	2.93194	2.55723										10812	349.06	6.36087	59436.6	0.000151472
11574	276.591	3.87769	23993.6	68673.2	1.5171	1.72693		22991	254.053	3.3791	6740.21	51369.7	2.93005	1.79814										9647	825.138	2.22324	111576	0.000151831
19322	1027.72	4.71883	27464.8	78509.6	1.51529	1.21681		4684	268.059	3.13624	6974.05	53138.3	2.92968	2.53379										23293	329.572	2.18946	36475.3	0.000152959
17024	279.172	4.69954	28476.6	81345.7	1.51429	1.33629		9948	260.064	1.03076	22692.5	172802	2.92884	2.697										7803	275.055	2.54655	319706	0.000152963
17353	243.032	2.39014	27712.7	79072.8	1.51263	3.16922		10907	299.089	3.45183	16791.9	127501	2.92468	2.80209										38431	486.111	1.62383	209577	0.000153122
18593	629.137	2.52879	35107.1	100069	1.51115	1.97987		18996	1045.65	4.71699	7554.53	57163.7	2.91969	1.77797										11094	655.252	4.39829	101217	0.000153255
7926	433.113	3.57033	106754	304188	1.51067	1.87005		46594	579.149	4.61132	5472.36	41396.5	2.91928	2.41038										8343	665.158	1.47733	206782	0.000155169
28123	266.055	2.34126	27463.4	78214.5	1.50993	2.71286		6273	551.213	4.16031	3261.75	24544.3	2.91167	2.80361										40704	317.114	2.30248	105570	0.00015631
8701	266.055	2.34569	27463.4	78214.5	1.50993	2.71286		18482	180.029	3.4107	9927.84	74618.1	2.90997	1.43146										9316	589.141	2.4051	97043.1	0.000156747
11073	497.131	2.79337	32649.7	92878.9	1.50828	1.8843		10941	587.213	3.59748	13068.1	97815.3	2.90401	4.7523										7661	478.124	2.75289	432932	0.000156815
3776	593.275	7.89615	453592	1.28993e+06	1.50783	2.80203		53824	387.108	4.13962	4991.24	37238.5	2.89933	3.26332										11307	173.06	2.78025	59337.3	0.000158502
12350	349.106	2.87657	19903.5	56526.4	1.5059	2.72451		7363	159.528	2.85246	120197	895942	2.898	4.25179										32570	814.191	1.42858	107205	0.000159178
7734	302.208	3.29006	166557	472641	1.50473	2.5107		8796	477.137	2.7928	45919.9	342277	2.89798	5.42122										9381	685.264	4.38471	200983	0.000160152
7637	373.128	3.38433	240297	681689	1.50429	4.37854		8937	237.575	3.58321	28680.1	212349	2.88831	2.37968										18618	603.192	2.40103	72685.2	0.000162991
10265	349.168	5.48764	70837	200905	1.50394	2.06067		27777	389.123	4.74648	2635.52	19464.7	2.8847	2.09939										11149	765.208	2.31531	94852.4	0.00016501
9513	336.108	3.51695	77424.1	219335	1.50228	2.31854		12492	371.113	4.21722	5919.36	43701.4	2.88417	4.07882										10016	327.046	2.79455	115444	0.000167725
55917	375.12	3.33376	9208.56	26074.7	1.5016	1.32701		8360	369.132	3.38893	31819.5	234775	2.8833	1.34509										11143	635.13	1.02375	253549	0.000168474
45899	290.091	3.35557	20924.1	59126.1	1.49863	0.748681		45368	462.129	4.39469	1849.95	13643.9	2.88269	2.49265										9658	655.095	2.79151	157575	0.000169313
46859	413.16	5.29984	2043.71	5770.61	1.49754	0.419762		18590	273.062	2.78286	28538.9	210454	2.88251	2.71258										36116	417.119	4.35804	25793.2	0.000170512
35984	183.029	2.86167	76016.9	214568	1.49705	1.65853		9196	266.128	4.33299	15668.2	115522	2.88226	2.40997										2474	262.113	4.79233	417158	0.000173632
10127	494.187	2.82662	28046.4	79164.4	1.49704	2.09231		11051	275.135	2.23736	5159.93	37866.7	2.87551	1.53512										22742	467.159	2.17718	532754	0.000175133
15440	456.337	6.57321	33563.8	94717.8	1.49673	0.974222		9433	332.113	0.643316	30555	223730	2.87228	3.56856										983	267.172	6.41181	432641	0.000175828
8128	329.048	1.89032	80001	225654	1.49603	1.57237		9007	171.029	1.32814	31268.6	228578	2.8699	4.84055										18397	498.113	1.39097	785772	0.000176758
19165	224.1	3.07603	52332.7	147366	1.49362	1.48683		36519	299.077	2.96856	60788.4	444157	2.8692	2.54825										10453	298.07	3.88807	93940.1	0.000177373
8422	501.355	8.71369	41360.6	116442	1.49329	1.72018		11570	250.079	3.78569	18289.5	133566	2.86847	1.51781										54660	137.023	3.24679	339380	0.000178228
13666	339.104	2.53282	146374	411972	1.49289	3.86898		28925	379.139	2.83941	61214.3	445031	2.86196	3.39085										8243	468.103	2.10809	576857	0.000178521
46222	523.217	3.43008	11835.7	33291.1	1.49199	1.52441		16891	309.117	2.34644	31166.9	226340	2.86041	6.37825										32512	777.249	0.53432	217756	0.000178587
10901	261.028	0.723973	57614.1	161541	1.48741	2.63076		4281	393.223	2.72356	22703.5	164833	2.86002	1.45883										35889	336.156	2.43191	57725.5	0.000179232
10224	89.2496	4.01545	22119.9	61960.6	1.486	0.808024		51279	240.047	2.86736	3147.5	22805.5	2.8571	2.9377										19085	799.186	2.1725	76554.4	0.00018096
9806	242.084	4.00447	47313.7	132460	1.48523	0.873202		7835	294.059	3.42597	70270.2	505692	2.84728	1.48743										6873	515.123	2.67595	3.50384e+06	0.000184677
11688	259.143	2.80866	26054.8	72939.8	1.48516	1.78664		20967	305.065	3.50983	21341.8	153469	2.84619	1.49545										25070	292.557	2.96146	231534	0.000185762
5341	343.124	0.549357	115991	324682	1.48502	2.68821		34868	326.103	4.54647	2599.74	18645.2	2.84237	2.79362										7960	183.065	2.35413	419672	0.000185945
59339	461.142	3.41838	21432.2	59900	1.48278	0.830402		32503	501.109	0.963636	46704.3	334394	2.83992	3.25242										7537	560.121	2.22767	538321	0.000188895
4478	148.526	3.04602	2806.49	7842.93	1.48262	0.409048		9057	853.17	2.45284	17001.9	121558	2.83788	5.4328										40836	552.124	2.41945	40333	0.000190873
45267	169.058	2.63175	132961	371041	1.48058	3.73061		14596	341.045	2.2354	46941.4	334815	2.83443	6.35097										19515	838.281	1.32166	66559.8	0.000192873
7453	219.134	1.88075	318719	889380	1.48051	6.50252		31893	403.079	3.1015	7051.39	50214.6	2.83213	2.80711										11460	388.124	2.50105	112264	0.000194746
8130	228.086	2.33984	110631	308549	1.47974	3.40946		45627	298.119	4.12138	2106.98	14984.4	2.83022	2.26546										12002	301.092	3.34095	45911	0.000194881
18204	813.548	9.22519	3868.63	10783.1	1.47888	2.04114		5211	309.111	4.14781	8110.28	57558.2	2.8272	4.47505										45647	288.076	3.03904	35993.3	0.000195033
14208	169.043	2.54438	124151	346041	1.47885	4.80727		8635	445.111	3.65923	25870.2	183431	2.82587	2.77313										46893	840.227	1.31319	76922.5	0.000196086
46444	470.166	3.356	2909.68	8100.96	1.47723	0.407309		9707	186.055	2.8822	20606.8	145443	2.81926	3.92337										7719	687.084	2.25858	330548	0.000196544
29782	686.454	4.72071	26298.3	73198.8	1.47685	1.29568		18711	476.143	0.730833	44562.6	313489	2.81451	3.18712										2575	200.092	2.34516	550557	0.000199296
8566	213.076	2.50005	112289	312529	1.47678	2.19803		12263	282.075	3.76683	4849.3	34084.5	2.81327	1.98343										46300	403.159	2.97796	22738.2	0.000199486
9682	600.416	7.68262	97399.4	271077	1.47672	0.798217		15933	607.166	3.40692	33977.7	238397	2.81071	3.01296										32861	649.218	1.5379	50938.8	0.000199967
221	213.148	4.72181	2.51934e+06	7.01134e+06	1.47665	3.17438		8545	476.143	0.654789	43731.4	305867	2.80617	3.11057										35247	495.096	0.87931	44166.1	0.000200351
42656	445.149	3.88013	8625.72	24000.7	1.47636	0.911475		8666	250.06	2.19405	18605.7	129824	2.80274	1.78788										32720	803.244	1.57634	62610.4	0.000201196
18936	763.295	4.1309	29079.1	80808.1	1.47452	3.74544		10277	272.56	3.39298	31164.5	217144	2.80068	2.12358										4337	469.069	3.20337	21196.9	0.000201329
18078	282.085	3.25745	25720.9	71441.1	1.47381	1.87953		8585	519.202	3.98071	50872.1	354322	2.80011	3.32314										28434	299.185	2.8153	53143.6	0.000201543
19208	256.061	0.869542	30101.2	83582	1.47337	2.68217		11798	423.129	3.32862	13682.6	95245.2	2.7993	2.4177										35616	607.198	2.57945	50554.1	0.000202668
9926	332.218	2.65628	62695.6	173925	1.47203	3.00515		8457	155.046	1.38898	57942.7	403028	2.79818	1.72486										47135	321.087	3.56551	29025.9	0.000202934
7744	210.112	4.08146	186878	518270	1.47161	1.0052		9167	486.121	2.54238	23019.8	160005	2.79716	4.158										34134	541.437	7.40307	39983.1	0.000204589
30527	307.066	4.094	14668.3	40676.8	1.4715	2.85833		8291	283.096	3.42273	59619.7	414397	2.79715	2.49848										35179	749.249	2.5453	61302.3	0.000205317
37599	444.14	1.07258	16015.5	44403.4	1.4712	0.998056		16156	296.161	2.21231	32528	225802	2.79531	1.60104										18663	607.123	2.49351	56679.4	0.000209268
5117	171.049	3.29635	48802.9	135286	1.47097	3.53111		10614	323.128	4.58466	17869.9	123640	2.79055	2.85652										50514	472.112	3.40112	17981	0.000209524
35908	471.149	3.51039	8917.05	24716.4	1.47083	1.50819		50841	609.175	3.41689	2709.47	18663.5	2.78414	2.29152										41425	472.113	3.4064	17981	0.000209524
6059	463.137	3.78665	45664.5	126395	1.46879	3.77886		10594	603.206	3.35693	17868	122946	2.78258	5.16046										9645	471.616	2.8007	148562	0.000210497
4613	287.073	3.81079	11018.2	30489.2	1.46841	1.44223		8103	379.139	2.82082	64811.6	445031	2.77958	3.39394										53418	343.083	2.14866	18497.2	0.000211683
5951	191.07	2.77424	38626.4	106854	1.46798	2.05175		34558	296.23	5.6796	235086	1.61334e+06	2.77879	2.35553										9117	258.073	4.15824	163845	0.000212242
8050	316.101	2.4803	110566	305860	1.46796	3.56957		8259	289.083	3.27215	49243.5	336487	2.77255	4.10265										10372	657.129	1.57698	133180	0.000212619
12703	507.201	3.56528	17147.6	47418	1.46743	3.09502		18819	448.148	3.33862	5998.82	40814	2.76631	2.28214										10637	575.148	2.98083	148692	0.000213632
46063	491.191	3.83775	3256.06	8994.65	1.46594	0.602085		36954	314.073	4.20459	2924.81	19895	2.76599	2.68978										23336	835.247	4.3311	36127.2	0.000213789
41424	555.222	4.16018	8337.11	23007.8	1.46451	2.00447		35972	269.081	3.56201	3625.18	24654.6	2.76573	2.18292										63075	458.17	6.11042	28660.2	0.0002154
8240	403.196	3.09942	159917	441118	1.46384	4.32958		9862	385.073	0.763857	29747.1	202101	2.76426	2.68863										46003	772.722	1.10346	87179.3	0.000218836
12116	301.107	4.15584	19931.5	54882.5	1.46129	3.35274		27524	295.103	2.9706	29059.5	197398	2.76403	4.34081										18391	249.076	3.72718	426191	0.000219491
9879	395.132	2.86055	34432.9	94714.8	1.4598	0.802321		26844	146.03	1.02659	47881.9	324846	2.7622	3.81136										10071	740.173	2.29584	45099.5	0.000219902
21782	646.428	6.58412	32641.1	89692.4	1.4583	0.401843		19372	484.122	2.7947	9494.2	64023.3	2.75348	3.98463										32746	817.198	1.48153	87375.6	0.000220993
27143	281.086	3.46432	346272	951329	1.45804	2.64003		25071	394.102	2.73473	24065.2	161974	2.75074	5.29002										35228	812.244	1.44912	57654.7	0.000222971
7276	281.086	3.52782	346272	951329	1.45804	2.64003		43084	261.061	3.47734	4087.43	27480.7	2.74915	2.47017										18721	891.204	1.47192	92445.1	0.00022692
7643	541.141	0.558467	150864	414419	1.45784	1.95603		36716	459.16	2.55861	9044.31	60695.8	2.74651	2.31277										46726	602.166	1.08922	118704	0.000227479
55326	492.175	3.29851	3699.66	10155.5	1.4568	0.607081		19156	308.074	2.96209	11938	80061.2	2.74555	4.88611										25062	296.587	3.97754	124003	0.000229683
49286	349.255	7.75613	5154.35	14148.1	1.45675	0.603895		46293	480.124	0.843814	7153.07	47775.5	2.73964	2.8765										7478	455.059	3.16452	504267	0.000232613
33180	273.568	3.57895	10747.4	29467.1	1.45513	1.57181		18417	327.091	2.70582	52714.7	351987	2.73924	3.892										25434	531.184	3.09989	34564.2	0.000233093
15748	385.128	4.15811	41650.9	114072	1.45352	2.2976		16686	385.062	2.25184	34397.2	229376	2.73735	5.75778										9961	520.163	2.44034	140250	0.000233676
54761	402.097	2.88987	6295.91	17241.2	1.45337	0.780216		31731	342.079	2.98143	14348.8	95682.8	2.73733	3.55305										50325	278.091	2.83897	30052.6	0.000234781
10099	579.293	6.84406	93150.1	254788	1.45167	1.88333		29076	455.175	2.60003	12514.5	83411.4	2.73665	2.42162										70504	552.132	2.10259	18131.4	0.000237714
1423	339.108	3.87713	686111	1.87628e+06	1.45136	1.14787		7948	209.081	2.81157	87159	579301	2.73259	2.9493										18706	404.08	3.24122	52788.3	0.000241185
10196	254.087	0.87225	47803.7	130666	1.45069	1.87036		70316	357.098	4.20517	2528.77	16802.4	2.73216	2.69883										12588	477.139	3.33166	48755.8	0.000246059
10447	434.202	3.22997	22054.7	60133.6	1.44708	1.14779		8512	189.112	5.67686	95670.8	635202	2.73107	2.33368										63096	733.667	1.44208	244811	0.000247264
9654	355.173	3.37082	36539.5	99567.5	1.44622	2.45731		53389	581.186	3.48054	5410.42	35896.2	2.73002	1.43522										8251	183.065	3.81545	223739	0.000248467
36860	935.57	7.68517	3364.63	9154.49	1.44403	0.406746		7751	337.091	2.5369	70297.6	466085	2.72904	4.03495										2369	118.065	4.71303	630097	0.000248756
25398	252.057	2.23504	17909.8	48723.6	1.44387	3.15238		13464	198.534	2.31413	425900	2.81389e+06	2.72398	4.93637										12561	275.547	3.14429	41149.6	0.000249572
7941	545.2	3.55294	161685	439688	1.4433	2.72226		7267	483.12	0.717441	307272	2.02991e+06	2.72383	3.84562										7020	680.17	2.65693	1.99189e+06	0.000252631
60993	142.554	2.18727	1979.93	5376.77	1.44129	0.406911		47738	510.064	2.24574	19888.1	131345	2.72339	3.82633										7197	243.101	2.65375	935357	0.000253688
8834	284.044	2.95856	91848.2	249333	1.44075	4.78726		9564	339.059	1.02358	62089.2	409770	2.7224	3.15467										47249	401.135	3.29619	36291.3	0.00025378
8786	211.614	5.05333	41038.8	111347	1.44	1.79549		5633	252.047	3.01892	12121.2	79887.8	2.72045	2.23496										8433	601.163	1.09867	446538	0.000254568
53123	485.767	9.44872	1240.44	3363.5	1.43911	0.564244		29829	507.201	3.92814	9767.48	64338.5	2.71962	2.66929										8694	247.055	2.91866	199953	0.000256553
29148	246.149	5.83372	14537.5	39382.5	1.43777	2.40145		19697	291.071	2.95947	5801.21	38109.6	2.71573	3.84222										7414	500.249	2.65416	611178	0.000258006
19007	451.218	3.27159	21359.4	57853	1.43752	3.78761		6950	295.227	5.67971	1.22696e+06	8.05651e+06	2.71506	2.44411										35587	601.163	1.2292	446237	0.000259711
25347	284.076	3.58833	18615.2	50339.8	1.43522	1.63346		5828	151.035	1.0003	210572	1.38201e+06	2.71438	3.5974										46038	215.047	2.89497	52357.1	0.000264936
8506	607.177	2.5313	81043.1	219040	1.43443	5.51332		32640	269.078	2.75176	21328.9	139230	2.70659	3.14953										55541	474.431	7.58593	14518.8	0.000267114
35392	311.076	4.44797	4167.01	11249.1	1.43273	0.615353		32969	630.332	3.76923	9409.76	61422.9	2.70655	4.83744										7630	295.102	2.13376	1.15676e+06	0.000270725
7961	385.148	2.97774	168939	456047	1.43268	4.54337		33399	250.556	3.30604	3172.73	20685.1	2.7048	2.17196										22787	349.58	1.0585	280413	0.000271741
17079	640.514	5.66578	47877.2	129145	1.43158	1.20503		12443	271.097	2.89493	11233.7	73191.3	2.70383	2.81626										52209	345.048	1.56523	27611.5	0.000271843
23542	305.068	4.221	12339.9	33270.5	1.43091	1.74367		35173	271.097	2.92382	11233.7	73191.3	2.70383	2.81626										50192	234.053	0.817519	39778.9	0.000273141
9683	257.19	5.46866	111287	299945	1.43041	2.10878		44924	348.079	2.88111	4725.73	30769.8	2.7029	2.35677										12140	273.112	4.20944	67982	0.000274422
19258	148.039	0.933389	34115.6	91944.5	1.43033	2.95263		57099	252.563	3.41752	3217.26	20894.1	2.69919	1.54547										7683	611.191	1.0068	361353	0.000278609
26193	863.55	7.79082	6158.75	16598.1	1.43031	0.496789		8754	495.405	8.60001	33182.4	214532	2.6927	2.3554										30258	243.102	2.52644	935357	0.00028107
6971	360.177	7.25772	2.04003e+06	5.48382e+06	1.42659	1.94543		54972	620.186	2.55992	7042.42	45511.6	2.69209	2.07051										54844	493.153	3.45396	26212.5	0.000281131
44613	278.145	4.69359	5077.69	13645.2	1.42614	1.4176		32200	317.089	2.62352	51161	329869	2.68878	4.13987										32808	573.139	2.0388	67735.8	0.000281613
35169	609.271	7.75783	13894.8	37253.8	1.42284	0.964726		12407	299.101	4.50608	7006.38	45170	2.68862	3.14723										41325	474.128	3.39026	24776.9	0.00028163
35651	522.149	2.77462	5658.65	15148.1	1.42061	0.399816		10681	668.295	4.27663	19172.9	123507	2.68745	4.10302										45636	509.144	4.35929	16122.8	0.000282756
32599	735.271	2.56759	28451.9	76050.8	1.41844	1.37919		7439	577.204	4.08673	103072	661630	2.68237	2.49638										8317	415.032	3.0186	348080	0.000285365
18867	455.389	8.29949	16451.9	43958.8	1.4179	2.47517		38415	240.035	3.43467	6486.49	41535	2.67882	1.30599										10592	681.172	1.03379	324127	0.000288191
19368	499.397	8.63933	30075.6	80357.7	1.41784	0.878399		11005	553.207	4.55676	19418.7	124231	2.67751	5.12066										32775	350.207	3.41834	69424.5	0.000289308
11337	513.175	4.32455	30189.5	80588	1.41652	0.763697		32551	251.087	0.68381	21663.7	138454	2.67605	2.72266										18657	274.53	3.29158	30388.3	0.000292107
17188	377.057	0.745401	50060.7	133616	1.41634	1.44848		11358	354.166	2.59906	15666	100095	2.67565	3.46988										32712	574.155	2.68565	67574.7	0.000292717
27399	413.215	3.08738	7582.39	20210.7	1.4144	0.655866		8795	371.112	3.42452	31929.8	203652	2.67313	1.37266										19556	503.108	1.04262	93074.1	0.000297884
52495	770.577	9.31781	4526.73	12059.8	1.41367	1.31192		18429	181.049	2.46446	131279	835901	2.67069	4.99785										37386	669.672	1.02463	178756	0.000299724
9247	497.311	6.18432	70515.1	187757	1.41286	5.50933		7075	879.376	4.5283	181777	1.1542e+06	2.66665	1.65687										53360	581.207	2.75902	31509.1	0.000299889
50415	511.165	2.68879	19461.8	51781.8	1.4118	0.994383		10537	312.156	1.21417	8263.98	52459.9	2.66631	1.80558										10254	574.137	2.38397	89340.1	0.000302228
16932	363.114	1.06342	68648.5	182621	1.41156	0.962231		4267	187.025	3.27492	6548.71	41393.7	2.66013	3.85967										19161	409.099	1.41207	87833.9	0.000304831
56020	419.294	7.38447	3527.31	9383.07	1.41149	0.560303		9157	357.202	4.71915	21013.2	132450	2.65609	4.31834										32932	814.192	2.19951	48311.3	0.000305023
25792	830.531	7.72742	78913.4	209846	1.41099	0.259697		8405	293.099	2.94356	63863.5	400799	2.64981	3.57575										7994	220.047	0.935016	459133	0.000306107
38483	276.134	2.51443	18527.6	49265.6	1.41091	1.99541		60557	373.128	3.32165	108808	681689	2.64733	5.56662										9621	405.118	2.33165	143510	0.000306154
11888	519.202	3.51248	23200.3	61684.7	1.41077	4.59051		7745	219.049	2.30922	65833.6	411553	2.64418	4.84617										62946	803.244	1.62615	60847.1	0.000315461
10889	373.007	2.23931	24194	64303.8	1.41025	2.54847		10198	332.17	2.83664	25381.4	158571	2.64329	6.08429										18649	369.067	2.78481	79731	0.000316095
17013	276.074	4.52767	18828.8	49865.1	1.40509	0.458649		7784	525.378	4.71377	41980.2	260706	2.63464	2.3935										42854	299.059	3.38357	58182	0.000316788
50691	276.074	4.55165	18828.8	49865.1	1.40509	0.458649		8969	265.12	4.1742	20509	127052	2.6311	2.70686										7147	256.529	3.16598	1.00741e+06	0.000323336
18748	473.272	2.86095	28606	75750.4	1.40494	3.58621		7859	150.523	2.86634	76001.3	469012	2.62553	5.31316										11516	318.573	4.36416	35353.4	0.000325938
6037	293.113	3.25454	3203.05	8474.25	1.40364	0.387847		4213	153.04	0.705076	22920.3	140669	2.61761	4.38649										8540	498.113	1.01752	571539	0.000325965
31614	543.184	3.59199	28218.7	74647.6	1.40344	1.56477		9403	306.1	2.23647	23858.1	146370	2.61707	2.70745										16827	509.105	2.37282	47746.3	0.000327003
54769	437.143	3.19265	14643.7	38704.8	1.40224	4.95735		8129	561.194	3.26284	70428.6	430443	2.61159	3.42665										46309	637.243	4.5638	35498	0.000329363
46599	501.342	8.18466	5996.71	15845.4	1.40182	0.546912		10088	331.064	2.98688	30611.9	186872	2.60989	3.46586										50983	421.113	4.19271	14895.3	0.00033124
5118	492.176	0.596375	75415.4	199086	1.40046	3.61521		9750	264.057	3.4106	20788.3	126863	2.60943	2.25385										32705	373.094	4.24026	75820.4	0.000334643
12121	410.13	4.35545	30539.2	80444.1	1.39733	1.82569		18509	304.07	3.58228	20240	123449	2.60863	3.68462										9782	585.181	2.33593	169136	0.000337531
8121	705.452	4.71572	79183.9	208554	1.39714	2.57335		7361	404.085	2.82133	140099	853638	2.60717	5.49849										18501	386.086	2.79025	103780	0.000338623
730	326.378	6.53022	373863	983968	1.3961	0.414644		7958	131.542	1.02798	83259.8	507071	2.60649	2.55981										11620	243.101	4.19217	73436.3	0.000343845
11625	150.044	2.96564	34113.3	89573.2	1.39273	2.72249		11214	303.086	2.77043	28608.2	174081	2.60526	2.23679										12209	263.107	3.47916	71520.2	0.000346399
9838	339.326	7.94347	21790	57200.7	1.39237	2.73122		7728	167.034	2.84517	135878	825365	2.60272	2.89397										8960	971.216	1.53117	232563	0.00034641
26133	960.57	8.05674	7312.97	19195.8	1.39226	0.233597		50961	228.083	2.04251	3083.74	18703	2.60051	1.7071										9477	484.145	3.35621	111390	0.000346728
6904	803.251	4.01489	953294	2.50076e+06	1.39137	0.695438		28504	578.207	4.14632	35793.7	217038	2.60017	2.68355										54683	97.0283	2.93057	207995	0.000348278
5579	234.992	3.58713	4392.94	11519	1.39075	0.571804		69730	632.159	2.44484	32768.1	198401	2.59805	4.61896										8662	243.065	2.33098	256529	0.000352789
24996	181.05	2.32939	70645.7	184987	1.38875	3.94425		14293	577.204	4.15633	97395.9	589523	2.59762	1.54479										18891	178.025	0.744201	95206.7	0.000354816
10393	382.171	2.47815	64231.8	168184	1.38868	3.83088		20815	342.089	0.967321	46454.5	281055	2.59696	3.25909										8421	644.15	1.51567	251213	0.000355964
14318	371.006	2.30483	94605.2	247438	1.38708	2.95495		7927	203.563	1.02254	102836	621888	2.59631	3.50497										18665	481.15	3.91278	218932	0.000357305
54774	271.081	0.546731	34251.5	89547.9	1.38649	1.53076		7063	187.009	0.738769	487766	2.93163e+06	2.58744	4.61614										19686	581.156	1.38602	57925.8	0.000359129
5207	289.092	0.5375	119614	312717	1.38647	2.97775		41488	339.094	0.974058	9241.09	55455.2	2.58519	3.40105										9431	547.194	3.58857	160625	0.000361648
10131	297.145	2.39269	53004.1	138570	1.38644	0.960048		29640	778.553	9.05966	1358.29	8143.13	2.58379	1.92463										8606	358.06	2.61282	202817	0.00036168
9440	346.15	2.7221	55795.6	145867	1.38644	3.49132		12356	425.144	3.40507	6791.11	40646	2.5814	1.39942										45746	427.145	2.80384	40088.2	0.000361859
8986	212.092	3.03996	68038.3	177793	1.38578	1.02872		7549	205.019	0.752311	175818	1.05161e+06	2.58044	4.22692										17533	349.079	1.03807	940424	0.00036229
50046	764.293	4.1795	15727.9	41066.4	1.38463	2.87049		7935	622.308	3.96265	84193.4	503565	2.5804	4.46944										52050	601.163	1.3193	361855	0.000368204
33980	241.054	3.4115	74685	194998	1.38457	1.58934		7718	285.133	2.66492	97106.5	580687	2.58012	8.13778										12184	476.162	3.16068	30968.2	0.000371624
21846	241.054	3.43296	74685	194998	1.38457	1.58934		9831	222.076	2.8243	29104.4	173993	2.57972	3.05155										18676	320.054	3.34352	70931.6	0.000372094
8728	402.1	2.52017	51294.6	133875	1.38401	3.45145		54830	281.588	3.38306	6372.62	38033.9	2.57733	1.70868										18992	326.058	1.11356	57948.1	0.000374673
4214	130.05	0.611057	3561025	9.28861e+06	1.38317	3.27541		8495	345.213	2.93067	54921	327660	2.57677	5.19236										29120	395.03	2.787	37490.2	0.000376923
36432	383.198	5.76906	20854.4	54377.9	1.38267	1.1457		48111	480.035	2.14995	2840.96	16942.4	2.57619	1.64056										30559	357.066	1.41863	145905	0.000377202
18985	204.063	1.03138	55321.1	144218	1.38235	2.66068		36027	424.122	3.0047	5472.2	32586.9	2.5741	1.5716										23027	436.592	1.78162	21919	0.000381855
20578	204.064	1.05528	55321.1	144218	1.38235	2.66068		45879	285.077	3.037	32831.6	194401	2.56588	6.2721										46611	694.186	2.80609	27551.8	0.000382829
749	239.089	3.54357	394667	1.0286e+06	1.38198	3.80607		22855	305.085	0.651034	88754.1	525512	2.56584	2.91602										9761	365.089	3.5961	116007	0.000386144
36047	340.1	2.97538	24047.5	62660.7	1.38167	2.24054		18823	498.197	3.10516	15545.8	91783.1	2.5617	3.91117										19336	275.055	3.34021	45608.8	0.000390806
48031	392.087	2.22633	1824.06	4745.18	1.37931	0.231777		10162	420.259	2.95908	33581.8	197838	2.55856	3.77225										25122	963.293	2.60584	99347.3	0.000390967
11360	1003.72	4.71953	30439.7	79154.7	1.37872	0.965515		11430	184.526	3.45161	15902.4	93623.7	2.55763	3.52671										11293	194.107	5.6078	119555	0.000392714
7470	339.201	4.52548	150900	392361	1.37859	1.47319		75202	800.202	2.79118	5995.25	35244.6	2.55551	2.14639										10092	802.189	1.52301	150838	0.000393732
64351	372.081	0.666361	22585	58692.7	1.37782	1.97879		8899	346.234	3.26835	47990	282007	2.55493	5.47966										19346	509.217	4.18501	58739.1	0.000402032
15282	198.025	1.02377	89427.4	232049	1.37564	2.1443		11807	329.101	0.749757	11828.2	69417.8	2.55308	2.25634										50036	451.143	3.65939	24115.3	0.000405009
46329	264.143	2.93989	56838.7	147342	1.37423	4.53898		7298	517.387	8.60304	137206	804472	2.5517	2.37096										35969	279.55	3.33625	26736.8	0.000407908
33027	318.07	0.876116	21302	55182.3	1.37322	2.9577		25284	377.156	7.11945	3105.45	18183.6	2.54976	1.54316										35701	724.198	2.63301	78968.8	0.000408672
446	123.044	3.66907	3.68649e+06	9.54478e+06	1.37246	1.01136		19814	305.078	3.00042	21527.4	125983	2.54899	2.90478										10400	617.115	2.48967	107008	0.000409198
9581	719.145	2.39157	47733.6	123543	1.37193	2.95941		60616	313.129	2.47689	9692.24	56604.6	2.54602	1.33372										10672	402.202	2.76901	144630	0.000413312
11196	524.848	6.6149	15445.6	39953.6	1.37113	0.552897		11062	409.123	4.54889	16040.3	93417.7	2.542	5.0856										10299	369.027	3.01358	161005	0.00041519
53538	288.094	3.17273	12010.6	31065.1	1.37099	1.4225		11949	231.042	3.38847	9532.16	55503.7	2.54171	3.89521										23364	355.087	3.50399	75614.6	0.000418923
27139	450.177	2.87866	12489.3	32291.4	1.37045	0.98427		7623	115.039	2.72305	95264	554245	2.54052	6.40149										4305	179.034	3.23423	127178	0.000419985
18808	184.039	3.01705	32405	83769.4	1.37021	2.52285		11956	251.104	3.34279	12050.4	69846.5	2.5351	2.7655										10367	258.553	3.14556	121740	0.000420845
47556	311.057	2.06848	1815.63	4691.04	1.36944	0.385058		69609	260.055	3.03505	6897.17	39951.2	2.53416	1.83127										17830	487.111	2.22595	76661.3	0.000426654
29812	259.081	2.78203	28819.7	74336.4	1.36701	2.33505		9302	439.216	3.13413	51696.2	299388	2.53389	4.46239										10861	567.138	1.46598	157267	0.000432695
18552	541.643	0.558325	77042.4	198507	1.36547	1.94083		52439	432.245	7.10714	2393.78	13833.2	2.53078	1.90046										11206	316.052	0.693545	82741.6	0.000438157
18492	541.643	0.572958	77042.4	198507	1.36547	1.94083		8955	330.084	4.01786	29157	168401	2.52999	3.36496										19019	654.174	2.44498	68371.2	0.000438482
11302	375.173	0.879622	36864	94959.3	1.3651	2.7604		8234	258.076	0.532777	58841.2	339430	2.52822	4.88711										57545	537.21	3.3584	24191.1	0.000439228
47644	329.144	2.3273	55310.1	142448	1.36482	0.480669		7762	212.055	3.03563	131221	756715	2.52775	5.86994										30507	499.113	2.15219	49865	0.000439512
17098	268.052	2.2081	28799.9	74164.7	1.36467	1.88331		10234	378.088	0.638401	14669	84507.1	2.5263	2.63681										47122	274.072	4.13242	29763	0.000441254
6605	253.083	2.36993	11562.9	29744.1	1.3631	0.657071		18484	257.049	2.85241	33238.5	191372	2.52545	3.455										73307	485.641	2.67887	54271.3	0.000443244
1552	323.147	5.65426	1.97441e+06	5.07755e+06	1.36271	3.71661		9358	477.394	8.6053	26537.8	152595	2.52359	2.37962										29704	536.867	7.40331	13596.3	0.00044464
6900	410.112	4.03405	993844	2.55277e+06	1.36097	0.579017		9415	153.033	1.00165	40552	232813	2.52133	3.61791										18784	755.259	2.47706	137273	0.000447277
7679	275.025	0.735027	407646	1.04627e+06	1.35987	2.49087		12623	511.168	1.13071	10642.9	60719.3	2.51226	2.64694										55338	439.357	7.56189	14631.3	0.000449104
10180	186.596	5.42794	81757	209655	1.3586	2.74531		8797	557.119	0.606167	77980.6	444559	2.51119	3.53542										41423	545.118	2.11012	19467.5	0.00045239
9631	187.044	2.47907	37694.7	96635	1.35818	3.93742		53627	279.098	2.86769	3944.44	22476.8	2.51055	2.44909										19262	737.179	1.41357	133584	0.000457824
62305	232.049	4.04467	6408.76	16421.5	1.35747	0.708385		31126	509.131	3.74129	6739.19	38347	2.50847	1.37468										36774	659.212	4.03021	106835	0.000460866
6844	441.197	2.60164	3.74808e+06	9.59804e+06	1.35659	4.20123		33444	359.074	2.19299	3127.51	17781.2	2.50726	2.04026										11517	248.54	3.16898	96946.4	0.00046588
26756	277.04	1.18783	49528.8	126724	1.35536	3.11442		10401	447.128	3.79717	25608.1	145553	2.50687	2.23161										65645	509.145	3.73244	23030.8	0.000465991
12631	293.192	4.52876	55462	141735	1.35363	2.54795		40070	275.067	3.57235	3105.83	17608	2.50318	2.2854										24649	219.098	0.826571	161975	0.000473237
38543	302.085	3.02657	11800.1	30129.8	1.35239	1.05128		8642	401.144	2.79377	35284.3	199646	2.50034	3.78334										53823	739.184	2.40986	46111.6	0.0004748
19729	796.592	9.32093	12290	31366.3	1.35173	2.20783		8780	431.189	3.05724	66799.1	377419	2.49826	6.02132										32984	389.107	3.96288	58063.4	0.000476657
7976	288.192	2.96196	148346	378085	1.34974	3.09921		9464	563.174	3.3379	33044.8	186352	2.49554	3.09228										7358	385.062	1.48569	999389	0.000479533
10384	191.101	5.05183	21318.5	54328.1	1.34959	2.67229		8574	212.549	3.11773	23844.9	134109	2.49165	4.48215										12316	299.128	3.32057	59130.2	0.000480941
40491	246.134	1.8051	11119.5	28293.6	1.34738	2.45997		7829	417.234	3.14075	115787	651096	2.4914	5.3942										9461	255.034	1.81513	102981	0.000484873
11372	349.235	7.7336	165215	420170	1.34662	0.83834		30516	288.057	0.709702	29927.6	168204	2.49066	3.86966										8110	779.232	2.58662	184426	0.000486022
7708	195.601	5.50468	399240	1.01496e+06	1.3461	1.93295		28966	497.361	7.69747	22187.7	124589	2.48934	1.6738										9790	803.189	1.57263	143140	0.000486428
31848	256.565	3.87862	17768.4	45149.9	1.34541	1.01504		32716	255.071	1.02609	11731.6	65806.7	2.48784	2.58554										45665	693.203	3.50986	21241.8	0.000488144
4344	325.113	0.554461	436402	1.1089e+06	1.3454	2.52676		9601	225.123	0.963359	24905.6	139598	2.48674	2.20254										55243	571.181	4.14816	31520.5	0.00049048
19506	198.04	3.47296	6031.9	15323.6	1.34507	0.622498		7204	205.614	5.71122	533188	2.98758e+06	2.48626	2.51408										8777	342.088	2.68419	214577	0.000492962
16937	244.592	3.77597	31325.8	79547.7	1.34447	0.969695		51946	205.614	5.72816	533188	2.98758e+06	2.48626	2.51408										29137	802.691	1.52767	143794	0.000493088
7580	219.05	0.874796	219279	556746	1.34425	2.43622		10895	431.172	3.16539	19044.9	106676	2.48576	6.03938										37557	157.065	3.94739	38734	0.000498104
7196	439.181	2.44876	857803	2177503	1.34396	3.82323		8279	682.311	4.2926	65067	364409	2.48556	3.3972										19245	296.596	4.04362	53753.7	0.000498168
19684	241.054	2.97972	20256	51414.3	1.34382	3.14376		8411	265.155	2.8182	84759.6	473833	2.48293	4.99069										56196	255.051	1.46364	56129.9	0.000501964
6956	679.438	4.52493	841663	2.13506e+06	1.34296	1.03456		7968	332.218	2.94877	76104.5	424616	2.48011	4.50673										37469	566.139	2.78621	54070.9	0.000508008
35875	727.302	2.67193	15955	40468.9	1.3428	1.35812		10115	533.06	1.02255	37627	209916	2.47997	4.22621										25127	206.539	3.80696	29372.2	0.000512233
63024	209.045	2.79752	39418.1	99932.1	1.34209	1.51737		8560	397.109	2.51419	38849.3	216046	2.47538	4.77619										5807	257.081	4.18001	28295.7	0.000521049
17675	358.162	7.77923	31275.1	79276	1.34187	1.18634		11008	245.058	3.299	19358.7	107592	2.47452	3.34489										9104	462.063	3.16228	119579	0.000524582
7429	164.071	3.67414	166929	423118	1.34182	1.11444		19484	249.036	2.95327	11713.5	65088	2.47422	2.27769										9308	612.182	2.43874	192075	0.000527017
53270	169.056	2.64122	132961	336938	1.34148	3.69298		10811	693.215	4.58434	7195.1	39925.6	2.47223	1.97456										68185	451.137	2.88755	36458.9	0.00053083
7848	288.181	3.40032	87517.2	221713	1.34105	2.12944		32601	603.251	2.7314	17130.5	94986.8	2.47116	3.77875										8932	805.266	3.69802	119183	0.000532445
7023	313.237	4.71673	539582	1.36348e+06	1.33737	2.45832		8776	336.192	3.45041	53754.4	297947	2.4706	4.24312										7092	261.075	2.33774	1.75788e+06	0.000536642
31564	603.193	2.5897	97526.3	246405	1.33717	3.06937		11090	743.266	4.28439	12257.4	67935.3	2.47051	5.96502										25016	464.145	2.56815	256984	0.00054129
9219	603.194	2.60165	97526.3	246405	1.33717	3.06937		11354	405.216	2.83085	27757.9	153816	2.47023	4.02747										7951	464.145	2.61212	256984	0.00054129
30402	472.218	3.87601	17825.3	45023.8	1.33676	0.878738		8968	401.144	2.63252	35116.2	193985	2.46574	3.70213										32768	620.16	1.51995	55262.2	0.000544959
9730	389.23	5.62216	51100.4	128974	1.33568	2.87641		10104	347.097	2.37122	19846.7	109354	2.46203	4.00651										43562	500.129	1.46663	54832.1	0.000546497
17643	601.422	7.63056	56835	143353	1.33472	0.907634		25160	250.587	6.72528	3925.21	21564.5	2.45782	2.2616										11369	500.129	1.47768	54832.1	0.000546497
7628	379.1	2.9314	98583.5	248559	1.33417	1.9767		45580	169.061	2.65849	30105.7	165278	2.45679	4.43496										59731	369.098	5.62698	19611.8	0.000553347
21522	195.041	2.79746	11938.5	30095.9	1.33394	1.60768		11043	289.071	2.94978	19745.4	108345	2.45605	1.7789										10379	312.05	2.49602	75267.9	0.000558336
11782	343.114	3.11219	17585.1	44293.8	1.33275	2.74359		57063	570.166	4.40545	3497.86	19146.1	2.4525	1.35385										7705	823.222	2.59351	203017	0.000564643
50633	454.13	3.35928	6175.47	15545.7	1.33189	1.31705		11132	267.07	3.03329	7202.35	39358.5	2.45014	2.89351										31744	475.121	3.27991	28155.3	0.000572106
43453	341.138	5.08459	3588.06	9002.2	1.32708	0.512222		7073	231.17	2.68254	548610	2.99474e+06	2.44858	5.07255										7844	251.107	3.91179	507078	0.000579671
6562	274.092	0.72836	148448	371355	1.32284	1.49674		11535	321.129	2.23479	22698.1	123724	2.44648	2.06206										18616	482.112	2.92323	38873.1	0.000584674
10135	192.109	5.26258	31647.1	79147.1	1.32246	1.81448		7779	259.042	2.33988	73848.5	402338	2.44577	2.81021										9377	459.18	3.97621	158691	0.00059002
17806	361.161	6.41879	20185.6	50482.1	1.32244	1.79109		33191	182.028	3.62634	7406.73	40308.1	2.44416	2.18867										32671	438.091	1.04499	79764.4	0.000593087
6807	350.221	4.71539	4.74027e+06	1.18273e+07	1.31908	3.21651		21791	206.116	5.67806	119273	648649	2.44317	2.6821										19462	503.167	3.47519	99380.3	0.000594407
46532	169.034	2.87209	3473.84	8655.71	1.31712	0.369355		31660	609.148	2.95628	13252.4	71919.4	2.44013	2.33026										30454	487.175	6.15181	20006	0.000603099
53683	231.112	2.89415	3561.38	8863.9	1.3155	0.366585		9484	300.192	2.81698	35442.2	191563	2.43428	4.42509										11648	614.208	1.70098	115112	0.000608944
17765	468.187	1.61543	29226.7	72734	1.31534	3.63294		46238	251.043	0.890746	78413.7	422632	2.43023	2.78924										18551	601.665	1.23266	237038	0.00061263
12053	407.134	4.32835	22149.4	55107.5	1.31498	0.844742		11593	304.08	3.37661	19471.9	104776	2.42785	2.80352										23043	644.15	1.5803	221333	0.000618203
9056	551.425	8.49565	85613.2	212812	1.31367	1.50431		7034	188.038	2.25481	554987	2.98202e+06	2.42576	5.80082										6957	261.11	4.79025	2.95081e+06	0.00062294
8375	171.565	3.33773	41219.9	102393	1.31271	4.43878		57717	241.062	3.31415	5332.98	28633.6	2.4247	1.90906										34361	589.244	7.83256	14437.7	0.000623878
51688	390.692	6.28829	4765.95	11832.2	1.31188	0.502546		8576	875.27	0.562461	33644.2	180423	2.42296	3.11238										33342	346.061	2.86842	34623.8	0.000624888
40869	212.092	3.03808	68038.3	168912	1.31186	0.819475		4523	443.123	0.624362	14060.7	75323	2.42142	2.30694										8364	154.034	3.23549	240751	0.00062883
10340	302.07	6.83453	78550.2	194873	1.31085	3.22529		27362	282.145	1.38137	20382	109026	2.41931	1.58902										18664	643.171	2.73441	84217.4	0.000633992
53384	373.164	3.73754	10827.6	26831.1	1.3092	2.0241		8801	176.052	2.8576	29222.4	155834	2.41486	5.54473										30810	435.347	8.75187	14846.8	0.000637177
19851	231.05	3.03125	11620.6	28786.3	1.3087	1.05159		38474	480.149	3.67768	4220.6	22489.6	2.41374	1.62575										47328	380.171	3.002	29183	0.000640691
6792	295.227	4.71435	9557664	23674204	1.30859	3.0388		11318	761.279	4.596	17519.8	93281.3	2.4126	3.66293										19043	655.136	1.02976	188607	0.000641898
47607	384.115	2.9435	3573.93	8844.07	1.3072	0.366305		4383	251.062	0.843388	33367.4	177522	2.41149	3.39487										60668	411.105	4.30388	20844.3	0.000653299
17867	283.081	4.06647	18348.2	45386.2	1.30661	1.36942		31582	466.16	2.72521	23503.2	125007	2.41107	5.55232										32841	908.235	1.35734	52639	0.000670142
14824	681.455	4.71887	62181.5	153769	1.3062	3.8807		18650	205.045	0.657267	43421.5	230312	2.40711	3.14742										10201	367.117	3.67643	85392.4	0.000670291
45441	209.154	2.90381	238787	590013	1.30502	0.72207		36178	477.14	3.94845	4010.52	21260.5	2.40631	2.2558										53365	179.034	3.50963	71658.4	0.000673047
55495	410.208	3.06503	17035.4	42055.9	1.30377	3.25982		4823	254.042	2.86571	44546.9	236055	2.40573	4.77999										10027	432.037	2.95612	181372	0.000689708
54032	423.229	8.42204	5673.61	14005.7	1.30368	1.75696		8612	421.149	3.46806	54060.1	286126	2.40402	5.64896										58405	285.112	4.26864	51164.6	0.000691869
17139	460.142	2.62629	52421.5	129348	1.30302	4.89597		34632	421.149	3.47054	54060.1	286126	2.40402	5.64896										35380	729.189	1.38991	40333.8	0.000703595
7827	289.092	0.568734	126858	312717	1.30165	3.08237		57462	308.103	3.00075	4526.62	23899.9	2.4005	2.00756										33409	309.181	4.35265	15369.9	0.000703703
7461	477.173	3.87513	209184	515569	1.30139	1.02362		50292	323.089	2.80375	17132.1	90430	2.4001	3.64098										18674	629.171	2.55616	85137.4	0.000706169
4377	161.516	3.07019	27245	67020.3	1.2986	1.34149		51890	507.199	3.48846	6642.16	35041.4	2.39934	2.45243										9868	449.14	1.45521	44520.4	0.000711573
11473	464.748	3.31888	33025.7	81205.5	1.29799	3.42533		8479	308.098	2.25027	42097.4	221547	2.39581	4.51229										8456	172.549	3.87967	228548	0.000716172
10126	208.537	2.9259	39737.8	97653.7	1.29716	2.73004		8011	338.145	2.20188	94547.7	497241	2.39483	4.60441										10898	242.012	3.06269	145838	0.000722662
8428	405.118	3.36769	53176.7	130570	1.29596	0.820341		12589	385.165	3.74031	6035.28	31711.3	2.3935	2.20963										53930	422.618	1.24785	519699	0.000724623
8562	312.111	0.722576	59494.4	146062	1.29576	0.859019		39190	359.112	3.28342	41579.4	218299	2.39236	9.09722										23020	602.184	2.73954	103190	0.00072843
51450	254.072	2.16971	2165.41	5314.91	1.29541	0.219709		63025	698.447	7.21142	2345.78	12298.3	2.39032	2.13335										18407	261.075	3.28308	378809	0.000728745
9405	188.034	2.76371	54431.6	133516	1.2945	3.47826		8665	712.199	0.551301	30431.4	159389	2.38892	1.89402										8539	388.16	2.49667	207508	0.000741496
48051	333.118	2.76938	11948.5	29280	1.29308	1.10919		39200	250.079	0.967193	22633.1	118062	2.38303	3.36448										29770	340.995	2.49198	54221.1	0.000747473
8268	247.154	3.05191	158934	389114	1.29176	4.07352		10704	403.123	4.04818	21483.9	111988	2.38202	3.12208										37588	301.092	3.35591	45911	0.000758708
25188	378.188	5.8699	9775.87	23922.3	1.29106	0.989162		9639	280.118	2.32146	34122.9	177835	2.38173	1.58341										8564	243.062	0.922526	253565	0.000760301
27120	406.15	2.59525	23755.7	58126.7	1.29093	0.382675		9999	285.112	3.11251	30244.7	157554	2.38109	4.23491										18585	838.209	2.40223	101052	0.000762427
8379	463.378	8.72905	73621.3	180115	1.29072	1.66911		32727	469.134	3.06004	12234.6	63673.4	2.37972	2.2487										30374	333.073	2.8078	66044.5	0.000765632
41525	545.384	7.05756	5975.01	14610.3	1.28997	0.95524		18989	343.084	2.95722	11774.6	61191.4	2.37765	2.27812										8246	486.111	1.50197	290866	0.000777004
27367	374.149	3.53517	8035.54	19629.9	1.28859	0.98544		23506	287.055	4.01238	5548.24	28822.2	2.37708	1.41111										18476	680.207	2.57744	240115	0.000792728
11726	264.076	2.88727	37050.3	90491.5	1.2883	3.75025		4502	307.067	1.82568	15506.9	80378.3	2.37389	2.21913										9422	483.108	2.14084	315832	0.000806648
42574	264.076	2.89243	37050.3	90491.5	1.2883	3.75025		9818	228.094	3.07614	50989	264284	2.37383	4.36653										35235	511.816	3.48005	56586.9	0.000819473
44801	429.3	6.10617	12234	29861.9	1.28741	1.03551		49910	139.039	2.41775	234117	1.21284e+06	2.37308	4.94759										11076	275.546	3.44372	56547.3	0.00083069
8680	425.178	3.09599	90946.2	221945	1.28712	4.0585		18374	139.039	2.44514	234117	1.21284e+06	2.37308	4.94759										19166	586.213	3.6762	37976.8	0.0008397
6825	277.216	4.71613	2.71156e+06	6.58994e+06	1.28114	2.89421		8312	501.13	0.719677	45471.4	235482	2.37259	1.58338										5061	285.112	4.34027	51164.6	0.000845339
47820	493.185	3.65234	11267.5	27359.2	1.27986	2.00906		8224	360.633	4.2916	66715.6	345201	2.37134	3.05966										47077	373.103	3.03483	23914.5	0.000879428
60585	137.062	4.24752	2911.75	7067.3	1.27927	0.355853		7389	275.11	1.40947	179687	929320	2.37069	1.35522										70205	567.138	2.20197	16959.5	0.000886666
13789	133.065	3.33935	171544	416243	1.27884	5.90523		8448	431.027	2.40732	35048.8	181249	2.37054	4.14027										8488	265.561	3.42034	202826	0.000916897
11274	794.577	9.06083	26245	63680.2	1.2788	4.8269		43049	359.149	4.20797	21755.8	112230	2.36699	2.91578										47010	943.779	1.09154	27786.2	0.000924525
40823	198.104	5.44696	12700.2	30799.6	1.27806	1.75555		29008	579.149	4.26852	49101.7	252776	2.36402	4.54997										55429	613.122	4.37174	25027.3	0.000927797
11670	363.615	1.07891	31519.4	76375.2	1.27686	0.971188		71853	477.155	4.69408	2205.95	11344.4	2.36251	1.8712										9526	725.168	2.37938	99330.6	0.000931732
12103	312.155	2.27708	14255.4	34508.4	1.27544	1.66828		7384	621.436	4.52569	104996	539316	2.3608	2.60453										48696	588.145	2.13043	15766.3	0.000938921
54994	403.139	4.28855	34736.6	84063.8	1.27503	2.35616		8481	328.248	5.41099	129939	666375	2.3585	2.84866										46296	461.105	3.06447	33351.7	0.000950847
8381	368.182	2.3979	71588.6	173039	1.27329	0.700239		12017	454.171	3.67275	8091.15	41437.9	2.35653	2.18994										18821	457.165	6.07043	89351.1	0.000952924
18861	175.034	0.929615	29935.8	72348.2	1.27308	1.70561		11496	369.195	5.67048	21132.3	108084	2.35463	2.60573										56082	175.05	3.09043	21612.5	0.000965452
68059	321.087	3.27176	3247.83	7844.22	1.27216	0.348335		7919	343.1	2.20224	118351	603686	2.35073	6.02099										11177	430.094	2.85798	138295	0.000976452
44558	419.155	2.62397	33924.3	81873.3	1.27107	2.54527		21018	349.079	2.10289	34788.1	177295	2.34948	2.94673										12161	371.065	1.38809	76249.1	0.000996021
53319	419.155	2.66677	33924.3	81873.3	1.27107	2.54527		22483	553.207	4.27037	22340.7	113673	2.34714	4.25178										49978	451.125	3.49081	24450	0.000996653
2476	200.083	6.84222	247483	596991	1.27038	4.41922		11015	201.055	3.49278	19888.9	101106	2.34583	2.93428										33147	644.15	2.25791	57271.8	0.0010194
42984	423.362	8.35069	10063.5	24273.2	1.27023	2.15092		11587	476.158	2.65135	22121.5	112432	2.34553	2.71806										11578	656.654	1.41358	154368	0.0010455
18414	277.068	0.76307	262430	632897	1.27004	3.99532		54777	543.423	8.60043	4958.68	25190.7	2.34486	1.50836										7558	341.09	1.03849	1.27716e+06	0.00104724
7666	277.068	0.76307	262430	632897	1.27004	3.99532		9566	470.144	2.75645	18735.9	94975.1	2.34174	2.16773										9628	581.144	2.68603	85830	0.00105036
18564	147.062	5.68638	55720.8	134349	1.2697	1.96474		7175	625.467	4.71553	156936	795475	2.34164	2.61743										19203	418.095	4.51999	21127.5	0.00105954
12619	563.189	5.25616	14897.2	35917.5	1.26964	1.67304		33992	334.207	5.43468	197454	1.00069e+06	2.34141	2.66872										25641	660.223	4.05939	37866.5	0.00106364
11659	403.139	4.32339	34872.4	84063.8	1.2694	2.36006		57143	281.066	3.33196	16577	83986.9	2.34099	2.08171										22242	321.073	1.45221	53015.1	0.00107651
32968	279.108	2.99266	18738.6	45164.5	1.26918	2.58286		30496	334.09	1.6487	9662.74	48908.1	2.33957	2.65205										30877	753.254	2.5885	80390.9	0.00109766
8712	214.068	3.78046	75872.6	182810	1.26869	3.78819		10085	264.563	3.82163	22675.5	114552	2.3368	1.86068										75169	711.171	2.2651	21282	0.00112827
6793	195.138	4.71048	9.33927e+06	2.2494e+07	1.26816	3.15616		24054	354.108	1.0879	510037	2.5722e+06	2.33433	2.25947										7386	262.042	3.42942	517925	0.00115051
17670	415.115	2.89063	11220.4	27011.9	1.26748	0.598627		9895	268.062	0.741438	44359.8	222814	2.32851	5.10012										6933	273.55	3.42395	2.37474e+06	0.00116156
42080	655.502	7.93643	6487.93	15608.2	1.26647	0.453669		28664	327.123	3.70154	17899.9	89875.1	2.32797	4.42004										46095	272.052	3.11875	89870	0.00117788
14071	456.128	2.70311	117177	281787	1.26591	2.33217		7884	425.29	4.71607	55406.8	278042	2.32717	2.56019										47538	473.269	7.16476	10856.7	0.0011795
7624	456.128	2.72998	117177	281787	1.26591	2.33217		6889	507.368	4.71639	556312	2.79116e+06	2.3269	2.31681										67283	153.018	2.82086	28799	0.00118394
7138	133.101	4.72185	394882	949560	1.26584	3.3729		61456	552.156	4.5458	465924	2.33512e+06	2.32533	1.37161										9539	669.171	1.38492	267677	0.00123166
8832	453.104	2.34616	82318.7	197717	1.26414	2.80213		18710	186.036	2.97696	18904.5	94590.9	2.32297	5.16072										4620	250.079	0.645022	136776	0.00124101
24105	419.314	6.59941	48623.7	116783	1.26409	1.55056		1031	198.534	2.27936	563949	2.81917e+06	2.32163	4.7811										7725	239.091	3.05593	694113	0.00125755
39870	514.836	4.71765	33665.7	80853.6	1.26403	2.47059		7290	607.457	4.71572	117491	586779	2.32027	2.84794										41556	823.698	1.48762	43112.9	0.00126951
9264	181.086	3.69013	75835.8	181782	1.26126	1.83696		31743	202.609	5.04612	4786.62	23871.4	2.31821	1.81916										9570	250.547	3.77037	365503	0.00128282
10729	431.08	3.11612	33716.4	80750.5	1.26002	1.83879		35283	841.23	1.10044	16076.4	79959.5	2.31433	2.26352										6117	471.183	4.59763	92209	0.00128706
11438	773.519	8.13983	21641.5	51786.5	1.25878	2.30283		46012	275.037	1.7743	9977.19	49586.4	2.31324	2.35206										49922	137.023	2.96463	185046	0.00129034
8840	280.129	2.46882	109578	261986	1.25754	3.68059		56067	214.555	3.3954	3755.09	18621.2	2.31003	1.62641										48201	416.097	2.52352	65267.7	0.00130149
6878	177.127	4.7182	1.31678e+06	3.14418e+06	1.25567	3.09022		11164	466.625	2.46932	19290.9	95653	2.30989	2.76443										18946	850.201	2.10743	60362.9	0.0013054
53527	261.087	2.77037	7547.28	18018	1.25541	0.599646		536	551.152	4.54787	1.57813e+06	7.81944e+06	2.30884	1.34272										8145	223.024	2.7364	114779	0.00131856
6937	159.117	4.71648	919178	2.19186e+06	1.25374	3.03743		35792	264.058	2.82645	15579.4	76939	2.30407	3.70135										71133	593.676	1.04839	371811	0.00133273
46865	644.83	3.42171	3487.79	8312.67	1.253	0.342502		9944	343.118	4.11304	24959.8	123149	2.30272	3.18512										29176	593.675	1.06169	371811	0.00133273
4891	282.077	0.622379	62078.9	147835	1.25181	3.93522		7909	324.106	2.94001	43702.4	215327	2.30074	3.22178										8641	519.12	1.02745	652145	0.00133454
8221	228.065	3.24193	63805.1	151885	1.25124	1.53933		46658	688.156	2.59942	13041.1	64188.2	2.29924	2.23264										46588	943.277	1.12425	31884.3	0.00133811
10113	314.085	0.731707	27283.2	64926.1	1.25079	0.315682		29168	407.176	5.68977	8299.1	40716.3	2.29458	2.15855										60889	943.277	1.16654	31884.3	0.00133811
8698	311.061	2.7229	69370.5	165047	1.25049	3.29311		1378	172.17	5.05738	145569	713604	2.29342	3.80153										20018	489.126	2.19136	20057.7	0.0013422
9934	621.177	2.69081	31197.7	74186.6	1.24972	1.47455		8019	680.963	4.71517	45134	220719	2.28992	1.85837										12305	402.1	1.38908	97890.7	0.00134541
30416	267.069	4.56806	32029.7	76082	1.24814	1.38019		8408	155.107	5.6844	129439	632359	2.28847	2.49909										31824	299.127	3.1095	43892.2	0.0013474
5924	205.086	6.8432	247389	587476	1.24775	3.99509		19486	367.101	3.12816	10864.4	52987.4	2.28604	3.16989										7858	161.042	3.86528	354818	0.00138753
6962	695.404	4.52667	785812	1.86488e+06	1.24683	1.11318		8745	775.292	3.57051	43745.9	213176	2.28483	1.43629										33223	270.082	1.72149	32481.3	0.00139349
16833	240.086	2.93906	60836.6	144305	1.24611	0.949139		15784	284.044	3.00254	51216.4	249333	2.28339	4.30301										32513	832.239	1.04968	191981	0.0013958
7284	233.15	2.29477	383283	907662	1.24375	4.02218		7350	489.358	4.71456	101601	494397	2.28276	2.22218										41457	302.073	4.40997	27565.7	0.00140712
38456	237.034	1.46371	6510.09	15413.5	1.24345	0.638137		7014	333.204	5.43644	1.04445e+06	5.07521e+06	2.28072	2.64413										23097	843.232	1.0459	254266	0.00142976
7465	267.586	3.87797	203675	482147	1.2432	0.971654		7132	321.067	0.730634	363360	1.76315e+06	2.27869	2.91135										31115	713.121	1.45368	61427.2	0.00143638
14210	117.07	3.55356	115278	272678	1.24208	1.44746		11324	325.107	4.06702	20095.2	97431.3	2.27754	3.14279										12242	396.037	2.7886	48893.9	0.00145324
42848	740.447	7.40501	3626.39	8572.48	1.24118	0.341639		35846	469.133	3.23688	6141.12	29746.3	2.27613	2.89416										12523	580.155	1.39441	96730.6	0.00145547
9835	703.428	4.71768	28337	66877.2	1.23883	1.49579		10553	1013.7	4.71651	15212.8	73523	2.27291	2.93659										32623	277.071	2.87962	73406.4	0.00145798
10683	524.848	6.1303	20762.7	48985.2	1.23835	0.73985		37549	263.091	2.69861	9371.7	45227.4	2.27082	1.69587										54698	335.076	3.07144	22322.6	0.00145996
23204	317.602	4.12387	27263	64299.5	1.23786	2.38221		7411	603.426	4.52609	93947.4	452843	2.26908	2.14864										18679	481.154	2.65769	144284	0.00152443
10735	268.14	4.60585	51327.2	121024	1.2375	0.776549		48695	613.374	6.23633	3523.76	16972.5	2.26801	1.80058										11305	772.22	1.14589	127583	0.00152945
46593	269.129	5.48811	8526.75	20104.8	1.23747	1.39334		49940	553.159	4.53342	104028	500963	2.26774	1.45408										12039	281.082	3.17712	52851.8	0.00154001
8061	193.047	2.78861	31376	73931	1.23652	0.872263		7523	474.121	2.44209	97934.6	471129	2.26623	3.68426										10528	415.1	2.07179	79889.8	0.00158607
8407	790.535	7.42126	28015	65905.7	1.23421	0.63889		7547	523.076	2.41867	69582.1	334428	2.26491	4.63552										67206	427.141	3.82528	30963.5	0.00158966
7641	259.206	4.70625	147124	345149	1.23019	2.46446		41451	342.591	0.982059	20376.8	97864.6	2.26386	2.29667										16627	169.05	2.43117	4.72182e+07	0.00160791
8117	195.029	2.31627	192860	452379	1.22997	3.91752		18302	257.19	8.49221	3644.94	17497.8	2.26321	2.08316										4711	248.051	3.56038	22067.1	0.00161081
7793	140.107	0.779736	232592	545447	1.22964	1.34464		7981	122.537	1.02005	85360.2	409351	2.2617	1.87043										12112	474.161	3.09912	40751.8	0.0016209
24554	477.107	3.159	29446.1	69028.9	1.22912	1.47473		7448	643.478	4.71237	87039	416458	2.25844	2.39315										9836	165.542	3.26652	149675	0.00164911
57064	375.144	3.4411	63443.1	148561	1.22752	2.77741		51510	325.154	5.93893	3242.63	15512.3	2.25817	1.49129										32635	392.218	2.94648	75087.7	0.00165009
33603	657.42	5.99073	3258.15	7615.27	1.22484	0.209199		32961	321.118	2.19141	9497.35	45404.2	2.25723	3.40372										10795	641.147	2.16653	201969	0.00167323
8453	291.084	1.24868	137025	320255	1.22478	1.18688		22832	328.064	2.7606	27092.2	129467	2.25664	5.21193										35230	565.156	2.96298	36568.3	0.00168604
12347	298.092	2.37398	46996.2	109791	1.22414	2.28878		10505	787.293	4.76458	25144.4	119448	2.24808	3.09112										23050	272.569	3.49115	39506.1	0.00168964
12438	236.091	3.06743	23003.5	53722.2	1.22366	2.0012		8829	395.067	0.615523	64752.2	307596	2.24803	3.20138										4424	243.017	3.13463	29045.2	0.00170951
7274	151.112	4.71404	281076	656241	1.22326	2.23219		9843	242.065	0.766249	33648.7	159729	2.247	3.42697										33282	568.137	2.26406	36936.1	0.00171161
7993	239.179	4.52146	110632	257865	1.22085	2.68346		8919	307.079	2.96865	54822	259952	2.24542	2.18083										9099	584.131	1.49781	65031.8	0.0017159
55832	533.165	3.39497	5919.61	13793.3	1.22039	0.333957		17802	342.214	2.72295	22025.8	104183	2.24185	2.8311										18944	415.151	3.60591	64921.3	0.0017225
28286	542.143	0.555264	64201.8	149582	1.22025	2.13581		8916	204.607	5.46785	102785	486055	2.24149	2.59596										65760	505.158	0.957576	67867.3	0.00176916
9356	288.108	2.93421	75381.1	175536	1.21949	2.30526		11913	619.137	1.01932	30920.5	146118	2.2405	6.77977										32753	653.219	2.46248	56464.6	0.00179254
10513	406.207	3.01818	81192	189017	1.2191	1.86988		6948	661.488	4.71523	427293	2.0184e+06	2.23991	2.1873										66272	181.05	3.30042	84518.7	0.00180071
22088	400.17	5.88267	23964.1	55765.4	1.2185	1.14024		8401	204.552	2.92631	68634.5	324203	2.23989	3.38879										47114	567.17	3.09777	27697.3	0.00180305
7789	281.175	2.80997	247765	576474	1.21828	3.08218		32937	299.141	3.04682	9281.88	43831.4	2.23948	1.92402										41385	603.135	3.89742	26660.1	0.00182182
46942	317.145	2.22162	10406.4	24174	1.21598	0.762963		7250	509.06	2.28104	131682	621211	2.23802	5.38295										19633	507.186	3.85001	63287.7	0.00183649
58943	504.255	8.0111	3222.77	7471.62	1.21312	0.337127		14694	354.61	1.09467	226628	1.06847e+06	2.23714	2.26748										22911	445.111	3.39079	69727	0.0018411
9737	225.074	3.46085	51416.5	119048	1.21124	1.36287		50290	262.079	3.2768	13399	63158.7	2.23685	3.18738										62389	588.153	2.74881	35045.3	0.00188572
5169	307.067	2.25424	12344.8	28566.5	1.21042	1.37543		9751	359.229	2.86961	34104.4	160418	2.23381	3.92786										11392	725.187	5.00949	51565.9	0.00188879
17645	636.4	6.40864	5185.02	11997.9	1.21036	0.470659		13382	149.132	4.66956	1.29241e+06	6.07705e+06	2.2333	4.22868										10189	967.333	4.10168	81636.4	0.00190184
54917	324.113	3.06905	13827.7	31995.1	1.21029	1.45478		32765	263.105	3.54799	15048.2	70566.5	2.22939	2.49423										35295	271.096	4.38207	33388.7	0.0019085
9303	190.573	5.65833	115073	266262	1.21029	2.87611		26511	138.027	2.33354	131610	614618	2.22342	5.88188										33350	701.371	4.2997	18230.2	0.00194655
19068	309.144	2.76141	23106.6	53395.5	1.20842	2.93903		36898	285.077	3.11328	20963.1	97812.7	2.22217	2.32938										5384	262.042	3.32447	174280	0.00196171
2074	170.057	2.33875	235806	544794	1.20811	2.11009		9805	208.117	5.67443	58032.1	270490	2.22065	2.37674										8335	327.078	6.35762	145997	0.0019701
36697	340.285	6.24692	11330.7	26177	1.20806	0.878754		7422	214.547	2.41714	95157.9	441074	2.21263	6.79144										19175	707.169	2.22988	59946.6	0.00197017
9423	343.118	3.45822	101550	234296	1.20614	3.04032		27493	540.244	3.39935	8884.65	41053.9	2.20813	1.82415										48311	343.081	3.5562	19150.8	0.00198905
9256	360.213	2.93807	69467.2	160131	1.20485	3.74516		10363	353.625	4.31087	23873.3	110256	2.20739	4.64573										18795	661.182	1.0353	383808	0.00199343
57075	380.104	2.89838	22262.8	51313.8	1.20471	2.83943		7986	330.631	3.96071	85094.7	392812	2.2067	3.63123										32608	540.149	2.78742	117245	0.00199446
55121	257.081	3.13531	21019.5	48445	1.20462	0.975749		19744	490.124	1.36735	18839.8	86739.8	2.20291	3.27204										37426	960.228	1.53396	66836	0.00200153
807	301.141	6.83869	936294	2156422	1.20361	2.91695		7897	192.534	2.52962	57335.2	263802	2.20196	5.99765										32604	1021.31	3.97338	95721.6	0.00201232
7498	91.0542	4.67435	181929	419007	1.2036	2.69344		9161	173.117	5.69772	91880	422365	2.20067	2.24733										19329	247.036	3.28781	51944.2	0.00202342
30321	369.133	4.76583	19465.6	44776	1.2018	3.60736		23026	419.153	2.92187	13817	63450.3	2.19919	3.14665										11070	321.073	3.28987	95914.5	0.00203203
22204	617.514	9.31937	24557.2	56462.9	1.20116	5.10226		8891	178.086	2.98173	60411.7	277201	2.19804	2.14722										18655	309.094	1.45022	155817	0.00203578
9568	275.071	0.529203	46472.3	106744	1.19972	1.40034		20794	394.102	2.79354	24065.2	110398	2.1977	3.75655										50064	262.078	2.82901	67991.4	0.00203693
10025	481.168	3.62325	21735.3	49923.4	1.19968	0.8823		7001	323.074	2.74185	575800	2.63951e+06	2.19663	6.09771										7153	489.1	3.42181	903709	0.00204633
20374	259.062	2.81787	37068.3	85096.8	1.19892	2.41689		45527	612.208	4.53949	4581.92	20991.3	2.19577	2.77397										10992	733.667	1.59534	101752	0.0020464
10533	483.116	2.79946	37544.7	86180.3	1.19875	3.66019		10139	279.065	0.638043	27400.4	125527	2.19573	5.03283										30501	281.102	3.42675	46922	0.002054
48799	421.176	4.80674	2100.9	4821.54	1.19849	0.205191		41455	220.076	3.23768	3413.79	15634.4	2.19527	1.78178										12431	425.29	6.84136	39837.5	0.00207802
29731	707.978	4.71793	10685.5	24519.1	1.19825	0.34045		8231	189.007	0.725785	94608.8	432689	2.19328	3.94892										11661	410.097	1.02125	102774	0.00208886
10137	514.334	4.71875	54802.2	125715	1.19785	2.11486		7913	162.044	3.2902	50373.8	230214	2.19223	3.5882										44236	273.55	3.33293	648490	0.00209808
24779	381.195	5.05228	9170.44	21028	1.19725	1.32407		9543	243.065	3.36665	43752.5	199776	2.19095	3.10861										11747	494.133	4.0875	53568.8	0.00210695
22125	175.088	5.46889	65874.6	151033	1.19707	1.50083		54990	244.565	4.18373	8154.38	37199.7	2.18964	1.72608										10544	286.558	3.65111	55548.8	0.00211684
11363	175.088	5.47042	65874.6	151033	1.19707	1.50083		13370	137.023	2.34193	1.70985e+06	7.79906e+06	2.18943	7.39846										4529	278.063	3.83994	55323.4	0.0021468
7818	265.216	4.52076	144052	330179	1.19666	1.67265		18452	189.112	5.39793	47361	215337	2.18482	2.59943										45567	412.218	3.31976	26111.5	0.0021497
45386	483.129	3.60908	2840.97	6511.34	1.19657	0.331842		10508	345.134	3.65859	22301.8	101030	2.17955	5.68818										42510	282.555	3.40574	63910	0.00215646
54956	500.141	2.84941	9652.06	22118.5	1.19634	0.569632		27755	296.161	1.84573	20241.3	91531.9	2.17697	1.49542										44877	620.216	2.96414	34596.2	0.00218065
6833	149.132	4.71501	2.6536e+06	6.07705e+06	1.19542	3.21352		4524	169.04	2.99213	8725.47	39361.6	2.17348	3.39817										19397	817.187	1.00357	153502	0.00218375
9620	286.14	1.74528	134865	308845	1.19537	0.864653		10141	296.161	1.85941	20305.9	91531.9	2.17237	1.49415										10296	488.176	3.46269	86096.8	0.00218436
7753	835.241	3.67662	108307	248013	1.1953	0.709882		5644	286.024	0.709151	11204	50471.3	2.17145	2.59075										23490	421.113	4.10276	24192.1	0.0021851
11961	244.049	3.83365	19227.6	44015	1.19482	0.630829		17817	429.174	3.01173	34492.5	155187	2.16965	3.67191										29166	503.107	2.7437	67723.5	0.0022006
50767	342.097	2.81991	14232.5	32579.1	1.19476	1.0947		7755	680.462	4.71505	49230.5	221171	2.16754	2.30346										35688	428.101	3.68429	30119.3	0.00221759
46121	225.101	3.31583	2749.89	6292.47	1.19425	0.331176		18481	466.123	2.46478	46666.4	209471	2.16629	4.19805										32562	648.163	1.00563	99561	0.00225719
44201	827.564	9.40084	7027.37	16077.7	1.194	2.37947		8345	409.256	5.42304	138950	620551	2.15898	1.89166										19116	737.178	1.01711	88359.1	0.00227344
8511	269.065	2.49542	92995.9	212743	1.19387	3.89548		11204	353.109	7.1263	56048.9	250255	2.15864	1.35049										6558	282.006	2.88295	137736	0.00228755
12509	262.15	3.7755	43231.8	98839.6	1.193	1.82752		8380	196.06	2.39714	68850.7	306061	2.15228	3.85604										4212	127.05	2.21238	62219.4	0.00230407
12887	441.373	7.20065	5940.04	13580.3	1.19297	1.1155		7703	203.04	2.70299	74147.2	329270	2.15081	4.00908										41405	547.041	3.14698	33420.1	0.00231203
53467	282.076	2.86187	14810.2	33848.5	1.1925	1.82233		11329	315.108	3.02873	29717.1	131952	2.15065	5.67151										50203	489.1	3.33263	218146	0.00231479
425	149.023	6.84112	2.1356e+06	4.87815e+06	1.19169	3.70393		54903	474.196	3.34097	33582	148914	2.14872	3.40708										36752	499.13	1.45196	71914.7	0.00233812
8449	247.206	4.52488	72908.7	166478	1.19117	2.48446		7164	201.049	3.68568	175239	776320	2.14733	1.8875										48298	545.116	2.47166	33459.3	0.00235455
655	279.159	6.83914	1.03584e+06	2.36411e+06	1.1905	3.73257		8711	187.604	5.66767	97159.1	429875	2.1455	3.02247										29920	222.113	4.43391	40851.5	0.00239399
1982	324.29	7.05666	323711	738311	1.18952	2.17064		9349	316.223	2.85833	53026	234471	2.14464	6.52375										45554	574.192	4.37673	18683.2	0.00239547
19181	375.113	2.81074	26825	61157.5	1.18895	2.11749		7763	222.076	2.50757	98742	436367	2.1438	1.39783										32964	286.07	3.91536	41081.4	0.00240961
9937	336.587	0.727342	19495.5	44434.1	1.18853	0.654937		30582	525.668	1.1181	81504.7	359563	2.14129	1.70979										23268	277.071	3.46538	51831.1	0.00241753
9494	302.15	3.06206	65914.2	150157	1.18781	2.43075		7053	505.353	4.5251	265204	1.16966e+06	2.14091	2.11922										7730	548.144	3.96552	914773	0.00242063
7852	221.057	2.99513	138003	314323	1.18755	1.34501		7493	179.07	3.34122	180854	797620	2.14088	3.47828										24198	306.279	6.29499	248534	0.00244307
35130	341.087	2.80247	26695.1	60795.5	1.18739	1.41131		8168	525.166	1.10217	151862	668698	2.13859	1.56813										32559	840.228	1.05181	101163	0.00245447
48654	301.076	1.22361	18015.4	41025.9	1.18731	1.99247		17625	360.151	7.25773	10570	46528.3	2.13813	1.98967										46516	552.141	2.76739	28305.3	0.00247287
24488	302.102	3.59814	61958.8	140680	1.18303	3.28248		25290	399.138	7.11787	4729.06	20808.4	2.13754	1.3506										32744	827.21	1.40526	50484.5	0.00255414
7500	202.103	4.58342	153039	347435	1.18284	1.93415		7962	487.342	4.5255	58468	257176	2.13704	2.01023										10982	580.155	1.01213	401215	0.00260415
8757	290.057	0.589152	56941.5	129242	1.18252	1.75305		43764	277.071	3.18473	6335.09	27851.1	2.1363	1.75699										54675	285.076	3.71616	30902.6	0.00263207
11872	229.07	2.71738	134355	304845	1.18203	4.50639		8198	329.122	2.71504	67995.4	298546	2.13444	4.85643										41260	155.034	3.0877	434555	0.00266173
51446	103.054	4.83474	5471.07	12412.2	1.18186	0.557553		9548	611.15	0.549407	37917.5	166240	2.13233	2.40374										6892	467.118	3.44063	3.57112e+06	0.00266513
27303	132.096	0.885074	34587.6	78460.6	1.18171	1.12611		67641	334.101	1.44466	6769.11	29677.2	2.13232	1.63409										12400	252.047	4.15878	24683.8	0.00267629
6859	553.249	2.45161	6.61381e+06	14999304	1.18134	3.13745		28085	355.109	1.08888	117887	516661	2.13181	2.00835										7100	266.542	3.1502	1.0159e+06	0.00270334
47069	229.091	2.18104	8510.12	19293.2	1.18084	0.588345		10168	445.134	2.51251	20111.1	87987.2	2.1293	1.73898										11531	537.069	3.00438	100139	0.0027156
11885	176.096	6.67771	41478.1	93979.1	1.17999	1.09721		8078	361.074	2.83732	60054.9	262559	2.12828	2.21496										8944	451.098	3.67608	109239	0.0027259
18691	628.14	2.7257	31945.5	72337.9	1.17914	1.95511		37931	461.206	0.508236	33735.9	147387	2.12726	2.58965										8541	411.12	3.65034	148494	0.00273902
50411	351.579	4.25788	5377.06	12175	1.17904	0.882837		10396	299.091	3.21892	27316.1	119287	2.12662	1.78627										18573	462.11	2.87787	124116	0.00278629
6908	277.128	2.45559	2.96104e+06	6.70387e+06	1.17889	3.59588		9283	561.158	3.86406	23998.8	104686	2.12504	2.527										24650	364.13	5.32792	29627.8	0.00278668
17267	224.052	4.23791	41900.9	94814.1	1.17812	0.824075		8947	283.081	3.31252	42539.3	185499	2.12455	1.74071										32797	514.123	3.21393	67667.5	0.0028084
17246	273.077	2.62336	26978.9	61046.4	1.17807	2.90189		6076	281.067	3.80381	14183.1	61730.3	2.12181	4.0836										23595	644.218	2.27181	27630.5	0.00293561
3726	568.427	8.48454	758065	1.71453e+06	1.17742	0.915841		8124	298.129	2.30288	72897	317165	2.1213	1.38296										6890	313.092	3.46483	3.46571e+06	0.00299153
41612	426.763	3.01606	18382	41522.6	1.1756	2.21998		11884	391.139	3.50884	21584	93884	2.12092	2.89253										32616	499.632	1.02485	92964.4	0.00309319
6970	167.143	4.71938	864961	1.95185e+06	1.17413	2.94559		31622	300.591	3.58175	19223.3	83492.5	2.11879	1.69762										10933	483.087	3.1748	104066	0.00310201
7095	799.532	9.06813	739596	1.66808e+06	1.17338	3.52732		8384	639.446	4.52581	41161.5	178717	2.11831	1.96462										25358	407.134	3.44949	45915.2	0.00318225
14127	573.907	8.74857	85147.2	191987	1.17298	0.837443		9246	217.073	3.32055	20890.4	90696.4	2.11821	2.20856										8676	426.092	1.46826	104485	0.00318702
6824	348.206	4.52004	3.40441e+06	7.67175e+06	1.17215	1.62905		13902	299.077	2.64672	201172	872259	2.11633	1.56298										4630	205.086	2.45203	249225	0.00318727
9141	277.084	3.72511	90200.5	203240	1.17198	2.90617		5923	182.045	2.98108	21866.3	94798.7	2.11616	1.40495										8669	610.234	0.974689	433372	0.0032238
31541	209.081	3.32339	151880	341791	1.17018	2.72687		35648	465.137	3.40919	36229	156920	2.11481	2.29641										53574	461.181	2.87793	36204.7	0.00324586
24414	426.322	6.6882	28894.4	64997.1	1.16959	1.71486		9610	465.137	3.40919	36229	156920	2.11481	2.29641										10899	295.153	4.39797	92932.2	0.0033177
17278	311.147	2.88413	54076.2	121636	1.16951	2.5063		36848	473.18	3.61439	12301.6	53247.4	2.11386	2.35616										9527	941.282	4.02021	161461	0.00336701
10906	311.147	2.88652	54076.2	121636	1.16951	2.5063		11215	257.049	3.07451	17026.2	73691.2	2.11373	1.37541										46672	527.155	3.7544	19619.5	0.00340082
9242	409.207	3.04592	89928.9	202067	1.16798	2.95219		32825	353.054	1.2903	9819.57	42488.2	2.11333	1.7139										54951	285.076	3.76407	28054.8	0.00340949
7675	189.112	4.71311	139734	313910	1.16767	2.86056		9210	678.515	4.71493	29398	127192	2.11322	2.35345										45461	285.076	3.78048	28054.8	0.00340949
9021	647.126	2.45246	88699.6	199178	1.16706	2.00186		8987	455.168	3.90881	27293.5	117818	2.10993	3.48816										71863	799.688	2.16853	60678.9	0.00343186
43998	218.045	3.22529	7054.28	15808.7	1.16415	1.0934		22953	361.623	3.79219	5257.62	22670.1	2.10831	1.7423										47930	588.192	1.37087	26083.7	0.00343749
19074	459.285	2.98965	36558.5	81917.6	1.16397	2.67904		10935	234.562	3.3096	27050.7	116538	2.10706	3.30725										19502	270.059	3.45295	35100.5	0.00351209
27735	250.04	2.89658	45161.3	101127	1.16301	2.82524		41416	325.074	3.5188	4777.77	20580.5	2.10687	1.5795										25285	159.08	2.93218	60460.9	0.00351525
4648	250.041	2.9103	45161.3	101127	1.16301	2.82524		18604	444.129	2.52691	26970.9	115974	2.10432	3.11657										8909	307.045	2.45292	116798	0.00351674
31546	123.046	3.67213	50629.5	113251	1.16148	1.15252		45519	346.15	3.13116	38345	164850	2.10405	4.79243										31790	496.131	3.95623	28150.6	0.00352552
28453	462.156	2.83041	15229.9	34065.1	1.16139	0.633389		41277	185.044	2.36969	129713	557145	2.10273	4.3292										23239	426.139	1.54995	51011.1	0.003573
21079	453.173	3.34323	22771.2	50913.7	1.16085	1.14341		7521	185.044	2.36501	129713	557145	2.10273	4.3292										38788	237.112	3.52578	92889	0.00368137
47013	423.112	3.03895	8965.27	20039.5	1.16043	0.611058		18556	698.306	3.78742	12926.5	55359.1	2.09849	2.03967										42674	503.167	3.18978	24202.7	0.00370177
44581	306.096	3.79778	11093.7	24793	1.1602	1.95817		7676	579.149	4.42852	111122	475644	2.09774	2.30099										9505	438.176	4.25102	70874.9	0.00371971
41478	334.1	2.79838	19839.7	44316.6	1.15946	1.06709		7503	339.105	2.69109	105967	451557	2.0913	2.894										50282	496.617	2.21381	106989	0.00374384
56108	224.101	2.42371	104298	232944	1.15928	2.69616		9963	448.128	3.04299	29474.8	125591	2.09118	5.69176										25051	775.749	2.59081	110569	0.00383253
34618	362.987	5.39052	14230.5	31770.8	1.15871	0.74109		43810	567.207	3.51192	3970.52	16916.6	2.09104	1.58934										11041	336.252	5.68116	206549	0.003837
17128	291.056	0.667034	66255.5	147916	1.15867	2.30258		23075	426.14	2.30078	14044.7	59821.9	2.09065	1.61248										4427	230.103	4.35982	31945.1	0.00387626
53439	228.102	5.37682	2522.14	5627.21	1.15777	0.314364		25296	318.155	3.64742	4908.36	20837.9	2.08589	1.31095										8116	255.034	3.14736	254841	0.00393836
32626	438.154	4.03399	29870.7	66594.6	1.15667	0.670289		27587	263.061	1.03342	59587.3	252938	2.08571	2.3713										65606	471.643	3.91649	39146.7	0.00394736
58284	438.154	4.045	29870.7	66594.6	1.15667	0.670289		6926	347.132	2.83984	911898	3.86961e+06	2.08525	3.20319										8806	169.065	3.41216	321877	0.0039622
27131	228.069	2.51107	7995.78	17822.8	1.15641	0.594334		48028	599.274	6.25098	3580.29	15180.9	2.08411	1.6609										50672	364.103	4.00894	21525.6	0.00398165
17047	597.189	4.01174	24338.2	54238.1	1.15609	0.573498		35905	383.141	7.34105	2714.53	11502.8	2.08321	1.51893										35662	341.09	1.4071	256338	0.0040077
31684	282.058	2.90904	25260.3	56239.2	1.1547	1.70143		7249	278.197	2.83938	307419	1.30253e+06	2.08304	4.35142										22906	278.552	1.80521	26814.2	0.00403078
18043	323.105	5.14914	6473.11	14405.6	1.1541	0.338248		17978	304.07	3.46865	21050.4	89095.7	2.08151	3.23851										51841	227.057	2.25375	32318.2	0.00403792
17043	386.232	4.54647	44883.5	99806.1	1.15294	1.30595		31560	449.182	4.65244	16385.9	69271.9	2.07981	1.34632										9916	187.075	3.43163	140447	0.00408965
7347	341.216	4.71552	202935	450936	1.15191	2.58333		18770	512.332	5.6742	20646.2	87225.6	2.07887	2.8038										6437	221.092	0.988209	64378.9	0.00417888
16093	364.137	2.8379	21211	47057.9	1.14962	2.91103		16736	219.102	3.35613	138286	583830	2.07789	1.4188										17552	406.183	6.41411	78869.2	0.00418449
18598	485.192	3.29146	56452	124874	1.14538	1.35407		9018	315.069	3.51899	40842.6	172429	2.07785	2.81236										53421	761.196	2.69981	62034.5	0.00420156
65776	306.096	3.27218	3778.99	8357.62	1.14509	0.310589		33229	451.172	4.00821	6419.4	27062.2	2.07577	1.82404										32695	209.128	1.46956	65701.4	0.00426927
31791	278.145	4.63331	7854.03	17342.6	1.14281	1.13363		31765	218.052	2.86578	15262.1	64262.6	2.07403	2.69725										1322	427.076	0.607734	280060	0.0042735
23134	640.436	8.48771	25580.2	56461.9	1.14225	2.03553		23146	260.567	3.77862	14053.9	59081	2.07173	1.86046										8123	443.131	4.22906	170443	0.00435255
16167	213.565	3.5336	22120.2	48819	1.14208	1.17024		9599	200.53	2.25993	18614.7	78246.5	2.07158	4.01778										30365	557.872	6.45126	32432.3	0.00439395
25914	259.206	5.53811	81458.3	179681	1.14131	1.73072		7928	265.07	2.75971	120145	503669	2.0677	7.19107										18775	615.054	1.31205	74135.7	0.00440838
10119	259.206	5.55024	81458.3	179681	1.14131	1.73072		10387	320.163	2.93689	17952.3	75204.9	2.06666	2.82223										54890	468.122	3.33256	58968.7	0.00445232
8923	302.123	2.94767	48544.3	106996	1.14018	1.556		55781	387.06	1.47372	43789.5	183348	2.06592	2.96919										41550	529.156	3.4228	27272.6	0.00445539
38874	294.06	3.62182	15482.1	34111.9	1.13968	1.13069		9078	460.045	3.69156	27435.8	114809	2.0651	1.72461										9455	593.175	1.05196	616349	0.00448044
32773	483.114	2.80941	36699.7	80832.6	1.13917	4.25674		860	309.097	3.7691	1.77636e+06	7.43122e+06	2.06468	1.3146										11786	626.142	2.28299	63966.3	0.0046287
65635	705.717	0.609287	25736.6	56677.7	1.13896	0.83983		7781	283.093	2.34576	119850	501144	2.06399	2.80026										9905	512.148	1.05257	299288	0.00466445
58235	756.553	8.42262	1.25347e+06	2.75892e+06	1.13818	0.767901		42799	283.093	2.35422	119850	501144	2.06399	2.80026										33190	464.176	3.27185	25175.3	0.00467378
10332	615.498	9.05733	52991.9	116576	1.13743	4.07398		7490	332.218	3.27765	201927	843660	2.06283	4.57452										5998	301.065	4.41277	24461.6	0.00470304
10728	441.373	7.57619	45978.6	101081	1.13648	1.85303		30907	197.044	2.27324	121928	508817	2.06111	4.05335										31648	353.101	3.42862	31779.6	0.00471154
14351	362.298	6.28659	103106	226567	1.13581	1.47217		16924	565.208	4.43487	76055.1	317276	2.06062	3.64082										10517	463.1	2.80015	64495	0.00472855
27407	345.181	3.31748	15685.5	34463.1	1.13562	0.608781		8087	312.068	3.01322	116563	485696	2.05895	2.72266										11592	505.35	8.51764	49541	0.00483729
47544	490.116	2.36506	5950.27	13068.8	1.1351	0.359654		10469	238.071	0.759162	17074.2	71128.3	2.05861	1.9221										43697	512.147	1.36222	88744.5	0.00484824
5908	291.12	4.45421	29748.3	65324.9	1.13483	1.87583		13466	325.113	2.60056	757424	3.15513e+06	2.05852	5.38796										7013	151.039	3.44992	1.73913e+06	0.00486794
11095	267.08	3.67483	29312.7	64361	1.13466	1.9691		9393	392.211	5.68529	72224.9	300417	2.0564	2.69858										43849	437.341	8.20955	15494.2	0.00493576
50879	531.184	2.77464	3548.96	7788.02	1.13386	0.195179		36393	392.211	5.70642	72224.9	300417	2.0564	2.69858										10318	230.052	4.23236	45835.6	0.0049865
51329	385.149	3.49273	289446	634041	1.13128	1.31008		8182	589.446	4.71492	44581.4	185327	2.05556	2.17663										32578	900.246	1.01052	89790.1	0.00502818
10108	577.105	0.607517	46403	101616	1.13083	2.02529		9482	304.166	3.01969	54640.7	227008	2.05469	5.35407										22721	169.05	3.40954	1.16106e+06	0.00512156
6897	311.221	4.51755	1.35242e+06	2.95876e+06	1.12945	2.45295		9971	315.684	3.51135	23364.2	97051.4	2.05445	5.14536										25301	462.176	2.82823	56999.8	0.00523135
8374	303.066	0.663371	68341.9	149506	1.12936	1.9312		7457	203.139	2.21844	270908	1.12448e+06	2.05338	4.68685										11508	679.182	2.77303	67279	0.00525021
40306	817.314	4.61088	2994.33	6547.76	1.12877	0.303461		7688	217.122	5.72741	248724	1.03181e+06	2.05256	2.17647										7170	479.129	3.96941	1.0987e+06	0.00527465
10797	301.107	3.08775	62139.9	135880	1.12874	2.31742		33261	351.108	4.11177	5861.72	24232	2.04752	1.35198										41340	470.13	3.14272	31299.2	0.00529389
8657	813.511	8.43475	110130	240770	1.12844	1.23308		28132	312.068	2.98032	116563	480391	2.04311	2.62496										12336	334.136	4.49172	44038.5	0.00529751
45986	607.178	4.01079	9112.17	19915.1	1.128	0.367594		8165	225.087	1.95461	47018	193163	2.03854	1.74643										45126	177.091	2.91687	55347.3	0.00536013
11066	203.599	5.93299	24188.1	52858.2	1.12783	1.93747		1724	252.581	3.77429	405813	1.66651e+06	2.03795	1.57158										30250	776.901	4.52525	82807.2	0.00536933
10011	362.29	5.2591	34558.3	75491.9	1.12729	1.94176		12603	365.14	5.46393	18922.5	77688.4	2.0376	3.03946										72335	295.082	2.92488	54917.5	0.00538173
58432	513.158	2.9336	9289.33	20286.7	1.12689	0.581519		10047	307.227	5.04605	19934.7	81769.2	2.03628	1.59078										19190	616.224	3.30765	48907.8	0.00545698
10327	359.149	4.17931	51406.2	112230	1.12644	1.96327		10087	352.187	2.91654	24056	98546.1	2.0344	3.20353										12632	784.181	2.25627	61297.6	0.00553209
9845	434.202	0.88803	37247.1	81279.1	1.12576	1.79681		8614	302.113	2.76463	40290.1	164960	2.03361	3.06136										31711	250.565	4.24612	30661.9	0.00563086
10229	254.118	2.68357	33507.4	73105.9	1.12551	1.73014		7742	415.055	2.40554	60731.5	248038	2.03004	4.42877										35315	245.045	3.74535	24057.4	0.00563817
11160	246.134	1.18493	37139.6	80937.6	1.12385	0.990251		7598	203.039	2.40714	83449.6	339686	2.02523	5.22256										22984	282.555	3.45576	60274.7	0.00565437
20942	175.075	3.52792	41151.8	89665.1	1.12359	1.46557		10480	299.043	3.00422	19822.7	80678.9	2.02504	4.16952										25403	299.076	3.82581	53100.9	0.00569377
26643	419.155	2.69208	33924.3	73832.9	1.12195	1.58171		23572	513.177	3.32005	13089.1	53022.5	2.01824	3.72504										47449	474.11	3.43288	24224.9	0.00573508
51757	443.389	8.40607	6640.11	14441.9	1.12098	1.29494		18483	251.06	0.641864	94036.8	380719	2.01743	4.61088										23255	474.121	2.14148	40937.9	0.00574775
3388	316.285	5.37789	2.93427e+06	6.38001e+06	1.12056	2.3229		10468	322.176	3.07666	24334.3	98452.5	2.01643	3.70261										8125	475.085	3.15812	290406	0.00577639
22746	115.039	2.4753	175838	382177	1.11999	3.64663		25281	556.239	3.25914	12632.4	51070.1	2.01535	2.76958										32585	812.726	3.97171	113233	0.00587861
9928	542.859	4.72936	20322.4	44160	1.11967	0.307556		35728	625.301	7.64195	4261.12	17203.5	2.0134	1.32131										43665	586.213	3.45454	23500.2	0.00596404
11385	189.014	1.15298	24033.7	52182.9	1.11852	1.34149		51243	375.037	2.18433	4890.65	19740.9	2.01309	1.51565										37394	812.224	3.98346	117080	0.00597373
10981	228.269	5.6474	66990	145347	1.11748	2.21182		8392	359.229	3.23815	83738.2	337557	2.01117	6.27017										19590	549.376	8.45079	39352.2	0.00602927
19351	815.506	9.06331	23477.2	50912.4	1.11676	1.85454		21113	250.058	3.01086	14587.9	58791.6	2.01083	2.07451										8515	644.143	2.36476	165520	0.00605192
36868	591.169	3.51762	15546.8	33704.6	1.11633	1.78063		27252	471.126	3.5856	15619.6	62912.5	2.00999	1.97215										9385	140.031	2.91916	147730	0.00605203
7978	258.113	4.61201	283421	613659	1.11449	0.742768		7377	284.074	3.0162	266971	1.07511e+06	2.00972	4.24231										18915	137.096	5.53368	66296.5	0.00609921
7365	263.139	2.92671	373418	807921	1.11342	3.73409		44887	469.135	2.79797	9673.12	38851.6	2.00592	2.48892										31060	791.529	8.41389	35077.1	0.00614656
9172	433.168	2.70882	124601	269441	1.11266	2.86941		4494	289.003	4.19076	5006.87	20042.3	2.00107	1.76399										32959	1079.31	3.97762	53011.1	0.00619305
15994	170.557	2.95402	29429.7	63639.6	1.11265	2.96099																		8938	183.065	3.11072	129005	0.00621942
4322	272.065	0.599369	40105.1	86643.8	1.11131	3.29676																		35124	624.187	2.83823	56699.8	0.0062283
9810	198.112	2.29387	32301.8	69722.6	1.11001	1.15884																		7832	295.082	3.44921	346964	0.00624541
61485	304.089	3.41384	92065.3	198693	1.10981	1.37854																		12060	463.1	3.43337	44572.9	0.00641296
12503	495.345	8.33954	24615.1	53068.3	1.10831	3.60277																		45534	286.118	2.96905	28347.6	0.00643433
23313	240.054	3.77756	26681	57518.2	1.10821	1.23621																		25256	764.231	1.06549	197706	0.00646588
7700	272.077	2.40838	187322	403677	1.10768	2.69483																		32973	629.094	3.97636	75118.3	0.0064925
7912	159.029	0.864473	185289	399233	1.10746	2.73158																		60789	169.068	2.65672	40333.4	0.006494
42524	241.556	3.42381	21572	46466.8	1.10704	1.59727																		8034	452.05	3.16751	290754	0.00649427
4814	181.009	0.745329	81205.8	174871	1.10663	2.91178																		37814	442.119	3.70418	31769.7	0.00659128
21104	500.192	4.01162	20430.9	43995.8	1.10661	0.506197																		25485	313.107	4.2868	43624	0.00661311
13683	135.117	4.60469	323731	697068	1.1065	1.48097																		66323	666.16	1.47981	59550.5	0.00674589
45507	535.18	3.68115	14400.8	31007.7	1.10647	1.48202																		23472	267.103	4.5015	49417.2	0.00697494
12580	188.62	5.55762	29045.9	62515.2	1.10587	1.41291																		9159	269.049	3.50445	114102	0.00701911
23960	366.293	6.13938	5804.6	12487.1	1.10517	0.204788																		27673	291.086	4.18488	42525.3	0.00707699
6794	293.211	4.52683	1.0181e+07	21899270	1.105	2.36687																		31843	567.148	4.39321	21291	0.00714846
4821	163.06	0.561405	150389	323374	1.1045	2.34329																		67248	259.552	3.10681	36920.9	0.00716291
17204	317.104	3.92964	12148	26098.4	1.10324	0.917327																		9880	500.108	3.46643	101074	0.00720088
8510	350.202	4.53446	83797.6	179912	1.10231	1.99181																		30909	746.243	3.26364	26580.4	0.00725348
38272	602.427	7.62163	20901.7	44875.4	1.1023	1.02712																		67985	252.563	3.397	20894.1	0.00732042
8199	241.143	3.10257	158790	340315	1.09975	3.79544																		37792	249.091	3.98829	21358.3	0.00738807
32697	449.143	3.56075	81727.1	175044	1.09883	0.610518																		8974	121.028	2.37193	154213	0.00744763
21814	265.155	2.74039	108185	231686	1.09867	3.30077																		40432	169.017	2.13606	40750	0.00753537
16404	273.076	3.75515	24089.7	51555.1	1.0977	0.601359																		51914	226.042	2.35667	142365	0.00758968
37418	273.076	3.72768	24089.7	51555.1	1.0977	0.601359																		32881	230.062	3.01737	41795.9	0.00760246
6963	259.118	2.45815	2.12555e+06	4.54869e+06	1.09761	3.08205																		10373	425.087	3.87049	278284	0.00762148
11144	749.422	5.77451	67050.3	143469	1.09742	1.04545																		22895	558.142	2.78456	65655	0.00792969
11559	691.085	2.45198	22705.5	48583.3	1.09742	3.05613																		41621	470.13	3.15206	30429.2	0.00795671
9978	439.357	8.66038	19925.1	42631.1	1.09732	1.78475																		17522	397.189	5.68775	91961.2	0.00797059
15112	376.314	6.75897	62053.6	132729	1.0969	0.913077																		54711	527.155	4.30363	24984.3	0.00799415
9866	123.048	3.67487	57489.7	122963	1.09685	1.29299																		25239	561.17	4.07596	80432.1	0.00802631
7513	385.148	3.44537	346352	740508	1.09628	2.01427																		32541	729.19	1.0129	134924	0.00830545
9780	385.124	2.91106	70614.1	150883	1.0954	1.28427																		7446	280.557	3.49101	350655	0.00835051
10107	346.272	7.05655	60409.4	129061	1.09521	1.49467																		22971	268.557	3.11374	44135.7	0.00837692
6798	275.201	4.53149	9.8585e+06	2.10413e+07	1.09378	2.5177																		4898	683.433	7.07036	114373	0.00856004
9125	292.103	0.67114	48956.8	104447	1.09319	2.59402																		51473	217.574	3.32279	21533	0.00860353
7166	135.117	4.7103	420439	896742	1.0928	2.96561																		32554	900.748	1.00074	93525.5	0.00863055
53266	373.128	3.99978	864439	1.84248e+06	1.09182	0.657797																		46467	222.076	3.07728	27925.5	0.00881169
1210	373.128	4.00395	864439	1.84248e+06	1.09182	0.657797																		54679	115.039	2.98478	144758	0.00909203
41285	347.088	3.65627	12060.9	25706.6	1.0918	0.534029																		7546	137.023	3.12475	509096	0.00911663
73006	397.311	7.4341	6045.72	12882.7	1.09145	0.971825																		32806	227.057	1.54366	76160	0.00912313
9638	311.16	2.50228	98726.5	210234	1.09049	0.813466																		7026	170.053	2.44626	3.46753e+06	0.00931342
249	267.086	4.00557	9.30398e+06	1.98087e+07	1.09022	0.665401																		41343	266.56	3.36679	47753.4	0.0093335
55863	597.52	9.4773	1839.29	3914.76	1.08978	0.373091																		60611	266.56	3.3733	47753.4	0.0093335
50365	365.088	3.00508	9804.07	20862.9	1.08949	1.67465																		10058	260.044	3.58286	57213.7	0.00950761
46950	703.403	7.24932	2843.66	6050.15	1.08922	0.288281																		19261	743.209	4.00041	156794	0.0096
10853	317.182	2.37863	54379.5	115528	1.0871	2.81794																		31147	462.144	4.04564	34036	0.0100816
4513	145.05	0.562201	615948	1.30823e+06	1.08674	2.62769																		55159	360.156	7.27158	29200.2	0.0101461
10957	339.121	5.66041	62019.3	131702	1.08649	3.59623																		11926	239.057	4.22211	26022.5	0.0103381
8855	224.061	3.66767	72544.3	153954	1.08557	1.02173																		19105	497.361	8.93999	35864.8	0.0104919
10434	195.104	4.71024	27489.5	58320.4	1.08512	2.57534																		12358	275.091	3.83537	44533.4	0.0106988
12132	291.039	3.00421	20344.7	43138.4	1.08432	1.69386																		23365	451.141	2.88695	27457.7	0.0109829
36844	282.095	3.49444	25617.1	54264.6	1.0829	0.923127																		35301	221.081	3.56731	31043.2	0.010988
4231	150.058	0.611128	876547	1.85483e+06	1.08139	4.99927																		11642	585.158	3.99854	63949.7	0.011197
4259	133.032	0.610663	422376	891608	1.07788	3.77556																		35641	479.17	3.99577	23391.4	0.0112262
8096	213.612	4.53117	126067	266046	1.07748	1.98672																		11128	498.161	3.48929	54181.9	0.0112968
9910	495.345	8.68679	62963.5	132853	1.07725	1.56359																		12333	408.1	2.19501	37141.8	0.0113206
10768	536.27	3.28903	36978.4	77997.4	1.07675	1.8073																		33125	469.111	4.18567	28106.7	0.0113951
9487	231.041	3.74554	53215.7	112244	1.07672	0.994129																		24988	195.138	5.21406	158903	0.0114874
6999	424.16	3.66902	673810	1.42088e+06	1.07637	0.874427																		18656	95.0491	4.54677	155075	0.0115625
7843	265.071	4.00565	128439	270669	1.07545	0.729823																		9507	267.134	2.9543	161232	0.011812
9744	215.07	3.38587	51204.6	107717	1.0729	0.792338																		13104	493.389	9.03209	16940	0.0119604
7128	257.19	4.53655	435780	916255	1.07215	2.03725																		11800	475.122	3.47679	30018	0.0120665
33877	531.407	9.19008	16001.1	33630.4	1.07159	1.48461																		11077	441.113	3.72672	75104.5	0.012117
7569	214.62	4.71999	198104	416353	1.07155	3.94261																		962	299.111	4.53681	361221	0.0121217
895	553.39	9.17872	282029	592596	1.0712	1.75895																		8818	431.095	3.63251	132233	0.0125322
11494	360.275	5.05814	22943.2	48204.6	1.0711	2.43913																		18375	125.06	2.42326	2.89289e+06	0.0126339
8901	267.103	4.00574	54364.3	114188	1.07068	0.519766																		46435	451.109	3.3385	32597	0.0126629
53989	191.539	3.03046	5657.06	11872.8	1.06953	0.283045																		16998	151.539	2.92984	206442	0.0127185
8732	209.088	6.84277	182777	383539	1.06929	3.50107																		8569	271.552	3.57637	120449	0.0128564
4672	370.083	0.584628	237150	497510	1.06893	1.82054																		8489	486.092	3.43454	172198	0.0129091
16960	226.071	2.63193	67241.4	141021	1.06849	2.50476																		35825	477.152	4.15484	21593.3	0.0130818
20747	374.342	6.10603	17563.7	36815.6	1.06772	0.375194																		9820	223.044	4.07758	72778	0.0131152
7837	429.173	3.39918	253023	530354	1.06769	3.63234																		3788	397.043	0.589069	174462	0.0133939
48900	409.347	8.06757	7625.9	15982.1	1.06747	0.899341																		776	851.396	5.7523	486303	0.0134365
61060	531.405	9.21369	11273	23625.3	1.06746	1.63431																		18900	252.09	5.62402	96468.1	0.0138621
7351	354.264	4.71652	238420	499468	1.06689	3.87038																		45849	214.107	3.03406	40554.1	0.0138817
51508	226.062	3.37883	2437.13	5105.35	1.06683	0.184528																		12147	424.16	4.10201	29768.7	0.014068
11479	243.07	2.49482	44588.6	93355.9	1.06607	0.391885																		7589	299.112	4.24872	255573	0.014082
2399	259.112	6.73797	100979	211342	1.06553	0.358561																		14636	249.146	3.67567	137261	0.0143051
9842	347.22	7.4074	96400.8	201754	1.06548	0.734213																		19508	497.361	8.61487	31073.8	0.0143122
58320	601.68	2.77478	2487.33	5199.57	1.06379	0.18404																		30342	135.117	3.36863	85269.8	0.0143198
57069	236.061	4.183	39311.3	82161.5	1.06352	0.793138																		23011	177.067	3.36169	36507.6	0.0146828
45130	331.165	3.13907	3889.86	8119.74	1.06172	0.283996																		31613	117.07	2.9211	88939	0.0147542
16899	446.202	3.62644	26384.7	54983.8	1.0593	1.31199																		31745	292.043	3.51958	34758.5	0.0151796
9718	215.055	3.70556	50187.2	104502	1.05814	1.31553																		32801	176.107	2.49584	46347.9	0.0152083
70002	315.086	4.65458	2197.7	4573.01	1.05715	0.18297																		35685	298.075	4.52263	32744	0.0152397
35590	163.039	2.98899	115882	240687	1.05451	4.54845																		9475	437.128	3.64795	73780.3	0.0152452
10995	311.197	3.136	42873.7	89037.5	1.05432	0.825668																		47303	441.614	3.73719	37378.6	0.0153355
7179	352.248	4.51101	429497	891753	1.054	2.12442																		43652	471.142	3.90682	40304.4	0.0156834
44958	342.083	3.24119	13346.8	27691.3	1.05293	1.33636																		25373	407.239	3.03527	59034.9	0.0163666
16414	304.089	3.36991	95800.7	198693	1.05243	1.37273																		18686	668.085	3.1558	42325.9	0.0165153
7517	322.186	2.45528	329788	683825	1.05209	3.28756																		31631	295.082	3.63637	80535	0.0165177
5275	280.139	0.604215	199598	413835	1.05196	0.672954																		56523	388.182	1.15097	26041.1	0.0165536
4300	239.103	2.34716	22432.5	46396.8	1.04844	1.53406																		25311	261.052	3.43187	74731.4	0.0166513
47629	494.166	2.90381	7730.6	15986	1.04815	0.534715																		49943	313.092	3.40964	2.68722e+06	0.0171439
21153	465.141	3.97798	20713.5	42830.2	1.04806	0.577116																		4112	385.107	1.37557	200310	0.0172051
17004	523.84	5.95475	10682.7	22051.3	1.04558	0.375469																		9759	236.062	3.31791	66049.2	0.0187132
15268	175.549	2.95934	48575.5	100259	1.04543	1.95159																		22198	159.065	3.05008	43133.6	0.0188148
6978	235.169	4.53753	891482	1839290	1.04487	2.96925																		41817	270.066	2.16907	14992.2	0.0190348
12142	429.171	4.45842	28368.4	58516.3	1.04456	3.35118																		9421	225.091	5.8616	142660	0.0195556
18853	343.082	3.17303	8077.07	16639.8	1.04273	0.284994																		10457	263.555	4.17697	88550.8	0.019798
913	249.076	4.00577	1.64199e+06	3.38249e+06	1.04264	0.645318																		35831	481.098	3.39646	24900.4	0.0200797
51307	486.196	3.34819	18673	38459.3	1.04238	1.45603																		41352	447.113	3.80729	24305.5	0.0201329
45753	326.161	3.64713	3335.91	6867.42	1.04169	0.281332																		32555	462.121	1.46676	83086.3	0.0204371
27321	262.165	2.40586	32988.9	67870.4	1.0408	0.668613																		11322	681.179	1.45091	103503	0.0205832
8650	221.075	3.09616	76354	157086	1.04078	4.36517																		61903	369.306	6.43655	34557.8	0.020633
6511	206.039	3.75018	19947.4	41025.8	1.04034	0.821033																		45862	131.025	2.92008	28895.4	0.0207548
58750	281.101	3.0502	48070.3	98767.6	1.03889	2.47597																		45609	135.08	2.9746	110589	0.0212547
17054	391.196	2.45394	58584.6	120245	1.03739	1.93249																		29119	440.155	3.38544	61673.3	0.0216899
58741	443.124	1.20463	21646.7	44425.8	1.03725	2.44656																		31665	565.147	5.19976	48613.3	0.0217736
48774	327.232	8.49906	11786.4	24165.2	1.0358	1.22234																		9732	492.154	4.09409	127012	0.0219327
31794	378.089	2.96779	18932.8	38816.6	1.03579	2.25185																		34130	384.71	5.86697	31441.8	0.0219412
9867	425.251	4.36459	56073.3	114740	1.03298	0.916964																		17734	149.036	2.94011	78587.7	0.022413
6847	105.033	4.00504	2.31665e+06	4.74019e+06	1.0329	0.686131																		10538	350.095	1.05625	111034	0.0224644
9365	205.071	2.89443	81266.6	166138	1.03165	3.22766																		41533	214.094	4.29851	24488.2	0.0224944
8544	585.428	8.47543	127052	259709	1.03148	1.19229																		44314	122.06	2.41668	44962.3	0.0228497
35729	820.592	8.8626	11442	23387.1	1.03137	0.63886																		71417	237.028	1.14212	30211.8	0.0230584
51322	147.065	3.3009	11500.6	23504.4	1.03122	1.27245																		10643	513.176	4.7511	92007.8	0.0231395
10984	480.169	3.16126	51419.7	104905	1.02869	2.21034																		4234	127.05	0.899569	36617.7	0.0231849
50746	726.24	4.64232	2601.07	5302.61	1.0276	0.178177																		22231	516.814	6.83815	54210.1	0.0236855
26166	392.182	2.92466	24148.1	49212.3	1.02711	3.50481																		30920	917.313	2.60287	35886	0.0240595
48114	231.05	3.38876	5262.33	10719.8	1.02651	0.312848																		48096	367.187	3.28863	14160.6	0.0240787
6796	353.23	4.71566	9.70099e+06	1.9759e+07	1.02631	3.24668																		11545	365.144	3.01244	39738.1	0.0240815
53095	375.269	8.48124	5161.17	10506.8	1.02555	0.829111																		57723	639.098	3.31225	14934.6	0.0241594
12230	414.1	2.88672	32611.4	66348.4	1.02468	1.44696																		62971	502.588	1.63043	24942.4	0.0241886
19477	246.134	2.33217	19343	39345.2	1.02438	1.84282																		53292	333.145	3.28422	11812.3	0.0242791
10879	554.877	7.41215	23529	47828.7	1.02343	0.644191																		56794	617.489	9.38027	19557.8	0.0242869
20450	602.428	8.47469	35698.5	72556.5	1.02324	1.87819																		35996	457.134	3.11497	15054.2	0.0243341
12172	383.169	3.72387	28737	58376.9	1.02249	3.29179																		44323	373.086	3.29221	13098	0.0243784
7692	244.081	3.01044	391131	794548	1.02248	2.55494																		45222	309.08	3.77104	33318.9	0.0244254
5110	222.054	3.86941	12581.2	25537.9	1.02137	0.7288																		47649	159.525	2.91846	18174.7	0.0244638
13014	345.133	4.26062	11402.1	23128.8	1.02038	3.3064																		50782	354.085	4.37135	8705.51	0.0245588
22928	586.433	8.48123	46679.9	94676.2	1.0202	1.54312																		67420	383.321	6.84798	28274.6	0.0246349
54878	257.056	3.60734	8577.93	17388.4	1.01942	0.802063																		41732	538.192	3.48234	11861.9	0.024683
9211	224.112	5.93804	56446.5	114411	1.01927	2.94712																		57732	339.139	2.84428	14717.7	0.0246862
63684	262.107	5.02537	5015.04	10163.6	1.01908	0.84708																		16649	118.065	4.53794	765125	0.0247147
21875	371.084	0.566251	76170.3	154219	1.01768	1.92464																		51379	262.048	2.43007	19658	0.0247173
29489	808.553	8.14612	676433	1.36928e+06	1.0174	0.179473																		47730	295.139	3.0266	12422.3	0.024722
23959	348.326	5.54737	15333.4	31031.5	1.01706	0.401969																		54808	261.034	2.84081	15298.2	0.0247535
27751	318.134	4.20819	2376.04	4807.83	1.01683	0.271838																		48187	585.159	3.36754	11588.4	0.0248348
11597	393.189	4.12715	16021.3	32400.7	1.01603	1.20893																		31599	919.299	4.07509	57686.6	0.0248758
10721	308.122	1.7782	78021.7	157714	1.01536	0.7529																		71870	488.169	2.34027	19823.1	0.0249382
9216	281.186	3.29299	98394	198870	1.01518	1.0564																		48627	342.097	4.29479	9668.89	0.0250041
7163	231.065	4.00675	427770	863645	1.0136	0.615282																		61622	380.098	4.25922	7824.79	0.0250381
10278	406.207	3.805	45248.8	91347.9	1.01349	1.97162																		18582	234.077	3.60202	127391	0.0250891
47322	466.149	4.1206	3630.77	7323	1.01216	0.269729																		23500	500.129	1.79597	18275.5	0.0252419
10083	509.177	3.30822	33008.6	66571.1	1.01206	1.36913																		50118	497.193	3.61474	12848.5	0.0252782
17097	330.079	2.21773	34158.1	68884.6	1.01196	2.44153																		50353	298.072	4.54613	20763.3	0.0252788
17105	355.173	3.70168	30050.2	60556.2	1.0109	1.25274																		45374	496.131	4.47147	12397.5	0.0253292
11923	367.137	3.18047	29339.3	59091.7	1.01012	2.34501																		55765	540.644	0.588747	35500	0.0254848
27429	439.136	4.2083	9361.3	18820.6	1.00753	0.547066																		46148	662.222	3.83259	12033.6	0.0255065
4425	132.531	3.71483	5955.73	11972.9	1.00742	0.35108																		41739	588.207	4.22043	12067.9	0.0255453
49187	283.206	8.49001	8802.96	17695	1.00728	1.55735																		45622	288.085	3.64856	10427.5	0.0256273
41532	367.357	8.39657	9298.3	18680.6	1.0065	3.5629																		54092	495.165	4.67877	8197.11	0.0256917
7953	390.122	2.49246	268021	538273	1.00599	2.06723																		36107	517.169	4.34541	11575.6	0.0257965
8463	342.3	5.75851	135249	271533	1.00551	1.6079																		55066	641.259	4.18248	8302.69	0.0258735
55236	571.454	9.00927	4795.96	9626.14	1.00514	0.792346																		73849	200.192	6.14491	9064.11	0.0259138
4458	362.097	0.625832	1.17956e+06	2.36612e+06	1.00428	1.98155																		46352	380.105	4.33241	12306.7	0.0259754
19002	366.213	2.62344	53396.6	107075	1.0038	1.85876																		47367	709.191	2.83024	19787.4	0.0260092
9400	374.229	2.75353	103668	207845	1.00354	3.49458																		4501	445.085	3.26848	13638.5	0.0261435
6952	241.107	2.45271	2.31244e+06	4.63594e+06	1.00344	3.38337																		70168	690.136	3.06905	53885.5	0.0262637
7443	203.112	4.70965	176555	353870	1.0031	2.24977																		49937	567.147	4.13799	10024.6	0.0262674
30963	295.011	0.585979	42136.4	84442.9	1.00291	1.40182																		53676	169.074	2.67707	32248.2	0.0263709
8416	165.127	4.65318	78664.1	157594	1.00244	3.66218																		69981	516.158	3.86552	12292.4	0.0263755
7258	801.548	9.32271	589659	1.17918e+06	0.999835	4.47656																		46966	509.135	0.988121	27862.4	0.026384
51868	295.157	2.20494	11401	22792	0.999361	0.317735																		41605	263.565	3.25189	16258.7	0.0264891
11138	288.071	2.6703	42205.3	84302.2	0.998145	1.57599																		45806	392.192	2.63011	18430.3	0.0265005
12259	433.132	4.22086	27864.3	55645.5	0.997847	1.3437																		61239	441.337	6.8461	8680.96	0.02656
21730	141.055	2.25521	129498	258364	0.996478	3.24587																		53298	174.076	2.93946	44680.5	0.0267054
10438	523.179	4.04583	52595.4	104920	0.996287	1.01336																		45585	149.096	2.97885	59808.8	0.0267376
18820	298.347	6.10672	47453.4	94558.1	0.994691	0.292236																		66345	614.181	1.18356	29656.9	0.0267522
27513	369.097	3.40882	9935.06	19794.2	0.99448	1.20464																		50145	395.117	3.49764	13413.6	0.0267718
23036	831.522	7.81684	36732.5	73126.6	0.99334	0.284303																		32508	232.551	3.42966	203976	0.0269026
5750	95.0491	4.00456	134627	267842	0.992415	0.746047																		48965	543.368	7.1289	7873.61	0.0269188
5235	227.128	3.01595	402499	800769	0.992401	2.39526																		50542	573.15	2.66235	27608	0.0270407
48048	128.062	3.42748	3425.22	6813.54	0.992207	0.265928																		46470	567.148	4.57021	15449.3	0.0271319
55632	289.574	3.40074	4165.56	8284.07	0.99183	0.265639																		4381	262.119	2.47513	27829.5	0.0271963
8001	313.074	0.791405	112239	223158	0.991487	2.14228																		32580	556.165	1.3102	67860.3	0.0272418
1118	408.165	4.01312	1.73819e+06	3.45568e+06	0.991385	0.618929																		46529	683.179	2.44082	1.03591e+06	0.0273558
18390	211.06	2.75733	238374	473570	0.99035	2.65434																		51819	467.351	7.89031	10697.8	0.0273823
7638	224.128	4.4972	356230	707271	0.989455	0.724942																		9160	365.089	4.18032	100334	0.0274154
7000	275.016	0.857782	1.91128e+06	3.79454e+06	0.989386	2.04536																		11048	684.228	4.94699	100153	0.0275257
6881	348.275	4.7142	1.69881e+06	3.36733e+06	0.987083	2.91136																		58558	701.217	4.30047	11660.1	0.0275326
23565	611.466	8.42173	9843.75	19505.4	0.986594	1.31077																		33002	450.638	3.8358	28392.6	0.0276608
48596	468.248	7.06095	2620.4	5191.67	0.986414	0.263432																		4282	285.084	1.53302	12006.8	0.0276924
49386	383.258	8.46829	9859.02	19530.4	0.986202	1.83462																		47706	528.158	4.30859	12815.4	0.0281329
8602	291.172	4.72108	78379.7	155218	0.985744	1.66233																		65705	358.092	3.27733	15608.5	0.0282664
44941	471.347	7.22785	7027.76	13909	0.98488	1.49455																		60966	290.064	3.19922	11208.7	0.0282931
15168	302.171	2.47002	48333	95654.6	0.984825	2.22768																		45393	461.109	3.86411	9467.1	0.0283325
54730	399.144	4.46721	10419.2	20619.9	0.984785	1.91478																		50047	406.124	2.64617	23102.4	0.0284951
44033	471.15	3.73246	7142.43	14130.4	0.984313	0.451208																		54733	507.165	3.84465	17338.2	0.0285172
5496	296.073	3.82172	16728.2	33086.6	0.983964	0.731264																		57282	582.16	2.97408	16657.9	0.0287173
10033	357.189	2.81102	65153	128821	0.983468	1.80699																		19399	607.457	5.66228	51746.5	0.0287827
49050	815.526	8.58756	12413.8	24544	0.983425	1.22558																		47125	495.142	4.32725	15694	0.0288535
23621	236.107	5.52625	4417.82	8732.59	0.983074	0.347935																		50957	543.154	2.90154	19474	0.028875
43254	285.132	2.97438	189272	373718	0.981486	2.87584																		57200	452.11	3.0554	15471.5	0.0289513
16668	285.132	2.97881	189272	373718	0.981486	2.87584																		50116	631.196	2.87816	17279.7	0.0291674
7122	244.565	4.04222	439121	866423	0.980454	0.597959																		46686	251.068	3.1367	28294.1	0.0292508
51025	331.104	2.26301	17538.7	34597.6	0.98013	1.87528																		54703	265.091	2.98171	21139.8	0.0292844
45904	255.085	2.62576	549038	1.08184e+06	0.978515	1.48889																		45883	274.071	4.11715	24788.9	0.0292983
57109	463.122	3.35088	9596.38	18908.9	0.978503	0.81051																		48644	353.092	1.03196	21741.7	0.0293119
45155	326.103	3.9913	5619.61	11062.6	0.977155	0.322218																		46350	311.16	3.5901	10577.6	0.0293134
7868	136.052	3.10377	78532.3	154584	0.977033	2.37443																		59370	484.182	3.836	11268.9	0.0293291
17376	331.167	6.31691	9052.27	17816.3	0.976845	0.500649																		4666	208.035	3.5975	23274.2	0.0294334
18637	219.065	2.85963	50207.6	98808.7	0.976732	2.73168																		35330	485.361	8.30266	22771.6	0.0294748
46448	350.181	2.36993	14493.8	28520.9	0.976583	1.12686																		41677	314.073	3.88979	15349.2	0.0296046
10174	342.079	2.77682	39397.2	77505.6	0.976206	3.47013																		29684	151.039	2.5204	3.33812e+06	0.0296184
10355	283.087	1.04958	36440.1	71682.1	0.976086	0.424145																		46773	597.159	4.10116	13421.2	0.029726
8981	257.566	0.929673	64147.2	126140	0.975563	2.94383																		50342	507.163	3.36041	11900.6	0.0298502
45438	319.072	3.61586	3268.73	6421.66	0.974215	0.169401																		7068	447.126	3.43477	1.14433e+06	0.0300843
45435	193.086	4.55223	53666.7	105418	0.974029	2.55983																		45478	470.239	3.76328	10404.3	0.0301363
27314	531.102	2.2707	1825.81	3584.2	0.97311	0.169217																		54671	319.045	3.27234	11063.1	0.0302107
38198	453.336	7.4006	6736.23	13218.3	0.972524	0.751299																		54734	217.034	1.73831	12463.5	0.0303956
11805	312.111	1.48323	23751.8	46594.8	0.97213	1.34604																		4532	173.024	3.16702	41920	0.0304286
64942	187.06	3.05771	23716.5	46517.3	0.971878	0.828726																		46738	498.121	2.82449	21940.4	0.0304554
10294	481.365	7.58972	47954.4	94007.5	0.971114	1.26527																		25140	845.581	4.71287	39489.7	0.0305853
24010	362.599	0.629968	357802	701363	0.970999	2.01462																		8426	183.102	3.46109	238856	0.0305878
8808	302.123	3.37459	120404	235981	0.97079	2.18831																		1333	232.049	3.42969	935597	0.0306807
19685	349.199	7.74847	55561.2	108894	0.970771	0.80897																		46344	771.231	2.73177	24622.4	0.0307042
45139	279.144	3.05735	163369	320135	0.970548	3.12454																		9813	160.544	2.96778	132164	0.0307536
10974	347.193	2.47454	38290.4	74973.2	0.969391	2.59977																		54665	451.087	3.22338	12995.5	0.0308522
50173	658.212	2.67182	7671	15018.4	0.969242	0.168575																		24256	846.441	5.75266	52113.9	0.0309578
19112	186.047	0.762642	42123.4	82427.6	0.968506	4.56444																		36177	268.154	3.07355	16656.6	0.0312088
11637	475.158	3.73169	25936.4	50744.5	0.968273	1.18074																		3690	768.552	7.82353	292593	0.0313166
43603	738.151	0.589174	35302.5	69036.1	0.96758	1.15661																		53675	543.15	3.90335	19350.3	0.0313183
7648	267.055	0.543527	266841	521467	0.966598	1.50809																		50416	416.159	3.56065	10369.4	0.0315568
9051	625.405	6.55585	61086.6	119351	0.966285	0.662626																		46368	755.203	3.06615	19783.9	0.0315949
35829	491.314	7.46102	11012.9	21515.1	0.966158	0.996124																		10629	614.183	3.67336	64905.9	0.0316494
10816	256.078	3.88427	35498.9	69348.2	0.966084	0.891826																		50398	504.131	2.23659	12615.1	0.0317578
21880	625.405	6.54801	61086.6	119073	0.962922	0.659079																		37733	783.239	4.25468	14229.4	0.0319738
10662	509.324	6.84744	21615.3	42112.5	0.962191	1.31009																		70889	415.743	9.0697	4084.16	0.0321338
4732	206.094	2.47639	22527.8	43887.9	0.962116	1.19929																		32767	686.244	4.76295	50228.6	0.0321838
7964	323.109	2.66679	217102	422702	0.961271	2.0265																		46156	243.102	3.6253	25246.1	0.0322697
11016	693.418	9.32505	38100.1	74178.2	0.961201	2.18727																		35489	507.115	3.55557	13836.7	0.0323874
15332	346.311	5.61977	36007	69981.1	0.958689	0.378149																		33420	259.06	4.21716	11494.6	0.0324626
42051	179.571	2.8352	23985.9	46559.5	0.956892	1.26227																		9504	419.706	5.18502	121699	0.0325149
23163	507.345	8.03196	16220.6	31476.4	0.956446	1.0732																		35773	271.073	4.56679	29754.2	0.0326781
9041	181.086	2.41272	125967	243941	0.953489	3.04985																		45704	248.055	3.44257	22103.6	0.0327921
23783	779.566	9.32583	3555.24	6884.42	0.953389	1.12147																		4416	222.044	4.41833	9659.09	0.0328521
7481	466.192	2.52039	232979	451030	0.953025	3.79676																		18033	261.076	3.68173	64257.2	0.0329185
27534	271.059	2.72689	32962.4	63775.8	0.952189	2.27061																		59387	473.121	3.4631	16164.6	0.0329407
11692	307.103	3.1624	42781.1	82694.7	0.950822	3.42262																		36059	473.121	3.47167	16164.6	0.0329407
54914	464.189	3.57664	11276.7	21790.9	0.950375	0.457924																		55544	730.285	5.75949	9656.71	0.0330335
31804	409.147	2.51702	12608.3	24360.2	0.950149	0.473634																		11213	164.143	3.22236	93972	0.033154
10896	733.449	9.32682	41423.3	80019.1	0.949903	1.93995																		33363	257.081	5.16093	25337	0.0332547
45512	296.075	2.83296	68680.9	132610	0.949212	2.80457																		65596	255.065	5.13782	11314.6	0.0333219
54978	647.172	4.28582	2634.99	5083.89	0.948133	0.253361																		10669	583.09	3.68875	58642.9	0.0335954
50169	250.068	3.03233	9762.94	18831.7	0.947774	1.217																		25259	384.772	2.8969	86637.7	0.0336346
14229	315.088	3.22333	134070	258254	0.945799	3.03799																		31642	109.028	4.52786	54409.1	0.0342262
17847	455.352	7.16154	9851.41	18973.5	0.945587	1.20797																		36153	300.057	4.15035	16642.9	0.0343373
15745	961.577	8.64215	73643.4	141813	0.945362	0.561967																		46633	634.166	2.83338	18570.9	0.0347236
11470	224.061	3.41006	35082.8	67535.6	0.944885	0.848477																		10856	599.39	3.08285	95681.4	0.034804
8774	345.592	0.694593	41834.1	80515.9	0.944595	1.23428																		25091	225.041	1.33886	125152	0.0350531
10268	520.322	2.46976	71804.3	138164	0.944242	3.34279																		47667	535.216	4.35945	12065.5	0.0350861
45110	145.05	1.09153	749829	1.44275e+06	0.944188	2.2167																		62509	660.627	1.60665	16204.3	0.0353742
11327	265.071	3.32904	35953	69166.6	0.943965	1.13308																		35744	185.579	3.57589	34594.7	0.0354334
37474	199.025	0.913631	42279.4	81311.5	0.943503	1.46147																		51879	416.097	2.39723	34005	0.0354619
4670	163.039	2.74551	254990	490220	0.942989	2.17686																		47691	919.231	2.2968	19135.8	0.0358875
7076	159.117	4.61997	726178	1.39524e+06	0.942121	0.680955																		70994	283.133	2.81886	26239.9	0.0360047
47232	415.243	6.17914	4403.04	8458.37	0.941878	0.326855																		69648	417.104	2.48907	18861.3	0.0363458
24406	535.158	3.05479	33156.9	63655	0.940963	1.79389																		35776	505.102	4.25185	11763.5	0.0363848
66663	419.154	2.83069	33924.3	64985.1	0.93779	2.0238																		50280	601.179	2.78033	24233.2	0.0364728
4436	282.134	2.27355	11099	21258.5	0.937606	0.542815																		10081	242.284	5.72689	125998	0.0368268
19222	259.082	1.15801	64164.1	122826	0.93678	1.39794																		43737	617.15	4.19161	10612.5	0.0369531
25120	317.113	2.66461	17622.8	33680.2	0.934459	0.231076																		49035	498.131	2.1963	14637.7	0.0371721
14398	410.13	4.10311	101304	193477	0.933475	2.52372																		35917	643.214	3.98096	10173.4	0.037357
9736	410.13	4.12911	101304	193477	0.933475	2.52372																		50907	507.163	2.97603	15949.4	0.0374487
12435	691.402	7.23771	22026	42061.2	0.933282	0.975118																		9012	247.57	3.32984	131850	0.0374952
33421	326.174	6.16646	8338.96	15917.9	0.932711	0.708758																		35696	292.06	4.38279	26142.5	0.0375072
22079	457.241	3.38021	11706.7	22337.6	0.932147	1.0487																		36026	565.132	4.14529	14149.3	0.0376869
10574	184.039	2.73362	54047.9	103111	0.931889	1.98624																		33142	683.229	2.47113	25097.1	0.0376882
6927	346.259	4.52985	1.41597e+06	2.70029e+06	0.931323	2.59473																		33085	669.42	5.56801	120509	0.0378751
20057	274.107	4.626	8599.74	16399.8	0.931317	0.514253																		27411	361.208	2.79291	44386.8	0.0380219
66284	274.108	4.64921	8599.74	16399.8	0.931317	0.514253																		7839	244.042	2.25748	1.00505e+06	0.0382735
68820	168.541	3.15284	13498.3	25739.6	0.931218	0.609156																		27374	448.136	3.78749	25402.4	0.0384445
7629	255.243	6.47932	319507	609076	0.930774	5.497																		51330	270.082	2.23739	31779	0.0387055
48014	177.591	5.46235	12404.8	23633.1	0.92991	2.14419																		51054	201.61	2.78787	17223.8	0.0387188
18611	445.368	9.00804	41897.2	79741.1	0.928468	0.957558																		32896	866.306	4.29979	34575.3	0.038806
31761	148.043	0.885977	16592.8	31545.2	0.926863	1.19455																		50426	283.083	1.62534	25420.4	0.0391745
16048	401.122	3.63415	31017	58918.3	0.925656	1.75614																		45278	295.165	4.14366	13990.5	0.0393142
10809	271.061	3.28493	46412.7	88058.7	0.923947	2.59955																		54838	505.176	0.543048	32840.3	0.0393184
31074	184.093	5.48819	104401	197960	0.923075	1.26669																		7419	689.183	4.94565	653291	0.0393705
10843	184.093	5.50294	104401	197960	0.923075	1.26669																		32581	901.291	3.96068	67323.5	0.0395589
11619	459.091	3.33679	34382.3	65171.9	0.922581	1.50954																		12915	450.136	3.83682	64889.2	0.0395929
4534	329.029	0.797691	66344.7	125685	0.921757	1.59301																		41126	634.895	6.26878	17912.4	0.0399413
34379	317.085	3.31327	12723.4	24092	0.921064	0.95203																		7750	442.171	3.45495	330457	0.0401351
5047	118.065	4.00681	542226	1.02669e+06	0.921032	0.647831																		29140	720.204	2.68595	29825.8	0.0402667
51787	252.086	2.29834	7564.35	14316.8	0.920417	0.530169																		49890	309.097	4.14063	173220	0.0403112
40675	189.041	2.21339	115818	219187	0.92031	1.86946																		60815	283.108	3.02944	15067.3	0.0404185
24264	1025.7	4.71505	31475.3	59538.5	0.919602	0.881984																		25138	272.022	2.35872	32833.3	0.0404626
10702	238.092	1.55968	58955.5	111505	0.919414	3.17402																		42091	293.098	0.642474	45999.6	0.0405541
8099	416.218	2.93708	206353	389943	0.91815	2.05575																		46174	289.035	2.19734	20778.7	0.0408814
50568	355.043	2.30024	116058	219232	0.917616	2.69414																		16721	253.143	5.14217	62141.1	0.040961
14083	355.043	2.32113	116058	219232	0.917616	2.69414																		35893	630.358	3.4419	21810	0.0410021
10841	311.112	3.58233	48505.6	91601	0.917211	0.916052																		3300	821.377	5.18555	156891	0.0410783
9253	553.869	7.0855	56298.6	106206	0.915702	0.572058																		45411	339.083	3.87859	15802.8	0.0415646
42519	369.086	0.612015	42565.3	80294.4	0.915623	1.31397																		33237	387.108	4.94468	19937.6	0.0421847
7357	324.202	2.60008	529206	998116	0.915378	2.81933																		22920	269.583	3.54371	77905.2	0.0429636
40805	817.522	9.32406	21175.5	39933	0.915188	1.79476																		46464	557.129	4.09956	21032	0.0429784
8995	277.014	0.845868	160635	302923	0.91517	2.25181																		54912	456.128	3.27232	13865.3	0.0431637
38230	553.243	4.45373	15709.2	29620.9	0.915006	1.78392																		45117	351.098	4.27175	10034.5	0.0432586
9565	307.169	2.62414	111184	209562	0.91442	2.41814																		46839	655.208	3.74705	13422.3	0.0437928
7559	261.145	2.3067	245942	463366	0.913836	1.9112																		47293	514.141	3.41916	24033.9	0.04384
17763	257.1	2.30781	28823.8	54304.8	0.913821	1.19683																		35244	326.306	7.45351	42902.6	0.0441568
63879	296.15	2.74091	21103	39756	0.913725	0.414739																		46846	435.093	3.4867	15024.7	0.0446355
14827	357.098	3.10309	74922.5	141069	0.912934	1.57428																		45790	115.054	2.92814	22767.3	0.0446584
25842	133.065	3.81119	72228.7	135987	0.912823	1.48109																		65624	655.205	3.50323	13261	0.0450941
12354	219.065	3.46842	25314	47595.6	0.910894	2.33996																		43563	137.096	3.08467	102837	0.0453211
22183	340.102	3.1181	24340	45760.3	0.910771	1.63372																		43061	464.098	3.4207	20177.9	0.0459721
45462	303.136	3.7017	37400.3	70235.3	0.909145	1.13028																		27933	591.26	7.84638	16775.9	0.0461665
9288	267.069	4.00633	58520.2	109868	0.908769	0.581401																		32837	705.156	4.94977	35836.3	0.0462046
32884	449.143	3.6932	28300.6	53124.4	0.908544	0.935047																		33140	246.563	3.22391	26472.7	0.0464648
72744	494.187	2.87637	28046.4	52618.1	0.907746	1.14413																		64155	184.068	3.08314	19388.8	0.0467088
9525	262.119	2.77653	64822.9	121504	0.906429	1.46039																		36001	383.113	3.73796	19239.7	0.0470846
21028	302.086	2.26036	36337.6	68092.6	0.906035	1.91487																		8104	405.118	4.94561	360930	0.0471264
53545	461.145	2.82704	20653.6	38695.2	0.905764	1.38003																		36680	493.155	2.41404	656290	0.047191
15375	205.604	4.62625	47814.4	89546.7	0.905195	2.38391																		35832	566.139	2.2088	10907.8	0.0481212
17466	465.196	3.5666	72869.3	136391	0.904364	1.70825																		45302	321.209	4.34846	12561	0.0482674
8882	346.198	2.96372	127778	239097	0.903953	3.2206																		9563	417.093	4.00082	95714.9	0.0484571
65607	252.563	3.81651	14421.9	26980.7	0.90367	0.781311																		27331	197.092	2.5143	41588.2	0.0485005
10467	170.023	2.75456	46603.5	87176.8	0.903505	1.75822																		22897	975.288	4.89827	68831.3	0.04859
9808	281.248	3.92213	98958.4	185085	0.903295	1.83624																		43712	292.06	4.55461	17789.6	0.0486478
55497	371.585	0.613499	29071.1	54369.6	0.903216	0.946291																		48105	973.548	7.78412	12236.7	0.0487479
6870	107.049	4.00726	1.91789e+06	3.58547e+06	0.902643	0.692813																		22995	567.259	4.53761	67044.6	0.0488671
7115	209.081	3.70003	725786	1.35628e+06	0.902037	1.33474																		33038	469.108	3.67062	29590.1	0.0488963
28484	684.423	6.91397	2526.09	4708.4	0.898333	0.238083																		7451	802.533	7.73167	778629	0.049323
14749	1085.75	8.75844	48171.6	89670.2	0.896445	0.690695																		53845	660.126	1.63821	15899.1	0.0495456
70234	468.121	2.84255	4787.73	8911.24	0.896285	0.234908																		70450	507.228	6.31166	16227.3	0.0498843
35971	437.342	7.00568	6884.26	12801.4	0.894922	0.39538																		54720	436.13	4.32126	13809.3	0.0498915
37509	551.152	7.75091	8443.05	15693.9	0.894369	0.15601																		45355	649.191	5.56086	15133.4	0.0498931
17576	365.122	3.05139	28999	53879.3	0.893727	2.64662
10560	373.072	2.67698	33447.3	62099.1	0.892682	3.30266
48266	228.102	4.66187	1931.01	3583.39	0.891971	0.155603
44985	254.139	1.43957	3595.2	6671.46	0.89193	0.235978
65038	185.044	2.65895	38623.9	71670.5	0.891886	2.50264
9572	228.039	0.884682	60963.6	113106	0.891657	2.8549
23120	332.067	3.14608	17628.6	32705.1	0.891594	1.59967
32878	345.17	3.54546	20132.1	37332.8	0.890949	0.867707
51664	554.208	3.41904	10791.8	19992	0.889494	1.18231
12169	733.448	9.07912	17728.1	32819	0.888495	1.53333
5648	97.0284	4.01116	91792.4	169926	0.888457	0.659662
7437	179.143	4.71629	253585	469417	0.888404	3.11305
33285	286.069	2.85398	17919.4	33167.7	0.888257	1.28049
7748	323.074	2.38269	173964	321991	0.888229	0.936811
15753	283.064	3.13062	44903.4	83104.5	0.888103	2.90344
29325	224.079	3.72126	20337.2	37632.8	0.887872	0.987592
7444	112.076	2.32671	367209	679219	0.887274	1.67257
19255	415.054	0.50192	64530	119334	0.886965	1.24821
8523	330.264	4.73516	86462.9	159858	0.886641	2.72328
45710	355.112	2.86219	8806.53	16282	0.886633	0.44246
8462	218.066	2.39503	158518	292925	0.885887	2.60218
24566	212.107	4.61145	17065	31516.6	0.885067	0.743199
11060	349.094	3.58768	39418.5	72783.6	0.88474	3.9387
12269	461.142	3.38595	32915.8	60678.9	0.882414	0.541188
10266	165.076	2.61017	58828.2	108439	0.882305	2.45256
9382	342.233	4.71652	66636.8	122818	0.882132	1.21789
16984	592.202	2.4616	86698.6	159696	0.881248	0.54471
11231	176.071	2.52915	34091.9	62788.4	0.881067	0.785205
12725	317.21	7.68114	46880.3	86340.2	0.881052	0.722555
8864	170.045	2.35039	74483.8	136905	0.878174	2.03892
10315	232.077	3.45093	67537	124122	0.878008	2.53204
9439	369.264	4.53137	54791	100676	0.877712	0.78544
11264	489.334	8.54174	11787.5	21659	0.877707	1.60324
55769	629.497	9.20085	1253.68	2303.12	0.877421	0.15313
45851	175.06	2.28329	32398.3	59497.2	0.876902	2.6041
35949	145.086	2.80642	25073.4	46035.8	0.8766	1.39284
17531	455.118	2.90402	54850.5	100665	0.875977	1.52255
9081	322.15	2.22013	110650	202792	0.873999	1.78031
28491	280.143	4.43237	7513.49	13764.7	0.873414	0.631731
15412	533.165	2.87484	58012.5	106262	0.873193	1.31095
11622	523.217	3.55963	62882.3	115171	0.873053	1.81738
16761	188.092	2.35641	146030	267109	0.871164	3.10689
4505	290.087	1.46115	28060.9	51325.7	0.871121	3.09751
16148	250.086	5.54669	14283	26124.6	0.871106	0.328359
258	365.106	0.518395	2.34088e+06	4.28081e+06	0.870831	3.19461
11672	441.282	5.03753	18653.3	34095.7	0.870158	0.906497
32633	1129.78	8.75319	30884.2	56375.1	0.868188	0.655058
8600	213.539	2.38286	69720.4	127227	0.867755	3.54648
18645	213.539	2.39277	69720.4	127227	0.867755	3.54648
50053	258.113	4.76627	30257.7	55131.7	0.865579	0.728274
16756	413.121	4.2404	106682	194076	0.863307	0.565671
9980	262.165	2.43304	37311.6	67870.4	0.863159	0.561633
27763	166.039	2.17614	18084.7	32869.6	0.861982	1.96108
8167	269.175	4.52386	127253	231198	0.861429	0.75588
16036	567.222	4.53281	38083.4	69190.4	0.861412	1.36672
9616	498.431	7.12297	91202.9	165650	0.860985	1.93228
4325	360.15	0.584065	539788	979900	0.860242	1.53197
821	200.044	0.626901	734212	1.33235e+06	0.859702	3.05526
72817	614.486	8.85825	90495	164149	0.859099	3.51067
7874	279.13	2.59747	298519	541418	0.858918	1.80007
13243	777.549	9.06036	7556	13703.8	0.85888	2.833
4528	267.059	0.777859	100387	182047	0.858737	1.14142
9473	231.145	4.48931	119766	217117	0.858252	0.582213
10978	393.167	3.7704	51900	94049.4	0.857685	0.509084
8649	323.111	3.14339	120190	217540	0.855965	1.32785
10678	537.195	3.66634	78863.4	142740	0.855962	2.43555
54662	481.098	3.16688	3108.15	5624.34	0.855626	0.149409
8658	453.137	3.14872	107891	195102	0.854655	2.23105
8814	331.078	2.69997	75561.9	136616	0.854393	1.28207
66749	269.089	0.974381	17068.4	30843	0.853616	1.13357
4986	99.044	2.37842	182598	329824	0.853028	2.57871
5362	474.218	0.866756	1.17351e+06	2.11927e+06	0.852741	1.59864
11471	217.086	3.99473	62920.8	113598	0.852333	2.23763
18824	217.086	4.05896	62920.8	113598	0.852333	2.23763
9203	231.174	4.5301	53063.5	95787.9	0.852124	1.5639
9913	369.079	2.37788	48652.5	87821	0.852052	2.0009
25432	423.362	8.60094	16233.4	29296.9	0.851782	2.28363
23392	545.872	6.5967	14889.1	26870.1	0.851743	0.378734
19090	423.362	8.51444	16401.8	29588.8	0.851197	2.31084
40964	445.368	7.20922	8570.83	15456.3	0.850692	1.00693
31707	321.082	2.85322	24604.2	44343.5	0.849817	0.856942
25245	508.436	8.7276	16588.8	29896	0.849739	1.04238
53957	653.186	4.45968	2073.58	3735.64	0.84923	0.148313
11501	226.565	2.85197	28913.6	52066.1	0.848595	0.493179
16512	818.526	9.32088	10756.6	19360.7	0.84791	2.52312
49913	209.081	4.37932	114271	205614	0.847472	3.12705
55570	147.053	2.69159	28323.4	50961.1	0.847399	1.77742
14054	182.081	2.31427	154268	277472	0.846906	2.55953
6916	97.0647	2.44826	3.21339e+06	5.77676e+06	0.846166	2.92767
8991	419.352	9.07132	45302.4	81399.7	0.845437	0.897729
12089	442.207	3.05142	35069.2	62909.2	0.843064	0.56273
20587	261.063	1.06679	28443.2	50972.8	0.841645	0.476276
18781	445.329	8.63804	34937.4	62607.2	0.841556	2.18503
37380	227.054	2.8446	126629	226865	0.841231	0.838565
11402	364.197	2.45735	53045.8	94965.7	0.840168	2.21684
1604	200.237	5.11901	168024	300701	0.839663	1.41683
4304	212.054	0.934219	42440.8	75952.9	0.839655	1.6661
55339	289.082	2.36108	4025.84	7192.54	0.837213	0.14625
9335	200.057	2.92242	39289.6	70178.8	0.836888	1.38727
8390	127.047	3.09796	65595.1	117130	0.836453	1.83081
24329	324.244	5.19055	26701.4	47669.8	0.836157	0.65586
20597	370.161	2.59923	37111.6	66231.5	0.835648	0.968945
9884	299.258	3.92065	101021	180278	0.835567	2.15913
39129	250.562	1.06557	32465.6	57904.7	0.834768	1.09838
24377	417.247	9.32653	30967.1	55217	0.834377	1.42997
8638	751.438	5.75629	112059	199810	0.83437	1.31652
11569	319.1	0.944404	29235	52127.4	0.834342	1.98063
7209	223.096	2.44706	929767	1.65698e+06	0.833615	3.29075
9474	441.373	8.55481	68173	121405	0.832554	1.33434
9972	697.42	4.7181	51388.7	91475	0.831927	1.38221
10903	165.091	9.1835	49973.7	88935.8	0.831595	0.906713
33776	328.15	2.2867	16403.3	29176.7	0.830833	0.818128
9255	567.42	8.48849	142419	253188	0.830072	0.6677
8572	429.175	3.66639	93628.4	166371	0.829384	0.622586
37310	825.548	9.12166	9557.07	16974.1	0.828697	2.4328
18506	131.049	2.8457	95723.4	169956	0.828221	2.26712
60567	146.053	1.06473	59378.2	105408	0.827974	2.50591
46434	489.136	2.87311	3289.9	5833.74	0.826377	0.144385
24097	806.561	7.99004	329354	582640	0.822965	0.42759
42295	410.153	3.19307	12613.1	22303.4	0.822337	1.05584
8605	360.213	3.31955	148466	262511	0.822242	4.32207
7269	349.199	5.93141	331952	586535	0.821243	1.61257
7200	383.151	4.53853	549313	970443	0.821015	1.91976
9598	322.274	6.69813	78808.4	139130	0.820016	2.20631
8454	424.218	3.39141	165500	292115	0.819701	2.50935
9685	385.184	3.49859	58701.8	103592	0.819438	1.70138
11163	408.745	3.12181	45879.4	80958.3	0.819333	2.53574
33126	346.081	2.81722	9373.05	16538.9	0.819276	0.22533
14427	339.108	3.71502	111406	196506	0.818742	0.466701
9891	386.181	2.47685	93763.9	165354	0.818453	0.757718
10217	537.874	7.69093	11864.1	20904.6	0.817222	0.154266
7062	481.218	2.45817	1.60422e+06	2.82643e+06	0.817102	1.44843
19517	371.08	2.85403	21663.5	38127.3	0.815559	1.76871
10765	286.14	2.29024	105786	186011	0.81424	0.628177
47861	715.921	5.78757	5719.12	10053.3	0.813797	0.385749
18982	338.085	3.5856	32018.2	56202.8	0.811748	0.50177
20293	325.102	2.53648	126151	221264	0.810613	3.1078
44945	257.19	5.07293	10954.6	19207.5	0.810139	2.08417
6860	158.081	2.3167	3.17335e+06	5.56062e+06	0.809241	1.82382
10273	317.269	3.93026	92833.4	162589	0.808517	1.93451
6803	557.28	2.60057	2.34846e+07	41111107	0.807815	2.60077
38232	297.118	2.19243	17684.7	30884	0.804359	1.30152
39081	205.071	3.18841	46899.7	81879.2	0.803918	1.0901
7460	127.039	4.00795	255375	445649	0.803289	0.6086
10331	282.061	3.75361	61104.8	106558	0.802276	0.585178
18969	382.142	4.53113	25692	44784.7	0.801688	1.20084
11767	520.33	4.69633	46801.9	81550	0.801118	0.523035
14006	997.699	8.76785	87052.6	151493	0.799289	0.586347
9774	321.168	5.30724	55396.7	96397.9	0.799201	1.2607
6923	399.142	3.57013	1.95946e+06	3.40671e+06	0.797921	1.33891
45196	136.076	1.12803	58871	102349	0.797865	1.70393
25082	294.003	0.627908	37082.6	64468.1	0.797842	1.48802
8579	395.117	0.514975	114924	199499	0.795696	1.24246
22076	171.029	2.30908	36214.9	62855.3	0.795448	2.28803
9912	300.071	3.75613	54862.4	95128.3	0.794057	0.582266
11330	316.081	2.92029	35714.6	61833.2	0.791867	2.2308
42213	337.16	2.43302	22501.4	38934.1	0.791021	1.17194
14389	227.055	2.56891	122224	211396	0.790428	1.1953
17667	311.092	3.45471	33975.4	58758.1	0.790298	1.81067
4868	177.055	3.77549	213075	368286	0.789463	1.4203
23038	261.061	2.21514	41541.9	71800	0.789419	4.12849
25204	298.14	2.34131	33375.3	57683.7	0.78938	1.15495
14080	519.201	4.23937	95894.6	165718	0.78921	2.12775
8779	455.132	3.78516	46927.9	81073.9	0.788791	0.469087
7535	338.167	2.22429	180733	311940	0.787407	0.822323
8247	524.197	0.74836	169251	292015	0.786881	1.87356
9225	343.137	3.30362	141652	244382	0.786788	1.219
46833	234.185	3.08099	4564.09	7871.96	0.786396	0.137465
14267	1041.73	8.76511	71110.7	122646	0.786361	0.612974
12054	351.214	7.73912	107740	185803	0.786229	0.659778
17708	213.114	5.31859	47237.7	81440.1	0.785801	0.725194
31626	276.072	0.882725	36062.4	62158.3	0.785451	1.65957
11046	416.239	9.06553	41132.3	70881.5	0.785138	0.815622
9033	223.108	2.47023	119381	205626	0.784453	2.56128
1578	318.3	5.54906	1.21921e+06	2.09892e+06	0.783708	1.59578
17679	209.03	1.06658	30994.1	53350.1	0.783496	1.42966
9252	229.071	2.91385	146117	251450	0.783153	0.864121
13075	275.201	8.4914	14308.2	24595.9	0.781578	1.16908
8983	903.599	8.95226	48641.8	83569.3	0.780777	0.263078
9295	411.163	3.77078	92175.6	158319	0.780381	1.69718
8520	625.208	2.63436	113702	195187	0.779595	2.26828
59980	316.139	2.48333	15674.8	26904.5	0.779399	1.86654
8288	361.161	4.98495	333835	572493	0.778123	0.929358
14552	549.174	4.88141	34072.6	58408	0.777554	0.681356
41123	196.105	2.51045	48972.9	83932.8	0.777251	1.74571
57359	341.089	3.30606	6318.56	10826.5	0.776902	0.374532
55175	444.209	2.83852	30925.9	52974.1	0.776471	1.55836
17215	178.123	4.49603	41128.2	70418.8	0.775832	0.711508
55835	292.07	3.1388	14014.8	23983.7	0.775105	2.83487
36484	206.081	2.88223	34219.4	58544.2	0.774713	1.9173
24222	431.388	8.48995	22007.1	37648.8	0.774637	0.544816
46933	562.181	2.88145	2646.78	4527.11	0.774348	0.135369
2385	279.099	5.86221	293154	501231	0.773818	1.21194
19498	499.124	3.25066	20236.8	34563.8	0.772281	1.5878
9554	371.207	3.04757	115340	196964	0.772038	2.69589
9369	289.126	2.49717	55244.1	94229.2	0.770353	2.28402
12001	775.535	8.82248	20225.1	34493.4	0.770172	2.7496
24187	305.171	3.01123	46662.2	79566.2	0.769903	1.3969
14836	683.902	6.58232	48436.4	82534.9	0.768913	0.464312
3919	804.55	8.42564	454434	774177	0.768594	0.418517
10360	276.127	4.76054	41115.3	70028.2	0.768261	2.51085
45345	276.128	4.7616	41115.3	70028.2	0.768261	2.51085
12380	165.091	8.48999	47028.2	80042.4	0.76724	0.498069
41873	515.371	9.04366	14723.6	25059.4	0.767223	0.665852
55101	505.316	6.96869	2580.24	4391.06	0.767063	0.1341
55357	274.539	3.24152	2837.15	4825	0.766088	0.13393
63710	598.191	4.00392	7449.81	12663	0.76534	0.177784
35820	607.255	7.30826	12853.2	21838.5	0.764747	0.668
9451	601.424	8.45225	94867.8	161110	0.764055	1.90837
10182	210.076	2.41899	48197.6	81796.5	0.763077	1.12233
8178	193.086	2.96939	205199	348184	0.762829	1.36989
63677	193.086	2.95678	205199	348184	0.762829	1.36989
47585	565.266	5.74925	8291.55	14058.1	0.761685	0.426786
36989	399.144	4.3256	12962.4	21971	0.761269	1.65135
27302	431.19	3.277	21561.3	36534.1	0.760799	1.69259
12003	449.179	3.51399	37760.1	63960.8	0.760325	1.72715
34552	362.123	2.90801	109989	186285	0.760152	1.28587
9235	362.123	2.92133	109989	186285	0.760152	1.28587
22062	340.285	7.73833	45351.6	76792.1	0.759804	2.05592
17984	208.097	2.28816	26120.1	44212.6	0.759299	1.49635
29974	367.263	8.49971	22894	38743	0.758967	1.66692
23033	457.135	2.71848	53501.1	90533.2	0.758878	2.22089
17005	457.135	2.73143	53501.1	90533.2	0.758878	2.22089
62312	313.107	3.30981	23031	38960	0.758418	1.47924
33785	389.123	3.77214	24283.8	41078.8	0.758401	1.13017
8108	233.057	4.03927	114165	192995	0.757445	0.543799
62906	233.057	4.03927	114165	192995	0.757445	0.543799
10846	915.741	9.18595	53261.3	90025.5	0.757245	0.344016
14920	287.091	3.34236	60664.5	102529	0.75711	1.48091
8081	140.071	2.32151	193882	327672	0.757073	1.30784
5342	345.002	0.794234	27665.2	46729.3	0.756256	1.65805
4278	190.071	0.697463	36646.2	61898.7	0.756245	1.71873
6874	196.097	2.40616	2155378	3.63965e+06	0.755861	0.539436
23531	399.144	4.42154	12344.4	20813.1	0.753635	1.72894
43561	168.066	2.33736	73529	123907	0.752867	1.68242
7533	613.482	8.85314	222961	375540	0.752176	3.13054
38093	395.108	4.54926	10305.2	17350.1	0.751572	1.35597
13843	953.673	8.77367	99856.3	168042	0.750893	0.488806
26824	374.145	2.33721	23887.9	40170.1	0.749839	2.0724
10308	813.49	8.8611	44648.7	75078.1	0.749774	0.763375
45490	425.119	4.23883	7239.87	12166.3	0.748861	0.226554
9095	213.091	3.36532	103773	174383	0.748834	1.61858
50929	549.058	2.38163	4669.31	7845.83	0.748718	0.130895
18219	759.502	8.94167	9050.45	15203.8	0.748371	0.744847
8756	378.188	4.98061	240682	404238	0.748074	0.775101
516	413.121	4.03281	4.36971e+06	7.33889e+06	0.748022	0.624653
18401	209.117	3.41294	265996	446697	0.747892	3.56037
18826	326.215	5.38839	39848.2	66903.8	0.747574	2.17348
15700	234.091	5.55514	24595.3	41294.3	0.747561	0.277795
10775	200.586	3.67931	79545	133505	0.747045	2.26207
4950	294.155	1.04168	686587	1.15107e+06	0.745466	0.444717
9698	183.539	0.72733	29305.4	49112.7	0.74493	1.98805
35621	202.04	0.925607	90132.2	151041	0.744829	2.48776
59834	475.15	4.75339	1981.13	3319.33	0.744573	0.13017
35789	247.072	3.8779	17532.1	29340.7	0.742904	0.880818
12067	335.258	8.82439	21161.8	35404.5	0.742472	3.26434
54800	353.098	2.96978	15966.3	26710.6	0.742384	2.32932
10298	357.189	3.58551	38595.4	64551.5	0.742021	1.56173
18303	787.533	9.20251	5632.31	9416.86	0.74152	0.799671
10659	541.226	3.28987	41451.8	69189.4	0.739116	1.17485
9637	373.197	4.53314	59682.8	99576	0.738483	1.63418
20435	177.041	0.934152	65277	108908	0.738463	3.36816
21834	235.56	4.23113	131838	219929	0.738273	0.419035
8936	270.038	0.759788	92128.2	153598	0.737448	2.21372
8542	462.146	3.12776	114810	191253	0.736232	3.08086
8101	310.186	2.60139	178577	297223	0.734998	2.04365
9973	375.188	2.48931	59508.6	99010.9	0.73449	2.1738
13043	212.054	3.71873	18800.1	31261.4	0.733646	1.28983
7241	385.167	4.71749	456028	758282	0.733612	1.76517
55115	478.181	3.32778	2757.51	4582.15	0.732657	0.128081
7152	563.233	2.52747	1.43325e+06	2.38147e+06	0.732564	1.81807
9344	256.082	0.673104	45049.2	74836.4	0.73224	0.902162
70978	685.27	3.46431	67621.5	112226	0.730853	0.915455
11745	685.27	3.47822	67621.5	112226	0.730853	0.915455
18673	326.123	3.22508	54719.5	90810.8	0.730808	0.939776
33666	326.124	3.28634	54719.5	90810.8	0.730808	0.939776
57084	133.101	3.27744	79298.7	131488	0.729564	2.2298
11053	315.17	3.48609	72477.3	120106	0.728706	0.797956
19561	328.139	3.14707	13569.3	22458.9	0.726941	0.81157
45876	264.099	0.777869	8460.56	14001.1	0.726715	0.237413
50142	263.09	3.34234	31724.2	52462.2	0.725693	0.804067
12189	172.052	6.83531	44979.4	74381.1	0.72567	1.62759
6251	274.092	2.32433	383195	633352	0.72493	1.44731
35210	186.072	3.37191	25141.4	41548.4	0.724729	1.06377
10173	445.368	8.95717	57769.8	95399.5	0.723665	0.70041
10605	378.291	8.51714	47508.7	78337.2	0.721506	0.798271
3154	800.519	7.44098	1.64417e+06	2.70891e+06	0.720359	0.2536
9898	287.16	2.28611	110183	181510	0.720143	1.6832
15795	520.33	4.58235	46509.4	76599	0.719803	0.386056
15410	435.127	3.49933	67672.3	111445	0.719692	0.302923
12494	197.044	3.0253	37976.6	62540.7	0.719685	1.79307
23700	337.274	9.31657	7151.4	11776.1	0.71956	3.01897
45969	171.069	2.35667	19386.6	31922.2	0.719504	0.505858
8352	203.055	2.23337	190613	313769	0.719058	3.84883
27327	489.137	3.58606	11953.2	19674.7	0.718945	0.31333
7285	277.138	6.24763	561924	924900	0.718922	2.54137
10167	435.172	3.92653	77611.1	127716	0.718602	1.60619
7454	289.057	0.582451	199132	327362	0.717162	0.816767
25021	187.604	6.63868	146109	240189	0.717124	0.662615
7485	295.19	5.93586	233465	383591	0.71636	1.54728
7436	447.383	9.18573	444546	730052	0.715666	0.689987
13892	351.214	4.8379	225064	369592	0.715598	1.60019
3250	429.373	9.1912	677398	1.11191e+06	0.714968	0.603185
19996	548.214	4.33452	28386.5	46526.5	0.71285	0.328533
11269	347.183	7.41093	72182.1	118258	0.712228	0.527145
22478	455.351	8.21383	14812.3	24260.4	0.71181	2.72755
9277	289.092	2.59802	110491	180874	0.711059	1.42993
6557	273.258	8.0082	40820	66810.8	0.710807	1.38807
58322	443.137	3.41629	12865.1	21049.6	0.710328	1.25485
18975	221.064	3.06031	69697	113956	0.70931	1.53564
1416	224.052	4.0454	870061	1.42218e+06	0.708911	0.549263
50112	436.13	3.36096	18404.6	30078.2	0.708651	0.489665
9974	497.311	5.72709	80317.8	131204	0.708023	2.48845
20715	289.558	0.600313	67347.8	110006	0.707878	1.03584
10354	326.108	2.50357	168413	274857	0.706676	2.06919
45229	161.06	2.90868	75599.9	123317	0.705915	0.673387
11760	258.207	4.67455	36462.6	59467.7	0.70569	1.47462
11820	845.588	8.88705	18921.5	30843.9	0.704962	0.644321
12659	296.113	3.42216	31224	50891.6	0.704771	0.444777
31185	417.084	3.45457	18530.4	30191.6	0.704257	1.49663
10593	402.176	2.61192	50435.5	82169.4	0.704162	1.77735
27305	455.132	4.03249	10193.9	16601.7	0.703616	0.279219
6787	279.144	2.59919	51095436	83161738	0.702725	2.76951
14129	243.088	4.05465	170289	277086	0.702344	1.21647
12690	304.072	1.13757	29150.9	47409.7	0.701639	0.365415
40186	163.06	2.57417	1.91576e+06	3.11398e+06	0.700843	2.62854
6979	163.06	2.59267	1.91576e+06	3.11398e+06	0.700843	2.62854
9399	385.081	2.71161	51649.7	83903.7	0.699974	1.25446
35930	591.417	9.30414	7419.42	12052.2	0.699919	1.24221
21240	297.181	2.79741	22008.5	35734	0.699235	2.05308
42946	427.357	8.0364	15867.5	25762.9	0.699224	1.15041
54163	369.586	1.09976	18664.7	30302.6	0.699133	0.673803
4007	828.515	8.45493	39104.2	63405.9	0.697295	0.130364
8192	232.047	0.795938	79698.6	129130	0.696203	1.34184
9899	344.316	5.98173	59262.5	95992.5	0.695802	1.5669
45295	651.207	4.26696	7885.85	12772.1	0.695661	0.419436
9985	322.274	7.74075	97184.5	157380	0.695457	1.4601
6804	351.214	4.54933	9.37701e+06	1.51844e+07	0.695389	1.17936
41487	456.186	3.43597	6241.98	10104	0.694849	0.222408
19326	269.149	6.24669	21030.7	34024	0.694057	1.7491
18557	397.226	3.92442	55974.8	90529.7	0.693614	1.72012
9153	436.197	4.00693	55975.4	90444	0.692233	0.387924
54809	294.076	2.89694	8129.93	13134.7	0.692071	0.324258
63676	553.17	4.61962	5671.64	9160.27	0.691625	0.217695
53368	180.087	2.59439	257929	416297	0.690639	3.0769
27845	231.071	2.10841	6685.83	10790.2	0.69054	0.361336
29152	384.206	5.75551	37537.1	60544.9	0.689688	1.51942
23073	245.011	2.10272	24176.8	38978	0.689035	0.743302
12251	269.081	3.8287	21544.5	34732.1	0.688951	0.465189
15031	837.59	8.35434	40992.9	66062.1	0.688448	0.475343
62429	282.17	3.24045	2992.86	4821.45	0.687942	0.12021
10258	737.067	2.36993	44125.7	70973.1	0.685655	1.45281
9323	345.043	2.92699	70428.6	113217	0.68486	0.659406
46053	186.055	3.8515	5986.04	9621.35	0.684637	0.311654
8349	270.076	4.04933	124287	199723	0.684325	1.45889
27480	214.122	4.28925	6933.06	11140.8	0.684288	0.196064
15437	881.615	8.34443	37091	59601.1	0.684271	0.610249
17286	464.249	4.05541	60603.6	97337.2	0.683587	0.778916
27213	235.607	3.08036	18879.5	30312.3	0.683079	0.347753
14859	490.426	7.36632	58296.8	93559.1	0.682461	1.59132
51918	362.094	2.87257	11495.6	18442.9	0.681986	0.402992
35361	229.07	2.8246	148785	238590	0.681308	0.574153
39057	207.101	2.91218	145240	232871	0.681092	3.68616
9410	207.101	2.92094	145240	232871	0.681092	3.68616
47872	687.266	4.38846	15526.3	24883.5	0.680479	0.986693
45403	442.137	3.51017	7263.96	11635	0.679641	0.212466
27589	218.062	2.96771	12276.8	19631.7	0.677255	0.406098
19943	595.472	8.84932	11422.5	18263.5	0.677084	3.12754
5170	329.113	4.16232	7058.09	11283.7	0.67689	0.308271
27432	283.097	4.01636	21778	34807.5	0.676528	0.891235
47152	287.62	5.08604	2273.13	3631.45	0.675864	0.118075
4761	178.086	2.39581	89919.5	143646	0.675807	0.548138
9726	349.235	6.40755	56884.4	90858	0.675581	0.614634
49275	585.422	7.64158	5762.66	9200.3	0.674945	0.309925
7631	555.264	2.59328	641974	1.0249e+06	0.674902	1.65928
9653	362.112	3.4689	100608	160594	0.674671	1.43753
30897	261.063	1.02324	35360.8	56443.1	0.674645	0.552598
7903	279.126	2.60227	350198	558891	0.674396	1.48962
18494	219.134	0.821901	123851	197627	0.674176	2.64959
47699	219.134	0.848789	123851	197627	0.674176	2.64959
5484	276.144	1.04888	315184	502405	0.672659	0.413688
66716	328.139	3.13547	13569.3	21625	0.672353	0.67206
30968	258.559	2.83627	25742.2	40981.3	0.670829	0.969621
11806	255.56	1.33189	24906.7	39651.2	0.670829	1.67118
27740	469.102	3.12206	18285.7	29072.5	0.668938	2.16094
7934	226.128	4.71762	181495	288433	0.668307	4.11871
28326	975.564	7.68337	16545.9	26294.6	0.668296	0.661301
12163	405.155	3.38421	40727	64711.8	0.668043	2.01983
18396	806.563	7.74794	338590	537916	0.667842	0.39617
9724	312.069	2.46944	46792.9	74299.2	0.667059	0.944977
45612	215.058	4.16844	2840.38	4509.42	0.666857	0.116481
15351	412.306	6.27492	56672.2	89948.8	0.666464	1.01914
27699	336.107	3.21353	12509.4	19832.4	0.664853	1.36302
35879	529.171	4.53896	13403.8	21245.2	0.664496	0.361058
17197	545.355	7.43572	35086.1	55609.3	0.664424	0.991144
5238	109.028	4.00717	51232.1	81196.1	0.664362	0.587507
13562	313.075	2.88966	390153	617831	0.663172	0.568236
41678	164.042	2.77104	36154.1	57150.6	0.660609	2.74247
16223	391.139	3.26218	36676.7	57934.1	0.65955	0.499277
9490	310.113	0.646558	72617.4	114624	0.658523	1.4761
8216	371.149	3.98495	242499	382610	0.657897	1.51737
50319	301.127	3.42098	96975.7	152935	0.657223	1.92574
62917	453.14	3.49988	7336.87	11570.2	0.657179	0.211657
9864	426.171	4.7183	53362.5	84126.6	0.656734	1.78306
5783	163.039	3.44565	263052	414538	0.65616	2.62507
11879	277.118	3.24361	62053.7	97787.7	0.656135	1.69681
8591	444.05	4.04054	74271	117019	0.655867	0.49907
15708	221.112	4.47876	52813.9	83115.4	0.654199	0.591181
20188	159.065	2.28203	153589	241584	0.653449	0.529257
9567	407.154	3.65923	60436.6	95051.8	0.65329	1.4454
32615	596.149	2.79741	54366.6	85494.6	0.653114	1.18556
11947	693.417	9.08272	22505.5	35387.8	0.652974	1.20186
9712	277.022	0.743565	146975	231076	0.6528	1.96514
8939	237.556	4.03482	89194.5	140129	0.651727	0.486249
21894	573.885	7.07954	6467.97	10157.5	0.651167	0.296677
23189	334.226	5.76132	23523.3	36895.4	0.649351	0.744593
33972	311.164	7.58497	17218.3	26999.3	0.648978	0.227394
17355	501.108	2.87076	36669.6	57468.1	0.648177	0.783391
29806	583.415	7.62824	47226	74011.3	0.648163	1.13111
21925	285.481	3.12164	31009.3	48579.1	0.647636	1.64253
28954	233.113	0.882178	134764	211101	0.647496	1.20669
16647	309.206	5.14266	87378	136786	0.646579	1.45364
42448	146.053	2.5403	344798	539000	0.644534	2.19243
48440	298.114	2.22422	18900.4	29542.6	0.644385	0.989925
47097	208.133	5.11655	5058.87	7905.5	0.644042	0.286168
8334	265.141	4.95831	193016	301407	0.642993	1.68172
21976	691.402	9.05345	30406.7	47472.5	0.642701	1.37396
7078	225.112	2.60849	1.29655e+06	2.02373e+06	0.642338	2.70869
23218	397.124	2.82427	27124	42317.4	0.641678	1.03705
10199	243.071	3.65541	43210.2	67395.7	0.641287	0.663594
8741	248.15	2.54797	72468.9	113021	0.641161	0.918953
9407	195.59	4.71729	88926	138632	0.640587	1.82298
23447	549.209	4.55343	36500.9	56843.6	0.639067	0.650372
50105	549.209	4.56157	36500.9	56843.6	0.639067	0.650372
22782	189.112	4.66647	139734	217609	0.639055	1.04673
57254	266.065	2.99424	19439.7	30271.8	0.638966	0.776698
33268	1076.78	6.89078	6744.24	10499.9	0.63865	0.139437
17051	416.112	2.48721	32580.1	50704.2	0.638114	0.223
26938	434.166	2.95526	10764.1	16742.4	0.637282	0.384434
22947	283.065	3.05071	53466.8	83104.5	0.636282	2.19964
11100	305.153	3.71325	63829.5	99207.3	0.636224	2.19594
11607	595.403	7.40328	53313.2	82849.2	0.635993	1.43927
25661	481.366	8.19237	9734.62	15126.4	0.635873	0.540053
26566	545.35	7.46837	28096.9	43658.1	0.63584	0.361842
14247	794.529	7.40476	62801.4	97578.6	0.635768	0.323689
13360	85.0283	2.55481	2.31153e+06	3.59118e+06	0.635615	2.91331
19392	229.065	1.29781	33529.8	52090.4	0.635573	2.06887
7651	243.134	2.30622	292302	454084	0.635499	2.22187
12300	194.07	3.24886	40658.6	63102.4	0.634135	1.45295
11169	339.138	3.87159	66629.5	103315	0.632813	1.67067
32709	210.076	2.61335	47743.9	74007.5	0.632356	0.654415
7738	256.073	4.04517	188844	292693	0.632191	0.445716
9840	191.052	2.95352	41007	63543.4	0.631872	1.51589
32568	287.092	2.89215	83168	128823	0.631287	0.866642
10406	287.091	2.90264	83168	128823	0.631287	0.866642
8325	386.327	5.91661	109123	168973	0.63084	1.34339
8094	163.039	3.37119	263052	407272	0.630649	2.76074
30551	360.166	3.51562	2884.75	4465.14	0.630259	0.109989
7243	277.18	5.9295	385569	596727	0.630084	1.11993
9458	203.587	4.53159	90044.3	139255	0.629018	1.60991
21022	307.104	3.99553	22749.9	35166.6	0.628344	0.892242
12505	475.124	4.17448	12601	19474	0.628013	1.29934
36162	534.295	6.24195	5374.82	8303	0.627416	0.15488
18838	625.906	6.55764	54590.9	84292.3	0.626741	0.539583
13957	865.621	8.78459	91981.9	142016	0.626633	0.397328
8368	279.099	3.28855	127009	196082	0.626523	1.35452
17342	156.029	2.2392	48687.1	75162.2	0.626467	1.55192
12811	441.373	8.13612	20299.3	31331.2	0.62617	0.803186
3697	806.532	8.47887	314678	485628	0.625975	0.113408
6821	194.106	4.71692	5.52443e+06	8525268	0.625919	3.04234
45845	337.128	3.19855	16145.1	24909.3	0.625586	1.28056
21400	289.112	2.85303	7317.03	11288.5	0.625521	0.198801
7337	279.232	7.39703	614143	947442	0.625462	2.25113
35155	202.05	2.85393	40918	63085.5	0.624572	1.17445
11847	146.036	2.80497	26585.4	40985.5	0.62448	0.453811
17750	287.059	2.87944	32505.8	50109.2	0.624379	1.02514
18742	305.171	2.47203	34843.6	53686	0.623651	2.97923
7400	190.536	2.74979	313730	482380	0.620646	2.04625
10227	301.172	2.40538	58746.3	90281.5	0.619932	1.06774
57232	278.073	2.95554	16145.3	24810.4	0.619836	1.05459
70329	686.444	7.27442	19724.4	30282.4	0.618496	0.479425
11453	248.044	3.08487	23557.3	36164.7	0.618407	0.591212
53318	549.197	3.49004	17873.6	27434.9	0.618182	0.951576
8773	225.12	4.52923	105485	161903	0.618097	2.04113
16897	353.159	3.29364	71886.1	110293	0.617559	1.43956
23127	199.025	1.06941	63482.6	97397.2	0.617519	0.817658
8972	413.144	3.15629	132948	203914	0.617093	3.0982
15989	331.175	3.21205	25699.8	39415.1	0.616994	2.84739
10326	319.129	3.5234	77105	118241	0.616831	3.48678
[truncated: 4,576 more rows]

## Sheet: QsuB5XylemBottom
Dataset S6. List of differentially abundant features in QsuB poplar (C18 positive mode).
unchanged: 8534								increased:116								decreased:27								New:202						Depleted:74
feature ID	feature m/z	feature retention time	MeanWT	MeanQsuB5XB	Log2FC	-Log10(p-value)		feature ID	feature m/z	feature retention time	MeanWT	MeanQsuB5XB	Log2FC	-Log10(p-value)		feature ID	feature m/z	feature retention time	MeanWT	MeanQsuB5XB	Log2FC	-Log10(p-value)		feature ID	feature m/z	feature retention time	MeanQsuB5XB	Pvalue		feature ID	feature m/z	feature retention time	MeanWT	Pvalue
9959	255.052	3.43971	2820.29	368930	7.03136	0.467714		6876	479.14	2.25247	2186.55	91346.7	5.38462	4.18676		39818	193.567	5.48964	33391	2789.32	-3.58147	1.83944		7355	417.087	2.21806	47658	1.17166e-08		70987	425.268	7.06868	10848.6	1.80758e-05
23958	458.472	7.53471	3885.14	143507	5.20701	0.516415		18370	466.156	2.12215	2597.26	102137	5.29737	4.391		20799	223.144	2.68789	47838.9	5559.81	-3.10508	2.0673		6827	299.077	2.23531	895927	1.85888e-07		10905	507.201	4.21135	9559.2	1.94447e-05
34578	783.484	7.78982	1998.29	58147.1	4.86287	0.866189		50221	494.602	2.2633	7433.88	237932	5.00029	5.23609		18818	197.034	3.76307	21869.6	2815.69	-2.95736	1.79005		46300	403.159	2.97796	12776.6	3.63424e-07		28976	170.079	1.89112	9934.02	0.00028173
21852	514.535	8.09061	21106.1	491644	4.54188	0.485652		28951	349.58	1.45367	2869.17	91545.1	4.99578	4.42237		50059	223.144	2.56028	47838.9	6385.17	-2.90539	1.95489		32504	417.589	2.21094	20873.3	6.86675e-07		52549	622.335	6.13423	14280.1	0.000403987
10244	550.882	7.76696	3160.39	69990.1	4.46897	0.961912		7148	517.095	1.0011	5524.34	125692	4.50795	4.12681		33972	311.164	7.58497	17218.3	2661.72	-2.69351	2.0784		9777	987.191	2.23991	29761.6	7.37303e-07		14932	573.434	8.41303	72794.4	0.000409119
3136	360.363	6.72108	282792	5.89217e+06	4.38099	0.46214		28107	244.042	1.87969	3407.2	71299	4.38722	4.0864		40298	447.287	7.69205	25453.1	3961.94	-2.68356	1.68992		46529	683.179	2.44082	24599.9	8.35802e-07		4751	182.052	2.1744	23287.8	0.000513524
23960	366.293	6.13938	5804.6	107158	4.20639	0.449171		6872	494.1	2.28065	27413.5	569935	4.37784	5.18014		15181	309.169	5.85663	157652	25731.6	-2.61513	1.58107		17830	487.111	2.22595	25025.7	9.67194e-07		37258	226.06	2.17786	17301.8	0.000930206
644	332.331	6.26151	1.14978e+06	1.74546e+07	3.92418	0.465529		9426	338.057	2.24415	2432.81	50432.9	4.37367	4.20859		31622	300.591	3.58175	19223.3	3157.24	-2.60612	1.79704		40659	337.063	2.23795	143163	1.06818e-06		10157	277.104	2.30312	72532.3	0.0013647
23982	542.566	8.28903	4880.1	62413.9	3.67689	0.445256		20349	317.087	2.29983	106931	2.19408e+06	4.35887	5.872		54800	353.098	2.96978	15966.3	2670.19	-2.58001	2.35294		7003	318.09	1.6376	32543.6	1.62766e-06		28506	333.144	2.94601	18904.9	0.00158545
10925	388.394	7.11321	84067.2	1.00077e+06	3.57343	0.452589		6789	317.087	2.29711	106931	2.19408e+06	4.35887	5.872		39803	404.207	2.74722	21809.3	3902.53	-2.48246	2.17872		28228	430.105	1.37233	32690.9	1.76925e-06		20597	370.161	2.59923	37111.6	0.00200767
36411	406.185	5.21942	1937.11	21940.4	3.50162	0.561328		25888	336.06	2.29457	90670.8	1.84269e+06	4.34503	4.92		50400	432.11	2.25964	15412.5	2761.62	-2.48051	2.00276		7313	319.081	3.51628	23424.4	2.06517e-06		2476	200.083	6.84222	247483	0.00240369
20353	459.329	6.97591	5223.1	53301	3.35119	0.651175		43540	466.156	2.2891	2597.26	51086.5	4.29788	4.59291		55961	428.337	6.72776	16895.2	3050.82	-2.46935	2.24169		11921	859.208	1.03214	15058.1	2.30736e-06		15245	617.46	8.40377	55792.7	0.00263717
49079	757.468	7.87183	2943.17	29953.7	3.34729	0.39355		6858	336.06	2.2532	100447	1.84269e+06	4.1973	4.90976		60735	450.234	3.69242	22093.8	4083.58	-2.43573	1.41648		23223	405.119	3.00609	13070.1	2.85243e-06		32810	508.582	8.54835	24406.9	0.00435919
10673	794.509	7.99681	4837.49	47448.7	3.29404	0.89298		32069	155.034	2.23988	592807	9.71296e+06	4.03428	5.5451		55431	376.11	3.04709	22934.8	4340.92	-2.40147	2.13667		21272	339.069	1.71365	521480	3.20384e-06		18619	205.086	2.97699	137203	0.00639884
15332	346.311	5.61977	36007	344662	3.25884	0.452079		9093	252.039	1.53237	8498.49	134827	3.98776	3.70461		72445	342.118	2.3074	13599.6	2658.77	-2.35473	1.46688		7134	482.166	1.63548	18884.1	3.48399e-06		13630	494.566	8.40967	174227	0.00809637
44820	768.047	7.65206	2669.99	24811.8	3.21612	0.575827		25003	329.071	1.50029	2215.46	35092.7	3.98549	4.51085		47877	388.121	2.13515	14590.9	2955.84	-2.30343	1.46285		7719	687.084	2.25858	84201	4.42839e-06		26264	194.575	4.08843	25359.4	0.00813018
16878	607.397	6.32033	9120.27	78937.4	3.11356	1.26879		7133	349.079	1.46628	17847.9	282207	3.98293	5.99994		30947	505.316	8.17457	18354.2	3780.15	-2.27959	1.54709		8607	1003.16	2.25099	14853.2	4.5379e-06		16277	333.167	4.35884	41197.4	0.00980316
23959	348.326	5.54737	15333.4	124755	3.02435	0.454278		38397	329.071	1.48221	2215.46	33689.8	3.92663	4.82508		63849	450.136	3.00589	15411.7	3202.8	-2.26662	1.94906		42858	507.62	1.66184	16878.2	6.27984e-06		28348	812.541	7.73641	49847.4	0.0143174
20747	374.342	6.10603	17563.7	136819	2.9616	0.420766		57687	336.562	2.25351	38852.6	579225	3.89804	4.77493		19744	490.124	1.36735	18839.8	3949.77	-2.25394	1.65584		16100	317.087	1.58281	200648	6.60953e-06		652	522.597	8.67225	526423	0.0167004
21867	708.481	4.71999	6545.1	49777.1	2.92699	1.206		37977	810.68	2.25827	3106.35	45503.4	3.87268	3.27424		38744	416.096	3.69181	31932.5	6937.56	-2.20252	1.92451		9595	351.066	2.39358	199210	6.99873e-06		32849	466.535	8.14373	27534.5	0.0169389
49405	781.464	8.16573	2689.67	19121.4	2.82968	0.582134		7006	266.034	3.00673	2867.17	39523.1	3.785	3.32737		26324	402.151	2.36011	17005.2	3725.08	-2.19063	1.76147		8432	533.081	2.08623	29233.6	7.15752e-06		48654	301.076	1.22361	18015.4	0.0169608
17611	516.85	6.43577	4881.54	34471.1	2.81998	1.21945		34726	507.118	2.17005	2455.54	30853.7	3.65133	2.74443		37077	766.456	6.37107	59582.2	13109.1	-2.18431	1.63607		7456	501.122	2.20988	29900.7	7.92084e-06		3151	465.231	3.37118	251326	0.0173519
17688	696.421	8.42767	12588.9	87424.8	2.7959	0.728286		40775	385.022	2.47041	2961.06	36920.3	3.64023	3.70313		34062	358.597	3.27742	18307	4101.61	-2.15813	1.82644		17532	329.071	1.7364	35800	9.93598e-06		14554	410.374	8.23813	49985.4	0.0177543
47345	301.599	3.36754	3025.31	20579.8	2.76607	0.814586		16641	203.599	5.20987	41636.1	512433	3.62146	1.48793		37268	685.466	7.80325	15766.9	3572.81	-2.14177	1.44899		22310	369.011	2.23644	27993.6	1.05512e-05		12189	172.052	6.83531	44979.4	0.018313
18659	643.418	5.42306	2276.39	15362.5	2.7546	1.21719		8918	482.166	2.27922	3911.66	44873	3.52	4.03605		15264	269.15	2.35308	103048	23696.8	-2.12056	1.67386		30215	259.549	1.02728	20761.3	1.18665e-05		21024	235.559	2.88546	34463.9	0.0185726
41725	755.506	8.32429	2750.74	17473.2	2.66725	0.475682		41043	334.113	1.67753	22730.5	260509	3.51863	4.02778		25242	253.118	3.02406	76772	17856.5	-2.10413	1.51539		31115	713.121	1.45368	19252.4	1.21994e-05		1160	468.39	7.30187	244251	0.0194095
8739	657.125	2.23857	2806.92	17633.4	2.65125	1.18063		27329	234.047	2.21918	2819.32	32298.5	3.51805	3.04846		39974	317.149	2.81168	20172.7	4828.8	-2.06267	1.54197		7024	810.178	2.25679	63053.5	1.2281e-05		20368	333.168	5.42417	52728	0.0205565
12952	323.197	4.67183	2573.35	15548.1	2.59501	1.11068		37376	350.578	2.40614	7427.74	84835.2	3.51367	3.78456										7553	281.066	2.2515	46089.5	1.30488e-05		46752	217.069	3.34729	17443.7	0.022041
54729	591.183	2.67634	3930.63	22988.3	2.54807	0.646309		7356	481.129	2.44215	4783.87	53307.5	3.47809	2.77637										7606	575.126	2.21851	15836.1	1.47779e-05		10340	302.07	6.83453	78550.2	0.0224718
17156	390.249	3.87352	14277.4	83302.1	2.54462	1.15826		16020	334.113	1.54564	23376.6	254448	3.44423	3.16736										17235	501.122	1.40244	54058.9	1.48478e-05		9156	332.134	2.94008	21311	0.022748
22785	782.481	8.00523	20990.8	119304	2.50681	0.629578		37366	259.549	1.40493	2513.48	27162.7	3.43387	3.09723										25014	537.092	2.39674	19327.6	1.59674e-05		18261	560.503	9.27497	21072.8	0.0232222
55031	893.759	9.1836	1133.68	6324.96	2.48004	1.04046		32527	268.052	1.44632	11273.3	118208	3.39034	2.94984										4948	343.049	3.07668	41007.4	1.65516e-05		45395	236.128	4.81153	10270.9	0.0248528
10857	450.172	4.52314	3186.27	17663.8	2.47085	1.02842		7383	268.052	1.45451	11273.3	118208	3.39034	2.94984										21865	340.072	1.66662	80501.5	1.81081e-05		21096	235.559	2.83987	38249	0.0253392
66832	329.085	2.69723	3703.63	20172.8	2.4454	1.04054		33580	334.113	2.22529	138943	1.43477e+06	3.36826	5.39371										7687	508.116	2.39757	14723.2	1.90756e-05		51177	278.114	2.4857	17054.2	0.0253454
21806	790.535	8.05324	5705.81	29887	2.38902	0.460387		32544	496.116	2.21586	2323.08	23884.7	3.36197	3.08431										16635	401.039	1.7778	614744	2.09453e-05		42942	372.14	2.34319	11945.6	0.0256805
19566	346.15	3.6063	3837.06	20008.8	2.38256	1.04547		7297	671.113	2.25028	17606.4	177497	3.33362	5.92074										8736	271.027	2.8299	43005.3	2.58999e-05		45152	282.133	4.11519	7190.95	0.0263734
67385	227.555	2.4962	3802.87	19477.6	2.35666	1.0222		16816	192.091	5.23185	14645.8	142638	3.2838	1.32866										18775	615.054	1.31205	35806.2	3.17109e-05		23151	276.087	4.17274	6506.57	0.0267105
30551	360.166	3.51562	2884.75	14638.4	2.34324	1.06503		13464	198.534	2.31413	425900	3.95395e+06	3.21471	5.15867										51658	369.998	1.79223	68444	3.35497e-05		47484	510.147	2.87505	15141.9	0.0270743
65857	765.522	7.41086	40048.7	200847	2.32627	0.992411		18705	550.344	4.53489	5667.63	50925.7	3.16758	1.81931										6865	652.139	2.25201	271671	3.43242e-05		45107	246.112	4.65729	7333.16	0.0273382
65820	782.48	8.0097	23462.4	117621	2.32573	0.589807		12545	383.173	4.04956	30212.8	265628	3.13618	1.9962										17523	318.09	1.5703	37151.6	3.63221e-05		19552	296.077	4.38622	7327.7	0.0273543
7217	764.519	7.4176	85412.5	423638	2.31031	1.01633		11283	297.666	2.85632	3706.5	32217.8	3.11973	2.59375										10528	415.1	2.07179	17168	3.87858e-05		4991	247.552	3.06515	10445.2	0.0289222
68984	521.163	2.79101	2791.01	13233.8	2.24537	0.895239		7428	155.026	2.2798	6450.05	55758.5	3.11181	3.42653										17533	349.079	1.03807	34866.2	4.52849e-05		19156	308.074	2.96209	11938	0.0292048
50792	713.263	4.60159	2565.29	12125.4	2.24084	0.452898		7344	606.217	2.60662	9917.62	83690.5	3.077	2.99264										17727	671.113	1.75999	25326.4	4.92152e-05		14995	495.389	7.29683	90919.1	0.0292345
20749	765.038	7.43975	5185.69	24303.6	2.22856	0.409044		7944	331.086	2.48421	7315.53	59955.6	3.03486	3.06849										16809	471.111	1.81923	89495.4	5.32543e-05		19839	206.081	3.71729	38307.5	0.0295195
19337	573.139	1.84042	2007.29	9405.91	2.22832	0.988013		16653	349.199	5.14954	41074.1	333154	3.01989	1.44524										7787	424.095	2.33974	33408.3	5.8008e-05		65668	388.172	3.00088	10133.3	0.0296864
31030	658.427	6.55229	4616.38	21596	2.22593	0.487355		27314	531.102	2.2707	1825.81	14558.8	2.99528	2.24883										4460	327.055	2.25221	29094.5	6.15468e-05		35790	308.075	2.77068	11726.3	0.0301423
23060	355.094	4.575	3905.73	18258.7	2.22492	0.795619		20206	339.069	2.21733	246645	1.9452e+06	2.97941	6.20572										22742	467.159	2.17718	26032.1	6.16305e-05		38653	631.184	5.76454	11474.7	0.0301743
9238	351.08	2.40232	4647.6	21667.6	2.22098	0.986285		9928	542.859	4.72936	20322.4	154727	2.92858	1.45263										7391	507.118	1.45965	29634.7	6.18477e-05		40761	209.526	2.95677	12082.4	0.0304421
10837	611.428	6.62106	115077	525384	2.19077	1.23888		7199	301.076	2.50128	29327	222347	2.92251	3.94259										7409	171.029	0.722644	80578	6.49615e-05		46468	309.081	2.94676	15839.6	0.031456
18968	756.471	7.98831	17073	77261.6	2.17803	0.587519		19842	238.144	5.48571	1900.29	14011.7	2.88234	2.31695										10802	493.11	2.44703	16880.6	6.54043e-05		12646	237.124	3.18618	94781.3	0.0319024
55713	625.374	6.25767	3727.2	16771.5	2.16984	0.918154		17910	368.003	2.20781	3245.11	23868.9	2.87879	2.91097										6840	111.044	2.24383	747398	6.6158e-05		21234	195.101	2.9177	127430	0.0326053
17004	523.84	5.95475	10682.7	47547.1	2.15407	1.06201		32867	1076.78	6.43631	3538.37	25498.9	2.84928	1.82307										6935	652.641	2.24972	152740	6.92742e-05		30452	398.233	7.55144	36654.8	0.0337659
18468	329.071	2.77619	3819.67	16751.3	2.13275	0.934448		55577	239.051	2.27327	1892.24	13431.2	2.82742	2.63757										7247	335.117	1.60494	41097.2	7.16834e-05		42544	522.488	7.42974	12712.5	0.0342573
10710	541.851	4.54258	22534.1	98676.6	2.1306	1.00119		10525	192.091	4.0246	74039.2	519276	2.81014	2.09499										7026	170.053	2.44626	213533	7.22406e-05		59647	336.119	2.87076	13385.4	0.0350043
22779	800.745	4.01936	3812.8	16691	2.13015	0.318402		1031	198.534	2.27936	563949	3.95395e+06	2.80966	5.0134										9621	405.118	2.33165	16178	7.6172e-05		45696	260.092	4.72169	9187.06	0.035052
10105	469.146	2.50052	4521.96	19623.8	2.11758	0.879559		28285	321.074	2.89152	7053.76	48090.7	2.76929	3.2004										7142	311.033	3.26955	48506.1	7.826e-05		6259	445.049	0.554215	19120	0.0353715
48028	599.274	6.25098	3580.29	15475.8	2.11186	0.888119		18510	510.182	2.35393	3670.89	24745.8	2.75298	2.57188										16827	509.105	2.37282	85701.3	7.84177e-05		45912	418.182	2.48663	26281.6	0.0355495
730	326.378	6.53022	373863	1.61081e+06	2.10721	0.540996		32526	510.182	2.35663	3670.89	24745.8	2.75298	2.57188										21882	313.092	2.44698	65162.3	7.86375e-05		13855	358.274	7.31373	104079	0.0358259
8211	1079.31	4.52885	13061.2	55794.4	2.09484	0.682753		35058	332.107	2.37922	4031.01	26790.2	2.73249	1.76071										22906	278.552	1.80521	16351	8.54767e-05		10234	378.088	0.638401	14669	0.0361536
29731	707.978	4.71793	10685.5	45204.6	2.08082	0.894328		41319	432.187	3.37287	2820.46	18397.8	2.70553	2.21733										24550	496.166	1.02238	25677.4	8.63623e-05		45855	107.085	3.33779	77428.6	0.0365631
61457	548.646	4.54521	4146.4	17321.9	2.06266	0.312126		9237	525.856	6.43166	15745.9	101581	2.68959	1.88877										11369	500.129	1.47768	16915.3	9.29195e-05		30977	651.35	8.15539	9920.21	0.03663
50775	261.568	3.40163	2700.98	11236.2	2.05659	0.939595		24089	384.238	4.06768	9960.11	61791.9	2.63318	1.57076										36763	655.147	1.62628	12903.6	9.38818e-05		50013	393.145	3.90457	11642.9	0.0383769
19619	329.123	3.67802	3062.89	12715.7	2.05365	0.935669		26590	667.146	2.36551	7039.55	43474.4	2.62661	2.44625										6863	471.113	2.27597	146841	9.46816e-05		20567	263.126	5.10763	54124.1	0.0397252
18820	298.347	6.10672	47453.4	196309	2.04854	0.393042		7942	463.123	3.58862	2686.94	16400	2.60966	2.31221										7358	385.062	1.48569	39606.6	0.000101965		1488	467.313	8.58819	151910	0.0400347
47861	715.921	5.78757	5719.12	23294.2	2.02611	1.04561		7600	423.129	2.33166	8827.46	53332.4	2.59494	2.88474										22780	194.535	2.59897	30315.4	0.000110261		21246	551.211	3.81081	13349.8	0.0409418
10240	493.132	3.46505	5142.77	20935.9	2.02536	1.09487		19378	389.24	3.14686	3079.34	18600.5	2.59465	2.23502										7271	496.166	2.19755	24052.5	0.000111081		5923	182.045	2.98108	21866.3	0.0427306
12243	525.856	6.8839	4134.49	16784	2.02131	0.83925		16663	350.076	2.40207	42831.6	257242	2.58638	3.88031										8089	655.147	1.67465	14904.1	0.000114819		27484	285.031	0.742986	44938.2	0.0438409
31560	449.182	4.65244	16385.9	65884	2.00747	1.11619		19363	641.168	1.73613	2503.27	14657.4	2.54974	1.91917										28406	507.118	1.59058	30104.4	0.000116024		9433	332.113	0.643316	30555	0.0439099
59446	589.177	2.76943	4701.63	18885.6	2.00605	0.763643		10732	208.133	2.86689	145028	834420	2.52445	1.3897										22752	402.583	2.16172	23229	0.000118978		13779	439.321	7.98302	117781	0.0446028
44998	795.501	8.68357	1876.72	7533.32	2.00508	0.910445		25150	350.08	1.46747	5010.47	28352.6	2.50046	2.25916										53494	402.583	2.25934	23229	0.000118978		20288	373.126	2.53159	102617	0.0446434
7093	259.047	2.18733	17032	67870.8	1.99454	4.54972		10252	533.853	5.67164	9919.3	55999.5	2.4971	1.38374										18383	430.105	1.05186	30417	0.000119331		14854	644.494	7.27866	94090.8	0.0465306
10217	537.874	7.69093	11864.1	47250.6	1.99373	0.716895		38419	255.052	3.42826	2820.29	15911.1	2.49612	2.12507										16627	169.05	2.43117	2.53451e+06	0.000133879		1544	589.428	7.89447	183286	0.0478164
7548	355.043	1.45203	11899.3	47251.8	1.98949	2.86072		6831	609.239	2.58599	18653.1	100055	2.4233	2.73696										7686	650.193	2.25898	22462.9	0.000143559		16330	291.158	5.8574	44509.8	0.0481004
8189	226.017	2.81397	5006.02	19784.4	1.98262	1.41873		8328	549.332	3.47721	6934.96	36920.8	2.41248	1.6763										39538	253.047	1.92059	16289.5	0.000143806		9937	336.587	0.727342	19495.5	0.0484538
45209	336.228	4.66655	3311.61	13028.3	1.97604	1.24301		16647	309.206	5.14266	87378	462741	2.40486	1.32078										17299	204.042	2.50127	42147.3	0.000159303
21851	755.506	8.16136	6765.28	26496.5	1.96958	0.487409		9016	535.192	2.46559	6097.09	31702.1	2.37838	1.85255										5051	266.034	2.9002	69465.6	0.000159658
8224	360.633	4.2916	66715.6	258716	1.95527	2.07148		10104	347.097	2.37122	19846.7	102787	2.37269	4.59188										7321	275.034	2.49998	85759.3	0.000170467
28355	244.543	2.14309	9090.28	34971	1.94377	2.21825		35895	266.578	3.73788	4165.03	21427.3	2.36305	1.59552										7630	295.102	2.13376	29337.2	0.000201186
64929	467.194	5.67146	2445.71	9364.79	1.93699	0.855245		7239	501.108	2.41458	7400.59	37893.7	2.35625	2.49303										52050	601.163	1.3193	15868.6	0.000209839
55256	703.532	8.88882	1066.05	4077.45	1.93539	0.846412		10607	401.111	2.74512	3948.87	20155.2	2.35164	2.12445										35587	601.163	1.2292	15868.6	0.000209839
13345	756.553	8.03307	3.25643e+06	1.24499e+07	1.93477	0.57825		11519	495.767	3.07913	4082.93	20793.4	2.34845	1.56349										7435	220.055	2.79736	21538.4	0.000214407
9828	275.565	3.47642	4526.27	17278.7	1.9326	1.17456		11196	524.848	6.6149	15445.6	78287.5	2.34159	1.56433										35068	430.607	1.3423	16870.9	0.000219309
7507	548.223	2.45615	14923.5	56748.6	1.927	2.37516		33278	246.063	7.12461	3207.43	16192.5	2.33584	1.8166										11648	614.208	1.70098	12377.7	0.000248267
22953	361.623	3.79219	5257.62	19926.2	1.92218	1.32358		18556	698.306	3.78742	12926.5	63963.1	2.30691	2.10632										17483	336.06	1.71605	37821.7	0.00026732
18645	213.539	2.39277	69720.4	263443	1.91784	5.46576		12151	270.17	4.71816	36697.3	180557	2.29871	2.07801										7092	261.075	2.33774	176579	0.000438639
8600	213.539	2.38286	69720.4	263443	1.91784	5.46576		38545	327.107	2.80185	3570.18	17498.4	2.29315	1.90591										8459	387.094	2.50778	35060.8	0.000451932
29640	778.553	9.05966	1358.29	5124.51	1.91562	1.05103		32864	1074.77	6.63263	5194.15	25302.6	2.28432	1.62887										7085	388.07	2.52388	47796.9	0.000464947
52378	486.394	8.90904	3622.06	13647.8	1.91378	1.97317		36019	460.646	2.74644	5784.39	27950.7	2.27264	1.33945										6795	633.166	2.27602	503152	0.000493344
35082	386.064	1.50183	3054.44	11493.2	1.91179	0.856528		9599	200.53	2.25993	18614.7	89879	2.27154	4.52579										4918	289.05	3.00601	58092.7	0.00058704
15801	363.214	5.9739	39965.4	149492	1.90325	1.48509		8687	234.991	1.34727	36880.1	177889	2.27006	3.42758										7289	252.018	2.49684	93888	0.000609855
16799	217.081	4.01958	28016	104680	1.90166	2.39927		16651	404.192	3.53596	74124.1	353042	2.25182	1.36932										24988	195.138	5.21406	103481	0.000644328
12642	460.277	2.74993	5424.32	20117.1	1.8909	1.2853		17376	331.167	6.31691	9052.27	42782.3	2.24066	1.9573										26982	509.06	1.76788	11927.6	0.000651354
74446	590.316	6.987	1895.96	7012.76	1.88705	0.528691		27260	344.076	2.24722	3169.32	14911.7	2.2342	1.86315										35896	264.123	3.68527	21774.1	0.000685431
8279	682.311	4.2926	65067	240306	1.88488	1.75545		11268	404.192	3.68973	107112	498086	2.21727	1.30708										23293	329.572	2.18946	17554.3	0.000709697
43810	567.207	3.51192	3970.52	14628.8	1.88141	1.4209		6977	343.068	2.40946	41431.9	188262	2.18393	4.51311										47635	957.168	1.30091	22896.2	0.000710182
11672	441.282	5.03753	18653.3	68349.7	1.8735	1.49375		24971	656.151	2.28533	21912.9	99564.2	2.18385	3.02842										53274	560.121	2.17775	28875.3	0.000714706
21894	573.885	7.07954	6467.97	23692.1	1.87302	0.482187		53428	457.147	4.23231	2484.48	11220.1	2.17508	1.88037										7537	560.121	2.22767	28875.3	0.000714706
53123	485.767	9.44872	1240.44	4540.58	1.87203	1.23929		8624	483.117	2.44995	8054.98	36352.1	2.17409	2.73618										43562	500.129	1.46663	15569.2	0.000743753
9730	389.23	5.62216	51100.4	186629	1.86877	2.12507		55115	478.181	3.32778	2757.51	12423.1	2.17158	1.83817										30330	657.129	1.74585	11625.1	0.000854524
9909	255.052	2.80842	5565.2	20186.6	1.85889	2.01815		16686	385.062	2.25184	34397.2	153692	2.15968	3.21218										28950	560.623	2.20681	14367	0.000877536
16922	293.117	3.99858	6782.59	24425.3	1.84847	0.363156		10204	551.069	1.44484	5162.45	22894.5	2.14887	2.43005										8344	677.13	2.23829	30088.9	0.000938929
46603	253.097	5.58581	2547.26	9131.24	1.84186	0.778152		14755	292.152	4.73538	42640.4	188652	2.14544	2.00388										7999	196.006	2.96258	21084.4	0.00115713
17204	317.104	3.92964	12148	43528.8	1.84125	2.27889		9913	369.079	2.37788	48652.5	214592	2.14101	4.51633										46861	607.222	2.5316	24655.1	0.00118472
16660	237.148	4.70863	79642.4	284843	1.83856	1.52665		8252	218.057	2.99824	3361.36	14795.9	2.13808	1.749										22738	295.102	2.37543	22383.2	0.00118903
8407	790.535	7.42126	28015	100039	1.8363	0.492312		41277	185.044	2.36969	129713	566487	2.12672	6.49244										18375	125.06	2.42326	205198	0.00120506
7348	155.041	2.29963	31049.4	110811	1.83547	2.12275		7521	185.044	2.36501	129713	566487	2.12672	6.49244										16760	289.05	2.80504	89155.3	0.00122329
54795	260.56	3.57789	2809.62	9961.47	1.82599	0.817447		18576	368.631	3.79693	14951.2	65291.1	2.12663	1.4473										7839	244.042	2.25748	137691	0.00127017
9106	439.136	2.48751	7850.69	27685.2	1.81823	0.679488		47863	187.527	2.23934	76784	332728	2.11547	5.90482										16862	259.047	1.39932	65841.7	0.00127351
38052	405.192	3.71493	28836.1	101423	1.81444	1.44451		7114	207.539	2.24624	207879	890396	2.0987	6.90365										17102	385.062	1.68712	44593.5	0.00129122
39063	202.031	2.3703	98875.8	347512	1.81337	4.50901		12904	171.565	4.81601	11202.4	47926.4	2.09702	1.32727										22736	672.116	1.70721	11401.9	0.00160015
9209	202.031	2.38427	98875.8	347512	1.81337	4.50901		11353	523.196	3.81422	4827.42	20606.4	2.09377	1.49561										49942	336.121	4.0752	21941.4	0.00160177
27713	277.155	3.18431	4809.45	16888.9	1.81213	1.2033		11990	195.1	3.9785	36985.9	157352	2.08895	2.15948										9772	336.078	2.48733	21895.5	0.00188943
14719	369.998	2.27444	88449.1	310558	1.81195	4.87033		25148	438.128	2.74125	4813.58	20371.7	2.08138	1.6362										7039	614.186	2.58956	89371.5	0.00195971
52575	368.149	5.76893	2985.43	10462.2	1.80918	0.761586		7577	669.163	2.41028	11810.3	48655.6	2.04256	3.40833										10140	190.545	2.30223	115879	0.00231517
8262	752.52	7.73394	38996.5	136546	1.80797	1.19679		6947	187.026	2.22801	549886	2.24413e+06	2.02896	7.62224										25065	190.545	2.29854	115879	0.00231517
18426	466.141	2.52764	5692.32	19906.4	1.80614	0.778937		54715	702.266	0.581213	6919.43	28100.5	2.02187	1.31474										9702	582.134	2.32576	20828.3	0.00242574
73283	259.081	2.36335	3412.79	11930.9	1.80568	0.797113																		31060	791.529	8.41389	22013.1	0.00304699
14804	562.446	8.89437	65445.4	228335	1.80279	1.65432																		5582	248.023	2.94583	25070.4	0.00346445
17024	279.172	4.69954	28476.6	99348.3	1.80272	3.25607																		44962	517.337	6.59433	19129.4	0.00586984
62429	282.17	3.24045	2992.86	10419.1	1.79963	0.803412																		7104	211.05	2.80562	75808.2	0.00611138
16733	607.396	5.94926	21621.1	75216.3	1.79861	1.11992																		16789	309.206	4.83451	108523	0.00649256
7112	196.031	2.23711	251652	874957	1.79778	6.33448																		10643	513.176	4.7511	14619.9	0.00764426
59095	771.502	8.82737	1331.04	4617.34	1.79451	0.791417																		17680	278.138	4.20241	28282.9	0.00790348
13798	401.039	2.19583	180580	626033	1.7936	5.69896																		26827	278.138	4.2043	28282.9	0.00790348
44661	500.145	2.99038	3084.99	10684.2	1.79214	0.755145																		8662	243.065	2.33098	43884.2	0.00940276
10435	503.048	2.12795	4252.72	14708	1.79014	2.15955																		53385	229.143	3.0575	104068	0.0104921
8701	266.055	2.34569	27463.4	94980	1.79011	3.03418																		44347	475.319	9.22242	18621.4	0.0159245
28123	266.055	2.34126	27463.4	94980	1.79011	3.03418																		28166	634.408	7.55589	39147.5	0.0165505
59435	422.635	2.96714	3058.8	10563.4	1.78803	0.488401																		45585	149.096	2.97885	63522.5	0.0182887
7130	244.042	2.16972	40936.3	141088	1.78514	3.31035																		7585	154.086	1.14246	379490	0.0217919
20547	587.9	7.42965	6010.14	20684.9	1.78311	0.506783																		18428	139.112	4.67881	189683	0.023849
75120	535.457	8.80872	1231.6	4232.91	1.78112	1.1548																		7906	925.32	2.60797	26144.3	0.0242297
44265	494.137	3.67083	4771.41	16321	1.77424	0.744537																		29119	440.155	3.38544	10520.6	0.024278
23462	546.879	6.89261	3881.82	13239	1.76998	0.653351																		8676	426.092	1.46826	8805.2	0.0245786
10261	378.107	2.9994	7599.25	25904.2	1.76926	0.810739																		55541	474.431	7.58593	9100.12	0.0245928
18611	445.368	9.00804	41897.2	142600	1.76705	3.76157																		50389	624.244	4.15117	6730.39	0.0246317
57811	335.117	2.19788	20896.8	70548.8	1.75534	0.426412																		50215	539.187	3.0825	9559.65	0.0246832
45753	326.161	3.64713	3335.91	11240	1.75249	0.775997																		54187	771.465	7.97406	10096.2	0.0247674
65410	349.079	1.91112	29751.9	100098	1.75036	2.25821																		48096	367.187	3.28863	9554.03	0.0249543
7353	321.055	2.47749	15938.8	53603.3	1.74978	2.07523																		48479	341.102	4.18704	7875.98	0.0251268
55326	492.175	3.29851	3699.66	12437.7	1.74926	0.758535																		72001	418.015	1.58288	8617.79	0.0252223
6966	323.089	2.451	190837	640520	1.7469	3.76469																		22769	480.171	2.54977	13161.2	0.0252436
29813	532.846	5.46316	7110.56	23591.8	1.73025	0.703494																		10457	263.555	4.17697	7638.43	0.0253085
35823	375.068	2.43424	7218.39	23915.1	1.72817	0.852342																		72859	357.133	5.09383	7621.16	0.0254832
30390	461.126	2.94941	2667.32	8809.71	1.7237	0.479519																		11392	725.187	5.00949	8741.24	0.0254873
8176	234.007	2.48356	13593.1	44885.5	1.72337	2.62912																		51242	481.132	3.19114	10896.6	0.0257494
9363	354.086	4.76527	5176.43	17088.6	1.72301	0.637575																		46189	351.155	2.43349	10867.2	0.0257837
9900	144.559	4.01138	82245.4	271478	1.72283	2.71771																		18476	680.207	2.57744	23710.7	0.0260885
33031	254.56	2.99956	2829.87	9327.64	1.72078	0.759096																		7502	687.084	1.6623	7814.33	0.0263215
36767	753.523	7.74088	19672.9	64761.3	1.71892	1.02302																		46558	176.058	3.42527	8195.84	0.0263249
3919	804.55	8.42564	454434	1.49379e+06	1.71684	0.601057																		22765	430.607	1.07995	13560.3	0.0265077
10681	668.295	4.27663	19172.9	62464.1	1.70396	1.71019																		35746	472.276	2.93216	14606.1	0.0266018
38396	402.043	2.17182	33092.9	107761	1.70325	4.03935																		8890	454.113	2.90058	11841.4	0.0266815
14996	252.039	2.21395	65454.5	212635	1.69982	5.51448																		9647	825.138	2.22324	10458.3	0.0267577
17645	636.4	6.40864	5185.02	16650.5	1.68315	0.471478																		9908	701.101	2.41524	10870.7	0.0267767
10363	353.625	4.31087	23873.3	76602.1	1.68198	2.92353																		8775	276.057	3.23911	9891.91	0.0268589
11446	261.017	3.67991	3074.75	9855.74	1.68049	0.475176																		41126	634.895	6.26878	17498.2	0.0271981
6942	471.133	2.60657	31164.3	99805.5	1.67922	2.12162																		6068	273.072	2.84921	26913.1	0.0273092
32723	234.065	3.08385	3015.33	9632.31	1.67556	0.729242																		66036	433.274	6.6913	8328.99	0.0275237
39944	325.121	3.58686	5413.39	17267.4	1.67345	0.678662																		35662	341.09	1.4071	9197.15	0.0275914
48075	282.17	3.15252	3203.38	10191.9	1.66976	0.731655																		40817	313.108	3.49459	10337.5	0.0276211
50570	411.201	2.88562	65867.9	209445	1.66892	0.422226																		7338	492.193	1.62193	12650.7	0.0280489
248	304.3	5.79623	1.31693e+06	4.18502e+06	1.66806	0.443215																		7520	399.06	3.00889	14594.5	0.0282611
53551	313.083	3.40368	4151.16	13182.9	1.66708	0.727669																		16672	327.217	5.23742	213732	0.0283939
7362	301.102	4.00596	311623	985736	1.6614	1.33553																		61239	441.337	6.8461	8901.67	0.0284801
30403	260.055	2.51481	3060.57	9667.05	1.65928	0.446459																		10814	645.15	2.23924	11714.9	0.0286082
7761	135.554	4.01033	303472	956407	1.65606	2.50335																		10962	302.571	3.3256	18691.2	0.028674
5312	305.021	2.89183	8519.83	26841	1.65554	0.857489																		41357	867.304	4.01727	10401.3	0.0287272
9714	389.23	5.98334	181107	570120	1.65442	1.32648																		18900	252.09	5.62402	47545.5	0.0287942
62546	389.23	5.97816	181107	570120	1.65442	1.32648																		10763	336.253	6.51895	71832.3	0.0296433
18396	806.563	7.74794	338590	1.06497e+06	1.65321	0.977934																		29736	1046.76	4.72229	33664.1	0.0309015
8534	412.033	2.28709	45991.9	144207	1.64869	4.64361																		8778	409.089	2.40647	11921.8	0.0310565
32969	630.332	3.76923	9409.76	29349.5	1.64111	1.39002																		24993	319.092	1.63354	8152.21	0.031503
22033	380.218	3.40501	17957.4	55928.2	1.639	1.91026																		7113	437.144	3.72803	13052.2	0.0315219
18836	275.068	2.84028	3470.37	10804.4	1.63846	0.703725																		10296	488.176	3.46269	12146.9	0.0315773
12359	420.187	3.65516	68165	211849	1.63594	1.06241																		9061	204.512	3.27469	13275.6	0.0315939
7089	240.033	3.25589	3621.94	11215.7	1.63068	0.700895																		61183	731.434	7.62034	9346.89	0.0319604
14274	655.147	2.28824	103619	320272	1.62801	3.71959																		6901	125.06	2.60102	125261	0.0320287
50453	452.161	3.63386	3756.09	11606.1	1.62758	0.671266																		8433	601.163	1.09867	10500.9	0.0322381
31664	372.009	2.23674	15395.1	47394	1.62224	4.98117																		11097	357.189	3.92934	34113.2	0.0323255
28219	623.332	7.98213	8055.47	24796.3	1.62208	1.84759																		7608	493.102	2.71321	20842.9	0.0324426
7935	622.308	3.96265	84193.4	258847	1.62032	2.16609																		23500	500.129	1.79597	9704.15	0.0340341
31624	569.163	4.45651	3801.5	11677.9	1.61914	0.673136																		15842	245.226	6.08961	45321.4	0.0346074
7494	147.062	4.00893	418359	1.28454e+06	1.61844	2.136																		23592	554.876	5.71947	10718.8	0.0346233
45496	291.098	2.98703	3025.34	9282.22	1.61737	0.678406																		18785	473.129	2.49844	23858.1	0.0347821
22784	800.243	4.01737	4987.79	15269.5	1.61418	0.375855																		59802	280.071	2.22535	9990.53	0.0348347
10307	569.227	3.69068	29931.4	91216.6	1.60764	2.39992																		46043	236.128	3.87575	17232.9	0.0358969
9771	126.549	4.02211	94271.9	286889	1.60559	2.16843																		30902	502.125	1.40445	13611	0.0360474
7986	330.631	3.96071	85094.7	258891	1.6052	2.03977																		44093	537.208	2.45718	17250.8	0.0362284
21125	456.154	3.61891	6493.29	19749	1.60476	0.646261																		47830	189.135	3.13348	15890.6	0.0368804
10683	524.848	6.1303	20762.7	63131.4	1.60436	1.2569																		38399	487.111	1.69329	7684.76	0.0373346
13234	613.385	8.8113	12554.7	38131.7	1.60276	1.07119																		9688	367.096	4.40093	7773.77	0.0376405
14319	371.006	2.26711	94605.2	286344	1.59776	4.84194																		30365	557.872	6.45126	23959.9	0.0389446
14318	371.006	2.30483	94605.2	286344	1.59776	4.84194																		65968	209.138	2.84133	123330	0.0408348
32793	492.226	2.82433	3314.76	10019.7	1.59586	0.400383																		22227	502.33	8.01983	41161.2	0.0413598
36162	534.295	6.24195	5374.82	16231.6	1.59452	0.63471																		24004	229.143	4.37721	119976	0.0418272
10891	790.535	7.71554	16314.2	49181	1.59197	0.777244																		25033	222.112	2.34073	24187.6	0.0435219
10608	547.15	2.43294	2677.29	8058.15	1.58968	0.259907																		17552	406.183	6.41411	39180.6	0.046706
52479	339.183	6.23361	5104.01	15338.1	1.58742	0.928642																		54297	287.103	2.133	9008.55	0.0468938
36509	384.167	3.69823	5462.63	16400	1.58603	0.624234																		29920	222.113	4.43391	25117.4	0.0482034
9867	425.251	4.36459	56073.3	168163	1.58447	1.19987																		11111	736.452	7.9853	123114	0.0483599
9853	461.217	4.55718	4493.19	13470.2	1.58396	0.419244																		33679	544.864	5.96949	13962.7	0.0491612
15447	367.247	5.86591	54919.6	164118	1.57934	1.12127
55002	495.198	3.49049	5047.77	15039.2	1.57501	0.421113
23344	242.063	3.55762	3376.46	10021.6	1.56954	0.414239
37917	348.129	2.603	42395.2	125767	1.56879	2.83894
10697	138.057	4.01247	78113	231668	1.56843	1.69304
7333	773.277	4.38224	4168.21	12357.8	1.56792	1.3764
9812	752.522	7.99558	59477.4	176279	1.56744	0.677334
47078	470.202	3.72226	2748.27	8139.76	1.56646	0.443329
8666	250.06	2.19405	18605.7	55059.9	1.56526	2.13963
8448	431.027	2.40732	35048.8	103636	1.56409	2.94918
23001	234.047	1.52872	3696.09	10900.7	1.56034	0.596306
15504	595.362	6.77893	38265.7	112748	1.55898	1.10072
17098	268.052	2.2081	28799.9	84797.1	1.55795	2.40047
9671	156.067	4.01273	79579.3	233927	1.55559	1.89082
12669	407.241	5.85365	98587.1	289534	1.55426	1.23967
9035	214.068	3.04271	321444	942649	1.55215	2.4092
15137	331.103	2.42136	72319.7	211731	1.54977	3.23675
18378	411.163	3.04726	167404	489850	1.54901	2.05251
13566	333.204	6.27982	288519	842592	1.54617	1.42696
52692	781.463	8.27529	2689.67	7825.84	1.54082	0.253647
31572	881.39	4.64845	21353.5	62109.1	1.54033	1.03327
51203	476.133	4.12137	2957.44	8570.96	1.53511	0.63478
23251	275.059	4.53213	3040.14	8805.75	1.53431	0.434106
8232	252.091	4.01987	221931	642822	1.53431	2.46955
10456	335.117	4.00723	33380.4	96580.5	1.53273	2.13921
13539	353.085	2.4075	337100	974888	1.53206	3.89355
50189	258.075	2.25903	3832.98	11079.8	1.5314	0.603073
43960	220.076	2.87127	3913.71	11305.4	1.5304	0.638482
16899	446.202	3.62644	26384.7	76001	1.52632	1.41352
50199	514.192	3.72764	5279.2	15206.5	1.5263	0.903694
7547	523.076	2.41867	69582.1	200281	1.52524	3.51789
29952	277.154	2.42316	3033.99	8714.38	1.52218	0.425384
9591	238.049	3.71226	5643.34	16184.6	1.52	0.760319
12068	594.86	6.76429	48183.5	137932	1.51735	1.1776
10823	895.341	4.52749	9922.16	28324.4	1.51332	1.06552
50433	286.078	3.09817	3125.04	8916.28	1.51257	0.630435
34792	220.573	6.66013	2387.94	6812.67	1.51245	0.41171
5235	227.128	3.01595	402499	1.14741e+06	1.51132	2.06912
28484	684.423	6.91397	2526.09	7197.41	1.51057	0.425376
4425	132.531	3.71483	5955.73	16968.3	1.5105	0.592476
56067	214.555	3.3954	3755.09	10674	1.50718	0.600752
7526	212.622	5.26434	114507	325454	1.50701	2.71533
50821	525.197	3.30092	3420.94	9690.28	1.50215	0.628858
21759	586.892	7.08133	14610.8	41387	1.50214	0.443493
15708	221.112	4.47876	52813.9	149472	1.50089	1.78646
48695	613.374	6.23633	3523.76	9968.27	1.50023	0.627476
6959	467.15	2.61496	73382.8	207568	1.50007	2.69972
70002	315.086	4.65458	2197.7	6214.67	1.49969	0.389369
10790	267.121	4.81096	48859	137652	1.49433	1.57804
7669	691.199	4.76163	13967.8	39230.5	1.48987	0.830314
15595	349.237	5.99634	50150	140783	1.48915	1.14521
17096	384.014	2.41312	26894.8	75326.4	1.48583	2.5158
7425	367.246	5.26558	140953	394539	1.48496	1.80318
36178	477.14	3.94845	4010.52	11186	1.47983	0.620077
16891	309.117	2.34644	31166.9	86798.8	1.47766	3.84619
22941	259.57	3.4206	4276.05	11897.4	1.4763	0.843634
16869	387.156	4.04201	19071.2	52993.9	1.47443	1.21567
10513	406.207	3.01818	81192	225591	1.4743	2.11231
35365	278.066	3.12516	6239.01	17323.1	1.4733	0.601178
37623	480.128	3.53204	6208.75	17207	1.47062	0.85961
8027	201.114	5.26219	57098.9	158119	1.46947	2.14044
10889	373.007	2.23931	24194	66462.8	1.4579	3.821
53748	348.118	2.61966	3671.18	10051.7	1.45312	0.408763
9439	369.264	4.53137	54791	149816	1.45119	1.26208
11105	268.063	4.0055	67262.7	183908	1.45111	2.63291
16812	263.064	3.38215	48803.9	133169	1.44819	2.39495
10757	470.384	5.94278	51621.7	140719	1.44676	2.31138
17149	352.248	6.11767	27427.1	74723	1.44595	1.92097
11379	647.449	5.67195	17310.4	47070.5	1.44318	0.646137
22079	457.241	3.38021	11706.7	31829.1	1.44302	0.782805
58798	636.403	6.45036	5185.02	14085.2	1.44176	0.405625
46243	371.146	5.45621	2028.24	5491.8	1.43705	0.404936
16966	205.614	6.61849	33925.9	91682.2	1.43426	1.51002
6946	463.165	2.61947	56065.6	151183	1.43111	3.40664
16871	516.851	7.39883	21896.9	58942.2	1.42858	0.827884
11530	203.023	4.33416	2352.91	6333.58	1.42857	0.588385
13415	205.542	2.41459	664030	1.78712e+06	1.42832	5.10787
31838	397.167	5.05138	2874.42	7718.24	1.425	0.575702
10942	601.195	4.03608	37453	100489	1.42389	1.88922
35769	437.342	7.24893	3273.23	8778.92	1.42333	0.574109
15297	310.107	4.02177	43497.4	116610	1.42269	0.914449
17345	636.396	5.96365	19038.4	51002.5	1.42166	1.07232
16669	291.195	5.11376	96483.5	258231	1.42031	1.32879
47738	510.064	2.24574	19888.1	53164.5	1.41856	2.04707
9779	557.456	6.43371	108554	290010	1.41769	1.12937
17625	360.151	7.25773	10570	28228.7	1.41719	1.23808
12896	317.159	4.09077	59121	157780	1.41617	1.64492
18399	206.044	2.4473	127016	338604	1.41458	4.55979
46849	354.155	3.59077	3597.22	9565.9	1.41102	0.395565
25290	399.138	7.11787	4729.06	12562	1.40944	0.773405
53174	497.266	9.49607	948.768	2513.26	1.40543	0.390994
11204	353.109	7.1263	56048.9	147340	1.3944	1.60893
50173	658.212	2.67182	7671	20157.9	1.39386	0.558582
21731	729.999	7.08393	27213.2	71406.8	1.39175	0.632846
45405	281.15	3.76557	2702.98	7066.03	1.38635	0.388905
13573	311.221	6.13666	298609	780186	1.38556	1.87637
31054	452.192	3.67328	3981.06	10386	1.38341	0.560115
10879	554.877	7.41215	23529	61333.6	1.38224	0.715264
10989	157.123	4.95899	108262	281598	1.37911	1.62885
17125	352.079	2.22303	24634.7	63990.4	1.37716	3.25957
18204	813.548	9.22519	3868.63	10036.1	1.37531	1.77441
23142	658.929	6.31264	11702.8	30279.4	1.37148	0.809038
48333	368.124	4.44309	3260.7	8422.9	1.36913	0.527506
42442	354.088	2.39352	60203.6	154434	1.35907	3.03227
27480	214.122	4.28925	6933.06	17780.7	1.35875	1.09345
58440	476.146	3.52554	3431.43	8799.67	1.35864	0.363069
21043	204.606	6.19805	71902.7	183473	1.35145	1.97197
11785	369.264	6.27341	89113.4	227119	1.34973	1.39051
18043	323.105	5.14914	6473.11	16489.2	1.34899	0.987097
29793	304.094	3.77924	14411.8	36684.9	1.34794	1.56487
17009	1150.76	6.81346	23632	60121.2	1.34713	1.2703
68059	321.087	3.27176	3247.83	8253.87	1.3456	0.3624
41488	339.094	0.974058	9241.09	23476.3	1.34507	1.32745
11217	229.075	4.01483	69124.7	175362	1.34306	2.19262
44848	231.06	3.64706	3584.32	9090.79	1.3427	0.372708
11887	216.114	6.16588	70347.1	178276	1.34155	1.84347
50228	487.166	2.85056	4879.95	12364.3	1.34125	0.534301
14355	371.006	2.27179	94605.2	239663	1.34101	1.56141
25160	250.587	6.72528	3925.21	9940.89	1.34061	0.529377
9450	367.152	5.37444	2928.51	7409.53	1.33922	0.226069
10408	174.547	2.95946	2792.8	7056.24	1.33719	0.370879
10478	519.163	4.80786	2165.67	5467.12	1.33597	0.372053
18496	486.102	2.42971	9599.51	24212.7	1.33473	1.05581
14899	221.112	4.44346	59383.8	149472	1.33173	1.68235
18382	467.651	2.61689	36841.9	92655.1	1.33052	1.71416
6273	551.213	4.16031	3261.75	8198.64	1.32974	0.36925
8345	409.256	5.42304	138950	348813	1.32789	1.22173
46592	232.049	4.38076	2339.67	5854.62	1.32327	0.370067
7032	194.034	2.41003	302586	756425	1.32185	3.52125
14596	341.045	2.2354	46941.4	117331	1.32166	1.41944
38049	233.039	2.1873	5932.79	14815.8	1.32035	1.08679
11586	365.23	6.21428	80862.4	201880	1.31996	1.2875
8203	735.111	2.3967	148219	369366	1.31732	4.03005
17641	355.106	7.12546	20171.1	50118.1	1.31304	1.67866
36062	258.075	3.1542	2821.77	6998.61	1.31047	0.366533
17107	466.244	3.97697	35613.2	88282	1.30971	1.04153
35759	513.148	0.989312	5496.54	13611.5	1.30823	0.366333
9825	224.044	2.22026	62762.7	155094	1.30517	4.04789
31121	499.113	2.14887	2321.8	5737.41	1.30515	0.347399
9010	311.221	4.91588	283011	699154	1.30475	1.74535
10173	445.368	8.95717	57769.8	142600	1.30359	2.65075
46723	403.212	4.7693	2071.29	5109.24	1.30258	0.354217
6784	155.034	2.30033	3.93784e+06	9.71296e+06	1.30251	4.00189
44966	499.16	4.55333	7157.15	17647.8	1.30204	2.03976
54694	686.251	3.85566	2420.23	5962.16	1.30069	0.364
10011	362.29	5.2591	34558.3	85025.3	1.29886	1.39987
27573	138.048	2.81916	2321.94	5712.26	1.29873	0.36327
33191	182.028	3.62634	7406.73	18194.9	1.29662	1.16469
12299	367.248	4.36219	23271.6	57139.4	1.29592	1.22682
8737	433.128	3.83731	2808.09	6891.73	1.29528	0.361157
34656	502.115	2.36528	3468.22	8498.62	1.29303	0.357195
46444	470.166	3.356	2909.68	7128.65	1.29277	0.3596
26501	351.106	3.41167	97749.8	239220	1.29117	0.89495
4758	383.117	2.0888	2174.16	5309.01	1.28798	0.360046
10485	351.253	5.81143	117095	284884	1.2827	1.28122
9164	1037.17	2.34299	7850.49	19087.9	1.2818	1.17364
19551	213.557	3.61191	8745.89	21237.3	1.27993	1.0409
15637	284.103	2.4757	10278.5	24948.7	1.27934	0.344212
9253	553.869	7.0855	56298.6	136570	1.27847	0.880831
20665	847.349	5.92884	19401.4	47048.4	1.27798	2.08916
9112	204.607	4.92277	222535	539214	1.27682	1.70188
7625	227.164	5.2432	70420.2	170393	1.2748	2.66862
45467	196.107	2.40988	6056.8	14650.8	1.27435	0.355579
9581	719.145	2.39157	47733.6	115278	1.27204	5.05838
54251	465.261	6.53025	3851.86	9282.82	1.26901	0.492962
47220	310.165	3.02381	13276.6	31944	1.26666	1.05815
37947	671.178	2.30587	2979.66	7162.67	1.26535	0.353391
14529	432.259	3.95756	57777.9	138783	1.26425	0.944596
41571	529.17	3.67315	3474.61	8328.73	1.26124	0.350249
7184	194.034	2.58131	50385.2	120417	1.25697	1.93133
10846	915.741	9.18595	53261.3	127255	1.25657	1.17421
10526	265.071	4.52182	13609.2	32456.9	1.25394	1.34903
9686	240.018	3.90369	5013.43	11943.7	1.25237	1.15698
27309	243.065	3.73543	7190.21	17102.7	1.25011	1.08879
11414	407.241	5.18552	51034.1	121308	1.24914	1.23397
9312	200.106	5.05078	30182.1	71716.8	1.24862	1.90097
8660	332.21	5.68597	51804.2	122954	1.24697	1.08121
17075	626.875	6.78251	16302.1	38684.8	1.24671	0.83977
52275	333.158	5.63471	3142.3	7453.2	1.24604	0.346933
20558	732.015	7.43257	21525.6	51051.3	1.24589	0.717929
29830	271.082	2.40523	27397.4	64845.1	1.24296	2.5279
21400	289.112	2.85303	7317.03	17316.6	1.24282	0.655458
8792	253.047	2.15759	13497.5	31851.1	1.23865	2.20085
8847	404.116	2.44053	8809.44	20773.5	1.23762	0.569986
28689	615.498	8.18636	5111.95	12036.5	1.23547	1.14039
26695	299.199	2.84055	9950.48	23335.4	1.22968	0.645229
7236	321.073	2.51817	33629.1	78758.1	1.22772	1.5533
53439	228.102	5.37682	2522.14	5906.5	1.22765	0.340909
25852	369.998	2.33217	115050	269254	1.22671	1.59834
17650	601.35	8.29711	11653.1	27270.5	1.22662	1.05923
17043	386.232	4.54647	44883.5	104957	1.22554	1.1509
53627	279.098	2.86769	3944.44	9204.68	1.22255	0.33931
11957	191.107	3.05281	55133.6	128466	1.22039	2.14053
46980	394.234	4.44621	1955.16	4553.37	1.21965	0.334458
10841	311.112	3.58233	48505.6	112940	1.21933	1.10107
7598	203.039	2.40714	83449.6	194239	1.21885	3.08854
40032	342.107	4.3319	13616.3	31650.8	1.21691	2.09899
27593	639.207	4.0001	3843.83	8925.14	1.21533	0.460685
45386	483.129	3.60908	2840.97	6596.54	1.21533	0.337776
7545	157.038	1.62049	7526.41	17456.3	1.21371	2.06181
22826	613.164	4.01984	3932.5	9110.25	1.21204	0.207258
24097	806.561	7.99004	329354	762432	1.21097	0.711604
7742	415.055	2.40554	60731.5	140365	1.20866	2.97704
10207	553.425	6.12043	108296	250293	1.20863	1.18936
48199	212.107	5.38473	8005.06	18466.3	1.20591	1.61236
12604	456.42	7.08604	8207.92	18926.2	1.2053	1.13568
59396	417.086	4.51818	4929.12	11354	1.2038	0.334222
27490	417.086	4.54953	4929.12	11354	1.2038	0.334222
6829	334.113	2.27391	625173	1.43477e+06	1.1985	2.23435
35836	491.314	7.08569	2636.86	6047.13	1.19743	0.328999
50644	407.17	4.39002	2197.6	5017.77	1.19112	0.329486
7422	214.547	2.41714	95157.9	216683	1.18719	3.83725
12589	385.165	3.74031	6035.28	13738.4	1.18672	0.56716
4434	216.104	2.35889	3029.94	6893.4	1.18593	0.316999
9819	415.16	3.34128	7037.52	15972.8	1.18248	0.992431
60585	137.062	4.24752	2911.75	6603.49	1.18134	0.327193
56060	876.272	1.15215	6130.89	13889.9	1.17987	0.425609
7042	316.081	2.44769	127587	289008	1.17964	4.51073
6994	317.209	6.60992	2.21473e+06	5.01407e+06	1.17885	1.39079
19413	367.154	4.18012	4201.93	9487.78	1.17502	0.603647
41347	436.166	3.81057	25072.5	56603.5	1.17478	2.6877
15122	417.154	3.86383	52342.9	117895	1.17144	5.64907
8755	547.115	1.0101	3707.6	8338.78	1.16935	0.311782
5137	221.092	2.49296	13726.5	30810.3	1.16645	1.02185
10047	307.227	5.04605	19934.7	44742.9	1.16638	2.125
46053	186.055	3.8515	5986.04	13431.5	1.16595	1.04854
12733	435.165	3.86439	104439	233949	1.16353	3.65829
31743	202.609	5.04612	4786.62	10709.6	1.16183	0.561113
10822	270.17	3.1353	105543	236048	1.16126	0.969953
26689	577.168	4.79499	9066.62	20264.3	1.1603	0.757992
44613	278.145	4.69359	5077.69	11339.1	1.15907	0.586402
17238	387.216	6.67613	15769	35173.6	1.1574	0.904826
13944	391.246	5.82044	192999	430403	1.1571	1.34276
20301	583.887	7.6469	25847.5	57605.4	1.15618	0.845582
7107	639.189	2.59799	15300	34019.3	1.15282	0.949165
16216	585.885	7.07936	11745.8	26087.9	1.15123	0.941829
17844	235.055	2.18623	15776	35025.3	1.15067	0.641384
26478	637.906	6.30174	46307.5	102643	1.14831	0.848
26490	637.906	6.30741	46307.5	102643	1.14831	0.848
17183	402.081	2.18142	20835.6	45988.9	1.14224	2.09238
45887	402.081	2.26683	20835.6	45988.9	1.14224	2.09238
8881	269.137	3.77173	209746	462308	1.14021	1.50512
10552	335.189	6.43696	50899	111828	1.13557	1.4707
9993	812.476	4.21085	2594.18	5698.32	1.13526	0.312585
9332	344.255	3.41081	28974.7	63490	1.13174	1.67292
70170	567.186	4.68297	2689.11	5892.14	1.13166	0.285821
23168	545.871	6.12833	8597.91	18819.1	1.13014	0.475913
63673	548.144	4.54851	15359.5	33592.6	1.12902	0.23418
8274	548.144	4.54328	15359.5	33592.6	1.12902	0.23418
16296	289.18	4.82488	26673.2	58326.3	1.12876	2.1815
8153	393.261	6.11552	468200	1.02185e+06	1.12598	1.16375
8378	345.097	3.29861	9092.74	19838.5	1.12552	1.10012
50034	389.1	2.88726	3617.35	7881.37	1.12351	0.296614
23392	545.872	6.5967	14889.1	32439.6	1.1235	0.966593
43638	816.333	0.870571	6396.16	13925.5	1.12245	0.405731
1328	315.194	6.29918	1.07127e+06	2.32991e+06	1.12096	1.40674
50313	363.137	2.78617	4392.1	9552.16	1.12092	0.193143
50590	351.084	2.42472	11766.3	25546.8	1.11848	0.850115
8789	171.102	5.65811	41660.4	90339.7	1.11668	1.12466
29139	811.496	8.23117	12571.7	27231.5	1.1151	1.67735
22049	546.879	6.44156	19519.8	42275.6	1.11489	1.02368
7369	485.128	2.45619	9225.87	19971.4	1.11418	0.464238
10553	1013.7	4.71651	15212.8	32810.7	1.10888	1.42286
16630	802.533	7.41279	310983	669950	1.10722	0.44843
46476	349.58	1.9263	9732.73	20952.9	1.10623	0.934071
18697	812.977	4.21338	2792.97	6005.46	1.10448	0.301348
15814	222.083	4.00529	33807.4	72466	1.09996	1.89031
30255	471.635	2.61138	22071.7	47287.2	1.09925	1.78702
17901	521.181	4.15937	17213.6	36866.6	1.09876	0.638627
8183	394.102	2.56058	10532.8	22557	1.09869	0.764448
7005	277.216	6.60171	2.20766e+06	4.72559e+06	1.09797	1.43226
7856	196.609	6.61365	336796	720852	1.09783	1.89627
27303	132.096	0.885074	34587.6	74018.6	1.09763	1.2771
9965	714.19	2.39363	24881.1	53235	1.09733	2.1549
73277	289.071	3.43274	15764.4	33710	1.0965	0.746177
54106	272.149	2.44584	6764.67	14464.8	1.09646	0.558144
18867	455.389	8.29949	16451.9	35161.8	1.09576	1.7127
11045	611.467	8.14383	19173	40909.9	1.09337	1.82433
47945	585.815	6.20308	8603.99	18353.5	1.09298	0.350667
8086	427.267	4.5353	325265	693749	1.0928	0.952195
7727	273.075	3.24038	2801.77	5966.45	1.09054	0.298235
15941	209.128	2.27069	21863.1	46551.4	1.09033	1.6407
9051	625.405	6.55585	61086.6	130041	1.09004	0.851982
6913	631.22	2.59455	30983.9	65951.2	1.08988	1.21239
54853	376.119	3.3981	3893.78	8280.01	1.08846	0.291481
40132	207.077	4.36973	4569.74	9713.35	1.08786	0.921612
19030	308.075	4.09244	3082.75	6551.53	1.08761	0.297347
31126	509.131	3.74129	6739.19	14312.9	1.08667	0.37694
8310	195.601	6.30354	263523	559666	1.08664	1.85703
55997	335.237	6.6218	3064.68	6499.86	1.08467	0.289003
46207	171.08	3.39689	6217.29	13175.8	1.08354	0.918433
55917	375.12	3.33376	9208.56	19511.9	1.08331	0.803626
10617	830.286	3.66202	10861.7	22969.9	1.08049	0.844575
11512	423.103	2.83933	2941.03	6216.81	1.07985	0.29423
16915	312.185	5.95112	29613	62588.5	1.07966	1.15998
36034	293.114	3.00301	3195.6	6749.32	1.07866	0.294377
37583	491.207	4.11654	2760.7	5830.42	1.07857	0.294191
6909	295.227	6.6184	4.05519e+06	8.55023e+06	1.07619	1.47972
48958	533.384	7.45159	5217.69	10996.9	1.07561	0.833907
55152	338.093	2.82721	4057.67	8530.62	1.072	0.291968
8357	207.109	6.3168	274665	576873	1.07058	1.36297
8068	567.117	3.68625	12334.8	25836.6	1.06668	0.707449
27323	334.128	3.24628	9249.66	19374.3	1.06667	0.764903
35679	513.147	0.97082	5496.54	11506.4	1.06584	0.281317
8574	212.549	3.11773	23844.9	49908.5	1.0656	1.91125
7073	231.17	2.68254	548610	1.14707e+06	1.0641	1.94098
25130	552.306	3.36166	8452.61	17669.8	1.06382	0.793569
8167	269.175	4.52386	127253	265868	1.06301	1.20864
12087	413.179	3.13367	54539.2	113824	1.06143	2.48706
63000	337.14	3.47304	4385.64	9149.9	1.06097	0.284808
10135	192.109	5.26258	31647.1	66011.2	1.06064	1.85694
50018	612.245	3.89102	2558.77	5336.1	1.06034	0.289035
56587	798.473	8.98461	3326.75	6917.48	1.05613	0.835761
7408	629.17	3.68157	28177.7	58581.4	1.05589	0.478854
8786	211.614	5.05333	41038.8	85282.9	1.05527	2.74829
35796	268.603	3.87913	2961.15	6145.14	1.05329	0.182346
16918	627.393	6.13611	38401.6	79665.2	1.05278	1.22533
8675	328.071	1.42286	2973	6157.02	1.05031	0.278912
18430	663.414	5.67233	14032.3	29059.1	1.05024	0.829425
30955	464.192	3.02994	3295.63	6816.46	1.04847	0.285015
10627	207.05	2.90471	8906.71	18421.3	1.04841	0.487659
10023	351.253	6.18417	155659	321567	1.04673	1.13884
8233	492.139	2.77375	3455.4	7135.96	1.04625	0.280498
17044	286.059	4.53828	17527.3	36141.9	1.04407	0.638428
50194	286.059	4.55747	17527.3	36141.9	1.04407	0.638428
11026	295.057	2.8162	4518.36	9315.43	1.04382	0.283125
18302	257.19	8.49221	3644.94	7511.39	1.04318	0.766481
9425	215.075	3.11567	154424	317656	1.04057	2.31808
8592	355.034	2.16787	23792.6	48936.4	1.04039	3.41214
46227	327.232	6.40074	3739.55	7686.1	1.03939	0.264428
7438	312.068	3.1803	38607.9	79328	1.03893	1.27674
17353	243.032	2.39014	27712.7	56919.2	1.03837	4.23764
21499	627.883	6.77682	18719.3	38420.8	1.03736	0.493616
10384	191.101	5.05183	21318.5	43689.7	1.03519	1.80059
7075	879.376	4.5283	181777	372395	1.03466	1.00715
8441	338.076	2.20693	23057	47186.9	1.03318	1.91222
52439	432.245	7.10714	2393.78	4892.78	1.03136	0.279233
33020	433.202	3.79378	5629.75	11481	1.02811	0.502092
51835	397.161	2.89285	3313.62	6753.54	1.02724	0.277626
9103	407.134	4.75802	8183.56	16678.4	1.02718	0.628935
17246	273.077	2.62336	26978.9	54804.3	1.02246	1.39191
45169	272.128	5.42785	4365.84	8867.69	1.0223	0.854238
10651	399.077	2.40647	28587.4	58006.2	1.02083	1.60167
7479	208.117	6.62359	594443	1.20609e+06	1.02072	1.46469
9677	279.17	3.24933	48145	97273.7	1.01466	2.38955
10663	425.181	3.74235	27577.8	55718.8	1.01466	1.01702
7968	332.218	2.94877	76104.5	153751	1.01454	1.5132
40729	354.103	2.30891	3627.4	7319.91	1.01289	0.274046
13373	335.219	5.63037	1.43446e+06	2.8912e+06	1.01116	1.26813
11688	259.143	2.80866	26054.8	52506.4	1.01095	0.886647
54819	731.564	9.32088	2832.43	5707.45	1.01081	0.463014
6093	637.225	4.09145	89869.3	181069	1.01064	2.76277
8218	302.208	2.96817	54944.2	110621	1.00958	1.89166
26570	527.117	3.69115	12462.6	25078.3	1.00884	0.93397
20775	370.605	5.02961	26306.2	52914.4	1.00826	0.4114
9241	683.148	2.35729	9181.35	18443.8	1.00636	0.45031
5579	234.992	3.58713	4392.94	8818.03	1.00527	0.359408
18219	759.502	8.94167	9050.45	18147.9	1.00374	1.28792
6922	328.081	2.66413	65127.2	130576	1.00356	2.49744
51284	624.245	5.23607	2540.7	5093.57	1.00345	0.270954
32877	451.124	2.99451	6291.56	12595.3	1.00139	0.483545
12061	681.448	9.27347	30224.8	60501.4	1.00124	0.855686
45296	282.123	3.3063	3369.07	6743.86	1.00122	0.270039
27136	209.117	3.07243	209220	418784	1.00119	1.72096
63699	209.117	3.10135	209220	418784	1.00119	1.72096
11144	749.422	5.77451	67050.3	134094	0.999928	0.55372
23572	513.177	3.32005	13089.1	26160.8	0.999042	0.927516
56867	253.086	2.19843	11613.2	23181.4	0.997204	1.11649
11917	394.197	3.06164	27051.9	53974.3	0.996539	2.08902
10428	347.1	2.85627	4799.37	9571.5	0.9959	0.328899
13382	149.132	4.66956	1.29241e+06	2.57727e+06	0.995777	2.45486
17263	347.613	4.09122	22169.2	44159.5	0.994166	1.56543
25284	377.156	7.11945	3105.45	6185.26	0.99403	0.267821
7401	245.186	3.0439	192590	383370	0.993202	1.68824
40042	662.439	6.84518	3254.84	6478.63	0.993103	0.267744
8064	206.549	2.9908	11067.5	21984.4	0.990151	1.34864
11568	166.58	6.52074	32554.2	64663.3	0.990107	1.91613
30980	257.066	1.00965	4529.98	8992.61	0.989235	0.261696
6605	253.083	2.36993	11562.9	22935.8	0.9881	0.770442
23111	340.081	3.62626	3699.56	7336.98	0.987831	0.262668
20433	535.147	3.65788	21700.7	42994.9	0.986424	0.572178
51014	380.134	3.20108	3473.32	6873.38	0.984706	0.264278
11386	440.186	4.50223	21854.1	43204.9	0.98329	0.541195
22887	569.11	4.0354	5450.75	10771.9	0.982741	0.2396
47708	293.16	3.34709	16898.6	33349.3	0.980752	1.41691
29213	1035.69	4.71787	13501.2	26595.5	0.978095	1.07932
57091	317.107	2.76733	2617.53	5147.58	0.97569	0.169645
8702	222.119	4.55381	166164	326406	0.974058	1.37655
11281	249.127	2.2681	10454.5	20521.8	0.973035	1.03369
7029	612.287	4.5265	143393	281077	0.970991	0.772854
7035	293.211	6.30383	2.646e+06	5181496	0.969556	1.39014
47232	415.243	6.17914	4403.04	8615.36	0.96841	0.258827
12873	196.111	6.12007	43756.4	85588.1	0.967916	1.49777
9657	186.596	6.30309	116135	227045	0.967177	1.52729
22333	311.088	2.28101	13904.9	27163.1	0.966055	3.48279
19514	367.154	3.84628	4857.86	9489.2	0.965965	0.485515
55832	533.165	3.39497	5919.61	11559.4	0.965497	0.331126
50053	258.113	4.76627	30257.7	59076.6	0.965285	0.530918
11189	411.272	5.46606	124088	242218	0.964944	1.04523
51198	323.127	3.13832	6726.23	13105.9	0.962344	0.805602
36139	438.176	3.64494	7827.71	15240.1	0.961208	0.435094
35729	820.592	8.8626	11442	22266.7	0.960546	0.904415
46119	363.123	2.95691	9497.64	18458.5	0.958643	0.715639
19729	796.592	9.32093	12290	23848.7	0.956418	1.03704
50997	315.016	1.53198	2434.39	4721.54	0.955698	0.254599
57162	458.151	3.85512	18089.8	35085.1	0.955683	2.16151
11301	259.206	6.52786	48268.2	93558.3	0.954793	2.04925
22805	554.213	3.77159	3258.06	6302.17	0.951834	0.253867
46121	225.101	3.31583	2749.89	5318.99	0.951778	0.254852
9101	249.07	3.61338	13743.5	26564	0.95072	0.653382
6971	360.177	7.25772	2.04003e+06	3.93803e+06	0.948888	1.22773
36702	251.555	3.39315	6734.7	12986.6	0.947337	0.441717
43050	420.126	2.97524	3770.87	7269.65	0.946988	0.252623
18484	257.049	2.85241	33238.5	64020.3	0.945676	1.24667
13852	369.133	4.97793	80610.7	155222	0.945287	0.354187
45635	464.228	4.00988	5093.56	9800.31	0.944155	0.312877
12722	444.112	3.05091	3137.47	6026.59	0.941739	0.251477
7187	275.201	6.3161	1.59362e+06	3.06032e+06	0.941378	1.33201
15737	413.731	6.18523	40650	78043.7	0.941027	1.66821
9839	469.366	9.18392	66573.3	127781	0.940654	1.23637
33268	1076.78	6.89078	6744.24	12931.5	0.939167	0.237116
39438	235.055	2.21227	18597.1	35636.1	0.938266	0.562298
17039	333.183	6.6338	44697	85625.7	0.937866	0.912311
8031	391.246	6.1823	556149	1.06416e+06	0.936169	1.22028
50328	405.158	4.93323	2025.54	3873.33	0.935267	0.162906
8756	378.188	4.98061	240682	459927	0.934276	0.973424
7592	238.092	2.84439	64169.2	122523	0.933101	0.786141
28096	241.082	3.63041	6094.91	11636.9	0.933033	0.22318
5020	278.563	0.639089	11441.9	21836.3	0.932395	0.431243
7829	417.234	3.14075	115787	220771	0.931079	1.36535
49093	722.436	7.44768	4177.23	7963.97	0.930942	0.232589
11942	364.124	2.39907	110394	210163	0.928845	1.689
48111	480.035	2.14995	2840.96	5403.1	0.927409	0.22062
12492	371.113	4.21722	5919.36	11252.5	0.92673	0.731243
58235	756.553	8.42262	1.25347e+06	2.38132e+06	0.925836	0.368718
19486	367.101	3.12816	10864.4	20635.8	0.92554	1.22746
59582	419.149	3.47185	14269.4	27098.5	0.925283	1.02494
4317	321.13	0.566571	12738.8	24171	0.924051	0.419033
22157	1192.81	6.82808	20221.2	38327.1	0.922494	0.459633
8916	204.607	5.46785	102785	194715	0.921733	1.31047
20588	316.101	2.46577	86189.5	162962	0.918957	2.09146
24664	441.157	3.01787	8909.7	16845.6	0.918927	0.46901
57169	385.114	2.98503	8122.52	15355.6	0.91877	0.730972
20723	303.052	2.45489	15369.1	29047.5	0.918387	0.278936
26550	795.143	3.68349	20870.8	39429	0.917773	0.793698
9144	343.068	2.96448	3924.19	7397.77	0.914694	0.241705
7223	306.068	2.53026	72472.1	136559	0.914025	1.40301
47097	208.133	5.11655	5058.87	9512.25	0.910971	0.719616
7682	357.133	4.22546	45874.8	86218.5	0.910296	0.980776
753	546.197	4.52423	359823	676183	0.910125	0.738349
14739	204.109	6.16272	69045.5	129451	0.906788	1.17067
25125	301.053	2.99169	6918.84	12970.9	0.906681	0.443831
49588	477.284	5.21705	5758.97	10795.6	0.906554	0.7009
57219	425.63	3.05751	3480.57	6522.56	0.906117	0.240478
34916	431.124	4.82123	5314.61	9933.37	0.902319	0.307377
44887	469.135	2.79797	9673.12	18056.6	0.900472	0.370299
50466	517.265	3.59586	3571.34	6665.96	0.900349	0.237874
71159	521.18	4.99556	13236.6	24686.5	0.899192	0.694532
22026	413.157	4.93565	34792.4	64864.2	0.898651	0.978263
8495	345.213	2.93067	54921	102372	0.898385	2.81821
55226	375.12	3.53759	10478.1	19511.9	0.896978	1.03955
19648	499.131	1.05104	7811.17	14540	0.896416	0.237214
7103	199.542	2.77562	47698.7	88779.6	0.896278	2.26598
20191	333.204	5.64454	391686	728994	0.89621	1.04862
8288	361.161	4.98495	333835	620971	0.895393	0.882893
26513	355.17	3.48004	15943	29644.6	0.894851	0.541669
12429	216.625	6.11823	47157.3	87677.9	0.894733	1.27705
9001	505.132	3.38118	3583.5	6659.74	0.894099	0.233296
60636	319.076	3.32086	3188.98	5923.18	0.893278	0.155825
9409	319.076	3.32579	3188.98	5923.18	0.893278	0.155825
34550	376.175	6.00027	7564.64	14026.9	0.890857	0.240578
28061	780.551	8.36625	1.87212e+06	3.46654e+06	0.888829	0.417968
9349	316.223	2.85833	53026	98166.4	0.88853	3.20183
8411	265.155	2.8182	84759.6	156910	0.888484	1.29177
13551	206.139	2.38171	98550.9	182384	0.888037	0.214256
60761	225.088	3.77547	20315.8	37589.6	0.88773	2.32141
17617	225.088	3.78772	20315.8	37589.6	0.88773	2.32141
18545	503.313	4.52419	22894.4	42350.4	0.887381	0.771298
23220	210.06	2.98578	7216.95	13328.2	0.885016	0.698376
7440	461.149	2.4747	64788	119546	0.883771	1.87773
8742	507.135	2.62846	17730.3	32700.8	0.88311	0.650734
11438	773.519	8.13983	21641.5	39864.1	0.881291	1.53366
54730	399.144	4.46721	10419.2	19189.2	0.881044	1.50171
36069	724.453	7.39198	5943.15	10921.1	0.877824	0.436861
18050	381.131	6.01595	60484.1	110998	0.875911	0.210691
10903	165.091	9.1835	49973.7	91567.5	0.873666	2.04538
4732	206.094	2.47639	22527.8	41229.3	0.871963	0.995971
38097	298.107	3.1304	3850.73	7043.1	0.871078	0.228442
8982	179.606	6.43035	103721	189476	0.869306	1.5381
9818	228.094	3.07614	50989	93130.8	0.869074	1.02368
6037	293.113	3.25454	3203.05	5847.44	0.868357	0.227452
17495	349.169	5.94759	24871.3	45404.1	0.868342	2.02051
57359	341.089	3.30606	6318.56	11524.8	0.867075	0.42763
32763	265.071	2.53552	20378.5	37153.9	0.866465	0.522084
10870	771.465	8.91592	32951.5	60075.9	0.866444	0.737095
8391	293.068	4.50335	39899.4	72733.6	0.866255	1.00136
63675	293.068	4.55769	39899.4	72733.6	0.866255	1.00136
9509	352.72	4.71592	40191.1	73258.6	0.866123	2.75209
58850	635.413	7.55745	10069.3	18317	0.863222	1.0787
6851	243.048	2.84547	891554	1.61871e+06	0.860448	0.760756
45794	213.135	2.2017	4707.25	8545.75	0.860324	0.42674
20396	574.892	7.42617	10681.9	19391	0.860218	0.557999
17020	601.349	7.98323	34001.2	61714.3	0.860018	2.64067
21925	285.481	3.12164	31009.3	56235	0.858768	1.67527
17097	330.079	2.21773	34158.1	61845.2	0.856435	2.75906
29168	407.176	5.68977	8299.1	15019.5	0.855805	0.421036
15935	184.093	5.96117	35887.5	64911.8	0.854999	1.35448
11358	354.166	2.59906	15666	28333.2	0.854851	0.525665
52587	278.118	6.27589	4507.32	8150.59	0.854636	0.149239
7673	365.23	5.05617	100656	181975	0.854311	1.27202
7859	150.523	2.86634	76001.3	137294	0.853176	0.878111
9468	637.404	6.30756	79952.9	144377	0.852615	0.687776
44546	637.404	6.30023	79952.9	144377	0.852615	0.687776
10246	442.228	3.10967	47576.7	85911.8	0.852602	2.67014
16810	280.154	3.71606	47943.3	86524.9	0.851786	0.730998
65594	235.108	2.79496	3398.52	6126.46	0.850146	0.14847
1827	159.065	3.7431	93265.5	168034	0.849334	0.659876
9521	604.382	6.44483	68704.9	123639	0.847647	1.00969
17847	455.352	7.16154	9851.41	17720.6	0.847027	0.785595
27699	336.107	3.21353	12509.4	22458.1	0.84423	0.875062
10996	222.08	6.42866	66350.7	119047	0.843349	1.91514
55604	706.399	5.7654	6928.85	12413.9	0.841269	0.328811
7848	288.181	3.40032	87517.2	156733	0.840667	1.5147
8061	193.047	2.78861	31376	56125.3	0.83899	0.669749
63710	598.191	4.00392	7449.81	13315.5	0.837834	0.1854
73006	397.311	7.4341	6045.72	10802.7	0.837412	0.390719
8665	712.199	0.551301	30431.4	54364.1	0.837096	0.242936
10055	394.197	3.47359	52661.8	94049.6	0.836665	2.81068
12798	369.264	5.23925	56193.3	100095	0.832903	0.796856
44985	254.139	1.43957	3595.2	6399.45	0.831876	0.213957
10874	813.511	8.14601	29802.3	53000.9	0.830595	1.52986
8281	373.044	2.15457	35263.6	62598.1	0.827939	2.92282
48754	559.4	7.59449	2580.55	4578.78	0.827285	0.144541
51510	325.154	5.93893	3242.63	5751.87	0.826865	0.215381
14859	490.426	7.36632	58296.8	103302	0.82538	1.18783
33603	657.42	5.99073	3258.15	5757.53	0.821397	0.143526
9971	315.684	3.51135	23364.2	41244.3	0.819893	1.31991
8162	792.561	8.88086	73236.2	129274	0.819798	1.08006
16222	397.163	5.45656	21965.3	38729.3	0.818198	1.36524
40101	342.105	4.36366	17956.2	31650.8	0.817763	1.85062
6910	324.097	2.59128	78392	138118	0.817122	1.39775
20622	637.262	5.70139	24943.8	43931.7	0.816581	1.35207
30593	472.218	3.92564	14967.5	26337.1	0.81526	0.904243
20173	334.113	2.3004	815791	1.43477e+06	0.814552	2.69888
15880	249.049	2.80013	499466	878325	0.814369	0.431122
7272	315.193	5.95266	1.13964e+06	2.00373e+06	0.814109	1.80127
6973	448.175	4.54563	319273	561283	0.813939	0.675997
37402	463.145	2.519	18082.3	31774.3	0.813281	1.13207
9276	463.145	2.519	18082.3	31774.3	0.813281	1.13207
33146	289.071	3.96588	3368.78	5918.82	0.813085	0.211448
41396	483.15	3.36883	3853.14	6768.07	0.81271	0.211528
11274	794.577	9.06083	26245	46058.8	0.811433	1.72653
46934	633.197	4.77235	3132.28	5492.18	0.810165	0.20976
10327	359.149	4.17931	51406.2	90085	0.809345	2.0658
47585	565.266	5.74925	8291.55	14522.1	0.808533	0.502972
18547	297.112	3.03363	7611.18	13325.3	0.807981	0.607733
14495	211.542	2.74002	98083.2	171387	0.80518	1.46098
9964	539.319	6.57852	80117.1	139918	0.804396	1.01949
74169	306.129	6.63534	30827.1	53792.7	0.803213	0.382082
8506	607.177	2.5313	81043.1	141244	0.801433	2.39182
62296	312.123	4.15509	5273.15	9185.82	0.800744	0.374457
10880	428.165	6.42091	51422.4	89567.2	0.800574	1.01354
9302	439.216	3.13413	51696.2	90027.9	0.800315	1.4806
19900	210.039	3.26093	3685.52	6407.72	0.797943	0.206873
4533	235.116	2.37882	2516.43	4373.68	0.797466	0.139387
10869	216.114	5.5095	54303.8	94350.6	0.796979	1.44418
18495	330.195	5.46867	22538.9	39148.5	0.796541	1.07484
67649	250.091	3.16875	3779.53	6561.64	0.795848	0.206187
12489	499.327	6.52143	13366.6	23202.1	0.795616	0.949334
8361	648.182	2.9716	5915.71	10268.4	0.795595	0.261066
38198	453.336	7.4006	6736.23	11688.6	0.795083	0.345099
9998	209.154	6.32147	156194	270844	0.794122	1.3145
4684	268.059	3.13624	6974.05	12084.3	0.793068	0.574044
22245	358.096	3.68158	12722.3	22039.9	0.792763	0.436655
7557	275.201	5.94858	714536	1.23628e+06	0.790929	2.16881
12169	733.448	9.07912	17728.1	30647	0.789707	1.20958
7285	277.138	6.24763	561924	970365	0.788152	2.55513
7784	525.378	4.71377	41980.2	72449.7	0.78727	1.36632
11133	409.199	6.67903	44119.1	76092.8	0.786355	0.694077
42984	423.362	8.35069	10063.5	17355.6	0.786273	1.96952
3250	429.373	9.1912	677398	1.16801e+06	0.785973	1.37739
48900	409.347	8.06757	7625.9	13147.3	0.785786	0.36332
22744	807.567	7.74745	161378	277837	0.783798	0.535667
45711	489.152	2.99519	3562.18	6131.83	0.783558	0.136972
7736	531.187	0.502513	21127.8	36367.4	0.783504	0.194922
4897	237.123	2.51577	103875	178795	0.783467	1.82229
33764	306.155	2.94656	6284.26	10816.8	0.783463	0.385128
11625	150.044	2.96564	34113.3	58673.7	0.782379	2.07187
6932	797.516	8.89383	1.12092e+06	1.92639e+06	0.781213	0.949282
9006	506.337	4.71638	32571.5	55924	0.779858	5.49882
44945	257.19	5.07293	10954.6	18773	0.777131	1.05065
7808	193.134	2.47541	49242.6	84362.7	0.7767	1.45224
7363	159.528	2.85246	120197	205731	0.775354	0.675936
10947	282.084	4.1394	12449.8	21297.7	0.774578	0.811416
18838	625.906	6.55764	54590.9	93365.5	0.774228	0.59813
32889	440.192	3.63917	9346.16	15964.3	0.772402	0.326006
48977	587.394	7.06953	11796.5	20122.3	0.770437	0.204367
36848	473.18	3.61439	12301.6	20980.9	0.77023	0.616644
15415	239.095	2.49563	51878.9	88460.5	0.769884	1.94969
8899	346.234	3.26835	47990	81795.7	0.769292	1.73092
7326	188.612	6.43119	527156	897374	0.767479	1.53772
45474	388.061	2.88702	4610.09	7847.63	0.767462	0.197162
7426	200.12	6.42939	445391	757987	0.7671	1.80844
8051	195.601	5.94679	412513	701674	0.766359	1.94732
40665	211.133	3.18747	249591	424368	0.76575	1.96343
21689	211.133	3.13215	249591	424368	0.76575	1.96343
15406	435.184	3.10652	37200.3	63221.3	0.765095	1.45661
49372	381.204	5.62703	8900.35	15115.5	0.764095	0.809502
24254	514.279	5.79083	31452.9	53405.2	0.763787	1.17558
17395	405.21	3.76141	26641.3	45204.3	0.762796	1.42463
57080	339.104	2.38833	10143.9	17199.5	0.761753	0.53137
7436	447.383	9.18573	444546	753543	0.761356	1.62867
7411	603.426	4.52609	93947.4	159064	0.75968	1.03972
7146	493.149	3.92863	8440.82	14276.2	0.75816	0.354535
11411	439.158	2.89296	75222	127149	0.757289	2.05952
45342	315.134	3.74802	23522.4	39749.1	0.756887	0.698785
45427	696.347	5.77665	18754.1	31632.7	0.754211	0.719076
22966	270.06	2.38069	154986	261353	0.753867	1.55253
9983	521.177	2.45578	145547	245264	0.752855	0.840638
55293	717.55	9.08926	1949.96	3285.62	0.75272	0.191883
58303	324.097	2.58029	75366.8	126977	0.752565	0.988268
21741	808.582	8.37117	120469	202923	0.752276	0.222845
6929	293.211	5.95473	4.43672e+06	7466365	0.750911	1.86752
46570	432.162	3.60889	7041.63	11844	0.750178	0.342795
23986	292.192	5.29901	56372.2	94593.6	0.746757	0.329676
8553	232.078	3.11098	138625	232537	0.74627	2.92777
45310	656.24	3.80006	9262.98	15523	0.744855	0.822306
50460	400.121	2.7647	11538.9	19304.9	0.742459	0.343011
41099	538.176	4.64974	9319.24	15581.2	0.741523	0.227118
17956	182.027	3.57058	29730.6	49686.8	0.740911	2.27532
36432	383.198	5.76906	20854.4	34847.3	0.740696	0.653722
33575	348.129	2.36565	201269	336017	0.739408	2.28325
6944	348.129	2.36565	201269	336017	0.739408	2.28325
7250	509.06	2.28104	131682	219685	0.738377	3.15104
14034	509.06	2.32258	131682	219685	0.738377	3.15104
27407	345.181	3.31748	15685.5	26155.7	0.737694	0.738456
45124	278.139	4.43705	6667.01	11115	0.737397	0.400695
18694	275.16	2.85	36321.3	60547.8	0.737257	1.34252
33285	286.069	2.85398	17919.4	29843	0.735869	0.879306
17873	197.625	5.71116	15724.8	26187.9	0.73586	1.97808
17536	651.241	4.47394	28158.9	46868.4	0.735021	1.10424
14552	549.174	4.88141	34072.6	56678.4	0.734188	0.475425
10801	347.168	3.38268	104182	173086	0.732384	1.40381
14069	347.169	3.37609	104182	173086	0.732384	1.40381
9139	415.231	8.8976	57396.6	95064.4	0.72794	1.41875
17913	436.151	3.44265	14632.7	24234.2	0.727843	0.862735
10382	335.098	1.48262	6755.04	11183.7	0.727355	0.34407
12007	179.143	5.69552	45643.9	75554.8	0.7271	1.36166
15079	333.153	3.07328	52692.1	87213.3	0.726961	1.13728
50961	228.083	2.04251	3083.74	5100.23	0.725881	0.126892
18770	512.332	5.6742	20646.2	34123.4	0.724883	0.679801
50104	338.094	2.30317	5799.05	9570.9	0.722838	0.233726
7693	1023.63	4.52764	85603.8	141214	0.722138	0.961442
31791	278.145	4.63331	7854.03	12952	0.721669	0.428812
8969	265.12	4.1742	20509	33784.7	0.720116	1.40509
42300	316.263	5.37438	6097.23	10036.2	0.718987	0.182553
7523	474.121	2.44209	97934.6	161137	0.718397	1.19016
67664	352.161	2.36019	6303.69	10370.9	0.718274	0.22001
26851	394.118	5.27669	5561.21	9147.85	0.718034	0.321453
8608	787.189	2.35549	4216.88	6931.87	0.71707	0.125343
65928	376.276	8.71849	1640.45	2696.19	0.716829	0.125301
6880	335.219	5.66731	1.76161e+06	2.8912e+06	0.714772	0.891162
10025	481.168	3.62325	21735.3	35668.4	0.71461	0.539431
57109	463.122	3.35088	9596.38	15740.2	0.713892	0.447549
20357	415.195	3.74075	68058.3	111526	0.712534	2.06786
40315	790.517	7.51775	9822.45	16088.1	0.711839	0.175888
33376	295.102	3.65215	23672.7	38768.2	0.711652	1.37916
10045	351.194	5.67652	43965.9	71875.7	0.70912	0.686169
26655	727.236	4.86316	11305.7	18470.3	0.708162	0.390959
15209	287.087	4.09784	44587.2	72818.9	0.707684	0.795909
34225	378.119	3.86836	10188.4	16636.1	0.707386	0.329878
10995	311.197	3.136	42873.7	69999.8	0.707257	0.954401
20019	679.512	8.73737	11293.7	18436.1	0.707014	0.487942
57367	182.551	2.84068	5425.2	8853.37	0.706549	0.22739
47029	254.102	4.86258	2845.55	4638.66	0.705002	0.123219
21018	349.079	2.10289	34788.1	56702.4	0.704816	0.668734
1201	249.076	4.52296	169968	277028	0.704765	0.556141
34264	533.059	1.35877	15377.5	25061.8	0.704668	0.618392
6885	350.076	2.66872	5374.84	8757.61	0.704314	0.176945
32714	326.076	2.19124	15682.2	25550.5	0.704223	0.682176
7291	221.065	2.83997	115963	188852	0.703587	0.592332
318	267.086	4.52186	835017	1.35936e+06	0.703052	0.539006
9256	360.213	2.93807	69467.2	113004	0.701966	1.79494
46594	579.149	4.61132	5472.36	8901.79	0.701933	0.328107
61456	552.156	4.5458	465924	757756	0.701637	0.810844
25427	830.565	7.40369	4658.68	7573.16	0.700975	0.122509
59369	636.209	4.2946	25657.9	41679.7	0.699942	1.38138
17574	331.168	5.96188	16575.5	26922.9	0.699781	1.05141
23543	419.134	4.15638	8340.38	13536	0.698621	0.878801
15153	268.068	2.29974	53052.6	86056.8	0.697866	2.2382
536	551.152	4.54787	1.57813e+06	2.55987e+06	0.697851	0.71479
33421	326.174	6.16646	8338.96	13504	0.695443	0.326047
8362	165.08	6.43139	123761	200331	0.694827	1.30811
10298	357.189	3.58551	38595.4	62465.9	0.69464	1.51005
53350	306.155	2.89424	6284.26	10167.5	0.694156	0.327308
50246	179.06	3.13473	6806.65	11012.5	0.694126	0.208421
8512	189.112	5.67686	95670.8	154714	0.693453	1.05026
7867	167.034	2.32854	59548.2	96266.3	0.692972	2.4444
9744	215.07	3.38587	51204.6	82766.8	0.692779	2.44612
34558	296.23	5.6796	235086	379832	0.692173	0.980991
16848	386.058	2.88773	55557.3	89752.3	0.691973	1.91841
46833	234.185	3.08099	4564.09	7372.53	0.691833	0.17462
12127	215.075	3.56388	42384.3	68450.1	0.691525	1.18958
7490	332.218	3.27765	201927	325968	0.690896	1.68152
71862	397.195	7.06515	2126.58	3431.16	0.69016	0.120601
23531	399.144	4.42154	12344.4	19889.5	0.688146	1.07656
32708	551.14	3.68576	4004.63	6444.45	0.68639	0.119936
20215	336.223	5.66045	329813	530684	0.686205	0.804056
34606	551.385	7.65615	34206.8	54979.3	0.684606	0.345397
10125	329.07	2.21711	32767.2	52659.8	0.684451	1.5422
8696	201.147	2.91189	76540.2	122881	0.682977	1.66275
9672	318.181	3.29853	23183.3	37203.7	0.68236	1.54945
7938	318.202	2.93435	121703	195300	0.682331	3.03053
16849	552.14	3.68057	37075.1	59488.9	0.682171	0.682579
17446	324.095	3.64697	19816.4	31783.3	0.681574	0.497916
53527	261.087	2.77037	7547.28	12091.8	0.679996	0.288825
17201	399.165	2.86985	37819.5	60585.8	0.679849	0.762823
7465	267.586	3.87797	203675	325923	0.678265	0.634361
17215	178.123	4.49603	41128.2	65786.2	0.677655	0.80699
54830	281.588	3.38306	6372.62	10188.7	0.677015	0.313129
11820	845.588	8.88705	18921.5	30205.6	0.674794	1.38607
11549	331.188	5.17945	54607.9	87123.4	0.67395	1.70151
17253	270.059	2.68291	67481.5	107651	0.673799	0.702342
51757	443.389	8.40607	6640.11	10589.7	0.673376	0.243485
25986	247.111	2.42968	97690.7	155743	0.672871	1.5887
36860	935.57	7.68517	3364.63	5362.99	0.67259	0.117496
38099	252.196	3.08322	2650.4	4223.13	0.672102	0.11741
7882	445.147	3.62868	113822	181321	0.671769	0.677405
40964	445.368	7.20922	8570.83	13639.1	0.670243	0.733338
43730	332.181	3.03509	27032.3	43013.4	0.670101	1.98829
49940	553.159	4.53342	104028	165489	0.669767	0.705591
37940	204.606	5.60581	78093.7	124167	0.669002	1.5914
8422	501.355	8.71369	41360.6	65757.5	0.668898	0.430663
21680	335.219	5.71868	1.76161e+06	2.79784e+06	0.667416	0.702206
9045	197.617	6.43049	150230	238538	0.667044	0.899705
10475	691.402	8.9775	36898.4	58585.9	0.666997	0.880017
29372	246.029	3.15983	3530.84	5604.68	0.66662	0.167398
4173	188.071	2.46186	5.82442e+06	9.24184e+06	0.666065	0.820387
41048	376.314	6.86603	57192.6	90620.2	0.664004	0.550002
64952	229.061	3.55854	3173.75	5021.77	0.662009	0.16459
15551	709.162	3.63991	46801.7	74048.6	0.661912	1.01996
48497	627.462	8.23807	4950.01	7825.3	0.660713	0.297109
44801	429.3	6.10617	12234	19333	0.660164	0.368342
54922	659.507	8.92315	4157.47	6569.85	0.660155	0.401449
9063	173.117	4.7161	211021	333404	0.659884	1.29089
9542	333.097	3.91375	3127.45	4941.03	0.659826	0.165393
11152	282.134	2.88254	208510	328966	0.65782	2.64952
7762	212.055	3.03563	131221	206991	0.65757	1.27757
7559	261.145	2.3067	245942	387167	0.654638	1.67632
22727	181.049	2.65618	276883	435836	0.654507	0.710926
7330	181.049	2.66508	276883	435836	0.654507	0.710926
12619	563.189	5.25616	14897.2	23440.2	0.653942	0.557138
22204	617.514	9.31937	24557.2	38639.3	0.653925	1.13311
52495	770.577	9.31781	4526.73	7120.21	0.65345	0.268368
74209	869.492	6.86853	257748	405309	0.653062	0.325454
7384	621.436	4.52569	104996	165063	0.652687	1.07522
37889	413.158	4.14711	1.05626e+06	1.6601e+06	0.652306	2.34707
9268	676.43	4.52642	21242.8	33376.4	0.651854	0.469867
44033	471.15	3.73246	7142.43	11222.1	0.651851	0.293649
21782	646.428	6.58412	32641.1	51283.1	0.651796	0.324109
45462	303.136	3.7017	37400.3	58679.4	0.649803	1.15572
31012	228.06	3.26082	37142.5	58254.9	0.649307	0.861775
6965	279.232	6.43232	2.19899e+06	3.44655e+06	0.648313	1.06941
37931	461.206	0.508236	33735.9	52872.2	0.648225	0.509388
29585	572.525	7.94272	11605	18186.2	0.648093	0.264919
55097	202.049	2.51651	24792.3	38820	0.646905	0.427913
22088	400.17	5.88267	23964.1	37492.6	0.645733	0.58331
8473	187.604	6.52631	180600	282450	0.645194	2.20846
41424	555.222	4.16018	8337.11	13024.1	0.643567	0.760028
7341	186.596	5.94832	945445	1.47675e+06	0.643358	1.50565
7534	330.264	5.65721	240041	374697	0.642442	0.887229
17067	340.099	3.62943	33909.3	52914.2	0.641975	0.750294
16999	545.324	8.32467	38296.6	59748.3	0.64168	0.594027
8500	447.159	3.90525	30186.8	47093.1	0.641601	0.380469
21343	623.246	5.33483	10278.4	16026.8	0.640861	0.334777
21836	658.428	6.32399	23542.7	36660.4	0.638945	0.286668
24779	381.195	5.05228	9170.44	14278.1	0.63874	0.383324
7010	512.318	4.52529	409360	637276	0.638547	1.20272
54766	551.176	3.72837	6950.72	10811.9	0.637381	0.2975
11016	693.418	9.32505	38100.1	59261.7	0.637305	0.939107
7812	385.044	2.78624	31290	48615.5	0.635717	2.33377
15784	284.044	3.00254	51216.4	79565.8	0.635542	0.693994
7062	481.218	2.45817	1.60422e+06	2.48798e+06	0.633097	0.746506
44941	471.347	7.22785	7027.76	10890.2	0.631897	0.729399
27170	460.16	3.28157	3924.1	6078.91	0.631448	0.156879
6950	295.227	5.67971	1.22696e+06	1.89898e+06	0.63013	0.928976
10181	362.156	6.72315	58638.2	90752.3	0.630094	0.599771
8882	346.198	2.96372	127778	197647	0.62928	1.6483
8384	639.446	4.52581	41161.5	63622.9	0.628251	1.17569
18419	275.201	5.02556	128210	197950	0.626625	1.61118
13892	351.214	4.8379	225064	347454	0.626488	0.977557
14866	361.185	3.67207	56447.4	87130.7	0.626273	1.41518
11163	408.745	3.12181	45879.4	70809.2	0.626091	1.0776
43453	341.138	5.08459	3588.06	5536.64	0.625808	0.155093
5547	354.145	3.10627	12333.7	19029.5	0.625626	0.651397
60846	800.527	8.90557	36203.8	55832.1	0.624953	0.788339
45441	209.154	2.90381	238787	368216	0.624828	0.21365
21976	691.402	9.05345	30406.7	46870.1	0.624277	1.27469
10497	213.612	4.77502	68715	105799	0.622631	1.72715
9751	359.229	2.86961	34104.4	52504	0.622471	1.58306
20458	288.057	3.68234	41073.3	63232	0.622454	0.875529
35837	325.069	3.52129	2586.36	3981.49	0.622389	0.108589
18807	463.145	2.73247	5279.15	8124.74	0.622017	0.108523
35602	267.109	4.00655	8183.79	12592.8	0.621762	0.121934
9281	207.109	5.9476	210043	323159	0.621555	1.10965
10537	312.156	1.21417	8263.98	12710.7	0.621138	0.276886
8605	360.213	3.31955	148466	228007	0.618942	2.79203
21880	625.405	6.54801	61086.6	93734.8	0.617729	0.445572
16948	584.889	7.65495	35760.7	54866.4	0.617547	0.432609
39078	539.319	6.56877	91196.2	139918	0.617532	0.778584
17943	451.356	8.6111	12068.4	18515.1	0.617473	0.364256
15900	591.222	5.64763	23877.8	36624.5	0.617139	1.40553
45268	188.06	1.4924	13506.9	20710.5	0.616665	0.60953
10502	230.054	3.07581	79644.1	121959	0.61476	0.904521
10265	349.168	5.48764	70837	108404	0.613839	1.40936
25543	718.524	8.6452	42623.7	65214.3	0.613533	0.942021
17211	259.597	3.87987	18256.2	27923.9	0.613113	0.289083
8019	680.963	4.71517	45134	69016.5	0.612728	0.905556
11853	401.124	4.35448	24145.3	36921.1	0.612706	1.56962
11496	369.195	5.67048	21132.3	32249.2	0.60981	0.923389
46532	169.034	2.87209	3473.84	5300.91	0.609711	0.147327
13228	761.516	9.16187	12751.8	19453.5	0.609331	1.46664
6986	171.029	2.42041	36214.9	55241.8	0.609175	1.67865
8309	294.145	2.50332	78110.6	119142	0.609086	1.86765
10100	532.348	6.24862	86444.5	131821	0.60873	0.915323
9954	319.137	2.5184	81307.9	123976	0.608595	1.57733
19131	265.128	2.37806	17970.8	27390.4	0.608015	0.780194
45549	191.082	3.37168	2423.95	3694.3	0.60794	0.106018
7503	339.105	2.69109	105967	161493	0.607859	0.540071
12371	257.19	6.31637	58081.9	88456	0.606872	0.867311
9196	266.128	4.33299	15668.2	23861.3	0.60683	1.056
27609	230.065	3.38369	8320.28	12665.2	0.606161	0.274969
17981	295.218	5.48031	15672.8	23848.8	0.605657	1.27588
61560	263.684	5.17744	36685.9	55823.9	0.605656	0.348646
7753	835.241	3.67662	108307	164480	0.602786	0.816814
7893	283.115	2.99494	88918.5	134950	0.601869	2.8306
11574	276.591	3.87769	23993.6	36413.2	0.601814	0.626455
12708	451.246	7.55535	16333.5	24773.4	0.600959	0.392738
7159	353.269	6.24835	936534	1.42032e+06	0.600818	1.63094
8025	161.06	3.3343	751695	1.13944e+06	0.600105	2.663
46569	449.156	3.15315	1794.28	2719.54	0.599953	0.104595
9805	208.117	5.67443	58032.1	87931.2	0.599525	0.825851
35922	278.114	0.94261	9862.97	14925	0.597639	0.260485
4456	303.098	4.03798	17133.4	25913	0.59686	0.833496
4177	205.097	2.46173	5.08579e+06	7.68809e+06	0.596153	0.730876
29044	523.11	2.63186	20294.8	30677.3	0.596061	0.361318
7462	437.108	3.30349	2543.18	3842.03	0.595233	0.103754
12398	193.098	5.41686	21492.7	32461.1	0.594867	1.52455
30364	638.608	9.01522	35673.6	53876.9	0.594812	0.513757
11947	693.417	9.08272	22505.5	33976.3	0.59425	0.973997
8285	333.174	6.12047	251763	380020	0.594008	1.02171
59942	597.195	4.71898	2694.89	4067.6	0.593949	0.103525
11116	651.459	8.90863	113131	170700	0.593465	0.507254
10308	813.49	8.8611	44648.7	67352.1	0.593106	0.638914
6832	348.129	2.57442	83373.3	125767	0.593099	0.897203
8710	493.133	3.67407	55539.4	83777.1	0.593044	0.661586
28130	535.303	7.65008	11778.7	17767.2	0.593038	0.236055
7305	178.021	2.31924	925012	1.39516e+06	0.592886	0.375599
1423	339.108	3.87713	686111	1.03475e+06	0.592769	0.538165
14746	440.141	4.47208	76810.1	115823	0.592554	1.07715
20189	398.076	3.6749	81370	122562	0.590943	0.517232
10215	329.232	4.77393	50602.3	76174.4	0.590103	1.86189
9861	545.179	4.42932	2963.84	4461.34	0.590009	0.102823
70329	686.444	7.27442	19724.4	29686.7	0.589833	0.753007
24529	572.333	6.38644	9529.98	14335.9	0.589087	0.179118
12505	475.124	4.17448	12601	18945.7	0.588333	1.0736
18748	473.272	2.86095	28606	43004.8	0.588181	1.61502
59782	670.251	4.29105	8860.05	13316.2	0.587801	0.687881
7095	799.532	9.06813	739596	1.11144e+06	0.58762	2.09197
33992	334.207	5.43468	197454	296714	0.587557	0.696366
27491	354.097	3.69621	27034.4	40617.6	0.58731	1.04176
27537	354.097	3.69332	27034.4	40617.6	0.58731	1.04176
7036	617.207	2.5992	51681.6	77615.9	0.586703	1.30886
4670	163.039	2.74551	254990	382581	0.585323	0.751428
32740	332.182	2.47122	69048.9	103582	0.585089	1.3381
26938	434.166	2.95526	10764.1	16136.2	0.584072	0.512309
35638	186.124	2.33893	4694.12	7033.8	0.583451	0.181864
16970	215.095	5.95017	41013.4	61440.2	0.583088	1.19179
14017	420.202	3.08293	97015.6	145234	0.582094	0.922192
36335	485.266	9.48529	4261.05	6375.91	0.581423	0.677891
7259	1029.67	4.71533	141340	211431	0.581016	0.949697
54990	244.565	4.18373	8154.38	12194.8	0.580619	0.625416
10840	332.182	2.37201	69048.9	103253	0.580495	1.32935
13787	294.097	3.81481	165398	247279	0.580201	0.891863
34079	379.109	2.73027	5877.66	8787.12	0.580148	0.101064
29152	384.206	5.75551	37537.1	56098.3	0.57964	0.598218
12979	407.352	8.89096	18774.3	28054.7	0.579484	0.62969
33126	346.081	2.81722	9373.05	13990	0.57781	0.228552
19326	269.149	6.24669	21030.7	31369.3	0.576856	0.995024
7457	203.139	2.21844	270908	404067	0.576791	1.48035
7014	333.204	5.43644	1.04445e+06	1.55758e+06	0.576558	0.673126
46397	395.112	4.29746	6036.56	9000.67	0.576307	0.263742
28383	340.128	3.072	12307.7	18345	0.575827	0.607741
11847	146.036	2.80497	26585.4	39615.3	0.575424	0.502115
12631	293.192	4.52876	55462	82641.5	0.575367	1.35191
26560	669.232	4.87589	13167	19601.1	0.574013	0.251428
4307	159.092	2.46079	131121	195164	0.573791	0.593034
19351	815.506	9.06331	23477.2	34937.1	0.573502	1.44635
30402	472.218	3.87601	17825.3	26504.5	0.572307	0.578882
14551	307.096	4.10082	72976.2	108495	0.572131	1.44681
24286	661.379	6.01524	30540.7	45403.5	0.57207	1.22097
27327	489.137	3.58606	11953.2	17768.2	0.571894	0.313731
36989	399.144	4.3256	12962.4	19249.3	0.570474	0.749423
8182	589.446	4.71492	44581.4	66170.7	0.569751	0.755599
9161	173.117	5.69772	91880	136358	0.569574	0.98465
11079	731.433	8.99082	36229.6	53752.9	0.569174	0.890147
50691	276.074	4.55165	18828.8	27927	0.568716	0.185219
17013	276.074	4.52767	18828.8	27927	0.568716	0.185219
12031	250.057	2.86353	32841.2	48681.7	0.567872	0.363347
8379	463.378	8.72905	73621.3	109055	0.566861	0.629329
9731	479.373	8.694	21550.6	31910.4	0.566299	0.500793
4889	177.022	3.31	41549.9	61505.4	0.565868	1.30745
7007	426.107	3.68402	196229	290368	0.565346	0.443968
9484	300.192	2.81698	35442.2	52430.2	0.564931	1.93089
11835	463.378	8.27606	53056.7	78432.5	0.563918	1.43912
8389	606.192	0.550247	14564.2	21528	0.563787	0.137121
34267	658.408	7.22298	8375.3	12376.4	0.563384	0.616213
10981	228.269	5.6474	66990	98882.6	0.561771	0.212278
14718	635.21	4.24139	76277.5	112587	0.561717	1.08856
44250	402.081	2.14926	19517.1	28805.9	0.561626	0.801655
19913	443.389	7.92367	5633.56	8310.18	0.560834	0.176392
69609	260.055	3.03505	6897.17	10169.7	0.560207	0.245518
57158	317.101	2.75524	363732	536267	0.560075	0.386269
12811	441.373	8.13612	20299.3	29922	0.559779	0.69239
8050	316.101	2.4803	110566	162962	0.559629	2.34442
21862	305.055	3.54916	28906.6	42575.2	0.558615	0.455209
7255	485.134	2.67307	28341.7	41736.6	0.558388	0.675446
3212	193.086	3.31734	1.76094e+06	2.59283e+06	0.558184	2.48058
8354	384.138	6.72434	149751	220463	0.557973	0.437994
17663	199.112	5.68968	17327.2	25500.2	0.557469	0.818522
11200	259.206	6.12596	69066	101628	0.557257	0.937633
12259	433.132	4.22086	27864.3	40980.8	0.556531	1.68293
15777	228.065	2.85611	43555.5	64047.5	0.556289	0.611004
34053	324.086	4.0664	16101.9	23675.4	0.556159	0.993952
50767	342.097	2.81991	14232.5	20924.1	0.555975	0.275795
9078	460.045	3.69156	27435.8	40333	0.555902	0.872922
9247	497.311	6.18432	70515.1	103603	0.555068	0.943865
6826	331.103	2.6184	65770.7	96569	0.554115	1.90871
59356	267.144	2.99523	68691.7	100850	0.554005	1.06816
14392	351.123	4.83347	41352.8	60652.3	0.552577	0.340155
10444	599.409	5.87516	58143.6	85263.8	0.552313	0.554695
16289	652.624	9.40514	28680.6	42040.8	0.551716	0.391081
7638	224.128	4.4972	356230	522120	0.551574	0.523803
9042	681.201	2.65673	11487.9	16830.2	0.550937	0.161742
9976	293.248	7.27896	71090.2	104148	0.550919	0.994416
7347	341.216	4.71552	202935	297293	0.55087	1.59021
7053	505.353	4.5251	265204	388288	0.550024	1.2015
26595	399.625	5.10428	13611.7	19924	0.549653	0.86057
7345	657.456	4.5272	142495	208523	0.54929	0.85278
10896	733.449	9.32682	41423.3	60585.1	0.548522	0.790975
8139	171.101	4.70648	67717	99009	0.548041	1.05008
31074	184.093	5.48819	104401	152573	0.547369	0.918308
10843	184.093	5.50294	104401	152573	0.547369	0.918308
22076	171.029	2.30908	36214.9	52924	0.547338	1.34787
6893	277.216	6.12374	4.33592e+06	6.33429e+06	0.546844	0.883757
15112	376.314	6.75897	62053.6	90620.2	0.546318	0.460643
16710	233.081	3.38432	70944.7	103573	0.545882	0.581349
10468	322.176	3.07666	24334.3	35485.2	0.544226	1.34493
7505	287.076	2.38414	26726	38972.3	0.544205	1.90149
27120	406.15	2.59525	23755.7	34640.7	0.544196	0.0946438
9690	407.134	3.66568	18712.8	27285.6	0.544116	0.568269
45507	535.18	3.68115	14400.8	20995.7	0.543939	0.483149
14062	635.211	4.5557	110105	160498	0.54368	1.79713
13776	298.168	3.38106	158723	231259	0.543002	2.40641
74151	435.251	6.88083	5.09546e+06	7.42195e+06	0.542586	0.280698
58293	333.094	2.83528	5077.01	7394.31	0.542437	0.131473
4613	287.073	3.81079	11018.2	16042.4	0.542001	0.218724
50663	375.13	2.84821	11086.2	16132.9	0.541242	0.31579
17529	250.042	2.27393	19033.2	27682.1	0.540436	0.629753
895	553.39	9.17872	282029	410090	0.540097	1.02907
12603	365.14	5.46393	18922.5	27513.9	0.540059	0.70864
9549	123.525	3.30692	133273	193703	0.53946	1.43628
17675	358.162	7.77923	31275.1	45440.9	0.538976	0.335241
10314	616.884	6.22713	57967.9	84211.1	0.538758	0.471008
45195	271.072	4.32182	1987.52	2886.53	0.538364	0.0936014
10752	447.185	3.07249	63030.1	91411.8	0.536341	2.05917
18069	595.217	4.21306	21396.4	31030	0.536293	0.836342
8711	187.604	5.66767	97159.1	140726	0.534472	1.11998
48559	449.23	5.62119	24848.7	35989.8	0.534419	1.47268
15375	205.604	4.62625	47814.4	69250.4	0.534376	0.890001
29002	349.199	4.88512	90148.5	130557	0.534307	0.612054
7204	205.614	5.71122	533188	772183	0.534298	0.848103
51946	205.614	5.72816	533188	772183	0.534298	0.848103
55559	324.144	3.42121	10430	15100.4	0.533838	0.543175
21791	206.116	5.67806	119273	172630	0.53341	0.946243
18729	340.139	3.7477	22048.6	31903	0.533003	0.75874
9284	273.078	4.09517	25977	37530.6	0.530833	2.16348
18303	787.533	9.20251	5632.31	8135.24	0.530459	0.485183
31040	414.223	8.14727	3213.57	4638.32	0.529428	0.0920041
12289	463.141	3.89729	6707.65	9680.28	0.529242	0.162148
17331	234.57	4.2648	44995.1	64872.9	0.527847	1.43884
14225	517.337	6.1032	84844.5	122322	0.52779	0.764663
53556	436.149	3.35459	14576.9	21015.3	0.527752	0.614963
49242	523.399	7.63329	1960.93	2826.13	0.527289	0.0916216
12496	393.153	4.06762	6444.95	9287.95	0.527191	0.210842
32799	419.254	7.70815	99624.6	143570	0.527181	0.477389
8450	155.107	4.7013	287475	414179	0.52682	1.38354
4428	132.081	2.46352	69476	100094	0.526764	0.604875
31103	208.057	4.21427	3447.01	4965.49	0.526591	0.123636
28491	280.143	4.43237	7513.49	10818.5	0.525946	0.228372
7651	243.134	2.30622	292302	420568	0.524881	1.37759
25021	187.604	6.63868	146109	210184	0.524607	0.734674
28375	347.612	4.41038	31982.1	45997.5	0.52429	1.08331
69142	667.918	6.24226	3186.93	4582.38	0.523931	0.0910212
6891	515.342	4.71475	810824	1.16551e+06	0.523501	1.27224
9969	517.35	8.56345	12967.5	18638.3	0.523365	0.585584
11613	564.186	4.31607	12226.9	17572.7	0.523274	0.339655
33262	531.186	4.35735	3777.65	5427.84	0.522889	0.125468
8249	489.191	4.19372	17212.9	24730.5	0.522798	0.933678
9726	349.235	6.40755	56884.4	81700.3	0.522308	0.74417
8895	331.225	7.45153	151852	218061	0.522062	0.789626
4277	146.06	2.44445	214663	308179	0.52169	0.865764
8511	269.065	2.49542	92995.9	133501	0.521608	1.13841
51178	786.276	4.61566	5087.67	7299.9	0.520872	0.226705
4523	443.123	0.624362	14060.7	20161.3	0.519923	0.148172
27431	378.126	3.22661	34137.6	48938.1	0.519599	1.38908
14837	303.088	4.08672	56297.6	80693.9	0.519386	1.16191
58435	245.226	6.08467	31624.1	45321.4	0.519168	1.46083
14284	491.17	4.7644	47467	68025.1	0.519143	0.272429
979	259.042	0.883329	297824	426808	0.519129	0.855782
27516	478.155	3.45799	25827.6	37009.7	0.518986	1.76986
19090	423.362	8.51444	16401.8	23494.8	0.518488	0.889575
17806	361.161	6.41879	20185.6	28895.1	0.517494	0.507033
8887	297.112	3.05931	7105.95	10171.4	0.517416	0.229508
8408	155.107	5.6844	129439	185267	0.517329	0.889292
7175	625.467	4.71553	156936	224434	0.516117	1.29583
8481	328.248	5.41099	129939	185772	0.515694	0.650199
16925	819.225	4.01069	30703.9	43874.6	0.514967	0.310588
46236	223.083	3.04997	2514.62	3593.19	0.514924	0.0894108
19636	233.591	3.32294	49382.5	70555	0.514748	0.595651
9801	264.184	3.32899	256164	365753	0.513802	2.25081
54404	285.135	5.49247	4554.98	6501.13	0.513246	0.119608
48722	845.501	6.82352	2770.35	3951.59	0.512369	0.0889537
13789	133.065	3.33935	171544	244654	0.51216	2.17069
69730	632.159	2.44484	32768.1	46729.8	0.51205	1.18225
18452	189.112	5.39793	47361	67535.3	0.511941	0.829309
30321	369.133	4.76583	19465.6	27752.3	0.511682	0.943096
11985	341.138	5.54123	37608.4	53572.7	0.510445	0.852047
12707	175.088	5.94736	50748.8	72259.9	0.50982	1.27462
23447	549.209	4.55343	36500.9	51962	0.509526	1.59576
50105	549.209	4.56157	36500.9	51962	0.509526	1.59576
11787	291.086	2.68532	86832	123580	0.509146	0.858018
52924	575.443	9.48183	6942.59	9878.98	0.508888	0.888792
44201	827.564	9.40084	7027.37	9998.58	0.508739	0.665705
9485	309.243	7.4623	105529	150146	0.508729	1.05164
24573	532.436	7.32341	23255.6	33081.3	0.508433	0.971181
15133	292.071	2.86364	84442.1	120118	0.508414	1.4267
40698	334.081	2.80379	87995.4	125168	0.508362	0.471617
14968	334.081	2.79952	87995.4	125168	0.508362	0.471617
9210	678.515	4.71493	29398	41800.5	0.507803	0.597928
46502	357.119	3.02069	11208.9	15928.8	0.506984	0.425648
22758	317.097	3.68975	30458.1	43283	0.506972	0.497946
7594	269.137	3.05764	52741.8	74876.2	0.505559	3.2452
7317	147.044	3.74803	172050	244131	0.504827	0.451696
15237	372.185	5.95029	74324.3	105456	0.504742	0.69563
9400	374.229	2.75353	103668	147025	0.504096	1.85648
50290	262.079	3.2768	13399	19001.6	0.503988	0.453568
14697	172.066	2.98257	99576.6	141161	0.503466	0.509761
44805	247.046	3.21952	25537.1	36194.4	0.503171	0.874125
7282	537.303	6.25373	593625	841320	0.503102	1.15636
71908	216.063	3.00339	19485.9	27599.7	0.50222	0.898674
18874	684.403	6.58515	38150.8	54022.7	0.50185	0.214762
11561	207.109	5.43229	47754.5	67569.1	0.500726	0.532346
29082	229.07	2.54909	134355	190064	0.500435	3.29961
11872	229.07	2.71738	134355	190064	0.500435	3.29961
35268	829.507	7.827	9433.66	13333.3	0.499147	0.213279
7115	209.081	3.70003	725786	1.02578e+06	0.499112	1.12887
7737	153.572	6.42647	331950	469158	0.499106	0.883336
47372	293.113	2.69487	3978.04	5621.78	0.498967	0.0865571
28218	526.181	2.63696	51499.8	72735.7	0.498098	1.99316
64203	637.373	8.25817	1933.72	2729.48	0.497248	0.0862496
57095	198.552	2.45199	17563.9	24791.2	0.497216	1.24402
7929	198.552	2.45199	17563.9	24791.2	0.497216	1.24402
11147	359.674	6.06173	137831	194539	0.497159	0.768412
7258	801.548	9.32271	589659	832160	0.496981	1.17397
74159	335.258	6.34277	978564	1.38071e+06	0.496669	0.554331
10442	424.155	4.53055	44143.3	62262	0.496158	1.3887
54708	444.147	2.97226	6690.63	9435.87	0.496013	0.215048
63287	389.254	5.28937	31954.1	45058.1	0.495784	0.329777
13490	349.076	3.69175	537544	757636	0.495122	1.19786
55385	425.378	8.18407	16650.7	23442.3	0.493536	1.29699
14828	231.072	3.97477	47293.5	66579.5	0.493437	0.946665
16149	331.117	5.66085	12905.9	18160.1	0.492747	0.259547
9296	176.096	6.52249	107463	151181	0.492436	0.782837
21814	265.155	2.74039	108185	152161	0.492095	0.687919
19621	483.345	7.75725	35928.5	50522	0.491781	0.750094
17627	433.149	3.28718	25134.6	35343.5	0.491769	0.755791
7962	487.342	4.5255	58468	82209.4	0.491656	1.33774
8083	585.415	4.52539	59128.3	83050	0.490131	0.630472
11637	475.158	3.73169	25936.4	36424.3	0.489922	0.499883
10162	420.259	2.95908	33581.8	47156.8	0.489787	2.43792
7224	293.211	5.46979	663495	931349	0.489235	0.690067
17550	833.298	4.31742	41209.9	57813.9	0.488427	0.95057
23128	620.392	7.35359	23211.4	32540.7	0.487408	0.91418
16048	401.122	3.63415	31017	43481.1	0.48733	2.17846
74171	595.286	6.63727	29426.2	41244.9	0.487113	0.279972
50818	733.248	5.16821	1888.84	2646.92	0.48681	0.0843829
25398	252.057	2.23504	17909.8	25092.4	0.486506	1.34419
15480	205.117	6.53454	43642.1	61132.4	0.486216	0.786565
15815	210.112	2.37203	37386.5	52358.8	0.485916	1.15623
9596	354.264	5.73765	126312	176886	0.485835	0.641885
8449	247.206	4.52488	72908.7	102101	0.485833	1.77059
14729	831.319	4.92399	70446.2	98648.7	0.485778	1.42461
7448	643.478	4.71237	87039	121803	0.48482	0.682484
9245	294.119	2.50343	279721	391293	0.484262	1.07677
50201	180.065	2.50803	873351	1.22129e+06	0.483775	0.533665
10816	256.078	3.88427	35498.9	49635.5	0.483597	0.521625
7975	178.599	6.1265	275456	385114	0.48346	1.03837
45295	651.207	4.26696	7885.85	11025	0.483444	0.27817
23009	458.202	3.5438	6936.84	9697.39	0.483318	0.209995
55858	379.032	1.00736	4353.23	6085.4	0.483268	0.0837494
13785	283.065	2.87321	223673	312617	0.483001	1.62289
8341	251.573	3.62925	39372.8	55026.3	0.482924	0.251877
14140	362.145	2.68755	73322.3	102464	0.48279	0.637695
22002	573.339	6.75227	42491.6	59360.9	0.482333	0.373785
47614	324.134	3.51433	14702.8	20538.2	0.48222	1.50087
7350	489.358	4.71456	101601	141879	0.481753	1.07647
7461	477.173	3.87513	209184	292092	0.481651	0.389429
49979	405.155	3.62532	38765.8	54125.4	0.481521	0.578204
11814	239.179	5.47116	41520.6	57953	0.481057	0.581082
10054	180.054	2.98785	845037	1.17915e+06	0.480655	2.47023
4477	223.06	3.32996	9798.24	13672.2	0.480648	0.2714
12577	496.163	3.01764	12478.3	17401.4	0.479786	0.475251
27145	228.047	3.16507	7265.14	10129.2	0.47945	0.205839
8465	190.05	2.6543	180493	251614	0.479268	0.707744
9974	497.311	5.72709	80317.8	111957	0.479148	1.22849
17409	273.022	2.30399	35719.5	49771.8	0.478615	1.79467
7667	479.086	2.5192	104772	145888	0.477601	0.839109
6981	547.195	4.23753	11183.7	15565.6	0.476962	0.502318
24088	710.492	7.43656	38808.8	54010.9	0.476866	0.312882
9816	278.146	6.57505	105116	146171	0.47568	0.752774
35392	311.076	4.44797	4167.01	5792.1	0.475075	0.149617
24377	417.247	9.32653	30967.1	43037.1	0.474845	0.900489
28294	367.3	7.46136	5969.97	8296.65	0.474806	0.137619
7993	239.179	4.52146	110632	153702	0.474369	1.48825
4539	253.118	2.4636	196195	272500	0.473965	1.51115
8121	705.452	4.71572	79183.9	109941	0.473445	1.64965
8946	393.261	6.5149	325400	451654	0.473001	0.661216
12490	613.374	7.39949	26291.7	36475.3	0.472309	0.269329
10860	549.158	2.85804	215623	298955	0.471417	1.54234
50046	764.293	4.1795	15727.9	21795	0.47067	1.1934
18632	390.107	2.76363	7478.23	10360.9	0.470381	0.13861
20549	693.276	3.68225	30747.2	42599	0.470363	2.61853
15797	219.566	3.39712	34516.2	47764.9	0.468676	3.4412
24087	602.876	6.58829	33099.2	45795	0.468392	0.218293
14535	301.188	2.71676	73942.9	102266	0.467841	0.565782
13971	458.115	3.64347	180180	249173	0.467709	0.825038
11494	360.275	5.05814	22943.2	31704	0.466595	0.54046
24105	419.314	6.59941	48623.7	67176.1	0.466289	0.521537
13528	248.15	2.77049	393191	543161	0.466151	1.78399
8358	449.121	2.5531	17557.6	24243.9	0.465531	0.179649
11857	265.12	4.51751	31276.5	43185.9	0.465482	0.924188
34859	642.369	7.23356	17534.1	24204.6	0.465116	0.843231
12101	515.321	6.26817	50006.2	69029.9	0.465114	0.957874
50206	604.202	4.04232	9579.56	13223	0.465016	0.444933
50330	248.128	2.43685	16845.8	23238.6	0.464128	0.129668
14385	252.111	3.33787	67756	93464.5	0.464069	0.694304
10332	615.498	9.05733	52991.9	73091.4	0.463931	1.986
10224	89.2496	4.01545	22119.9	30509.8	0.463928	0.422027
17061	207.098	6.11868	42000	57894	0.463024	0.869596
16964	394.117	4.03415	45736	63011.8	0.462291	0.961833
31911	204.625	6.67135	1995.39	2747.49	0.461443	0.0798474
14653	613.228	4.20186	69872.9	96167.6	0.460817	1.32611
16750	575.9	7.59358	61872.1	85133.8	0.460444	0.382354
11891	238.06	2.75275	48763	67069.1	0.459862	0.673471
14434	478.17	2.62728	76492.1	105206	0.459839	1.40802
16727	220.108	2.33839	128723	177031	0.459732	0.530962
12246	553.277	6.25128	25339.4	34830.8	0.458983	0.559355
74182	507.27	7.22919	58005.6	79732.6	0.458978	0.196574
12071	333.174	6.52228	27287.3	37486.6	0.458146	0.50233
49985	354.272	5.79149	183601	252191	0.457946	1.42864
8187	109.101	4.72099	292618	401886	0.457769	1.20211
13755	233.042	0.679964	200537	275337	0.457328	3.46163
9655	243.07	3.03496	128332	176174	0.457124	1.31312
18798	243.07	3.03306	128332	176174	0.457124	1.31312
8839	235.568	3.69631	59383.5	81499.6	0.456731	0.242715
[truncated: 7,156 more rows]

## Sheet: QsuB15XylemBottom
Dataset S6. List of differentially abundant features in QsuB poplar (C18 positive mode).
[truncated: 6,844 more rows]

[truncated: 12 more sheets: QsuB1XylemMiddle, QsuB5XylemMiddle, QsuB15XylemMiddle, QsuB1XylemTop, QsuB5XylemTop, QsuB15XylemTop, QsuB1Phloem, QsuB5Phloem, QsuB15Phloem, QsuB1Periderm, QsuB5Periderm, QsuB15Periderm]
