# Supplementary material for: Expression of dehydroshikimate dehydratase in poplar induces transcriptional and metabolic changes in the phenylpropanoid pathway
Source: J Exp Bot. 2024 May 29;75(16):4960–77. doi: 10.1093/jxb/erae251 (PMC11349870; doi:10.1093/jxb/erae251)
Supplement: erae251_suppl_Supplementary_Materials [file erae251_suppl_supplementary_materials.zip › erae251_suppl_Supplementary_Dataset_S7.xlsx]

## Sheet: QsuB1XylemBottom
Dataset S7. List of differentially abundant features in QsuB poplar (C18 negative mode).
unchanged:3062								increased:930								decreased:356								new:948						depleted:235
feature ID	feature m/z	feature retention time	MeanWT	MeanQsuB1XB	Log2FC	-Log10(p-value)		feature ID	feature m/z	feature retention time	MeanWT	MeanQsuB1XB	Log2FC	-Log10(p-value)		feature ID	feature m/z	feature retention time	MeanWT	MeanQsuB1XB	Log2FC	-Log10(p-value)		feature ID	feature m/z	feature retention time	MeanQsuB1XB	Pvalue		feature ID	feature m/z	feature retention time	meanWT	Pvalue
17605	373.15	4.00364	4332.83	437578	6.65809	0.499781		2877	571.131	2.49676	3065.32	8.92618e+06	11.5078	5.22652		2946	207.066	3.67684	1.21189e+07	18322.2	-9.36945	6.07211		3875	555.151	4.31706	297160	3.22697e-12		1361	256.083	2.50109	36064.8	7.01498e-09
8667	523.146	3.47126	23641.2	2.25035e+06	6.57271	1.15934		3150	523.198	4.254	529.627	1.44964e+06	11.4184	3.9092		3281	435.15	3.668	4.74712e+06	7467.42	-9.31223	4.76722		1013	316.075	1.6315	1.15114e+07	3.62175e-12		24422	853.291	4.60487	4554.15	1.43977e-08
11049	367.063	2.89762	15235.3	737869	5.59787	0.929194		2873	246.992	2.40103	6860.21	1.48715e+07	11.082	1.74072		4472	585.292	3.62095	617815	1807.87	-8.41674	4.62387		13656	515.102	2.12292	233159	1.89146e-11		6809	815.07	2.36136	246568	6.73257e-08
12296	289.072	2.69656	5264.91	209250	5.31267	1.14702		2881	627.193	3.03018	7235.34	1.54855e+07	11.0636	7.97535		3256	217.072	3.64239	2.90442e+06	13329.6	-7.76747	4.0824		3540	515.102	2.13415	231852	5.675e-11		6808	1135.12	2.34512	238519	2.78666e-07
1403	387.034	2.96796	852.525	30046.5	5.13931	0.824072		30427	557.167	4.00903	458.814	971528	11.0481	5.09646		3034	165.056	3.66381	5.88663e+06	46373.7	-6.98799	6.32326		24153	749.267	3.45933	6957.95	6.08222e-11		3991	117.056	3.10837	421332	6.75039e-07
21483	573.092	4.53084	429.326	12798.1	4.89771	0.779143		3165	557.167	4.0455	458.814	971528	11.0481	5.09646		3076	113.061	3.64235	2.80825e+06	24153.8	-6.86128	6.39049		8668	317.077	1.6427	2.00819e+06	6.93772e-11		6882	784.028	2.36115	169834	1.08631e-06
12761	317.03	3.67869	5717.03	155454	4.76507	0.681612		35453	557.166	4.07611	458.814	971528	11.0481	5.09646		2891	173.082	3.63706	25377396	221069	-6.84291	5.82432		4643	153.801	2.58122	73635.7	1.24749e-10		23994	439.102	2.49382	35689.8	1.16474e-06
12784	319.046	2.96397	21910.9	594264	4.76138	0.7657		17361	599.162	2.83811	21643.8	38260883	10.7877	6.82171		3917	457.131	3.62613	982314	8867.96	-6.79144	5.17154		18292	315.072	1.58349	79325202	1.28678e-10		28412	377.079	3.7487	10107.4	1.28896e-06
23284	701.164	4.94742	513.661	12105.9	4.55876	1.24305		2349	287.056	3.41639	853.375	1.45052e+06	10.7311	4.20874		7125	691.177	3.64606	81818.6	759.933	-6.75041	3.95181		3188	631.213	2.26094	517041	1.9528e-10		9940	765.164	3.67135	10731.9	1.60199e-06
12007	829.293	3.76493	1312.56	27604.4	4.39444	1.06134		3335	611.147	1.32451	719.736	1.07691e+06	10.5471	4.46162		6714	867.479	6.78253	451701	4445.01	-6.66704	5.41917		21510	733.22	2.66763	68298	2.00813e-10		5958	488.062	3.63859	110504	1.73057e-06
4329	811.246	3.6706	16874.2	332774	4.30165	0.921695		2859	659.183	2.55056	32061.8	43531047	10.407	9.03436		5228	361.994	3.63341	103960	1061.58	-6.61367	8.04519		17359	632.155	1.68246	1.3995e+07	2.18649e-10		4729	145.051	2.65218	101105	3.69223e-06
17587	847.339	3.77098	1720.4	33053.8	4.264	1.02506		2890	493.12	2.14281	8381.65	1.11944e+07	10.3833	4.95435		7077	626.295	7.63781	83446.9	922.054	-6.49986	3.58173		10787	1106.27	1.61585	591609	2.62155e-10		13578	567.35	9.16931	1993.11	4.6651e-06
4443	857.251	3.67335	16233.8	303927	4.22666	0.917681		2900	527.156	3.99242	14194.7	1.84847e+07	10.3468	4.112		3564	195.064	3.61912	430773	5276.22	-6.35128	6.44188		3160	443.051	3.01232	488508	4.0803e-10		36582	555.172	2.73256	16961.3	4.86992e-06
11987	459.151	4.14494	493.735	8285.39	4.06876	1.12651		3021	793.205	1.44404	2400.15	2.97413e+06	10.2751	5.03966		7233	498.162	3.25073	93162.9	1324.97	-6.13573	6.24581		16690	631.089	1.65553	284370	5.35571e-10		5835	227.129	4.97868	129291	4.88994e-06
31471	317.03	4.18623	333.734	5481.46	4.03779	1.01995		25582	645.168	2.73365	1164.31	1.30398e+06	10.1292	4.17324		2894	131.071	3.64458	2.05316e+07	310506	-6.04708	6.12321		30957	699.139	1.85739	53642.8	5.45408e-10		23458	272.056	3.00132	9117.06	6.00138e-06
20111	413.05	1.47434	563.643	8817.27	3.96748	0.782953		2861	599.162	2.80816	35184.7	38260883	10.0867	6.82079		6810	650.295	7.21213	198546	3254.12	-5.93106	3.81964		2857	345.083	2.74857	36173532	6.37724e-10		7239	889.462	6.78677	93747.9	1.06403e-05
4855	847.267	4.29562	5665.42	88294.9	3.96207	1.10573		2896	645.168	2.40819	8059.54	8.06e+06	9.96587	6.13894		3135	239.054	3.63179	1.19318e+06	23143.2	-5.68808	9.37503		3800	921.227	2.80441	141801	1.01338e-09		6959	401.068	3.63911	115124	1.20404e-05
24122	589.157	2.7803	1485.3	22921.4	3.94787	1.08314		20402	629.173	2.84312	6145.09	6.04718e+06	9.94261	5.38694		6955	230.991	0.510157	205883	4167.85	-5.62638	1.4927		3461	800.182	1.73016	211186	1.27755e-09		24161	685.106	2.94166	7167.19	1.42738e-05
17457	505.229	4.05241	6275.02	96176.2	3.93799	0.537284		3107	749.281	4.33046	1488.02	1.38328e+06	9.86048	5.28196		7989	485.239	5.64853	20406.6	421.9	-5.59599	2.98069		8682	351.049	1.7094	784352	1.34898e-09		8695	679.165	3.72013	38183.5	1.54506e-05
27778	781.184	2.85006	805.721	12240.4	3.92523	1.12521		3755	493.187	4.03104	538.866	372126	9.43165	3.85478		7107	427.143	4.16344	86938.7	1862.11	-5.54498	3.37817		14105	634.16	1.61099	711850	1.43418e-09		7340	619.276	3.67603	65061.4	1.84896e-05
11615	259.061	4.18869	7950.66	114992	3.85431	0.825318		19473	428.156	3.28617	728.779	485997	9.38125	5.77339		9825	513.255	3.73365	38049.4	846.584	-5.49008	3.13749		2929	947.231	1.60115	4.01589e+06	1.49399e-09		6855	173.073	3.63849	163854	2.37405e-05
16398	285.04	3.9825	5358.39	76937.9	3.84382	1.2961		5381	449.124	3.90278	396.841	261017	9.36137	2.87719		6865	347.08	2.75079	176992	3981.41	-5.47426	5.34779		8876	315.05	1.67008	657611	1.53836e-09		24837	747.25	3.08974	6319.88	2.3809e-05
10474	553.193	4.61368	430.693	6132.01	3.83163	0.633562		10775	645.168	2.48026	8059.54	4.79956e+06	9.21799	1.51657		4758	260.078	2.28999	550965	14692.1	-5.22885	3.0154		3282	949.237	1.59782	591295	1.84225e-09		6384	539.194	7.18045	36874.5	2.40182e-05
888	439.161	3.54204	152326	2.07661e+06	3.76899	1.13602		2992	549.056	1.44321	4725.48	2.706e+06	9.16149	3.48574		7095	763.342	6.53095	74295.4	2143.36	-5.11533	2.47828		12259	949.237	1.60233	591295	1.84225e-09		8053	648.11	1.11951	19364.9	2.73233e-05
16695	543.151	4.38872	2379.58	31107.1	3.70846	1.18458		21272	631.152	2.30804	161675	85493122	9.04657	10.0311		7078	414.116	2.23854	84738.8	2522.02	-5.07037	1.91575		4407	966.205	1.65727	79354.5	1.86676e-09		7163	239.056	2.17322	78217.7	2.98328e-05
13136	544.155	4.36808	795.482	10355.2	3.70238	1.02581		3198	649.175	3.00263	1228.27	596862	8.92463	9.28915		7530	281.062	3.6359	59168.4	1827.38	-5.01698	6.80787		2860	631.152	1.65449	47813481	1.87869e-09		22526	325.115	2.80152	17213.9	3.06203e-05
27915	737.232	3.89064	467.501	5997.67	3.68136	0.752954		3029	269.009	3.80058	4879.89	2.2988e+06	8.87981	4.4027		6735	671.132	2.3312	470213	14540	-5.01522	6.58917		18940	315.063	1.53509	1.22603e+06	2.12827e-09		7696	326.05	2.23801	50052.9	3.45768e-05
13725	923.369	4.5335	3772.62	47580.2	3.65672	1.22356		2853	631.152	2.25558	192535	85493122	8.79454	10.0312		6814	755.182	2.4846	186245	5837.45	-4.99572	2.08401		3218	631.09	2.25824	476043	3.42948e-09		8641	463.972	2.39236	212021	3.46546e-05
3054	855.381	4.52347	131458	1.63427e+06	3.63598	1.1449		3222	631.103	2.25623	1016.23	421799	8.69718	5.57205		6704	562.279	7.03919	381305	12618.7	-4.91731	2.70997		15136	667.129	1.62971	439498	3.81244e-09		11738	645.24	3.61108	5788.92	3.55364e-05
10382	717.26	2.92699	1460.71	18119.3	3.63279	1.07759		3469	595.144	3.97627	2212.15	889212	8.65094	4.49694		8648	433.224	6.35035	231607	8326.25	-4.79787	7.0139		9399	667.129	1.65272	439498	3.81244e-09		1156	277.058	2.22694	19794.6	3.7556e-05
23539	449.004	2.92093	793.844	9482.13	3.57828	0.75105		4292	753.239	4.11145	1115.12	429787	8.59028	4.33712		5569	285.046	3.63181	59415.2	2176.22	-4.77094	1.98659		14099	633.157	1.66903	3.71117e+06	4.05645e-09		23796	365.064	1.76225	15894.1	3.923e-05
23407	711.272	2.91716	2491.8	28484.7	3.51493	0.662206		3439	503.105	1.55646	622.501	236853	8.5717	5.59545		6319	493.154	4.78205	16578.5	628.222	-4.7219	2.41879		4460	330.059	1.65287	137890	4.11423e-09		9719	556.031	3.67854	9792.33	4.3076e-05
9423	416.144	4.15042	2006.63	22886.6	3.51166	0.810621		10813	570.207	4.21988	672.428	251043	8.54434	3.76597		8126	633.212	4.48484	17574.9	679.816	-4.69223	1.93505		12324	330.059	1.66748	137890	4.11423e-09		1322	429.161	2.31834	7635.76	4.68503e-05
14158	591.173	4.48818	5965.63	63989	3.42308	1.11688		18895	616.162	2.63497	2209.46	806522	8.51187	4.89343		6723	304.068	2.26936	382728	15180.5	-4.65603	2.98111		3561	631.089	1.6302	286657	5.07423e-09		15546	626.295	7.71825	72350.7	4.87407e-05
36082	437.109	3.18629	11110.4	118117	3.41023	1.19434		11520	585.146	2.75942	1428.58	487758	8.41544	4.35114		6897	769.073	2.3756	151192	5998.15	-4.65572	4.34223		5213	629.136	1.64181	74662.2	5.55514e-09		3400	187.098	3.99549	753400	4.87772e-05
23861	857.271	2.74027	1320.57	13805.2	3.38598	1.26239		10918	527.119	4.06188	367.118	122875	8.38673	2.84825		6746	884.506	6.40214	292070	11643.7	-4.64869	3.00732		10806	1106.78	1.61075	300752	5.82979e-09		18140	344.114	2.78814	34430.3	4.96227e-05
29315	441.046	3.23721	556.839	5782.5	3.37636	0.745791		3199	414.141	3.07067	4573.45	1.52137e+06	8.37788	6.44356		6709	538.279	7.44425	396875	15827.1	-4.64821	3.01137		13745	482.128	3.05073	67832.3	6.12296e-09		13286	617.149	2.57864	49806.9	5.06816e-05
27881	651.191	3.14455	6027.79	60663.5	3.33113	0.546178		4179	505.172	3.37414	1365.08	446263	8.35277	3.1404		9543	513.161	3.65367	40849.4	1647.09	-4.63233	3.14799		39817	647.147	1.53883	212747	6.40147e-09		27388	529.064	3.67995	16952.6	5.31861e-05
22675	465.108	4.22674	409.782	4086.55	3.31796	0.935162		3300	243.066	3.43576	3192.34	1.01449e+06	8.31192	3.92419		7180	1181.36	2.88669	81864.7	3360.55	-4.60647	1.7984		11547	958.723	1.7151	148479	6.83462e-09		8183	721.469	8.34089	15473.9	5.3431e-05
5811	415.14	4.15298	10263.6	99407.5	3.27581	0.775681		2870	313.093	2.98275	60242.6	1.88097e+07	8.28648	10.4177		4810	317.033	2.26276	236962	9842.23	-4.58953	5.3151		12755	950.24	1.57902	152294	7.9438e-09		9031	199.061	2.20061	17665.8	5.53076e-05
20590	415.14	4.15857	10263.6	99407.5	3.27581	0.775681		4045	377.07	3.47333	964.007	299503	8.27931	2.55883		6652	469.135	3.67161	1.52722e+06	63441.1	-4.58934	4.18976		12320	950.24	1.59527	152294	7.9438e-09		6803	1119.16	2.34166	210331	6.05385e-05
21971	571.146	4.44871	461.576	4366.11	3.24171	1.21972		9987	234.972	2.23935	463.259	142515	8.26508	2.66104		4452	371.11	2.50703	877984	37368.2	-4.55431	2.12222		3962	808.165	1.74659	113524	8.00013e-09		9617	709.198	3.64965	14158.1	6.21428e-05
30335	458.139	3.21875	809.459	7449.56	3.20212	0.928499		3025	657.189	1.45923	5797.42	1.72858e+06	8.21996	5.30336		7216	389.092	2.67179	84339.1	3600.42	-4.54996	5.47428		3575	659.117	2.60545	270196	9.36079e-09		6391	589.25	4.08862	67627.3	6.65107e-05
14062	591.208	4.47052	627.38	5716.91	3.18783	1.24197		2191	571.182	4.43751	1766.33	522247	8.20783	5.0467		7022	349.06	2.32733	136674	5842.39	-4.54804	4.6769		3129	386.055	2.51652	484460	1.06892e-08		9889	520.144	3.23029	17358.5	6.65587e-05
9090	703.119	4.53148	2429.19	22000.4	3.17898	0.844967		15034	493.12	1.76068	8343.28	2.46248e+06	8.20528	4.3267		7747	488.278	5.94689	39097.2	1721.74	-4.50512	1.51098		8857	378.068	1.59872	244462	1.09299e-08		7218	611.289	3.74762	69896.5	6.81733e-05
34085	703.119	4.55385	2429.19	22000.4	3.17898	0.844967		26763	630.176	2.52892	11006	3.23418e+06	8.19896	7.38494		7507	1166.8	7.18438	78550	3494.24	-4.49056	1.71341		3700	800.684	1.72272	156969	1.30293e-08		3537	145.087	4.00611	609076	7.32372e-05
13262	450.359	6.73977	6560.1	59283.4	3.17584	0.459308		2884	651.124	2.48006	20600.3	6017260	8.1903	2.96323		17328	216.981	2.16617	322575	14431.6	-4.48233	3.70656		2982	309.019	3.28107	2.05288e+06	1.3933e-08		7651	645.273	3.75007	44040.7	7.70324e-05
16705	143.293	4.52388	2821.06	25296.4	3.16462	0.865784		4503	521.182	4.40106	667.303	194747	8.18904	4.79683		7147	161.082	2.24854	99004.5	4708.67	-4.3941	4.13218		3240	1105.27	1.59359	871901	1.41683e-08		8629	305.07	2.37229	205046	8.47214e-05
10229	465.154	3.39162	1984.87	16992.4	3.09777	1.23154		2959	493.135	3.30672	19009	5.52725e+06	8.18374	5.69959		9558	533.276	3.31604	35861.5	1735.29	-4.36919	3.77958		3780	669.127	1.65682	162906	1.47941e-08		5568	725.395	6.43255	59029.8	8.52533e-05
23848	577.11	3.00057	946.977	7819.52	3.04568	1.09541		2985	349.07	3.01657	5586.94	1.61914e+06	8.17895	9.56651		3352	623.198	3.65067	544877	26909.7	-4.33973	2.78121		10818	669.127	1.66429	162906	1.47941e-08		9567	522.047	3.64718	35652.9	8.61371e-05
15210	143.289	4.52519	3931.01	32282.8	3.0378	0.904471		12734	658.192	1.45409	1769.43	487650	8.10641	4.68429		7004	407.192	2.60604	105476	5335.42	-4.30517	2.48557		3744	683.114	2.79505	136014	1.54076e-08		8815	573.32	7.72618	46653.8	0.00011812
28611	763.209	3.18621	1029.33	8392.14	3.02733	1.07098		3111	234.972	1.38541	3798.62	1.01706e+06	8.06471	2.45347		3064	147.045	3.63695	4.42711e+06	228159	-4.27825	6.17975		4133	663.142	2.25451	133352	1.70836e-08		23809	553.136	3.76061	15173.2	0.000124245
762	573.162	4.52346	924583	7.35091e+06	2.99105	0.95798		3720	389	3.59657	898.962	231640	8.00941	2.81441		3635	1097.18	2.34109	777985	40595.4	-4.26035	1.85575		15159	631.072	1.62127	110129	1.93067e-08		8087	252.088	2.64794	19910.2	0.000125292
23471	453.214	3.88195	706.783	5562.63	2.97643	1.0005		3225	575.092	1.26607	3878.92	975809	7.9748	3.50153		1603	329.099	2.22604	354164	19126.2	-4.21079	4.07741		3650	958.222	1.65742	163597	1.93656e-08		9721	206.073	3.24797	19957.5	0.000126461
12896	449.11	2.97953	18043.4	141116	2.96734	0.845022		8624	659.183	2.41182	36609.5	9.15649e+06	7.96643	6.62031		6773	415.161	2.58703	258725	13989.6	-4.209	3.1088		4141	575.286	6.46439	154055	1.96995e-08		32679	945.324	2.7404	8725.56	0.000140498
3426	527.156	4.52292	85248.3	665807	2.96536	0.969556		3237	238.018	3.2542	1262.29	306623	7.92428	6.42534		3868	748.143	2.36089	883581	50381.6	-4.13239	3.4027		13688	492.061	3.40238	78336.3	2.30397e-08		23703	298.083	3.74742	4791.31	0.000147708
9715	422.328	6.26833	21793.2	169420	2.95865	0.533481		5265	525.141	4.20363	592.537	143645	7.92139	3.89026		3535	276.072	2.54899	1.51475e+06	91235.9	-4.05334	4.26823		5046	543.135	3.79774	75691.2	2.42175e-08		6718	331.073	2.56763	378353	0.000172045
6390	619.422	5.4547	2685.76	20743.1	2.94923	1.18194		10865	459.166	3.39812	875.974	209960	7.90501	2.97606		21166	478.968	0.654184	70882	4320.54	-4.03613	2.66748		10809	947.733	1.59922	294340	2.68637e-08		5782	483.24	4.16596	27150.7	0.000177901
1618	329.103	4.35229	3723.05	27888.5	2.90511	1.07599		4965	624.194	3.1492	921.902	212005	7.84527	8.16662		7457	482.253	7.18787	63007.3	3846.78	-4.0338	4.30494		4169	647.147	1.50099	218701	2.89112e-08		5608	711.142	6.26651	25863.1	0.000188623
23217	449.109	3.87575	4593.31	33430.1	2.86354	1.17562		3909	428.156	3.33361	2165.39	485997	7.81018	5.76327		7300	421.237	7.14871	76614.6	4798.6	-3.99693	5.42155		5123	1124.24	1.65292	58315.9	2.93353e-08		1217	255.124	4.36368	15723.1	0.000193226
32597	449.11	3.89107	4593.31	33217.8	2.85435	1.16112		3359	569.203	4.1815	3379.77	752617	7.79885	3.88798		4544	771.148	2.46469	343075	21941.4	-3.9668	2.41404		3016	405.067	1.65283	1.48031e+06	3.40483e-08		7343	630.169	2.90827	69107.9	0.000200908
23513	447.275	7.31616	1956.28	14035.2	2.84286	0.566694		3530	376.088	2.99301	1087.73	229066	7.71829	6.46494		3778	272.041	0.804638	1.14365e+06	75102.3	-3.92864	2.90452		12732	1105.77	1.59696	888920	3.4654e-08		32706	686.248	4.39866	3668.6	0.000204141
4713	417.119	3.94818	28962	203746	2.81454	0.982865		2871	232.976	1.38655	110038	22198092	7.65629	2.51524		18656	409.236	7.17925	1.76065e+07	1.16719e+06	-3.91499	6.79238		14119	1105.77	1.609	888920	3.4654e-08		6154	793.313	3.61616	137680	0.000210588
11121	559.145	3.81729	5699.01	39332.8	2.78695	1.19		13642	233.979	1.36871	8883.39	1685245	7.56763	2.37825		2919	409.236	7.19195	1.76065e+07	1.16719e+06	-3.91499	6.79238		29029	958.222	1.7382	154209	3.65592e-08		20577	501.183	1.66104	6887.99	0.00022493
13337	779.256	4.00836	6670.89	45931.7	2.78354	0.856326		2887	629.173	2.51877	57480.4	10828675	7.55757	7.17776		3970	395.221	6.75147	539456	36303.9	-3.89331	4.97003		2856	285.062	2.51547	52884482	3.94333e-08		24792	635.233	3.25898	17871.4	0.000227218
23476	399.13	3.90806	2337.81	15919	2.76752	0.945581		12850	307.098	4.19895	428.729	79586.5	7.53631	2.91732		6797	547.167	2.76661	313430	21286	-3.88016	6.12909		11053	723.169	1.41962	68850.3	4.25797e-08		9662	276.124	3.1316	13033.3	0.00024334
18391	376.102	3.13743	2981	20275.3	2.76585	1.26116		4832	739.246	2.77662	957.64	177153	7.5313	3.97282		7813	423.13	2.58372	34273.1	2338.53	-3.8734	3.11665		5731	433.097	3.47872	15509.7	4.43668e-08		32631	768.305	3.28609	5712.28	0.000250105
9003	439.161	3.82764	12873.2	87049.1	2.75746	0.796468		4295	501.071	3.18958	850.412	156941	7.52785	2.17293		6978	525.103	3.68925	116394	7956.3	-3.87077	3.76708		12263	1106.27	1.6573	575155	4.50766e-08		8715	613.351	8.16419	35930.6	0.000256066
27490	509.151	2.80149	1802.18	12075.1	2.74422	1.15681		4061	516.136	1.69747	401.264	70209.4	7.45097	3.52949		6715	931.309	2.53963	555810	38015.9	-3.86992	6.62361		3733	623.123	2.49482	191251	4.84057e-08		34404	483.278	9.16905	14640.5	0.000259679
17969	285.062	2.69115	103283	681320	2.72173	0.706473		3071	791.226	2.56363	5422.97	935492	7.4305	4.13005		7172	476.16	2.59181	91520.2	6409.21	-3.83587	2.35437		26267	751.173	2.99742	9262.64	5.13037e-08		5432	585.32	7.49057	75455.2	0.0003722
24377	243.066	3.86959	672.176	4398.47	2.71009	1.20595		2952	152.012	2.79409	12278.6	2.09029e+06	7.41142	6.91778		4898	491.122	2.93643	425803	30066.4	-3.82396	4.35464		19470	948.234	1.59633	1.81866e+06	5.66035e-08		23606	821.287	3.18474	6140.11	0.000376828
8764	451.094	3.67383	19422.4	126946	2.70842	1.15434		30859	653.134	1.87583	2655.9	447750	7.39735	6.64817		7679	443.192	4.25822	47317.7	3444.8	-3.77989	2.67068		3024	948.234	1.65398	1.81866e+06	5.66035e-08		16885	242.031	1.68079	89984.5	0.000377996
1159	325.07	3.00488	883.445	5675.83	2.68362	1.2021		2932	947.231	2.27683	14593.2	2.45368e+06	7.39351	8.69293		4386	477.224	7.18864	537052	39252.9	-3.77419	4.94424		3022	763.194	1.78112	1.91967e+06	5.7184e-08		34105	468.151	2.69676	11212.2	0.000378198
11406	448.113	3.68261	2431.35	15545.4	2.67665	1.19897		4659	539.193	3.93605	902.678	149803	7.37464	3.7519		5467	658.186	3.66695	95275.1	6963.92	-3.77413	3.62787		31389	654.184	4.33303	2767.93	5.79069e-08		24069	468.154	2.74936	11212.2	0.000378198
17707	897.245	3.66715	1659.76	10514.6	2.66335	0.637122		10857	675.229	3.04343	764.871	126709	7.37209	4.78307		6796	657.183	3.66528	258840	19014.1	-3.76692	3.06766		12485	959.267	2.97476	38432.3	5.87038e-08		25007	841.293	3.89539	6102.41	0.000432353
24071	525.199	4.2361	2555.01	16134	2.6587	1.12158		8858	315.055	1.66475	3847.97	634896	7.36628	10.046		7401	339.124	3.95185	77276.2	5729.62	-3.75351	4.0986		10910	483.115	2.40994	74640	6.42115e-08		13353	779.259	3.06231	17270.8	0.000440979
36952	642.215	3.29992	910.322	5726.02	2.65308	1.14759		4056	375.072	3.54281	831.436	135193	7.3452	4.14439		5660	371.11	2.83183	111625	8307.5	-3.7481	2.06386		14199	631.072	1.57134	105168	6.63651e-08		29896	877.292	4.21006	3696.67	0.000513162
22668	480.128	4.14508	576.639	3606.88	2.64501	0.358009		3573	525.139	0.989369	3589.43	566070	7.30108	5.02539		4656	495.013	2.42013	401084	29871.4	-3.74707	5.52784		3364	691.173	2.96738	522975	6.65337e-08		7028	713.173	2.3177	112249	0.000517885
17635	489.178	3.47617	11915.7	72460.2	2.60433	1.12738		2901	813.177	2.36069	25548.6	4.02216e+06	7.29858	4.03121		18513	439.139	3.33414	25482.9	1917.74	-3.73205	1.97074		10773	1105.77	2.25482	1.1866e+06	6.87432e-08		7342	603.331	7.41916	66633.9	0.000528536
20072	349.056	3.48984	926.19	5544.13	2.58158	0.768036		3595	461.073	3.29364	1848.12	289896	7.29333	4.67486		4029	393.205	6.36685	407404	30734	-3.72855	5.5632		3642	561.108	2.105	204791	6.87437e-08		7138	752.233	3.72425	98967.4	0.000562751
25514	621.162	4.1711	304.976	1804.88	2.56514	1.13595		3098	419.099	3.77672	10271.3	1.59712e+06	7.28071	3.70574		16878	133.048	0.65373	269767	20368.9	-3.72728	3.28671		12315	808.667	1.61585	74842.6	6.90542e-08		22582	501.132	2.72209	14079.8	0.000563104
21798	593.181	4.3422	668.132	3919.22	2.55236	1.06074		4014	386.055	2.90289	1014.83	156266	7.26663	8.13842		6834	504.274	6.82821	145121	10992.4	-3.72267	2.62168		4145	458.015	3.00658	125856	6.98907e-08		7732	242.176	4.93336	40945.6	0.000568088
26378	406.058	3.31743	694.811	4073.22	2.55148	1.1261		3211	317.067	3.52087	4774.55	730544	7.25746	5.64436		9659	242.031	1.81862	95295.5	7281.13	-3.71017	3.20503		16414	1013.75	2.2498	42928.4	7.70427e-08		6435	367.213	6.02145	13617.2	0.000570144
18977	602.194	0.716873	2751.63	15952.7	2.53544	0.933335		3241	333.061	3.28149	3516.32	534673	7.24845	5.81401		3935	289.02	2.49321	546518	42001.2	-3.70177	6.24972		21716	1013.75	2.2498	42928.4	7.70427e-08		24873	697.233	2.77443	13918.1	0.000579411
19061	561.162	4.29111	1793.97	10313.2	2.52327	0.894424		4958	493.172	3.02457	641.68	97070.7	7.24104	5.75462		15550	304.104	3.68634	34917	2721.9	-3.68124	3.62638		14138	411.039	3.33203	29872.8	8.06087e-08		24265	1073.63	6.2792	14928	0.000597799
14208	91.6957	4.00847	2617.75	14814.8	2.50064	0.668665		4637	445.114	3.80325	1726.05	253481	7.19826	3.22965		7202	954.584	6.74483	57412.4	4505.05	-3.67175	2.30686		3026	1105.27	2.25506	1.21938e+06	9.08723e-08		18528	601.315	6.66281	12302.3	0.00062981
12805	342.082	2.90561	12775.3	72119.6	2.49703	1.24816		3230	421.078	3.18447	8272.59	1.20694e+06	7.1888	4.74659		4433	373.096	3.16341	362291	28547.8	-3.6657	5.63739		11045	629.136	1.57643	75635.6	9.10942e-08		28961	573.09	2.95608	21946.2	0.000630026
26387	338.096	3.15424	8909.65	50033.7	2.48946	0.518726		10786	819.244	1.05927	9348.04	1.33674e+06	7.15983	2.97729		7381	306.098	3.88168	60382.9	4869.3	-3.63235	4.22526		5036	725.176	1.45063	62973.2	9.1342e-08		18243	479.141	2.26405	3965.46	0.000655742
16768	565.131	4.56647	17816.8	96976.1	2.44439	0.995379		3140	672.125	2.48127	2470.7	347661	7.13662	6.01894		6751	246.062	2.46847	294280	23751.8	-3.63108	3.30073		3213	667.129	2.24989	426951	9.32701e-08		6720	632.212	3.24398	535077	0.000673192
28546	529.229	4.3043	521.319	2821.91	2.43644	0.876337		3032	621.144	2.78899	6169.16	867475	7.1356	5.75796		6847	407.22	6.6952	202829	16375.2	-3.63068	5.57277		12818	1118.29	1.4855	87977.8	1.03183e-07		3641	587.336	7.93362	374108	0.000677426
11921	269.046	5.67445	844.1	4516.4	2.41969	0.774329		5502	475.146	1.7627	370.919	49745.8	7.06733	5.65246		3746	385.114	2.99578	905756	73876.2	-3.61594	5.48723		22799	1118.29	1.4855	87977.8	1.03183e-07		27379	631.17	2.87356	23851.3	0.000719061
21860	608.175	4.34837	2064.22	10887.9	2.39906	0.92177		2858	359.098	3.00063	306167	40758563	7.05664	9.18562		7112	928.568	6.69877	79978.3	6524.33	-3.61571	3.21143		4568	153.797	2.58133	80601.1	1.04114e-07		26832	674.21	4.12022	5377.26	0.000782354
3854	825.261	4.00801	115733	609086	2.39585	0.738923		10846	307.045	1.80233	1301.18	170184	7.03113	3.94022		6857	464.98	2.38388	196918	16196	-3.60389	4.81537		11863	537.124	2.97774	18830.4	1.12184e-07		9141	613.351	7.52834	12016.3	0.000806281
5289	507.149	3.53586	16332.6	85915.1	2.39515	1.18624		10211	629.173	3.31841	3040.59	390275	7.004	3.04232		6794	737.288	3.28053	313439	25960.5	-3.5938	3.55304		9075	653.134	1.78048	444890	1.30042e-07		8631	163.04	2.87413	166779	0.000806362
23332	586.165	3.97889	775.177	3990.97	2.36414	0.535714		19872	360.102	3.01596	54456.7	6908386	6.98709	9.01639		4175	433.208	6.77599	286618	23803.7	-3.58987	5.68899		3543	631.213	1.63735	303849	1.30431e-07		9624	1143.41	2.55764	48221	0.000829238
11098	565.131	4.54421	19205.5	98653.7	2.36085	1.03424		2888	607.224	2.57343	65098.8	7.90768e+06	6.92448	6.29463		6781	539.159	3.72597	228837	19098.1	-3.58282	3.14048		23569	668.131	2.29007	131849	1.33731e-07		9347	407.135	4.79806	7922.4	0.000874527
37947	442.165	2.96768	2669.3	13691.3	2.35872	1.21819		2951	901.298	2.57981	17062.1	2.07256e+06	6.92447	6.10028		6941	679.155	2.44882	151978	12700.6	-3.58089	4.2568		15817	383.06	1.77516	1.08947e+06	1.44802e-07		1144	289.019	3.19652	3896.02	0.0008848
23690	641.245	3.36811	859.605	4405.05	2.35741	0.975743		2867	615.193	2.58386	168117	19721257	6.87414	9.48173		5091	235.064	2.26573	335079	28627	-3.54905	4.61803		4886	432.061	2.90702	78966.2	1.46791e-07		27504	1099.44	3.31437	12708.9	0.000920897
34005	407.125	3.72543	8480.25	42991	2.34186	1.22739		1379	167.035	2.72476	90550.1	1.04592e+07	6.85184	9.30983		6925	681.24	3.64599	132015	11358.5	-3.53886	1.84443		2893	601.141	2.48278	9.70437e+06	1.48561e-07		40089	746.465	7.75232	20032	0.000974837
23621	773.339	3.65156	2580.68	13017.6	2.33464	1.06532		5369	601.141	1.83281	787.175	89391.3	6.82731	4.49864		3616	200.056	0.804695	1.08616e+06	94972.4	-3.51558	2.76783		4853	785.176	2.12838	108662	1.48932e-07		24870	615.17	2.6618	25419.1	0.00100656
22015	459.13	4.1423	3650.61	18342.5	2.32898	1.20852		2950	571.166	2.55739	14363.9	1611965	6.81023	6.67857		32530	697.164	2.35001	179630	15732.1	-3.51324	2.62186		3643	392.084	2.64004	259014	1.54878e-07		16096	613.351	8.1116	33179	0.00101756
24187	707.256	3.69817	526.84	2610.32	2.30879	0.333733		2913	449.094	1.46882	34671.5	3.80429e+06	6.77773	4.69657		7473	336.072	3.33399	56807	5044.85	-3.49318	3.62504		3251	672.161	2.54015	323809	1.6712e-07		7198	819.479	7.17729	75230	0.00102833
5238	431.135	3.92553	29611.9	146334	2.30502	0.82623		3220	224.002	2.73946	3397.25	370311	6.76823	3.35052		7065	935.207	2.45352	112200	10003.8	-3.48746	1.71297		4627	545.114	1.02198	138036	1.90603e-07		6923	288.145	3.00086	139081	0.00115075
14888	1154.82	7.43388	1185.9	5803.83	2.29102	0.885974		11170	487.065	3.10804	869.993	94512	6.76335	2.0335		5825	349.093	3.57815	117580	10558.8	-3.47713	3.5705		5241	630.143	1.56979	77104.2	2.02383e-07		6111	341.233	5.70519	23529.8	0.00119239
7621	240.051	2.98314	40590.8	197443	2.28221	1.22475		3183	477.125	2.24446	8317.39	875918	6.71852	6.31816		4679	188.056	2.1828	405090	36472.3	-3.47337	2.76667		15209	630.143	1.57462	77104.2	2.02383e-07		5099	341.068	3.58353	165170	0.00121955
23378	469.229	4.08381	4470.72	21737.1	2.28158	1.25203		1336	167.035	3.26555	137877	14409353	6.70748	4.75865		36165	433.201	6.76807	313809	28822.8	-3.44461	6.5694		3355	937.32	2.615	487110	2.05855e-07		26845	479.141	1.88484	5255.21	0.00126432
23731	385.332	8.5526	457.602	2223.85	2.28089	0.614994		3907	321.007	3.31762	769.174	78752.2	6.67787	4.92109		4277	433.201	6.77988	313809	28822.8	-3.44461	6.5694		13658	445.03	1.48961	138857	2.06701e-07		7880	231.087	4.02176	33076.6	0.00145608
31880	337.093	3.1542	55726.8	270675	2.28012	0.479679		11066	617.188	3.93872	490.397	50159.7	6.67643	3.33562		6912	943.454	3.57765	113560	10456.3	-3.44101	2.79618		3067	365.065	2.67133	1.45891e+06	2.26363e-07		8654	131.074	3.63823	159556	0.00149881
7632	337.093	3.17052	55726.8	270675	2.28012	0.479679		11799	495.14	3.32942	1321.56	130934	6.63046	2.52832		9095	853.328	5.16107	16785.7	1562.86	-3.42497	2.51117		16466	597.146	2.93347	21714	2.2702e-07		5024	599.336	7.95837	45553.3	0.00154546
11159	543.151	4.56413	4259.28	20629	2.27599	1.20252		3823	623.22	2.85439	2245.98	219519	6.61086	6.44312		10182	659.214	5.67225	5041.39	471.509	-3.41846	2.90551		3470	1079.27	1.75672	433916	2.28257e-07		8971	549.322	3.84834	26518.1	0.00158676
15139	632.205	0.576544	14333.9	69232.6	2.27202	1.20682		11683	547.107	3.50122	621.362	60681.1	6.60967	1.97707		2874	433.236	6.77743	45990285	4.3348e+06	-3.40729	6.50651		11576	959.224	1.69544	93048.5	2.31848e-07		31079	686.247	4.358	2253.19	0.00160908
31017	830.296	0.943841	1611.33	7762.66	2.2683	0.953098		3357	631.199	2.28235	3033.98	285557	6.55643	2.72018		6770	490.294	6.28202	219155	20740.9	-3.4014	1.50031		4944	515.1	0.998942	147313	2.63259e-07		18676	400.1	2.1928	10833.9	0.00165329
23431	471.135	2.75491	960.853	4568.35	2.24928	0.328827		5545	489.064	3.12764	774.735	72465.9	6.54746	3.36677		6815	346.114	2.26053	259707	24821.4	-3.38723	4.21581		10798	631.213	1.53866	301067	2.63795e-07		4051	131.076	3.64295	190321	0.00168842
3717	563.133	4.54269	64778.9	304453	2.23262	0.931539		3000	433.099	1.47898	9495.08	838751	6.46492	6.34459		6854	508.341	7.77821	213882	20586.1	-3.37707	4.54787		4005	711.144	3.00342	125482	2.74575e-07		9579	199.098	4.18606	30607.1	0.00174231
18534	285.077	4.53527	1490.24	6868.11	2.20437	1.14709		24855	361.104	2.97793	14245.1	1.2448e+06	6.44931	8.16988		11555	436.244	6.78416	231016	22246.1	-3.37637	5.63684		4510	577.087	1.69597	74467.3	2.8209e-07		25408	727.419	8.28714	13601.7	0.00177997
4041	355.103	3.52098	51896.3	239124	2.20406	0.957371		31881	505.172	3.62464	4221.15	368088	6.44627	2.86329		7253	284.077	4.02753	72827.3	7236.75	-3.33107	5.20988		4103	1116.76	1.64203	125696	2.98842e-07		24812	365.064	2.23499	7646.19	0.00188241
34057	597.162	4.52787	1286.41	5873.39	2.19084	1.11886		3734	273.077	3.50875	2990.46	260043	6.44224	5.88832		3072	753.099	2.37638	3.58063e+06	356249	-3.32926	7.01568		16694	1116.76	1.67895	125696	2.98842e-07		10387	444.125	1.75841	7278.2	0.002003
27758	451.197	4.63141	389.91	1771.71	2.18393	0.586486		17539	715.21	3.48498	825.353	71752.2	6.44187	2.40426		28595	579.137	3.02773	12290.8	1223.39	-3.32863	3.21459		30897	520.147	2.54394	28009.3	3.12371e-07		7171	551.336	7.83682	97059.4	0.00204119
1105	527.266	4.06734	713.721	3207.24	2.1679	0.580571		3079	435.094	3.31825	16739.9	1.3839e+06	6.36931	3.62285		4602	433.271	6.7831	270008	26907.7	-3.32691	5.87202		12813	1107.28	1.59315	134417	3.3034e-07		24351	1013.39	3.33308	11270.9	0.00208792
12150	689.21	4.20968	1215.93	5411.49	2.15397	0.599705		35267	168.038	2.74756	10878.2	897794	6.36687	7.7539		26259	575.14	3.20699	17716.6	1778.06	-3.31673	3.3097		12857	761.251	2.63063	83357	3.50009e-07		18512	601.315	6.9759	14757.5	0.00218582
9605	493.099	3.03149	13597.7	59495	2.12941	1.14586		10936	571.217	4.13787	1068.04	86630.5	6.34184	3.75259		1771	261.043	2.51565	57327.7	5765.64	-3.31368	1.96967		3398	443.081	2.67875	345070	3.59693e-07		14647	239.056	1.70694	32997.8	0.00223259
10728	539.177	4.33978	874.435	3818.29	2.1265	0.583091		11750	733.235	3.92729	816.009	65334.4	6.32311	4.36867		6924	391.088	2.27134	197147	19868.7	-3.3107	3.75624		4748	1186.3	2.219	158504	3.60247e-07		6792	587.271	3.63749	278292	0.00224149
5263	255.051	2.62547	28218.1	122408	2.117	0.940491		3158	477.125	2.47281	17816.9	1.40621e+06	6.30243	4.83813		7027	950.552	6.3306	150200	15202.2	-3.30453	2.26374		29861	447.093	3.74857	88082.4	3.62837e-07		5499	727.455	6.44692	86457.7	0.00234379
11772	597.183	3.82147	11153.3	47074.5	2.07747	1.02962		3038	635.183	2.21822	21736.4	1.7125e+06	6.29985	5.62053		8367	675.229	4.47481	9141.71	928.433	-3.29959	1.56121		4495	663.142	1.59899	156020	3.8272e-07		9581	707.234	5.03972	24170.8	0.00241533
1072	447.13	3.82604	140603	593037	2.07649	0.83882		2943	381.081	2.99602	24841.9	1.95555e+06	6.29866	9.87071		9234	358.126	2.158	14399	1478.57	-3.28369	3.31736		28767	807.16	1.82237	30720.9	3.82958e-07		25222	643.154	1.17871	8522.68	0.00258696
8158	519.209	3.72008	18763.7	79140.3	2.07647	0.594209		23524	661.193	2.35882	9141.16	712753	6.28488	5.37252		8180	671.136	2.91064	16381.7	1704.77	-3.26444	3.45562		20864	483.166	3.52991	39498.9	3.84304e-07		2604	579.331	7.79478	239800	0.00267908
15909	406.122	3.71782	61718.1	259723	2.07321	1.27664		17612	685.069	2.20133	759.197	59191.9	6.28478	6.09953		7219	333.094	2.25792	67951.3	7078.55	-3.26297	2.67244		11755	831.181	2.10295	65491.8	3.90457e-07		1698	579.331	7.8172	239800	0.00267908
18337	615.172	4.54237	5563.28	23293.5	2.06592	0.991621		10797	513.102	1.00417	5589.2	432104	6.27259	5.95882		4579	313.039	3.35813	278110	29090.5	-3.25704	3.64569		8862	405.067	1.58894	1.44725e+06	3.97765e-07		33019	596.321	6.38652	8767.7	0.00268551
9585	415.161	4.06354	15219.9	63573.3	2.06246	0.82467		2999	335.054	2.76852	17131.9	1.3195e+06	6.26717	10.8836		15535	306.062	3.4102	40752.4	4271.65	-3.25402	3.76605		3052	945.288	2.59792	1.19435e+06	4.03088e-07		2802	575.336	7.40956	32291.6	0.00288565
15204	715.225	4.57417	5094.68	21268.7	2.06167	1.08105		12904	761.251	2.67441	993.664	76152.5	6.25999	3.49105		8791	431.185	6.35332	69741	7402.18	-3.23598	4.80812		10778	383.06	1.50162	534079	4.03363e-07		10383	607.18	4.75856	4375.51	0.00326428
3748	297.119	1.37901	254632	1.0628e+06	2.06139	1.24814		5279	815.187	1.40813	1255.3	96019.8	6.25723	5.81436		7302	523.164	4.72317	71162.6	7573.04	-3.23218	3.2525		3840	1079.27	2.28053	290810	4.1403e-07		29949	190.087	3.34239	9545.9	0.00336174
15417	499.122	3.9683	2399.59	9856.65	2.03831	1.05787		4325	414.104	2.65601	1838.36	140324	6.2542	2.47061		8980	409.153	5.26492	3980.54	425.952	-3.2242	1.99927		4017	933.252	1.50745	115491	4.39366e-07		17093	253.952	2.10954	47420.8	0.00341038
35452	424.17	4.02293	12567.5	51432.5	2.03299	0.905757		24382	315.098	2.96208	5493.48	416239	6.24355	5.8791		7168	381.205	6.34923	95287.5	10210.9	-3.22217	4.09615		11942	460.126	3.49191	27460.7	4.47911e-07		23752	687.266	4.22945	3107.71	0.00347705
24470	673.214	4.01539	458.866	1855.38	2.01557	0.55488		3654	631.103	1.55978	3551.88	268289	6.23906	7.79874		6364	587.214	4.18183	23447.9	2521.02	-3.21738	3.79718		10877	961.247	2.38888	154970	4.60764e-07		10019	676.225	3.27648	7660.83	0.00348216
28671	377.233	7.44108	1729.6	6991.32	2.01512	1.28473		4117	715.246	3.01798	5166.54	388298	6.23182	2.84953		4223	275.045	3.64964	173087	18888.6	-3.19591	6.27499		10801	467.083	1.71828	362367	4.6756e-07		7641	522.198	2.59795	50362.7	0.00351338
40069	445.151	4.19883	3282.7	13214.8	2.0092	1.15943		4011	647.183	2.92412	2482.86	184338	6.21421	4.04996		5226	637.234	2.62057	384954	42093	-3.19303	5.00186		4160	561.086	0.998169	187484	4.96124e-07		30233	641.194	1.67392	7340.08	0.00355934
16699	515.118	3.84928	7602.89	30591	2.00849	0.928576		3657	483.091	2.11149	3610.56	263336	6.18854	5.05916		3305	433.042	2.40945	1.51877e+06	166948	-3.18544	6.0912		3102	397.075	2.6371	539447	5.22644e-07		24295	705.24	3.75334	6204.32	0.00365087
22525	510.125	3.83136	1948.26	7813.72	2.00383	0.727222		15180	643.209	1.45034	714.22	50906.8	6.15535	5.13336		9188	659.219	3.37144	11439.2	1262.09	-3.1801	2.98456		4703	769.277	2.66877	108087	5.62984e-07		3873	563.336	8.34584	330049	0.00378343
12400	423.092	2.9786	24650.5	98517.8	1.99876	2.76512		14129	467.119	3.11205	2661.53	188231	6.1441	4.42135		8009	563.235	3.76413	25914.9	2880.36	-3.16946	4.20963		12936	681.149	1.61598	46125.1	5.83529e-07		12294	215.033	1.79932	108591	0.00386516
4178	575.177	4.3383	86928	346749	1.996	0.91543		2916	615.158	2.48163	41558.1	2.89899e+06	6.12428	6.40378		4960	857.041	0.502413	188548	21070.8	-3.16161	2.84731		10971	1124.75	1.6036	50402.4	5.99076e-07		15982	257.067	1.866	4845.15	0.00390021
4678	447.058	3.21543	15550	62004.1	1.99544	3.36938		21461	629.136	2.25759	780.258	53401.6	6.09679	5.78279		7405	1063.42	5.10225	63020.7	7079.41	-3.15413	2.61619		3048	893.33	2.59574	869270	6.22419e-07		11632	165.056	2.16921	52517.1	0.00407187
24524	651.193	3.63005	3067.62	12226.7	1.99484	1.19451		37005	473.071	3.12262	3601.62	242311	6.07207	2.19695		9629	771.235	2.8695	38163.5	4290.28	-3.15305	2.45775		6094	590.154	3.98129	36422.8	6.62334e-07		6753	647.256	3.64946	302068	0.00433988
20484	472.203	0.947658	8678.66	34563.5	1.9937	2.7459		4771	525.213	4.13414	1850.33	123752	6.06353	3.75182		2910	431.22	6.35507	1.10057e+07	1.24934e+06	-3.13902	7.14073		3521	969.213	1.7039	166711	6.65851e-07		6672	357.094	2.25954	730035	0.00453015
23744	933.281	4.07589	586.409	2334.85	1.99335	0.540084		3531	599.218	2.79998	4287.06	282532	6.04228	5.62546		14101	432.224	6.35835	2.55014e+06	289699	-3.13795	7.70097		5198	1098.78	1.69438	57665.5	6.81343e-07		23679	675.388	7.69023	17447.9	0.00462259
11226	513.064	8.34765	5464.99	21752.7	1.9929	4.99852		5818	443.095	4.3949	347.815	22780.8	6.03336	4.10439		6769	562.178	2.56564	248495	28560.1	-3.12114	3.70211		15196	1098.78	1.73107	57665.5	6.81343e-07		1139	283.068	2.22422	6825.38	0.00498428
22583	145.031	3.7637	5765.45	22931.9	1.99185	1.22732		3265	337.052	2.77908	6445.21	420363	6.02727	7.11541		5187	272.054	3.24987	154818	17920.6	-3.11088	5.82076		3882	650.125	1.72006	106918	7.47665e-07		14885	589.351	7.55495	63489.5	0.00498824
17661	219.066	3.79867	10335	41085.6	1.99109	2.88151		3951	637.175	2.7371	2538.76	163574	6.00967	6.04781		5026	505.102	3.02854	536224	62386.7	-3.10352	2.43152		3777	615.137	2.65985	108677	7.66454e-07		5585	589.351	7.56834	63489.5	0.00498824
755	451.125	3.6698	5.05599e+06	2.00963e+07	1.99087	1.35011		3122	585.182	3.29645	17099.6	1.09667e+06	6.00302	2.79159		1764	334.078	2.23405	49604.6	5772.89	-3.10311	2.10213		10861	615.135	2.61788	108677	7.66454e-07		1101	151.04	3.0188	52991	0.00530702
27404	635.191	3.62234	15544.5	61725.1	1.98945	2.25215		28650	777.247	2.68115	3477.43	221416	5.9926	4.80882		1164	271.069	2.57966	30294.1	3579.24	-3.08131	2.75402		10875	1186.8	2.21884	179505	7.69711e-07		34158	903.26	2.9795	13290.1	0.00535274
24530	699.214	2.8904	4723.26	18732.8	1.98772	3.01799		4253	591.133	3.25838	3536.44	223458	5.98156	8.93469		13771	429.176	3.74972	1.2023e+06	142141	-3.0804	2.18782		20100	522.011	1.82392	44371.2	8.18235e-07		7985	311.15	4.30107	27297.5	0.00556877
11384	430.144	3.77566	2566.84	10174.5	1.98689	1.6545		3354	285.062	2.14287	8197.15	505718	5.94707	5.50407		5152	614.295	6.76212	123340	14674.3	-3.07128	3.03621		11591	635.163	1.60532	122893	8.3666e-07		8169	603.331	6.48415	17481.4	0.00583777
21983	285.04	4.38152	1119.73	4437.06	1.98646	2.2656		3286	481.135	3.75313	18735.4	1.15386e+06	5.94456	4.25372		14914	357.062	2.83782	51418.9	6135.87	-3.06696	4.58745		3110	353.049	2.5176	473752	8.78158e-07		11637	717.435	8.06407	27377.5	0.00595908
3458	299.061	2.8333	55269.8	218765	1.98482	4.10232		4383	427.072	3.03591	974.167	59193.6	5.92513	6.58333		18141	1091.62	6.20589	23375.7	2792.67	-3.06529	2.34615		23992	586.12	3.8914	10529	8.92186e-07		9872	649.177	3.63432	10330	0.00605836
18956	565.149	4.3398	3671.91	14522.6	1.9837	0.881004		12767	493.12	0.943949	3450.32	208853	5.91961	4.64709		6146	717.222	4.25776	44693.8	5371.67	-3.05663	1.65168		28829	795.211	2.41902	42661.9	9.54896e-07		8801	621.219	4.00562	39886.6	0.00626554
24138	889.312	3.96618	2328.04	9194.96	1.98173	0.822815		10941	467.119	3.53345	2538.02	153542	5.91879	2.97116		6795	226.036	2.75684	232382	28090.5	-3.04835	3.20076		22057	631.072	2.25779	173292	9.83869e-07		9982	621.255	3.67987	38728.3	0.00675566
3141	369.14	2.82234	368647	1.4532e+06	1.97892	2.15621		3656	643.19	3.34027	4429.08	266869	5.91298	2.71805		8818	807.256	2.56275	35033.1	4261.08	-3.03943	2.72036		28878	945.251	2.4121	36875	9.94816e-07		1279	301.102	4.09289	4421.79	0.00752266
20256	277.217	8.06614	1632.62	6431.56	1.97798	1.44228		4305	587.177	4.08819	2483.55	146211	5.8795	3.89543		28499	789.225	3.60551	9117.88	1122.23	-3.02233	1.47874		4307	607.091	1.00048	173721	1.0291e-06		29432	698.137	2.89054	6417.44	0.00764405
22947	551.214	4.06084	552.612	2176.51	1.97768	0.488585		3261	827.192	2.41484	8796.07	513989	5.86873	4.85596		6876	591.23	3.31377	188834	23324.5	-3.0172	2.9994		3613	462.142	3.48139	422544	1.04728e-06		7059	675.225	2.53734	108151	0.00769277
14296	252.088	3.19322	9656.21	37913.3	1.97318	4.77077		11517	827.192	2.41794	8796.07	513989	5.86873	4.85596		9953	555.318	7.40051	29946.5	3766.91	-2.99093	2.58095		2136	153.019	1.77426	1.24635e+07	1.07123e-06		9701	661.229	5.07573	14837.4	0.00773094
13016	631.169	3.34459	3846.93	15101.2	1.97289	1.84726		3195	351.067	3.01693	8820.64	504364	5.83744	7.26299		3087	645.204	2.54199	3.66009e+06	465659	-2.97454	5.49606		5371	653.159	0.952496	69151.3	1.21684e-06		15838	323.098	1.74331	19282.5	0.00802432
27352	469.167	3.44508	3254.7	12761.3	1.97118	1.35199		5713	651.155	3.91485	438.615	25025.5	5.8343	3.85939		13999	499.208	6.46942	196217	24969.2	-2.97423	1.35981		11085	800.684	2.17633	43377.2	1.3661e-06		8965	229.145	5.29212	19578.9	0.00805265
28539	605.188	3.65764	1386.78	5426.85	1.96837	1.56275		6199	445.114	4.19428	4249.05	241930	5.8313	1.59742		3252	501.224	6.77282	1.17016e+06	149985	-2.96381	5.93287		13757	286.04	2.49551	54931.4	1.54957e-06		9310	319.103	3.80902	9860.9	0.00827532
25155	519.151	2.92313	726.678	2843.58	1.96832	0.302882		3902	887.283	2.5635	3679.06	207177	5.81539	6.35939		7081	643.223	3.54562	118735	15261.5	-2.95978	4.12963		3510	733.183	2.47974	300511	1.56513e-06		435	223.02	3.00833	183790	0.00901102
27520	591.172	3.41462	1956.38	7654.33	1.96809	2.01299		5040	239.997	2.97425	933.34	50733	5.76438	3.7433		9708	495.245	4.33409	37223.1	4794.5	-2.95674	2.62152		20269	591.206	4.12816	3930.25	1.59244e-06		6171	614.5	8.65613	18341.2	0.00910052
12849	393.177	3.32575	17278.8	67290.4	1.9614	0.76373		10777	211.025	2.56046	29874	1.61206e+06	5.75387	3.44461		23222	651.193	2.80665	19064.7	2459.11	-2.9547	2.76465		8721	445.03	1.7787	249736	1.61541e-06		19541	583.128	1.09107	14242.7	0.00923342
9731	394.296	5.80202	28035	109141	1.9609	0.793054		4793	513.125	3.25455	1929.76	103912	5.7508	6.91328		6963	393.08	2.83903	141088	18366.8	-2.94142	7.4127		10837	933.252	1.75158	120936	1.72906e-06		18803	569.173	2.06171	6683.78	0.00956236
11724	655.203	3.99962	16861.9	65601.8	1.95996	1.46017		20476	603.149	2.48933	12985.3	689851	5.73134	7.39955		9691	291.087	4.25153	26688.3	3485.86	-2.93662	6.16291		8893	459.995	1.80385	126367	1.82139e-06		20700	655.362	8.04563	21717	0.00958025
19017	623.14	4.40174	5009.66	19444.3	1.95656	1.78094		4194	513.103	1.35002	5091.76	267777	5.71673	4.81274		7836	823.319	4.5502	36192.3	4768.65	-2.92403	2.27381		19592	154.023	1.76938	987584	1.832e-06		16139	573.32	6.98928	7899.63	0.00962173
9723	533.261	3.09894	15488.6	60078.3	1.95564	2.78388		16964	615.158	2.74364	11913.7	624940	5.71302	7.74993		9736	266.103	2.79775	25902	3424.25	-2.9192	2.88985		13718	606.168	0.991547	58579.5	1.89338e-06		24590	673.373	7.24067	11639.8	0.0110995
11321	625.178	3.56526	9669.11	37465.3	1.9541	1.09022		4228	495.115	2.80682	2968.96	155390	5.70979	3.28957		7788	483.24	6.98565	51167.1	6782.35	-2.91536	5.2685		25694	473.291	6.17024	6628	1.94439e-06		9862	641.246	3.76133	10342.3	0.0117178
17649	440.123	3.05677	7885.82	30483.8	1.95071	1.49662		26456	543.209	4.22963	310.98	16188.5	5.70201	1.4891		4274	953.563	6.18556	697544	93060.9	-2.90604	2.97931		3742	975.263	2.40736	272290	1.95284e-06		15553	297.082	7.05412	17484	0.0117424
9210	319.082	2.80925	10471.2	40410.7	1.94831	2.72526		5266	315.123	3.31973	1959.79	100992	5.68741	3.51638		3651	776.175	2.36074	587306	78761.2	-2.89855	3.11424		4347	915.278	2.69405	104180	1.96699e-06		24249	506.188	1.59773	19820.7	0.0117776
24213	961.534	9.25347	549.559	2119.22	1.94719	1.50784		11308	481.099	3.40831	636.572	32717.3	5.68359	4.84963		4550	645.181	3.65916	69719.1	9368.1	-2.89573	3.20701		10959	966.706	2.21307	34380.9	1.99394e-06		10254	1190.8	7.11736	17942.7	0.0118767
17524	347.098	0.900123	132555	510671	1.9458	4.30867		11990	481.099	3.49382	636.572	32717.3	5.68359	4.84963		6835	759.429	6.85519	127880	17336.3	-2.88292	1.91075		32074	522.163	3.28681	13638.6	1.99984e-06		14426	299.095	3.88763	32716.1	0.0126939
10214	729.226	2.978	7216.7	27796.6	1.9455	2.47094		5342	615.157	1.73436	1855.63	92954.8	5.64655	4.50859		7021	719.148	2.51012	108424	14748.7	-2.87803	3.02811		14141	801.183	1.58041	78032.6	2.00992e-06		23810	1093.34	2.89351	10991.1	0.0127799
40329	470.175	3.99508	12095.2	46445.8	1.94111	0.6746		17548	759.235	2.97529	1082.94	53849.6	5.63591	1.86545		11710	653.208	3.58929	9158.9	1248.71	-2.87473	2.37408		14334	637.323	7.16833	9904.44	2.02982e-06		7061	577.921	0.500746	110411	0.0136146
3597	857.203	2.32283	26447.7	101510	1.9404	2.10564		3499	375.121	2.63478	7941.04	393194	5.62977	4.81894		6706	583.219	4.1758	572613	78764.2	-2.86195	3.38751		758	375.093	2.64027	65764583	2.05526e-06		9093	671.401	4.5843	8160.55	0.0137433
18923	847.222	3.68398	6261.3	24017.1	1.93953	0.963173		3815	633.24	3.00921	3580.73	177264	5.6295	6.68576		3581	429.177	3.65378	1.2023e+06	165609	-2.85994	2.15267		4479	444.115	1.45897	134420	2.07946e-06		7948	171.103	4.95365	35701.7	0.0150731
40819	431.265	5.46925	20501	78290.7	1.93315	1.70966		31873	493.12	2.28299	8381.65	395209	5.55924	8.8941		5284	473.166	2.60756	266129	36887.1	-2.85094	3.87143		12413	708.163	1.86283	68617	2.13181e-06		10218	335.11	2.23506	10059.8	0.0168722
8894	493.229	4.17625	27088.5	103430	1.93291	1.24873		3608	449.071	3.03732	5065.97	237998	5.55397	4.29045		18673	685.166	2.32412	59675.3	8278.38	-2.84971	2.21792		5001	1013.25	1.73997	134725	2.21767e-06		35497	744.452	7.56997	13925.2	0.0169713
14758	277.035	3.38468	4943.19	18848.3	1.93092	1.35413		3523	489.125	1.55155	2605.84	119813	5.52289	5.09615		7865	626.295	7.10042	36054.6	5006.57	-2.84829	3.53464		28590	491.171	4.29194	34358.2	2.33349e-06		8692	575.336	8.37723	27267.9	0.0174188
4301	543.136	2.2047	24194.9	92190.4	1.92991	7.05937		12260	377.098	2.45896	15092.9	683736	5.5015	2.13656		6807	536.372	6.93281	243622	34020.9	-2.84015	5.35911		5335	645.132	1.58491	72003.3	2.38222e-06		25996	577.181	1.70783	5740.01	0.0174608
3752	627.193	2.75793	66745.6	254048	1.92836	4.4386		2903	331.067	2.50978	199955	9.03778e+06	5.49822	6.02946		4492	365.137	6.77979	192572	26961.3	-2.83644	4.95387		2994	469.099	1.77674	2.67566e+06	2.39435e-06		32599	163.04	4.21289	64847.6	0.0178105
35031	627.193	2.79759	66745.6	254048	1.92836	4.4386		3429	445.171	3.08209	9475.4	423482	5.48197	4.03793		9894	480.191	3.03802	34509.3	4851.38	-2.83052	4.7413		6452	367.06	3.89211	12167.2	2.43854e-06		32815	542.173	1.71438	19486.5	0.0181894
9582	401.145	2.99818	35616.6	135372	1.92631	1.80088		3988	647.146	2.40119	9023.64	394428	5.44991	4.27642		8812	449.097	2.97372	36576.2	5160.19	-2.82541	3.6131		6458	569.203	5.30218	3560.22	2.48323e-06		15891	430.245	3.95594	9149.69	0.0184271
2889	695.15	2.38496	1.15584e+06	4.39087e+06	1.92556	2.92937		39110	357.083	2.98382	27238.3	1.18254e+06	5.44011	6.63096		8665	466.294	6.51589	216374	30557.3	-2.82394	1.3115		11065	581.136	1.00145	104881	2.52371e-06		6743	1114.2	2.34409	209937	0.0188535
5847	569.152	2.88039	5644.36	21438.6	1.92533	2.47625		3210	377.124	2.85773	17402.3	751860	5.43312	4.55662		8678	267.036	1.15919	104646	14811.4	-2.82073	4.74828		38845	1116.76	1.71973	116005	2.59208e-06		5023	549.32	8.13168	128195	0.0195568
27912	661.179	3.02427	3267.62	12406.9	1.92483	3.34108		4963	725.209	3.57984	4345.1	186650	5.4248	3.70777		4519	524.3	6.59428	291122	41356.9	-2.81543	3.84108		18150	477.125	1.62977	184512	2.70475e-06		17124	313.166	4.35902	9230.51	0.0198595
10825	463.125	2.78799	52869.3	200671	1.92433	2.58037		10836	409.044	2.33333	2913.97	124123	5.41264	1.86557		5003	769.187	2.47955	265365	37773.6	-2.81253	3.56781		10853	435.036	5.06442	169278	2.73572e-06		2078	283.068	1.60964	15934.5	0.0214414
14271	660.425	7.68029	8878.13	33683.2	1.9237	2.91859		14126	411.129	3.22248	6819.2	284437	5.38236	1.81061		4741	548.3	6.37053	288771	41160.5	-2.8106	3.63675		3838	716.151	2.57813	159470	2.82943e-06		23456	222.077	2.52228	17540.3	0.0240853
3088	195.066	3.33928	596663	2.25501e+06	1.91815	3.20411		32641	319.083	2.23546	1044.17	43413	5.37769	3.65317		7289	327.121	3.25333	56334.2	8039.68	-2.8088	2.82972		3081	467.083	2.2623	1.14216e+06	2.8786e-06		23982	845.345	3.45152	12467.2	0.0242626
24910	503.395	8.15674	1615.73	6101.25	1.91692	1.75795		5971	478.137	2.89301	1317.64	53631.9	5.34707	4.8147		16697	392.123	2.646	53337.7	7636.54	-2.80416	3.89882		4306	1171.79	2.26748	119237	3.08867e-06		25448	727.189	4.74221	2773.81	0.0249167
24864	425.087	4.08386	2704.05	10195.9	1.91479	0.965703		11310	495.115	3.68095	520.754	21085.2	5.33948	2.14059		5336	217.971	0.736329	121577	17729.4	-2.77765	2.48703		15162	1171.79	2.26748	119237	3.08867e-06		35573	796.19	4.97029	19229	0.024956
10231	565.25	3.12186	5750.92	21657.6	1.91301	3.03345		10821	533.097	2.52961	3524.58	140626	5.31827	1.79982		3495	435.252	7.30584	952984	140948	-2.75729	3.75669		12526	673.163	2.99956	24179.2	3.12271e-06		5877	615.367	8.42037	35343.8	0.0256454
16763	329.051	1.54369	27722.7	104366	1.91251	3.56635		4109	257.046	3.39106	4091.96	163073	5.31659	5.27731		1238	107.053	2.99377	7770.89	1156.69	-2.74808	1.64367		3522	659.249	2.61672	292264	3.14883e-06		23280	439.14	2.96021	4675.98	0.025666
23646	337.034	4.32667	1520.41	5720.78	1.91175	2.88478		24536	717.204	3.79285	840.506	33422.6	5.31342	2.79307		7174	385.059	3.60574	86084.3	12878.6	-2.74077	2.18684		5269	1124.75	2.22713	33639	3.21626e-06		30501	609.17	4.46353	2920.05	0.0257381
19024	896.229	0.619481	5403	20301	1.90972	1.57736		3171	357.083	2.93592	29907.4	1.18254e+06	5.30524	6.64077		4677	493.257	6.72105	413047	61894	-2.73843	3.52248		36089	974.271	1.45692	133852	3.25737e-06		30965	411.093	2.57398	11702.7	0.0260791
10296	525.161	3.33516	15059.6	56563.9	1.90919	2.56235		21559	761.251	2.78038	993.664	39207.9	5.30224	3.9001		29096	611.336	7.74786	10593.2	1588.21	-2.73767	2.8769		36562	751.173	3.03678	8668.4	3.35483e-06		15827	307.103	1.70179	6447.52	0.0260962
13415	439.122	3.02381	9833.59	36910.8	1.90825	2.04537		5414	513.124	2.7157	7093.11	279644	5.30103	3.31719		22229	969.287	2.91975	31137.1	4675.88	-2.73533	2.05339		4373	761.215	2.77642	154257	3.50626e-06		22896	579.23	3.51367	5214.41	0.0261145
3992	395.029	2.28818	25886.3	97041.6	1.90641	1.4269		3154	657.206	2.68681	23588.9	924290	5.29217	4.85565		5351	509.167	3.02725	224500	34023	-2.72214	4.1156		12846	929.257	2.77	74126.4	3.52738e-06		11775	215.033	2.01951	65989.7	0.0263551
2885	655.442	4.55774	1.918e+06	7.17531e+06	1.90344	2.01178		16283	303.051	3.4689	7547.83	294729	5.28718	1.6243		1331	164.072	1.64699	73624.5	11200.9	-2.71658	4.7854		5712	553.14	1.00742	34103.3	3.73554e-06		5194	611.063	0.500991	185303	0.0271892
25346	531.227	5.23494	591.217	2211.7	1.9034	0.829583		3605	717.225	2.76271	11679	451681	5.27332	3.70088		7448	565.214	3.0757	72558.6	11092.1	-2.70962	2.86475		28719	731.204	2.85151	30502.9	3.84212e-06		23661	1007.34	2.87812	3823.56	0.0275658
11882	509.151	1.13823	8282.48	30970.1	1.90274	4.62845		12961	525.14	4.52572	448.025	16939.2	5.24064	1.53555		13231	435.112	3.68519	30600.6	4701.89	-2.70225	1.92385		13663	1080.28	2.27016	154842	3.89104e-06		12291	242.052	1.95254	10090.4	0.0277268
9515	245.139	3.02628	113999	426130	1.90227	3.73828		3981	541.156	3.03783	3224.15	120198	5.22035	6.765		6980	261.098	3.67973	123163	19022.2	-2.69481	3.6933		31905	641.172	3.38532	14159.8	3.97657e-06		23937	490.22	3.03319	7532.08	0.027968
14150	495.151	2.78476	21639.4	80865.7	1.90187	3.50987		2995	523.146	3.23929	102056	3.80188e+06	5.21929	7.03977		11180	373.094	3.24466	362291	56087.8	-2.69139	5.45419		31223	699.193	3.83801	4694.51	4.32501e-06		14800	270.098	2.36194	3786.07	0.0287062
12902	751.211	1.1788	11056.1	41308.3	1.90159	2.53806		4967	627.157	2.98634	4686.48	173434	5.20974	4.66639		27865	512.146	2.65694	89775.3	13938.5	-2.68724	3.14919		3030	885.361	2.60249	1.23259e+06	4.36344e-06		24498	453.14	2.73796	6914.73	0.028911
5751	309.023	3.03316	18604.6	69507.9	1.90152	3.00467		5007	627.157	2.98764	4686.48	173434	5.20974	4.66639		3018	206.082	3.24754	3.74173e+06	582742	-2.68278	6.67954		29270	735.229	4.53257	8007.19	4.45899e-06		1850	313.071	4.26671	2894.58	0.0296902
10370	266.103	3.51286	6459.83	24097.4	1.89931	5.06473		4166	313.072	3.06444	3383.6	124688	5.20362	7.65279		4962	255.124	3.98859	124949	19561.2	-2.67527	2.63892		11704	805.242	2.75048	77794.9	4.66509e-06		18712	325.124	2.71652	12819.1	0.030287
5125	469.172	3.99422	48500.8	180923	1.8993	0.742602		11070	429.156	3.31559	2642.59	96604.6	5.19207	4.71901		8165	371.078	3.67628	18390.6	2886.78	-2.67144	2.35008		4475	1186.3	1.46008	200097	4.96271e-06		18463	657.24	3.62013	5198.89	0.0304483
23579	471.13	4.18557	1623.37	6054.96	1.89913	1.57859		13660	617.163	2.52163	5365.93	196071	5.19141	6.75493		4007	499.208	6.35445	278819	44121.2	-2.65978	4.53026		15216	331.118	3.01082	51673.4	5.02864e-06		23436	271.978	2.11123	3474.77	0.0307715
12922	689.214	0.956008	6628.39	24711.6	1.89846	2.24534		3126	405.067	2.23635	18922.1	687911	5.18408	8.32151		23587	467.177	2.68912	18767.9	3008.05	-2.64137	1.78102		16281	617.173	1.48811	738411	5.04294e-06		9081	477.161	2.25313	4712.54	0.0330854
17630	425.167	2.92553	11364.7	42357.2	1.89804	2.92459		18958	531.208	4.11967	677.702	24507.4	5.17643	2.12478		3327	403.161	3.3702	1.69917e+06	274268	-2.63117	1.85057		4064	1116.26	1.66057	111520	5.05424e-06		23521	339.051	3.78475	6348.6	0.0341337
13769	453.198	3.49736	7257.36	27032.6	1.89719	1.4575		4090	561.183	2.63667	3556.01	127922	5.16887	5.02169		6247	539.192	4.78172	75179	12136.1	-2.63103	1.66133		10891	385.129	3.92631	37445.9	5.05886e-06		32344	409.222	7.54966	5466.58	0.0359311
14172	399.13	3.74606	10168.5	37865.8	1.89679	0.811338		6480	615.136	4.19387	357.774	12781.9	5.15891	1.8515		5231	164.072	3.24192	168646	27407.6	-2.62135	7.53935		3301	321.038	2.48918	284563	5.20034e-06		35560	668.185	3.11515	4063.58	0.0365085
3389	269.03	2.57703	314790	1.17069e+06	1.8949	3.06167		23577	489.138	3.65301	1666.17	58836.2	5.1421	2.48757		4079	569.333	7.67351	1.02796e+06	167605	-2.61664	1.98671		3310	747.199	2.52195	294340	5.28328e-06		23614	521.098	3.17646	3734.06	0.037064
15613	595.203	3.15335	4442.71	16486.9	1.89181	2.62508		3639	733.22	2.50782	9073.7	320319	5.14167	4.72294		6901	614.157	0.853834	139341	22764	-2.6138	1.53818		31065	915.337	4.15885	9032.02	5.63362e-06		29908	477.068	3.50854	4019.42	0.0389889
3775	447.092	7.45704	129819	481710	1.89166	3.17622		3296	333.098	3.14586	21877.7	771601	5.14032	2.6256		4997	563.194	6.76077	136792	22372.6	-2.61218	5.70673		16351	789.231	2.08104	67259.7	5.68093e-06		24935	1045.34	2.91631	6035.91	0.0394987
3035	327.108	2.94807	412676	1.53123e+06	1.89162	5.45592		3801	569.151	3.44603	4054.33	141982	5.1301	4.7422		7043	357.137	3.40217	96552.5	15808.6	-2.6106	3.70364		24163	757.198	3.6397	8909.09	6.19125e-06		6404	751.283	4.02551	59096	0.0395354
5635	631.203	3.62142	9395.05	34826.4	1.89021	4.10128		21780	449.125	4.00563	7466.96	261017	5.12748	2.81532		3108	359.098	2.54778	2.86302e+06	469818	-2.60737	3.8423		4333	590.21	3.03333	312509	6.30507e-06		27244	282.062	1.61639	1558.39	0.0395521
19182	575.176	3.9075	1644.42	6084.95	1.88766	0.936198		13791	289.072	3.48148	1156.46	39789	5.10458	5.65468		6928	317.088	2.24455	144315	23919.6	-2.59296	2.89865		3596	701.303	3.02731	402299	6.32331e-06		24522	735.25	3.02173	5182.98	0.0401911
16715	643.165	4.34013	5020.55	18565.4	1.8867	0.949579		11559	285.038	2.51367	3643.96	125008	5.10037	4.62629		13300	656.341	6.1874	35273.9	5858.26	-2.59006	2.66959		22697	643.152	2.32474	35279.9	6.42775e-06		26111	1066.62	6.55673	10274.9	0.0404035
12552	511.146	3.51665	4908.99	18115.9	1.88376	1.16636		26423	487.086	3.21073	762.654	26158.6	5.10011	2.37911		4745	507.151	3.2429	270403	45084.9	-2.5844	4.15883		11737	876.278	2.78861	133580	6.48141e-06		23742	681.183	4.92147	2385.92	0.0411104
2189	632.205	0.700753	22008.9	81138.4	1.8823	0.997635		5390	523.182	3.02569	2246.09	76981.3	5.09902	3.20875		15803	360.102	2.54356	491247	83032.7	-2.5647	4.26105		3178	857.271	2.53988	409149	6.49922e-06		27060	127.044	2.09093	2825.39	0.0411796
9766	314.088	3.53829	7442.95	27434.5	1.88205	1.45013		24705	721.293	3.0091	747.597	25522.6	5.09337	5.54082		3559	597.234	4.48826	839574	143089	-2.55275	1.72843		36193	1116.26	1.7251	110238	6.66349e-06		33232	631.362	8.36968	11924	0.0416787
4596	471.178	3.27257	39101.1	143836	1.87915	3.31085		4100	447.114	1.66603	2681.93	90747.9	5.08052	5.21953		4201	905.563	6.39467	603068	102966	-2.55015	2.62327		28518	695.148	2.95132	10271.2	6.84885e-06		24101	673.14	2.94537	4690.17	0.0419649
35504	505.229	4.25266	2102.27	7713.3	1.8754	0.757235		3337	533.061	2.46592	9254.22	311391	5.07247	2.30648		27903	251.092	3.91149	24855.2	4251.37	-2.54755	2.88279		5970	377.087	3.906	25369.5	6.91251e-06		20045	618.378	7.3506	7589	0.045236
27386	457.151	3.23404	664.557	2430.3	1.87067	0.521368		5723	317.067	3.08127	1938.92	64931.8	5.0656	3.17951		20376	815.277	2.94512	7882.47	1358.02	-2.53715	1.91182		16397	476.156	3.5915	61653.6	6.96854e-06		20724	691.189	2.85245	7441.68	0.0453363
23000	725.125	2.41725	11633.9	42423.9	1.86654	1.4771		3587	251.056	2.64384	6832.12	227719	5.05878	5.47943		23192	335.079	2.94685	1.0533e+06	181473	-2.53709	3.93977		11017	611.162	4.06549	42961.3	6.98779e-06		8140	370.114	2.13877	8286.05	0.0455563
21881	496.15	2.77534	5489.38	19943.4	1.8612	1.24807		28464	409.058	3.90395	1267.37	42070.7	5.0529	4.66033		3049	575.235	3.57786	3.30808e+06	571583	-2.53296	3.59382		11524	646.172	2.57218	574046	7.09166e-06		31137	266.067	2.67027	7340.8	0.0458822
23395	340.094	3.88091	730.822	2651.69	1.85932	0.518595		11777	619.144	2.94433	1811.17	59148.8	5.02936	2.47043		4780	499.146	2.53042	124858	21603.7	-2.53094	4.25898		17521	524.134	1.01175	2.31052e+06	7.10772e-06		36718	469.156	1.94006	4138.53	0.0459211
23523	545.091	3.20903	1743.61	6322.86	1.8585	0.985405		3674	595.189	2.54824	4735.58	153201	5.01574	3.8109		3683	449.13	2.48785	909337	158327	-2.52191	4.76515		36096	591.202	4.18638	3565.13	7.18512e-06		28397	855.269	4.24824	1751.95	0.0467505
21506	473.107	4.10819	5240.98	18991.1	1.85742	2.14073		11653	743.278	2.79288	1648.94	52346.9	4.98849	3.46617		5755	561.179	6.34912	41864.9	7302.91	-2.5192	7.73532		25045	562.2	0.963091	10992.8	7.28114e-06		32792	855.268	4.25778	1751.95	0.0467505
24428	395.171	4.35544	5001.19	18085.8	1.85451	0.59484		16439	449.072	3.15931	4415.69	140057	4.98723	1.58966		7140	807.324	5.23211	91681	16039	-2.51503	1.32591		4075	617.136	2.48996	174179	7.55701e-06		1790	135.045	3.60688	32174.6	0.0475112
5093	279.109	2.52589	30368.1	109756	1.85367	4.45491		23506	719.219	3.80515	1262.03	39835.8	4.98025	4.49419		3285	173.118	3.81602	1.64659e+06	288190	-2.51439	3.27614		38850	701.194	3.17481	20518.7	7.59233e-06		18660	215.033	7.99757	58475.1	0.0478518
4738	355.078	2.88013	17699.8	63951.3	1.85324	1.43751		5333	617.172	2.83283	1990.52	62529.1	4.97331	4.69191		9539	333.096	2.66552	69848.9	12245.8	-2.51195	1.72832		4680	1013.75	1.73433	141501	7.70997e-06		27488	621.148	2.25376	10479.9	0.0496883
26614	1013.57	7.34571	1085.44	3921.35	1.85307	0.834566		31882	617.172	2.86727	1990.52	62529.1	4.97331	4.69191		7193	475.247	6.72677	80294.3	14101.6	-2.50944	3.79808		11518	154.023	2.30475	311578	7.75212e-06
11514	259.119	2.97978	323967	1168954	1.8513	5.78919		16725	449.109	3.62081	3275.5	102153	4.96287	1.53312		3051	175.025	0.862244	1.54806e+06	271940	-2.5091	6.93459		5378	623.195	1.00513	135255	7.75473e-06
17593	661.178	3.34636	11714.2	42230.1	1.85002	1.97189		3761	335.077	3.21071	12594.7	387348	4.94274	4.25107		9975	855.308	4.2409	39614.3	6965.06	-2.50781	3.18087		4023	970.216	1.74213	85242.8	7.83259e-06
25496	1027.35	1.159	1970.47	7056.32	1.84038	0.790718		4087	647.146	2.3116	9023.64	277310	4.94165	2.05058		10227	675.23	4.15446	4522.76	795.489	-2.50729	1.8646		10893	1028.76	1.46064	145411	8.28451e-06
21491	473.106	3.79593	7703.82	27544.6	1.83812	1.7976		5311	629.137	2.35599	2944.23	89511.8	4.92611	2.81627		5018	569.211	6.78719	134733	23909.1	-2.49447	4.93525		28009	478.129	2.22329	188277	8.29385e-06
23975	407.172	4.38722	1132.44	4048	1.83778	0.634193		18976	557.13	3.99173	608.472	18455.9	4.92275	1.90508		5215	469.257	7.14101	308174	54733.4	-2.49325	3.52091		20952	400.071	3.90108	16592.6	8.32665e-06
32471	807.527	8.93028	437.578	1564.15	1.83776	1.30741		24618	943.308	2.78221	997.597	30229.9	4.92138	5.2286		6689	315.055	2.83941	662807	117824	-2.49195	3.21716		5330	800.181	2.19094	60494.3	8.56731e-06
31099	753.262	3.06331	2891.82	10315.9	1.83482	1.7915		3920	511.11	2.27099	9609.38	288495	4.90796	3.42		6833	511.182	3.24823	198645	35422.1	-2.48747	3.55239		35487	778.25	2.59394	82563.4	8.82508e-06
10799	463.124	3.31156	147124	524616	1.83423	1.84799		19472	375.116	2.64975	10348.5	308432	4.89745	4.05194		2909	304.992	0.518773	9.66355e+06	1.73204e+06	-2.48008	3.06021		35569	684.064	1.85513	116834	8.98524e-06
32782	345.098	3.13098	5346.14	19020.7	1.831	2.72779		10852	575.286	6.60397	4663.24	136519	4.87162	4.58289		6681	503.119	3.68403	656857	118237	-2.4739	3.62961		4421	563.134	3.99675	299252	9.07182e-06
5392	399.073	3.91349	21826.6	77637.4	1.83067	4.67693		3040	681.165	2.52985	28952.1	845742	4.86848	8.97312		7144	223.061	2.98708	94596.5	17052.7	-2.47178	6.62661		3867	301.035	3.40286	247191	9.20602e-06
17832	591.194	3.25771	2205.26	7842.12	1.8303	1.9974		10881	577.302	6.80817	2983.28	86850.9	4.86357	5.6509		8632	200.056	1.77577	480138	86914.1	-2.46579	2.64393		26596	436.097	3.67945	9995.99	9.24984e-06
17691	823.233	0.753121	7466.37	26406.3	1.8224	2.49186		4066	561.124	3.31121	10585.4	307776	4.86173	4.5456		7285	533.138	2.75988	61340.6	11215.7	-2.45132	2.50986		4009	1116.76	2.23635	79058.9	9.31702e-06
24905	557.167	3.31654	5413.88	19121.5	1.82046	2.86177		28577	825.246	2.87614	1106.12	32116.2	4.85972	3.57424		26363	367.047	3.2559	5922.48	1085.75	-2.4475	2.03336		5396	351.066	4.28193	51057.3	9.34975e-06
38169	609.163	4.42445	2920.05	10309.8	1.81995	2.22359		5138	245.045	3.59452	3333.96	96779.7	4.85939	2.10152		3676	200.056	1.7898	473892	86914.1	-2.4469	2.70092		11880	499.102	3.24573	21373.3	9.66645e-06
26247	632.199	3.49883	699.757	2453.94	1.81017	0.509384		11741	448.11	1.46137	1093.92	31301.2	4.83864	5.99546		7406	451.247	7.14123	68490.9	12564	-2.44661	4.90044		12792	1093.29	2.37936	91346.9	9.84852e-06
4199	379.197	3.56574	47731.9	167377	1.81008	3.78699		4987	623.453	5.68728	5100.73	145137	4.83057	1.49515		4666	369.081	2.80015	245357	45447.9	-2.4326	3.80209		11565	545.112	1.37794	201495	9.92233e-06
27652	597.124	4.1335	1139.97	3996.63	1.80978	2.00034		3687	359.124	2.96061	8025.36	227410	4.82458	10.6555		7230	975.544	6.15871	77588.4	14457.8	-2.42399	3.30727		15168	650.627	1.71734	66297.4	1.01585e-05
4897	712.386	4.72222	13873.5	48637.8	1.80974	3.03663		8271	395.028	1.02272	6615.16	187351	4.82383	2.89282		7126	345.098	3.32775	115599	21581.8	-2.42125	3.32486		10949	719.271	4.22289	99130.1	1.08134e-05
4010	709.167	2.35125	54525.6	190901	1.80782	4.10337		1292	303.087	3.07882	17789.6	494611	4.79719	2.74487		7577	745.466	7.93291	66053.3	12343	-2.41994	3.97508		4991	767.225	2.1732	138972	1.08384e-05
13993	555.224	3.6201	2006.22	7016.79	1.80633	0.937356		23340	347.088	2.99044	4733.3	131409	4.79507	2.02949		1300	611.214	4.27735	58882	11036.8	-2.41551	3.22012		27568	673.214	3.7437	10466.6	1.09111e-05
19596	433.114	3.73506	44324	154963	1.80576	0.69854		19676	618.176	2.21818	2568.38	70806.4	4.78495	3.18039		9661	637.321	7.67371	49270.3	9275.34	-2.40925	1.95005		9355	684.064	1.73971	116409	1.10734e-05
15251	497.167	2.92516	7980.14	27895.8	1.80556	4.71993		4752	481.099	2.81137	4478.09	122508	4.77384	4.60504		11912	508.154	3.24449	67377.1	12739.2	-2.40299	4.06681		3783	348.057	2.49566	140731	1.10923e-05
13709	497.129	3.45254	11501.5	40180.8	1.80468	1.10101		3473	269.067	2.65095	18595	508174	4.77233	5.0993		6887	450.263	6.06944	172565	32813.8	-2.39477	4.47141		5395	1028.76	2.21299	71115.1	1.15992e-05
27452	718.251	4.068	1647.71	5748.07	1.80262	1.78621		3283	287.023	2.80988	9656.08	263847	4.77212	5.73319		6802	269.103	2.89685	254495	48749.4	-2.38418	6.16185		3508	973.268	1.45963	312467	1.17333e-05
18948	328.067	3.41818	3601.04	12522.3	1.79802	1.54701		6122	449.123	3.33524	1394.84	38088.7	4.77119	3.08157		26311	613.118	2.89052	40341.9	7753.18	-2.37942	3.18771		4833	966.205	2.21647	43485.4	1.17607e-05
36080	521.203	3.38577	19141.6	66442	1.79538	1.29487		4798	575.177	2.7268	3583.52	97699.7	4.7689	3.13507		4191	823.318	4.83192	354629	68228.3	-2.37787	1.88777		3689	595.152	0.99426	313961	1.17798e-05
22564	597.162	4.42142	1876.99	6506.33	1.79342	0.904181		15137	301.072	3.37126	6335.02	172002	4.76293	3.50685		3184	405.086	2.47223	1.25901e+06	242302	-2.37741	4.56231		4184	802.147	3.42319	108687	1.17818e-05
10327	559.204	2.96424	5718.34	19811.4	1.79266	3.18559		3231	465.104	2.75591	12783.4	346315	4.75974	4.71636		6763	313.056	2.77192	289412	55770.4	-2.37555	4.77137		13682	268.003	3.16995	48002.4	1.19475e-05
23936	973.351	4.16632	2956.32	10239.8	1.79231	5.71912		3866	375.072	3.31111	4199.9	113544	4.75675	6.28063		31978	417.174	2.72698	52895	10220	-2.37174	3.04002		4046	1171.79	1.72801	221912	1.19952e-05
27366	601.214	3.59	1130.78	3915.5	1.79188	0.406694		3712	167.032	2.75557	5479.64	146978	4.74537	5.47481		7743	559.305	7.66829	55342	10760.4	-2.36264	1.50156		15152	1171.79	1.72801	221912	1.19952e-05
9340	569.212	3.24367	6371.42	22045.4	1.79079	1.72584		3518	263.056	3.90176	17555.8	466419	4.73161	4.04499		3910	241.107	3.77145	384736	74859.3	-2.36162	3.87617		5408	351.066	4.05037	35783.8	1.23245e-05
5678	571.182	3.99491	13643.3	47189.3	1.79027	4.12607		4507	447.093	3.65981	3318.05	88082.4	4.73045	6.08528		5523	493.118	3.57548	52809.9	10295.1	-2.35885	3.34702		3859	365.081	4.39081	141933	1.25008e-05
4972	285.025	0.844362	22452.1	77656.1	1.79025	2.21108		4027	495.135	1.46866	3310.44	87174.6	4.71881	2.84274		5519	325.074	3.98161	15026.2	2930.46	-2.35828	3.39053		8686	523.131	1.01256	1.03141e+07	1.25457e-05
27380	461.109	4.00489	2625.95	9079.05	1.7897	1.39917		11104	629.137	3.05965	4505.17	117800	4.70862	4.35296		7537	823.404	3.75371	43020	8425.74	-2.35213	2.44663		4552	699.287	3.10512	133045	1.26086e-05
23491	545.241	4.54218	935.663	3230.99	1.78792	0.5455		3066	521.151	2.79496	31910.7	831728	4.704	4.48095		4990	370.114	3.04919	107336	21049	-2.3503	3.42923		4707	1028.26	1.46828	170889	1.27271e-05
31600	780.294	4.35581	6763.26	23351.6	1.78773	3.07477		3645	369.119	3.23721	12530.6	325867	4.70076	5.61672		5136	971.61	6.38389	280544	55248.5	-2.34422	2.1628		4415	966.706	1.63304	79018.1	1.28535e-05
13921	701.231	2.94227	6531.82	22548.1	1.78745	3.5486		4973	455.12	1.7813	2064.46	53508.5	4.69593	4.18983		3223	587.235	3.33985	1.73583e+06	343082	-2.339	8.07829		19632	966.706	1.68769	79018.1	1.28535e-05
2274	348.102	0.909083	23522.6	81177.1	1.78703	3.58216		3810	539.1	2.21535	3762.04	96650	4.68318	5.29054		3764	837.334	5.17526	574599	113783	-2.33626	1.94759		5980	645.182	3.97157	43397.7	1.2965e-05
11113	729.225	2.80972	7216.7	24841.3	1.78333	1.65681		3905	567.172	3.72902	5918.04	150322	4.6668	2.33206		6757	405.103	2.57493	364165	72129.8	-2.33593	3.36238		6442	901.293	4.16647	20734.3	1.32247e-05
28090	749.245	4.63888	2918.65	10012.2	1.77839	2.53458		4245	641.209	2.99845	6360.21	160774	4.65981	6.19374		4865	711.272	3.05635	328839	65142.8	-2.33571	2.52513		12758	433.099	0.766227	148197	1.32997e-05
22463	219.066	3.01575	9421.34	32265.6	1.77599	0.93784		7833	553.208	4.14938	41594.9	1.04717e+06	4.65395	3.64597		7137	689.229	2.66551	108950	21653.7	-2.33098	6.83087		4781	630.143	2.25054	77800.8	1.34051e-05
4667	1034.78	7.71403	6203.47	21194.5	1.77254	0.947094		11605	713.209	4.76406	4518.11	113644	4.65265	1.35865		36098	689.229	2.66911	108950	21653.7	-2.33098	6.83087		4288	1171.29	1.73168	233725	1.35503e-05
23865	745.365	3.77073	3116.59	10626.7	1.76966	1.17396		11115	570.207	3.57645	1224.92	30671.4	4.64613	3.27336		7008	509.149	3.75325	106455	21242.4	-2.32523	2.84972		4231	777.247	2.57763	221416	1.35903e-05
29345	1143.37	0.728383	2255.2	7678.51	1.76757	0.773636		7541	421.114	3.44968	58054.2	1445483	4.63801	2.85355		4220	603.285	8.05088	301602	60324.2	-2.32184	1.51415		31146	906.289	2.77666	23350.6	1.37157e-05
8970	1025.34	1.15973	10569.6	35976.9	1.76715	1.864		4039	431.083	1.46557	4570.51	113577	4.63517	4.16457		7435	927.546	6.402	72644.6	14598	-2.31509	2.35847		10790	989.277	2.42372	366562	1.38547e-05
32207	703.205	4.9428	976.748	3321.72	1.76587	1.12217		28844	541.172	4.19618	5094.45	126388	4.63278	4.25976		4712	469.257	6.52581	229959	46370.5	-2.3101	4.87892		4115	765.276	4.10093	186251	1.39606e-05
25358	621.188	0.742084	9581.16	32500.7	1.7622	3.21845		10872	689.209	3.57929	6435.38	159354	4.63007	3.80547		4315	511.146	2.57576	333857	67614.2	-2.30383	4.2022		11135	866.203	2.13315	38681.5	1.44184e-05
24921	315.015	4.26996	361.008	1222.3	1.75949	0.493612		21719	512.113	2.26499	2596.44	64077.3	4.62521	2.5293		4203	172.098	3.07828	361984	73795.7	-2.29432	5.57554		5434	550.066	3.77777	41527.1	1.53894e-05
17522	463.124	3.26175	147124	497932	1.75892	1.61451		5438	653.169	3.27968	2017.87	49249.6	4.60921	3.51618		23818	208.062	2.62318	29128.7	5945.65	-2.29253	2.52514		11038	866.204	1.82457	82764.4	1.55011e-05
24473	344.124	3.78752	8200.32	27712.8	1.7568	3.47847		3607	479.155	3.40849	13234.2	320122	4.59628	3.97271		6859	857.309	2.55717	201189	41317.9	-2.28372	2.25724		4600	808.165	2.22244	72746.3	1.55034e-05
27337	569.223	3.52029	24948.6	84119.7	1.75348	0.870207		3697	313.129	2.92135	17718.7	426148	4.58801	6.18313		3585	242.067	2.9623	426245	87619.3	-2.28236	2.16229		32544	948.307	4.36719	3714.6	1.67126e-05
7866	453.198	3.40055	35986.7	121288	1.7529	1.3244		11447	443.093	4.10962	347.815	8365.15	4.588	5.27067		2700	391.123	2.58423	355984	74253.8	-2.26127	4.3044		27072	314.103	4.18429	9885.85	1.75035e-05
30964	622.193	4.24243	1713.45	5768.12	1.75119	2.39689		8841	461.13	2.93673	41674.7	1.00159e+06	4.58697	7.84298		10483	633.212	4.82083	7237.2	1513.1	-2.25792	1.88349		2948	523.131	2.19591	4.2233e+06	1.78196e-05
4537	625.199	2.55791	32961.7	110869	1.75	2.26867		17967	232.976	1.58921	106417	2.55176e+06	4.5837	2.1726		3758	247.034	2.78029	449375	94375.8	-2.25143	3.17061		31485	1083.3	2.1675	12027.8	1.78229e-05
11513	415.226	7.46408	259922	871000	1.7446	1.04489		3448	315.108	2.72481	18651.5	446643	4.58176	4.72124		3148	335.079	2.86247	1.0533e+06	222620	-2.24226	4.09717		19260	587.214	4.68972	2392.32	1.82443e-05
23886	579.193	2.54092	5086.48	17002.7	1.74103	0.761948		12992	713.132	3.15217	991.025	23730.7	4.58169	1.86989		4348	1083.66	6.30716	450196	95447.3	-2.23778	2.29964		3238	777.21	2.39417	672633	1.83697e-05
4235	270.062	3.4597	26247.9	87674.8	1.73996	1.38043		9861	479.083	3.41137	1302.95	31158.4	4.57977	1.44939		7330	603.193	2.75069	82023.9	17449.5	-2.23286	1.34795		10914	615.157	1.78148	93555.4	1.84011e-05
3960	411.13	3.49574	120895	403268	1.73799	2.05716		17584	893.273	4.24791	1476.47	35302.2	4.57953	1.39527		3445	246.098	2.9184	567559	120928	-2.23062	4.36313		23613	609.205	2.87004	27185.6	1.86883e-05
4427	537.198	3.25339	73422.9	244217	1.73386	3.55192		36116	737.144	1.04955	1339.48	31624.4	4.5613	3.42816		7832	643.24	4.831	39692.9	8467.61	-2.22885	2.12892		17616	744.222	1.00467	52039.9	1.87135e-05
14514	585.198	4.36016	2682.99	8922.19	1.73356	1.78112		15551	683.182	2.64376	6974.82	163217	4.54849	5.01435		3963	175.098	3.67958	363208	77610.2	-2.22648	3.13489		12333	511.131	0.618177	271141	1.90065e-05
26705	607.203	4.68498	775.447	2575.8	1.73192	0.277188		16302	237.077	2.59577	3701.41	85518.7	4.53009	3.49577		6068	749.281	5.15267	63477.2	13669.5	-2.21528	1.87916		4257	821.236	2.62862	188538	1.97118e-05
5374	585.179	0.793155	31913.4	105974	1.73148	3.39281		3036	315.05	2.27246	47022.7	1.08461e+06	4.52767	8.74661		1150	549.255	3.93343	7653.6	1669.8	-2.19646	2.66606		3529	1129.26	2.34551	228553	2.0228e-05
9840	719.239	2.80075	12591	41759.1	1.7297	2.27611		1954	303.051	3.43362	12816.9	294729	4.52327	1.59434		8173	891.306	4.83807	18063.3	3948.89	-2.19354	2.00967		4934	701.266	2.96372	109993	2.06316e-05
16465	301.035	3.7071	5359.08	17737.6	1.72675	2.7662		13815	725.176	1.91535	1126.72	25633	4.5078	3.92816		10248	827.261	2.8508	9706.73	2126.71	-2.19036	1.48789		2949	997.213	2.31594	1.9405e+06	2.12638e-05
9780	554.113	0.641971	26828.1	88706.7	1.7253	2.82234		24593	723.25	3.0802	1033.37	23382.8	4.50002	3.99327		8657	165.019	2.31481	147941	32522.2	-2.18553	4.0352		4950	739.267	2.67883	76513.1	2.12726e-05
11625	441.162	2.96454	20287.8	67050.4	1.72463	0.98136		15198	765.226	2.79272	1822.86	40962.2	4.49002	1.80592		9998	631.24	3.92134	31525.8	6940.32	-2.18346	2.75718		28893	861.209	3.1117	13968.2	2.22348e-05
9789	483.107	3.8281	12811.5	42187.9	1.71939	0.759199		11588	575.123	2.59751	1916.71	42984.9	4.48712	4.18894		37874	563.18	3.42439	7634.87	1687.21	-2.17796	1.44172		26850	719.183	3.34209	6451.28	2.3073e-05
3002	567.209	3.55012	852969	2.79992e+06	1.71482	2.87004		3450	617.173	2.21745	10536.1	234418	4.47567	3.36489		3311	505.257	6.17192	1.22646e+06	271282	-2.17663	3.07157		5784	419.099	3.4321	49979.8	2.30903e-05
17392	471.151	2.9796	12639.4	41449.5	1.71343	2.66128		22796	461.13	2.66924	45038.3	1.00159e+06	4.47499	8.49968		40341	389.092	2.70575	84339.1	18692	-2.17378	5.72064		16312	881.209	1.45097	66639.9	2.32543e-05
8943	539.177	2.72843	18177.6	59587.9	1.71285	2.22894		12525	631.185	3.1248	1044.05	23185.6	4.47296	4.07255		13221	173.046	1.45413	705222	156459	-2.17229	2.73309		12828	386.145	2.5385	55970.4	2.37071e-05
30834	423.166	4.02489	56170.4	183909	1.71111	0.792681		3577	661.163	2.37211	24293.8	539413	4.47273	3.96212		4140	593.334	7.41932	687032	152536	-2.17123	1.80364		5267	399.065	4.42249	49677.9	2.38809e-05
3068	415.226	7.38933	378440	1.23861e+06	1.71059	3.32442		3369	378.068	2.239	13386.8	291103	4.44264	6.3072		4142	334.113	2.82692	262501	58432.6	-2.16748	2.44722		16815	659.162	3.83497	7050.86	2.40802e-05
3341	431.135	3.77886	175318	573077	1.70876	0.839169		10894	715.246	2.72441	3504.15	75788.3	4.43484	2.53915		6358	793.308	4.41431	22188.1	4961.54	-2.16092	2.10147		22607	613.323	7.39555	7930.12	2.4314e-05
14882	1180.84	7.4326	2940.44	9603.8	1.70757	1.04005		3053	299.077	3.2366	48006.5	1.03823e+06	4.43475	4.08835		18681	197.043	2.24768	23135.5	5175.52	-2.16033	1.60177		12347	1186.8	1.45707	236744	2.49542e-05
14879	567.209	3.36133	85221.9	278265	1.70716	1.0787		4862	285.039	3.95316	5358.39	115166	4.42577	4.61522		7440	449.231	5.48744	59422.1	13341.2	-2.15511	3.79342		3819	477.126	0.964847	362322	2.49674e-05
17647	555.115	4.1362	7116.03	23197.2	1.70481	0.672826		32744	641.224	4.05698	746.131	15961.8	4.41905	3.18014		8638	506.261	6.17131	322779	72778.1	-2.14897	2.89058		17898	661.194	4.32135	4404.65	2.68311e-05
22832	576.151	5.12482	756.213	2460.11	1.70186	0.273652		3480	379.139	2.56678	20446.3	435888	4.41405	3.26796		6983	567.224	4.33361	133072	30032.3	-2.14762	2.83472		17656	837.282	3.13552	43197.5	2.73841e-05
5561	287.055	3.9728	26230.9	85247	1.70038	1.38383		13735	735.231	3.9111	4293.74	91342.4	4.41098	3.59694		3711	286.981	0.628804	449912	101698	-2.14535	3.86122		32300	917.216	1.0502	9411.02	2.83056e-05
9981	401.145	3.76278	9070.42	29460	1.69952	0.876337		11515	681.064	2.35897	21732.3	462164	4.41049	4.42002		4187	246.098	2.62406	231082	52696.6	-2.13262	2.43742		16435	430.198	2.86281	35008.1	2.87751e-05
23511	759.235	2.79841	1252.66	4068.43	1.69948	0.273369		25233	605.209	2.4406	193468	4.09267e+06	4.40287	6.60854		3662	216.981	2.33945	482158	110268	-2.12849	3.65933		1080	283.025	4.3132	1.8072e+06	2.93449e-05
3428	559.204	3.71767	75856.9	245783	1.69603	3.239		2922	605.209	2.45551	193468	4.09267e+06	4.40287	6.60854		2296	201.997	0.758776	58871.4	13481.4	-2.1266	2.02288		30846	525.136	1.39268	609332	2.94203e-05
3149	375.145	3.56298	284625	920570	1.69347	2.3605		13011	524.202	3.83853	979.344	20654.7	4.39851	3.59753		6837	569.239	4.30599	195189	44997.6	-2.11695	1.65668		12390	797.236	2.19335	105776	3.01593e-05
23482	589.123	3.18298	5000.4	16139.3	1.69046	0.875249		3232	491.141	2.6206	39372.9	819648	4.37973	5.33888		4214	269.065	3.21156	267556	62291.4	-2.10273	4.2779		25183	395.041	4.35234	2663.12	3.09238e-05
5178	387.093	2.78943	17539.1	56544	1.6888	2.92049		16532	555.151	3.90102	624.769	13003.9	4.37947	3.49409		3646	584.166	2.35695	796959	185695	-2.10157	5.62196		28471	638.175	2.82761	55021.3	3.10092e-05
31015	515.156	3.34049	1747.18	5631.25	1.68843	0.918991		35448	583.167	3.16436	90811.3	1.88162e+06	4.37296	2.81085		7459	582.305	6.40624	61485.9	14354.3	-2.09877	1.33384		20265	943.339	4.61292	13612.1	3.15625e-05
6033	829.294	1.09776	8058.2	25940.5	1.68668	2.58821		3170	359.135	2.90566	65704.2	1.35753e+06	4.36886	5.45172		7843	509.149	3.6913	68935.6	16125.8	-2.09587	2.27959		21688	524.134	1.39282	2.44279e+06	3.1805e-05
20351	568.212	3.48157	257360	828174	1.68615	2.92927		20350	599.214	4.0162	46482.4	960184	4.36856	3.74066		9618	615.244	4.14584	70503.3	16497.4	-2.09545	2.14411		3548	1109.28	1.43277	604884	3.23866e-05
12839	713.393	4.75026	15829.6	50840	1.68334	2.35161		27432	569.151	3.03271	1089.55	22335.3	4.35752	4.95038		7195	318.041	3.81389	92400.9	21644.2	-2.09393	4.62723		5734	635.184	1.1161	32312.1	3.24125e-05
4691	295.104	3.0277	29554.2	94680.3	1.6797	2.6949		10933	425.145	2.52262	3274.87	66782.2	4.34996	2.76207		4500	223.064	2.21515	187817	44055.4	-2.09194	2.75993		29316	419.082	3.756	6882.27	3.26409e-05
23957	477.067	3.11837	1345.86	4305.24	1.67757	0.472832		5562	384.193	3.05666	1063.08	21607.5	4.34521	2.92925		4603	303.076	3.80342	301506	70792.7	-2.09051	3.91333		25353	665.214	0.930978	8737.79	3.27682e-05
13071	601.213	3.29931	5402.92	17277.6	1.6771	1.76526		6956	232.976	2.25052	160852	3.26919e+06	4.34512	2.4226		7192	643.24	4.41778	90109.5	21166.3	-2.08991	2.17642		3938	1109.28	2.20567	348279	3.33343e-05
24441	473.106	4.40015	1217.36	3889.09	1.67568	1.19789		32772	668.202	4.11962	923.763	18706.3	4.33986	3.71995		10095	288.145	3.49223	4233.2	996.182	-2.08727	1.66196		36982	789.231	1.81588	46318.3	3.35233e-05
4250	431.099	3.61414	81336.2	259837	1.67564	2.07856		5849	527.109	0.743568	3582.97	72041.1	4.32959	4.49158		23555	335.078	2.81331	883173	207912	-2.08672	4.01009		1806	287.068	2.11681	11069.6	3.39329e-05
16324	371.098	3.09964	22633.5	72295.5	1.67545	5.4392		3782	507.136	1.47035	3876.03	77712.9	4.3255	4.53606		14895	201.06	1.76543	41913	9913.59	-2.07992	2.27752		20521	617.173	1.73934	793343	3.40618e-05
1153	223.025	3.11182	11831.2	37711.3	1.6724	2.5494		8225	345.107	2.76294	12366.2	247589	4.32348	5.68101		6687	133.02	1.12095	415693	98414.2	-2.07858	1.43171		4626	573.129	2.79638	75217.7	3.53314e-05
33159	568.213	3.80462	5098.99	16251.7	1.67231	2.24961		16493	677.187	3.95856	699.61	13946.8	4.31724	2.54215		24119	571.243	4.29969	15102.2	3589.11	-2.07306	1.87617		11512	611.147	1.01688	1.37952e+06	3.5414e-05
3899	385.077	2.77531	45167.1	143701	1.66972	1.15724		3201	587.214	3.34856	34224.5	681561	4.31574	8.4655		26822	441.198	2.96263	6759.27	1610.43	-2.06942	1.41225		4905	1118.79	1.48556	84976.1	3.58727e-05
11658	708.355	4.52979	12182.4	38693.5	1.66729	1.60606		11857	827.262	3.45178	2106	41802.6	4.31102	1.86587		9307	617.209	2.9521	13650.9	3258.64	-2.06666	1.46959		3374	593.113	2.49634	156497	3.6228e-05
24200	765.262	3.13267	965.438	3065.79	1.66701	0.468278		11202	313.056	3.60493	1851.1	35598.7	4.26537	3.66218		11875	765.276	4.86814	10709.7	2564.69	-2.06205	1.62693		11256	821.228	4.11552	24477.2	3.68533e-05
27394	324.087	4.59849	1217.86	3857.34	1.66325	0.841913		29291	615.172	3.92982	1062.6	20162.2	4.24599	3.51356		4638	250.072	3.24399	210966	50534.7	-2.06166	5.54646		11196	829.18	1.42495	31844.6	3.81339e-05
10503	507.17	3.32187	2184.01	6909.01	1.6615	1.5799		16702	585.162	4.27044	1775.84	33687	4.24562	1.40188		8092	548.298	7.03222	17811.2	4274.61	-2.05892	3.15784		10772	523.131	1.39255	1.0903e+07	3.91406e-05
3314	521.203	3.54913	220472	696710	1.65997	2.78885		761	315.072	2.26812	7.12956e+06	135080668	4.24386	10.3863		34284	419.11	3.17863	23412.5	5624.04	-2.0576	1.95404		6465	525.137	5.59328	5138.65	3.99874e-05
5325	645.183	4.54134	22910.4	72174.8	1.65549	0.907591		4681	463.146	1.47898	3706.03	70045.6	4.24035	3.68141		7199	839.313	4.50238	93461.9	22503.4	-2.05424	2.14971		12447	671.184	3.18479	89569.8	4.01769e-05
30838	383.06	2.07309	380507	1.19543e+06	1.65153	5.84308		23189	301.083	3.01371	3974.68	74908.4	4.23622	1.50332		8658	509.279	6.59294	245561	59511	-2.04485	3.63465		35532	466.107	2.76131	82348	4.0214e-05
9607	565.214	2.53547	24979.1	78448.6	1.65102	2.845		36086	593.188	3.28388	921.259	17273	4.22877	2.14104		2964	507.273	6.5844	4.94973e+06	1.20934e+06	-2.03314	3.30927		24397	527.14	2.83531	20445.2	4.0327e-05
4808	411.237	5.26849	22981.7	72021.1	1.64793	1.74128		3598	317.088	0.901089	14567.1	271811	4.22182	5.21496		9805	661.321	7.42144	32206.3	7930.26	-2.0219	1.78849		12856	671.205	2.52239	43683.8	4.03633e-05
10362	340.104	2.97525	9844.62	30837.6	1.64728	1.05956		32711	467.119	3.35841	6055.13	112711	4.21832	7.88547		6729	681.165	2.88809	416434	102629	-2.02065	2.77076		2905	431.062	3.16591	7.33662e+06	4.05114e-05
6722	948.236	2.38431	329295	1.03026e+06	1.64556	4.56897		11562	241.035	2.48997	17058	316364	4.21306	3.65122		3039	161.082	3.25703	2.68114e+06	662305	-2.01728	3.77146		14185	829.204	2.40945	56401.5	4.10179e-05
16295	578.218	2.71674	43007.2	134492	1.64487	3.70787		11096	254.013	2.81536	1732.95	32084.9	4.2106	4.3667		7514	245.139	3.83072	60947.7	15089.8	-2.014	3.61516		17614	601.178	1.46232	47924.7	4.19465e-05
5182	439.164	5.44232	26924.5	84127.5	1.64366	2.22662		24100	304.093	3.07151	5314.34	98111.2	4.20646	2.53972		7051	234.062	0.731504	104301	25890.5	-2.01026	4.5589		29349	1017.29	3.24655	21709.9	4.20717e-05
3045	343.249	5.26325	345699	1.07911e+06	1.64225	1.61066		3718	597.183	2.95255	10645.6	194040	4.18802	2.37506		3163	203.092	3.25014	1.46296e+06	363239	-2.0099	3.7067		10355	607.225	2.93071	38502.3	4.24217e-05
7728	257.067	2.66313	57286.5	178734	1.64155	1.91772		16376	392.084	2.94261	3552.15	64731.7	4.18771	5.57067		5255	743.136	2.89137	97496	24245.6	-2.00762	2.92527		31229	966.315	1.02736	7038.74	4.32135e-05
3735	475.146	2.73806	77541.1	240818	1.63491	2.56808		2970	367.063	2.72764	75311.5	1371148	4.18637	6.16932		3978	367.161	2.689	363448	90436.2	-2.00678	5.13362		31957	635.177	4.48132	6161.91	4.37063e-05
22519	305.09	2.88635	13842.8	42884.4	1.63132	4.92385		35582	945.353	4.04937	548.982	9939.23	4.1783	5.24184		7491	260.093	4.15473	63320.1	15759.2	-2.00647	3.16364		27946	761.215	2.55393	56512.5	4.418e-05
23773	329.114	3.66496	1865.3	5770.1	1.62919	0.988752		23295	461.108	3.55274	38707.1	700263	4.17723	1.65422		8283	604.289	5.89791	11964.4	2979.25	-2.00573	1.49493		23901	547.182	3.81675	9880.96	4.4759e-05
24892	539.125	0.916025	2175.35	6724.56	1.6282	1.07805		4534	445.118	3.18397	4886.26	88210.5	4.17415	4.17832		25065	837.297	4.63661	22682.3	5651.17	-2.00495	3.80621		18539	502.157	3.53736	28022.6	4.49264e-05
4937	569.188	2.96499	28052.2	86681.5	1.62761	2.88492		24165	739.245	2.89945	957.64	17199.1	4.16671	3.141		21171	855.308	4.54518	11933.6	2976.61	-2.00329	2.12825		18896	618.176	1.47514	218770	4.49476e-05
19046	553.156	3.79234	5311.97	16409	1.62717	1.76397		29368	525.199	4.34573	949.522	16943.3	4.15737	2.67485		5150	617.382	8.10979	130917	32681.8	-2.00209	3.41862		5219	650.126	2.18643	60420.8	4.51097e-05
5816	521.166	4.08991	8206.66	25332.2	1.62611	1.83109		19667	300.088	3.78417	2650.39	47032.3	4.14938	4.98273		11608	617.382	8.13078	130917	32681.8	-2.00209	3.41862		11087	653.23	2.85681	76940.8	4.51664e-05
30851	549.198	3.72036	10961.8	33829.6	1.6258	2.14855		35541	748.263	4.28072	984.465	17138.8	4.12178	3.81358		6944	636.316	5.72305	124917	31192.7	-2.00169	1.8334		27570	748.239	2.67797	86914.6	4.73797e-05
5352	557.186	3.59217	13745.6	42343.1	1.62316	2.98884		12422	365.065	2.90906	8482.3	147285	4.11801	4.39346										4739	907.249	2.7815	75922	4.79701e-05
3006	319.103	2.19854	500908	1.54163e+06	1.62184	3.57372		6017	495.114	3.32525	1144.49	19852.2	4.11653	3.98747										13768	774.184	2.11077	71061.4	4.79859e-05
26922	599.146	0.724002	5351.02	16457.2	1.62083	1.61684		15169	569.207	3.55392	4720.24	81340	4.10703	3.23869										5700	701.26	4.52673	47592	4.82534e-05
26735	837.283	2.95881	9906.1	30465	1.62076	2.58608		5334	343.118	3.00808	3934.57	67413.8	4.09877	4.76823										17546	1133.3	2.4	76048.6	4.88165e-05
23423	541.156	3.41538	7274.11	22330.9	1.6182	3.22263		3637	551.177	4.01196	46851.9	800754	4.09518	2.18546										20909	406.107	2.88547	28925.9	4.92469e-05
3686	437.145	3.42692	95708.4	293619	1.61723	0.737114		10591	539.193	4.18663	3997.15	68180.7	4.09232	3.50407										23859	609.202	3.01374	18730.5	4.95666e-05
8837	601.177	2.888	9665.53	29622.8	1.61579	2.3564		24766	555.135	2.99315	896.402	15290.1	4.09231	3.64269										15140	631.2	1.6527	192871	4.9901e-05
4310	283.082	3.67157	52582.6	161008	1.61447	1.26892		3511	455.156	2.72791	25008.6	422999	4.08016	3.64683										3489	969.213	2.2254	170429	5.02569e-05
13978	415.14	4.71981	2250.69	6889.07	1.61394	2.18969		6133	647.178	4.58893	2682.42	45338.6	4.07913	4.24831										5752	731.24	2.87887	40799.4	5.03983e-05
39833	569.152	2.81412	5644.36	17243.9	1.6112	1.44933		27343	437.109	3.04934	10820.9	181969	4.0718	2.22546										2908	507.136	2.57902	3.53373e+06	5.05276e-05
8796	315.107	2.39389	49789.9	152090	1.611	4.96859		23656	749.249	2.7286	1519	25540.2	4.07157	1.68023										26322	617.151	3.3476	5205.35	5.1254e-05
28470	667.203	3.85748	2215.43	6762.16	1.6099	2.62003		3093	315.094	2.2629	50840.9	850583	4.06439	8.05361										3600	807.22	2.33253	245403	5.13219e-05
11313	501.16	3.53475	29665.5	90522.1	1.60948	1.57868		17564	651.157	3.28283	6092.68	101881	4.06367	2.95203										11046	1124.24	2.2245	38335	5.15244e-05
23376	523.24	4.05433	2072.65	6307.29	1.60555	1.49707		17824	619.167	3.27398	635.017	10579.8	4.05838	3.96946										5757	471.106	3.80023	54466.8	5.16373e-05
23366	287.056	3.6266	19585.4	59561	1.60459	2.12706		3640	577.087	2.37558	12913	214137	4.05164	2.72883										11068	286.065	2.10392	66613.8	5.20138e-05
6606	452.121	4.18995	4860.37	14765.7	1.60311	0.700427		3324	461.13	2.60963	45038.3	745006	4.04803	3.76553										11930	645.235	4.92682	10711	5.3305e-05
28939	575.139	3.96444	2626.45	7977.65	1.60285	1.15643		18925	705.24	3.19025	1687.71	27638.8	4.03355	2.38709										23046	611.183	1.76183	21666	5.372e-05
9654	626.134	0.705331	20244.7	61361	1.59978	2.38142		27336	479.083	3.15059	637.159	10415.3	4.0309	1.69897										31250	533.108	4.22166	3385.86	5.44925e-05
8861	357.119	3.09762	46631.3	141330	1.5997	2.29539		3853	747.235	2.64025	13388.9	218224	4.02671	4.82065										11600	759.272	3.00275	52879.1	5.5286e-05
3244	341.233	5.04899	173306	524847	1.59858	2.52366		23843	747.236	2.58844	13388.9	218224	4.02671	4.82065										16408	870.219	1.45991	55108.7	5.57493e-05
26373	469.208	4.06497	1204.86	3642.77	1.59617	0.343993		23711	618.163	2.46293	3220.51	52301.7	4.0215	3.84274										4929	513.102	2.18437	99825.3	5.59848e-05
23308	617.151	3.60971	1209.74	3656.27	1.59567	0.67489		10034	419.098	3.94543	9463.77	153604	4.02066	2.97258										21828	478.129	0.974658	85527.4	5.60186e-05
3971	377.182	3.3674	60624.6	183177	1.59526	1.76966		3043	653.134	2.22811	36417	587924	4.01295	5.73592										32222	887.229	1.09298	63298.7	5.66309e-05
3941	1064.22	2.34315	13860	41665.3	1.58792	0.754708		36921	459.115	1.78004	789.512	12647.9	4.00179	1.41366										27479	767.279	4.03082	24225	6.06126e-05
22568	311.098	2.79395	1982.86	5950.57	1.58545	0.494779		4047	777.277	4.55655	8729.22	139510	3.99837	6.19267										12935	1028.26	2.21417	80196.1	6.14282e-05
11888	407.188	4.02187	6056.95	18163.6	1.58439	0.618863		4202	379.103	3.47218	6494.24	103722	3.99741	4.09541										23610	735.178	3.05206	12334.7	6.16672e-05
26404	491.155	4.02676	4722.7	14124.7	1.58053	0.947937		3334	209.046	2.67805	33704.5	537742	3.9959	4.38199										4298	599.214	3.40362	121028	6.2703e-05
5085	585.175	3.09688	23260.5	69420.4	1.57748	1.54234		10851	375.057	2.60449	8902.81	141638	3.99181	4.94341										24205	849.262	4.15734	5165.08	6.29657e-05
9148	535.182	3.85504	7961.44	23734	1.57585	1.52494		11823	437.109	3.51835	2760.29	43831.6	3.98908	4.31907										5301	523.158	2.59394	42043	6.30799e-05
35615	639.194	4.17551	2065.44	6148.05	1.57368	1.73316		9717	437.109	3.10468	11522.7	181969	3.98115	2.21636										4514	885.23	2.78857	171012	6.60588e-05
19180	639.194	4.17763	2065.44	6148.05	1.57368	1.73316		8630	351.049	2.22799	39408.4	618625	3.97249	6.56175										24297	527.214	4.32597	4025.76	6.61188e-05
12823	451.076	3.67113	14466.6	43032.3	1.57269	1.01383		24658	431.119	2.59897	2143.27	33625.9	3.97168	2.48084										10908	723.229	3.97462	125672	6.6469e-05
22576	529.171	4.34237	3161.92	9385.46	1.56963	0.828754		10869	421.171	3.13051	10209.9	159183	3.96265	4.21839										4992	611.109	3.98503	185832	6.68695e-05
11093	454.18	4.05266	12966	38412.7	1.56685	1.57978		3928	611.183	2.20791	11123.6	172631	3.95599	3.33722										5202	665.209	2.51025	80296.6	6.69974e-05
10824	539.177	3.31045	52126.6	154350	1.56611	2.65345		28385	781.183	3.07794	805.721	12500.5	3.95557	1.70437										23492	733.293	2.86231	9868.28	6.70602e-05
20030	539.177	3.31045	52126.6	154350	1.56611	2.65345		16349	417.104	3.32033	4820	74385.9	3.94792	3.68439										3058	793.204	2.21851	2.31649e+06	7.06554e-05
3727	230.067	0.780182	73004.2	215788	1.56356	3.42006		30948	510.161	2.60712	2405.3	36936.7	3.94077	4.04005										23574	197.009	0.887087	18418	7.21341e-05
5316	487.146	2.95287	22380.7	66148.7	1.56346	2.9566		5185	359.114	3.40737	5141.82	78218	3.92715	4.4449										4993	1124.75	1.64581	54731.4	7.32715e-05
3264	577.214	2.70807	164147	484272	1.56083	3.52436		5253	567.173	2.65489	3111.02	47012.9	3.9176	5.7374										26511	917.209	1.26436	34546.1	8.01858e-05
8825	547.145	3.09473	43956.6	129681	1.56082	2.72464		5914	497.095	3.06429	1031.93	15588.4	3.91706	3.02422										41520	917.209	1.26557	34546.1	8.01858e-05
14646	301.093	0.884017	30597.4	90204.2	1.55979	4.47557		2912	327.108	2.69522	268361	3.94723e+06	3.8786	6.08851										6305	595.224	2.8421	10761.2	8.06028e-05
18898	845.519	7.60281	26276.5	77312.3	1.55693	0.597908		3391	625.177	2.79247	14810.7	215943	3.86593	5.08958										26483	951.261	2.21145	53013.5	8.16594e-05
37961	846.523	7.47847	6789.62	19955	1.55535	0.993896		3290	429.035	2.78375	22981.6	334754	3.86455	5.73627										27954	637.189	4.45839	22417.2	8.21092e-05
23111	279.233	8.2906	1604.71	4715.77	1.55518	1.23912		11112	493.153	2.18337	3187.38	46397.7	3.86361	4.00905										16407	887.229	1.3193	60890.9	8.22219e-05
22586	533.224	3.08643	4544.4	13331.9	1.55272	2.05089		4136	413.145	3.35079	28200.4	410352	3.86308	1.54938										11129	613.049	1.26189	24912.4	8.26722e-05
25494	535.24	4.65311	617.781	1808.59	1.5497	0.640811		2863	329.088	2.49265	2236416	32471401	3.85991	8.586										5617	641.173	3.10496	45308	8.4014e-05
11077	797.218	1.19453	15619.1	45681.3	1.54829	2.25195		6136	301.035	4.07861	3501.18	50782.9	3.85843	4.62104										21920	951.296	1.02496	12385.8	8.41654e-05
24209	725.23	2.82011	9055.78	26473	1.54761	2.30376		6297	301.035	4.08579	3501.18	50782.9	3.85843	4.62104										13780	489.102	3.40383	30419.5	8.55574e-05
37783	704.231	3.86783	1032.69	3017.81	1.54709	0.624443		2862	299.077	2.74883	2.26613e+06	3.28068e+07	3.85569	7.0807										30968	1105.31	2.03836	13902.2	8.66967e-05
2993	295.228	7.15728	1.08833e+06	3.17353e+06	1.54398	1.29073		19090	715.21	2.95039	876.811	12621.5	3.84748	3.04188										14113	618.176	1.74507	256753	8.68606e-05
12490	521.151	2.90047	31910.7	93033.9	1.54372	3.30054		3095	601.178	2.59378	74324.8	1.06453e+06	3.84023	6.0377										3558	499.05	3.15945	353884	8.70022e-05
18995	486.163	3.76771	10626.8	30961.6	1.54278	1.24025		3295	583.167	3.85366	34556.5	494938	3.84022	3.81426										4731	256.029	2.50993	35685.4	8.85085e-05
5109	229.144	4.19827	32402.2	94341.8	1.5418	4.96436		8714	449.094	2.23167	13443.2	192317	3.83854	5.34727										11748	591.184	4.14101	69256.7	8.97211e-05
19078	461.141	1.40461	17831.4	51834.3	1.53948	2.23137		12232	315.063	2.28581	96244.2	1.37645e+06	3.8381	1.44426										31206	540.196	4.04804	47591.3	8.97724e-05
5412	461.141	1.41969	17831.4	51834.3	1.53948	2.23137		3097	599.214	4.09541	67389	960184	3.83273	3.66992										3611	702.135	2.50604	233736	9.27482e-05
9205	489.13	3.53444	14218.7	41308.1	1.53864	0.574014		3077	293.124	2.85501	140596	2.00224e+06	3.83198	6.95148										28821	635.308	6.87256	17448.9	9.31316e-05
10404	845.519	7.72031	25865.6	74745.7	1.53096	0.547843		11076	459.115	2.0487	4611.54	65024.5	3.81766	5.40802										10860	541.172	4.51106	159383	9.4054e-05
23708	470.153	1.33908	30623.8	88426	1.52982	2.06078		28846	839.261	2.99853	1814.8	25585.9	3.81747	4.45325										25617	117.537	0.665609	9007.96	9.44482e-05
5725	499.182	4.55282	4070.61	11747.9	1.52909	1.64728		31121	845.278	1.14244	661.37	9263	3.80795	3.1882										31935	767.225	2.18276	133064	9.46071e-05
27525	1026.34	1.15722	5475.01	15780.6	1.52722	1.67616		28538	457.109	4.25158	471.191	6584.54	3.8047	1.45623										11740	523.198	3.85829	67369.5	9.57933e-05
31266	895.287	2.93187	1429.85	4109.17	1.52299	0.410953		4640	537.161	3.94847	7331.45	101313	3.78857	3.40858										23288	541.098	4.12291	3174.27	9.63351e-05
23573	397.025	4.37553	343.913	988.202	1.52276	0.251292		23424	547.145	3.47175	1525.67	21048.9	3.78623	3.03134										3342	709.235	2.78374	644720	9.74725e-05
30438	358.057	4.16978	699.3	2006.05	1.52037	0.426285		4091	571.095	2.25078	7928.43	109301	3.78513	3.96864										4574	931.271	2.65	137524	9.99134e-05
15223	777.277	4.33503	14096.2	40429.4	1.5201	4.86057		9971	315.071	3.32545	50093.9	687456	3.77856	4.85316										4466	958.222	2.21982	69468.6	0.000102183
6233	619.174	4.33963	3261.81	9345.27	1.51856	2.24338		8699	353.046	2.23447	14241.5	195163	3.7765	7.65825										27879	636.181	4.54421	2766.66	0.000102664
5100	557.18	3.5406	48011.4	137493	1.5179	2.42002		3229	108.022	2.59967	35479.8	485223	3.77358	7.1005										12969	735.214	3.59803	30937	0.000106589
3644	377.195	5.48115	104473	298441	1.51432	1.99564		19593	241.035	1.27099	25604.9	349802	3.77205	1.40738										5986	793.234	3.98529	47610	0.000106876
11657	551.213	3.604	19130	54573.5	1.51237	2.29358		23325	647.162	2.85188	1431.38	19492.1	3.76741	4.40603										4888	881.272	2.93933	39318.5	0.000106994
10376	579.172	3.64975	43247.4	123314	1.51165	2.0477		3606	147.045	2.69467	19833.4	270067	3.76732	4.19461										10991	481.099	2.51716	54966.8	0.000107343
12865	595.203	3.63144	23769.8	67580.8	1.50749	2.30913		5072	593.209	2.79181	13102.9	178415	3.76728	5.3799										16416	1013.25	2.24033	35388.5	0.000107609
13138	519.15	3.8314	3751.42	10655.1	1.50604	1.31331		11989	482.137	3.38954	2496.33	33988.5	3.76716	3.64441										15154	1143.38	2.53783	65821	0.000108013
4290	577.135	4.2422	73285	206463	1.49429	1.71039		21472	695.279	2.70686	2499.91	33934.2	3.76279	3.4337										13724	591.107	1.0242	131525	0.000108683
1116	128.035	0.693121	767272	2.15815e+06	1.49198	5.33571		8617	375.093	2.40263	1.14922e+06	1.55454e+07	3.75776	1.85277										5552	609.179	1.01432	147868	0.000112103
17653	419.228	3.61035	6849.59	19246.5	1.4905	0.527097		9652	233.98	2.24668	19061	257123	3.75376	2.20399										12402	613.142	2.82675	139961	0.000112344
2989	681.455	4.72686	458925	1.28907e+06	1.49001	3.38189		6200	593.187	3.43845	1603.38	21550.7	3.74855	3.27745										3298	141.019	3.9132	746451	0.000113524
18597	537.161	4.10278	7283.76	20401	1.48588	0.977937		5597	523.109	2.82428	1868.55	25057.4	3.74524	3.57672										3383	432.061	2.51175	173278	0.000115781
11970	398.077	2.91478	8983.5	25153.2	1.48539	2.63161		11072	623.196	3.32547	3069.25	41070.7	3.74215	6.11579										36611	745.227	3.25479	11277.7	0.000116546
8705	617.188	4.55033	26552.2	74237.6	1.48332	0.719634		12141	571.146	4.2776	724.476	9630.46	3.73259	1.47655										23566	641.12	4.26518	5197.31	0.000120671
6475	459.139	3.82066	6433.47	17968.1	1.48177	3.39128		10985	495.151	3.26038	9547.88	125613	3.71767	2.30304										25533	607.208	0.925932	13787.9	0.00012523
4380	269.046	4.34407	84295.1	234126	1.47377	1.98851		16344	529.116	3.45328	4854.07	63839.5	3.71718	6.18994										24041	603.137	2.88961	15396.2	0.000126414
25566	531.227	5.06088	591.217	1641.88	1.47359	0.415616		5483	315.123	2.90658	4237.86	55449.6	3.70977	3.5657										3772	595.152	1.39092	274624	0.000130921
12093	539.193	5.44478	584.042	1621.57	1.47325	0.395038		16719	619.166	4.09712	2490.16	32577.9	3.70958	2.32486										24768	345.1	2.82226	205185	0.000132814
18726	451.137	3.20126	4166.04	11533.2	1.46904	0.91809		16354	505.193	3.89997	13660.9	178540	3.70813	1.30663										31192	811.212	3.46188	7821.9	0.000135536
24175	395.113	3.91844	3166.33	8758.03	1.4678	0.836519		8831	599.162	2.52186	82467.9	1.07551e+06	3.70504	4.78874										11006	559.143	1.48682	36841.5	0.000137046
4837	579.245	4.01284	19897.9	54854.5	1.46299	0.745758		3723	715.105	2.21609	7436.38	96914.1	3.70403	8.51304										27423	503.096	3.03948	7953.97	0.000137754
11082	559.18	3.61591	19270.1	53085.2	1.46194	2.33083		37158	433.099	2.1831	7436.27	96591.6	3.69925	4.29168										28641	851.238	4.18652	3498.22	0.000138769
18989	489.154	3.87227	8854.44	24391.6	1.46191	1.47757		3973	662.194	2.30199	9991	129724	3.69867	2.63177										22719	591.129	4.35564	3462.98	0.000141604
13269	397.15	3.5441	11458.6	31560.4	1.46168	0.861279		13756	853.246	0.585608	5314.84	68706.4	3.69235	3.404										16410	881.209	2.19322	55060	0.00014308
11410	603.172	4.50808	5377.4	14779.9	1.45866	0.829278		21430	565.23	4.25696	952.573	12304.1	3.69117	1.55764										6346	605.151	3.96658	10320.9	0.000148737
4805	509.097	2.96917	35118.3	96504.5	1.45837	1.70795		4104	431.102	2.98518	8823.24	113922	3.69059	3.97364										26343	581.128	4.24496	3477.75	0.00014921
5297	363.215	7.13156	44150.5	121246	1.45744	0.943649		11568	335.034	3.0659	2690.02	34658.3	3.68751	2.97438										22916	587.141	3.93801	9672.95	0.000150495
14731	479.119	2.99952	13111.1	35998.5	1.45715	3.00094		11047	167.032	2.95953	4743.35	60812.5	3.68039	4.75155										34017	449.109	4.21952	4654.57	0.000153239
991	453.177	3.87417	441600	1.21245e+06	1.45711	1.11526		4092	363.085	2.73109	7655.23	97548.1	3.6716	7.26796										24826	388.104	3.63997	8287.6	0.000153542
13729	319.079	2.23902	10726.3	29442.4	1.45674	3.39521		23355	609.146	3.30171	789.033	10041	3.66967	2.54956										4995	465.067	2.85797	79988	0.000154466
9754	695.256	2.68161	52170.5	143187	1.45659	1.64875		4342	433.099	2.19882	7436.27	94454.5	3.66697	4.27275										13773	697.157	2.71816	34484.6	0.000154532
32117	827.498	6.53234	3169.71	8693.91	1.45565	0.803579		17624	557.224	4.36411	2918.15	37054.1	3.66651	2.53195										36256	1118.29	1.62311	64745.8	0.00015574
4034	503.177	2.65421	51276.9	140630	1.45552	2.55131		16533	681.136	2.87106	1440.32	18239.2	3.66258	2.01863										11941	609.179	1.33915	55358.4	0.000157474
11636	208.098	4.08274	16372.8	44856.3	1.45401	1.05591		3031	315.055	2.28575	82950.6	1.05039e+06	3.66252	5.75258										13679	1187.4	2.58119	65646.4	0.000157476
5587	624.201	1.02032	24059	65845.3	1.4525	2.3765		18536	581.187	4.14912	769.646	9733.93	3.66076	1.7515										31530	789.204	4.2355	7826.86	0.000162539
36556	624.2	1.02238	24059	65845.3	1.4525	2.3765		4025	415.107	3.32382	20871.6	258348	3.6297	4.95459										13774	483.091	2.3151	49413.5	0.000163332
6333	467.156	3.86205	9514.29	26028.4	1.45192	0.607681		12795	427.182	3.16524	9201.04	113882	3.6296	3.24714										16403	675.179	2.66954	76592.1	0.000164767
3027	677.425	4.52564	312668	854268	1.45006	1.8133		3832	727.172	2.58303	13484.1	166378	3.62514	4.89105										23568	125.024	0.8818	146403	0.000165191
16383	339.108	3.08279	22856.5	62364.7	1.44812	1.6975		1692	543.151	3.68808	11227.7	138379	3.6235	3.51293										4355	1116.26	2.22547	78002.6	0.000167493
5017	451.155	3.6846	24684.9	67335.2	1.44773	2.67467		10375	521.203	4.26372	331.699	4071.99	3.61779	3.8701										28399	446.076	2.82339	16849.3	0.000170448
3753	529.141	0.708361	96538.7	263008	1.44593	2.42641		11840	655.202	3.42616	3428.56	42066.7	3.61701	5.55813										4844	1171.29	2.26574	113452	0.000171948
1178	313.072	3.54596	3060.8	8337.25	1.44566	1.88377		3732	273.044	2.81724	13845.7	169555	3.61424	7.04946										4840	477.192	4.15698	125894	0.000174416
26773	703.203	5.01113	976.748	2659.23	1.44495	0.566545		11670	313.072	3.21528	4168.78	51034.1	3.61377	4.31763										26355	631.167	3.5178	7358.49	0.000176786
16714	469.156	1.26326	15283.9	41549.5	1.44282	0.793374		19649	619.168	2.67888	5025.57	61222.7	3.60671	1.38539										16706	808.667	2.21416	53660.1	0.000177863
25439	600.179	0.740374	5294.36	14391.7	1.44271	1.43643		3618	689.194	2.50599	11708.1	142470	3.60508	3.78184										2968	447.115	2.39227	2.1344e+06	0.000180937
3704	365.164	4.16746	51510.7	139865	1.44109	2.43656		4792	673.199	2.74498	6895.42	83380.1	3.59599	6.13144										35456	481.099	2.94874	60117.6	0.000180955
5554	443.156	3.74259	13730.2	37277.6	1.44095	1.14878		5798	569.187	3.84367	3973.95	47874.3	3.59061	3.22674										25083	281.082	3.92395	11900.2	0.000182045
3664	743.426	4.71663	63748.2	172649	1.43738	3.96016		14098	330.091	2.44917	340547	4.10201e+06	3.5904	4.60856										17783	744.225	3.25965	12517.5	0.000182247
13120	465.177	4.14053	3525.87	9534.31	1.43515	0.701243		10980	667.202	4.09803	4451.82	53430	3.58518	3.18593										15151	745.202	2.51	40164	0.000183797
22414	471.151	3.52967	55468.6	149864	1.43391	1.27783		28540	605.173	1.28456	1632.58	19512.5	3.57918	1.30117										5889	539.193	3.64898	39209.9	0.000184936
10972	409.221	5.05745	12533.4	33851	1.43342	2.97779		6508	473.161	5.31372	829.885	9851.75	3.5694	3.78355										13840	932.223	2.10738	34979.7	0.000185991
31476	608.206	0.995433	4203.11	11330.6	1.4307	1.32213		12763	375.116	0.792192	3329.31	39314.1	3.56175	2.51334										20645	639.209	4.1864	7007.09	0.000190484
28195	608.206	1.00246	4203.11	11330.6	1.4307	1.32213		3781	643.188	2.94838	24242.3	286070	3.56077	6.99379										28791	629.114	3.33226	24402.4	0.00019049
4149	346.114	2.94464	91057.8	245466	1.43067	2.7413		28424	581.151	2.97617	1073.63	12619.7	3.55511	2.67214										23869	1043.41	3.55021	6690.15	0.00019192
17559	455.213	3.66766	17780.8	47784.9	1.42623	0.863636		4067	311.114	2.86671	30459.5	356368	3.54841	4.32202										14121	764.197	2.25995	948912	0.000197185
9895	511.112	2.58474	33670	90483.8	1.4262	1.28122		3289	316.066	2.28933	29267.7	341306	3.54368	6.43214										32736	750.236	3.70219	7176.14	0.000201454
13867	817.536	8.05563	3671.13	9865.63	1.42619	0.454211		16322	1126.29	2.39753	5081.73	59055.7	3.53868	2.98194										28781	479.099	3.97372	7570.03	0.000203947
5409	645.204	3.11284	17582.2	47248.7	1.42616	1.51783		23786	497.203	4.19005	485.904	5611.12	3.52955	2.805										3890	511.131	0.743678	400794	0.00020449
24403	309.036	3.17625	722.75	1942.14	1.42608	0.238295		12385	671.183	2.78248	8086.62	93192.1	3.5266	4.78534										13702	1135.32	1.42189	98157.5	0.000206731
28680	529.098	3.75371	918.092	2456.78	1.42006	0.237464		9829	459.151	3.32698	11868.3	136532	3.52406	1.42417										3883	534.183	2.3571	317780	0.000216572
11088	541.172	3.90214	15438.8	41185.7	1.41558	4.20124		3236	211.025	3.35907	93453.6	1.0742e+06	3.52287	4.04426										15161	473.145	3.46516	45566.2	0.000217408
26890	589.191	4.24057	1195.55	3183.31	1.41285	0.647183		10199	463.088	3.41649	2767.67	31644.2	3.5152	3.16748										13714	958.723	2.22459	56750.6	0.000219941
8782	815.232	4.01286	19928.1	53035	1.41214	0.631016		5298	315.05	3.77704	6918.19	78952.1	3.51251	2.84432										27428	500.105	3.02337	7589.78	0.000221149
23578	783.201	2.72957	8537.36	22672.1	1.40905	1.40356		9462	479.137	3.93536	6780.95	77227	3.50954	5.38745										10915	807.272	3.05173	66165.4	0.000222175
22999	441.197	3.27811	11294	29978.5	1.40838	0.696006		16285	241.035	1.36137	30729.7	349802	3.50883	1.38317										4887	488.141	1.54454	57035	0.000230414
11842	499.123	3.80899	8959.9	23773.9	1.40783	0.776918		12934	528.16	3.44275	5505.15	62634.1	3.50809	3.7838										30938	1053.22	1.34626	31243.2	0.00023502
7032	951.705	7.73979	54791.3	145148	1.40551	0.62877		3908	675.213	2.72281	9325.94	105249	3.49641	5.52579										28968	672.214	2.51097	26008.7	0.000239145
28060	331.068	2.93373	17940.9	47510.3	1.40498	1.85167		4254	282.062	2.59638	5998.68	67619.7	3.49473	2.98149										12054	497.109	4.26895	3585.98	0.000239438
2981	585.183	2.72838	847716	2.24392e+06	1.40437	3.87473		5732	242.039	1.31085	3611.98	40653.8	3.49253	1.37965										24596	511.125	4.52708	3943.52	0.000240124
27711	605.406	8.23938	713.843	1888.52	1.40358	0.235178		3084	553.208	4.05885	93040.9	1.04717e+06	3.49249	3.51793										25205	511.125	4.56238	3943.52	0.000240124
4256	1001.71	4.71857	44473	117652	1.40352	1.50705		9925	152.012	2.37977	35121.8	393764	3.48689	4.70225										24882	585.125	3.28925	11077.4	0.000241124
4033	211.134	4.75376	38558.1	101856	1.40142	2.41509		30589	809.22	2.43779	2466.99	27643.6	3.48612	3.70622										23349	821.266	4.05871	4128.85	0.000249228
3063	157.051	2.96713	689000	1.81694e+06	1.39894	2.03429		4616	405.104	2.19022	6899.09	77047	3.48126	6.82462										28681	755.261	2.85243	16524.4	0.000256844
24835	521.13	3.33731	909.018	2397.12	1.39892	0.390897		11117	647.183	2.22474	5439.17	60530.4	3.4762	1.74584										19627	1133.8	2.4	69260.7	0.000256925
6759	583.167	3.06861	300266	791494	1.39834	2.6367		39143	511.11	2.36071	26072.3	288495	3.46796	3.24467										3249	585.146	2.50929	336005	0.000257785
36721	618.191	4.5604	10650	28019.8	1.39559	0.724418		6002	443.12	1.80932	1455.66	16056.2	3.46339	2.15902										32592	734.242	3.96769	25309.3	0.000261382
17723	693.182	3.7473	5985.59	15736	1.3945	1.13115		17673	541.193	2.67971	4063.17	44689.8	3.45927	2.28796										19184	585.125	3.71755	8086.33	0.000261974
4584	489.125	2.25494	14141	37000.2	1.38764	4.03747		5804	659.197	3.32283	2135.83	23373.1	3.45198	3.54537										6447	467.062	4.23631	22381.1	0.000267163
24044	509.224	3.31243	4332.83	11319.9	1.38547	1.44935		5385	635.162	2.95987	2722.86	29727.2	3.44859	5.57456										21822	1193.81	2.28736	35145.8	0.000271944
32981	352.104	3.00501	7959.65	20773.3	1.38396	1.32988		18850	541.193	4.01658	904.962	9838.58	3.44252	2.71142										12737	765.202	2.27774	278581	0.000275409
7835	332.07	1.40283	29932.6	78106.7	1.38373	3.65828		3669	299.097	2.772	19550	211836	3.43771	5.50969										13803	853.246	0.688301	47269.6	0.000281132
19034	467.213	3.90644	10208.5	26548.4	1.37885	1.76812		13686	529.112	3.28783	9773.01	104915	3.42428	6.49303										13671	452.092	3.35444	81902	0.000302987
20616	480.159	4.16695	3597.48	9350.12	1.378	0.917421		3260	301.02	2.87031	51975.9	555105	3.41685	4.94223										36927	725.176	1.61744	18032.6	0.000303193
23178	318.041	4.80723	1274.92	3308.99	1.37598	0.231307		3019	421.15	3.59733	187644	1.98441e+06	3.40265	3.00456										3247	843.187	2.38654	522575	0.000306926
5135	635.196	3.58622	37507	97141	1.37292	2.89609		10318	367.065	3.25942	5091.66	53653.8	3.39747	4.16106										26339	599.177	4.25373	4091.59	0.000314026
1259	279.039	0.779932	86072.7	222870	1.37257	2.56936		3331	315.044	2.29413	35502.1	372326	3.39059	4.98578										23289	631.167	4.24014	4288.79	0.00031637
39811	479.12	4.1379	6885.32	17801	1.37036	0.957514		10921	166.027	2.68183	8541.32	89476.5	3.38898	4.33083										16621	595.22	4.44627	4762.41	0.000317493
14026	519.113	4.03825	1508.97	3890.04	1.36622	0.496281		6375	609.181	4.2898	1914.46	20010.4	3.38574	4.08239										8700	763.194	2.27652	2.51026e+06	0.000317649
12543	778.277	4.29	7204	18545.5	1.3642	5.03433		4006	539.145	2.23931	8773.51	91616.6	3.38438	2.00524										3799	283.061	3.08856	416296	0.00032009
26338	409.114	3.15185	11928.6	30701.6	1.36389	4.11697		23581	601.193	4.41925	2035.54	21143.7	3.37675	3.4729										18899	631.151	2.8004	117219	0.000329529
10093	413.167	2.77532	8426.52	21678.2	1.36324	3.27113		35030	627.193	2.64743	24424.4	253402	3.37503	6.28387										4480	557.203	3.40979	204627	0.000330695
1291	345.097	4.44901	2951.04	7582.89	1.36152	0.920095		5126	527.157	3.4503	19340.1	200576	3.37448	3.72973										29013	995.34	2.77676	18966.5	0.000337191
30850	553.156	3.46274	16587.3	42613.1	1.36122	1.67228		12472	621.143	3.22898	3037.01	31392.4	3.36969	2.15894										3705	895.236	2.11001	587902	0.000340078
2249	377.12	0.708153	34783.7	89331.8	1.36076	2.44031		5803	621.143	3.26794	3037.01	31392.4	3.36969	2.15894										32611	806.251	2.78658	23966.8	0.000345644
24460	529.193	3.90173	3994.36	10224.7	1.35602	0.94041		24160	433.094	3.57879	773.87	7996.14	3.36914	2.8626										1475	465.121	4.2424	63356.7	0.000351321
3615	413.21	6.81582	97803.8	249649	1.35194	2.68152		3987	495.151	3.02368	11233.7	115292	3.35939	4.91219										3655	271.061	3.09241	490568	0.000356586
5239	607.164	2.75924	35081.4	89529.4	1.35165	2.91258		3638	315.108	2.953	130512	1.33944e+06	3.35938	3.37457										31048	990.301	1.04114	9902.22	0.000362824
5788	507.152	5.46303	10167	25917.7	1.35005	2.06404		9598	439.182	3.31951	13470.6	138126	3.3581	2.33534										14178	606.169	1.41991	70225.6	0.000363899
4879	582.188	4.87253	26453	67386.2	1.34902	3.37934		31143	625.214	3.08949	3239.53	33129	3.35424	4.07986										23383	351.084	2.88178	18684.4	0.000365719
2904	305.07	2.88548	2.49125e+06	6.3456e+06	1.34889	3.36872		29959	414.156	3.02771	755.588	7702.88	3.34973	1.31722										26793	577.157	3.83794	6872.95	0.000367713
5068	361.2	6.69154	51946.6	132008	1.34552	1.16545		16289	473.166	3.57728	52770.1	537295	3.34792	1.6513										30886	913.328	4.17063	7042.25	0.000369127
3433	147.066	0.979934	151250	384271	1.34519	3.06797		10879	519.151	3.59176	6325.1	64342.3	3.34661	4.58238										30901	609.162	4.12864	5386.78	0.000369558
4240	825.298	4.18805	42236.6	107224	1.34406	3.21324		38311	610.189	1.02075	1661.67	16827.9	3.34015	3.76343										17703	507.136	0.759668	25101.6	0.000382137
24201	727.318	3.76688	1450.96	3679.78	1.34261	0.362955		5790	313.107	3.56859	4035.27	40822.9	3.33864	3.81177										17598	513.177	3.98814	54619.5	0.000383875
29876	657.219	3.60957	2797.25	7090.98	1.34198	0.713605		16473	657.164	2.21253	2323.19	23502.4	3.33863	3.78434										4252	691.155	2.48361	34522	0.000388546
5658	503.141	2.91071	8188.31	20747.6	1.34131	2.38312		2855	681.134	2.35521	8223304	82605967	3.32846	3.4548										13020	447.161	0.94936	8635.93	0.000389042
10108	547.24	3.09857	5758.02	14584.2	1.34076	1.11276		10950	447.13	3.31342	8185.31	82188.2	3.32782	2.89816										23544	587.256	2.862	11113.4	0.000389279
3924	113.061	2.96737	114405	289140	1.33761	1.69189		4053	313.076	3.04499	9165.46	91381.7	3.31763	7.02652										26635	679.202	4.66678	4114.3	0.000393339
17665	329.047	5.61346	21458	54192.2	1.33657	2.67742		10077	643.188	2.93591	24477.1	243634	3.31521	2.38544										25638	411.071	3.02128	30301.2	0.000395811
4847	565.193	3.58089	81884.7	206531	1.33469	1.08764		4704	667.154	2.68408	10128.9	100671	3.3131	5.67031										5738	675.209	4.08664	110835	0.000397931
9505	383.06	2.19906	416573	1.04996e+06	1.3337	6.0776		28480	477.178	2.86302	3874.07	38172.6	3.30061	2.90482										29248	987.275	3.26503	27274.4	0.00040053
8098	316.103	2.91729	22073.1	55584.5	1.33239	3.28886		8974	405.104	1.73291	6984.9	68775.2	3.29958	6.15956										28621	989.257	3.43505	11098.2	0.000411416
37460	621.182	3.33441	1548.03	3896.61	1.33179	0.659325		24885	707.256	3.12265	827.068	8138.7	3.29872	2.29303										24354	1154.38	0.63766	18698.9	0.00041442
24513	575.139	4.09879	2626.45	6599.1	1.32916	0.616754		21915	545.188	3.26354	1327.8	13052.5	3.29722	1.30824										16514	819.242	2.1324	17712.3	0.000424194
12958	387.129	3.35841	11246.9	28218.1	1.32709	2.61443		3255	315.089	2.29562	44753.2	439739	3.29658	5.04746										34322	638.191	4.22173	18310.9	0.000427705
12100	355.076	5.20215	3202.76	8027.63	1.32566	0.637332		6102	277.035	2.92006	2951.7	28952.8	3.29409	1.91799										29188	769.208	5.06609	16561.5	0.000429699
27916	461.364	8.50557	1526.46	3825.53	1.32547	0.669656		1055	376.097	2.40333	206556	2.0256e+06	3.29375	6.99741										5654	761.216	3.07578	42325	0.00043561
23510	211.072	0.926376	4033.44	10106.6	1.32521	1.84235		4317	345.135	3.39536	11948.1	116853	3.28985	1.88513										12382	1098.28	1.69363	62359.1	0.000441578
3292	657.457	4.73674	128341	321534	1.32499	2.27546		23505	591.172	3.53573	789.824	7654.33	3.27667	2.73724										28466	643.154	2.44716	32139.5	0.000450893
23732	531.151	3.82192	2284.26	5713.91	1.32275	1.19543		21652	637.154	4.24025	657.141	6360.97	3.27497	3.20185										3323	989.278	2.64469	1.1243e+06	0.000451263
31205	709.456	4.75501	1141.7	2852.88	1.32123	0.349369		5462	459.114	2.19876	6260.5	60570.7	3.27427	5.74791										23297	513.14	4.19839	3021.85	0.000455896
3769	307.066	2.88449	106610	266370	1.32108	3.39283		8640	329.088	2.92181	223450	2.16145e+06	3.27398	5.58464										4775	283.065	3.76606	62098.9	0.000457189
9626	223.072	1.97638	10418.1	25998.7	1.31934	1.33094		12015	499.108	2.91314	1978.04	19117.4	3.27274	2.81432										16353	685.25	3.81307	64849.4	0.0004593
3377	390.213	4.52442	81081.2	202226	1.31853	1.62532		3136	479.118	3.54406	131682	1.2717e+06	3.27163	1.71772										12973	259.025	3.85069	23656.1	0.000464211
5529	503.177	3.61867	42921.4	106964	1.31736	0.753944		4343	509.13	3.38733	37526.1	361764	3.26908	2.75224										30997	898.271	2.98527	32536.5	0.000464488
18921	634.257	1.04966	10349.3	25752.5	1.31518	0.58797		3381	675.18	2.43853	57135.1	548652	3.26344	4.41041										4464	925.247	2.19263	255955	0.000465243
4875	481.118	0.761619	33469.7	83239	1.31441	2.9326		11210	815.278	1.08408	2849.53	27324	3.26137	2.36792										16700	1123.3	2.29973	32980.4	0.000485982
39156	459.294	8.76112	70026.6	174069	1.31368	0.536902		41575	398.109	3.02996	3363.18	32186.3	3.25855	5.15883										28860	943.235	2.79156	26199.7	0.000503544
16345	177.019	3.51376	26075.1	64577.6	1.30836	0.941807		3996	223.025	2.45558	53945	513882	3.25188	1.33554										28664	351.051	4.16791	3134.81	0.000507577
25129	413.104	2.82308	16246.2	40203.9	1.30723	2.54688		23245	545.167	3.52182	1599.9	15191.3	3.24719	1.95448										21471	999.304	1.44334	33339	0.000511896
5560	419.119	0.856728	13261.9	32803.8	1.30658	2.39287		4893	825.107	8.43279	16627.6	157851	3.24692	3.83141										19620	1119.79	2.41353	53258.3	0.000523238
23271	465.044	4.32039	441.247	1089.85	1.30448	0.357428		11343	565.157	3.81541	2651.99	25148.7	3.24534	2.65965										16327	731.256	3.88359	74541.8	0.00052718
23455	533.129	3.58966	2669.13	6588.65	1.30362	0.683155		26554	653.187	3.60758	950.518	9008.5	3.2445	2.74879										3833	197.009	1.20609	553059	0.000533329
21838	287.223	4.82773	11370.8	28064.9	1.30344	1.95984		15149	449.109	3.40732	8208.81	76655.4	3.22314	1.82819										30880	577.119	3.26657	22668.9	0.000533891
1786	299.056	4.46339	3779.23	9324.49	1.30293	1.81309		11090	479.119	3.84218	9649.58	90030.6	3.22188	1.90448										26799	539.25	4.99845	3129.76	0.000536643
28008	836.517	8.83588	11294.3	27831	1.3011	2.00018		31019	653.245	3.26758	1012.68	9361.87	3.20862	3.32449										10916	485.182	3.24886	87884.4	0.000540915
13641	327.208	4.5383	372553	915747	1.2975	1.58263		3297	455.119	3.0882	51081.1	471760	3.20719	1.81834										13947	883.542	7.51715	7487.5	0.000546198
23761	709.257	2.73756	6854.35	16824.9	1.2955	0.771231		11527	362.117	2.59117	41981.5	386992	3.20448	4.35606										11781	689.209	3.30085	41914	0.000550542
20861	309.119	2.91625	14716.1	36076.9	1.29368	1.24277		5343	481.135	3.39108	8842.94	81348.8	3.20152	1.77509										4927	955.256	1.00695	416435	0.000552678
23445	445.15	4.10237	6847.17	16769.4	1.29226	1.73408		3876	417.105	2.78628	15664.1	143766	3.19819	5.84586										5704	711.109	2.18109	52710.7	0.000556103
5366	571.093	0.626007	29439.4	72057.4	1.2914	2.7168		14189	479.12	4.01727	8080.21	74102.6	3.19706	1.47966										4349	603.209	3.45418	182612	0.000565296
6237	441.096	4.05727	3832.6	9378.55	1.29104	1.12432		4459	487.146	2.70596	13470.6	123389	3.19532	3.84327										10854	267.103	3.92747	107590	0.000568314
976	441.096	3.69128	249011	608493	1.28903	1.3663		1465	271.061	4.30384	9476.49	86667.4	3.19306	2.0837										16429	677.188	4.57322	40710.6	0.000572572
8821	801.251	0.72506	46114.1	112654	1.28861	1.52988		16382	657.168	2.75236	6302.83	57586.3	3.19165	4.75711										22577	737.193	3.07767	8897.32	0.000579932
2953	365.21	4.71558	665073	1.62169e+06	1.28591	2.71114		17591	1126.8	2.42595	6779.47	61811.1	3.18862	2.07806										10998	959.267	2.69118	151117	0.000590883
9092	621.219	3.35104	19724.1	47996.1	1.28296	1.46208		28502	701.194	3.09066	2499.14	22765	3.18731	4.0528										25274	577.133	5.45071	2775.87	0.000592205
4420	361.129	3.08774	60095	146098	1.28162	2.32589		23531	619.224	2.85411	1268.68	11532.4	3.18429	2.57373										22055	820.245	1.04074	445882	0.00059457
11103	509.147	3.94188	20571.3	49954	1.27996	3.12715		5536	359.062	0.902343	5995.1	54383.5	3.18131	5.92725										24433	667.131	3.37655	4619.71	0.000597783
10592	657.219	4.2058	1909.75	4635.24	1.27926	1.20961		3010	409.15	2.68819	260265	2.3562e+06	3.17841	3.61854										24287	517.059	3.1831	8339.03	0.000598968
10489	749.28	4.01404	5923.13	14282.4	1.26981	3.28444		13036	587.177	3.65263	1997.25	18047.9	3.17575	2.34931										33017	779.223	2.4229	63906.7	0.000606977
2260	291.197	5.31795	18788	45297.9	1.26964	1.80781		5197	475.125	3.6343	9761.96	88209	3.17568	1.6479										27550	425.088	3.73337	10814	0.000607848
23770	488.359	8.27547	3289.6	7926.89	1.26884	0.572316		3075	267.015	2.5036	276596	2.49193e+06	3.17141	2.31714										19618	1140.31	2.39575	51421.3	0.000634612
14665	238.071	2.9661	18197.1	43825.9	1.26808	2.77213		14100	361.114	2.54595	244699	2.19565e+06	3.16557	4.52602										22812	821.247	1.30479	119521	0.000635238
2945	309.207	5.47967	1.39688e+06	3.36392e+06	1.26793	1.71151		2996	361.114	2.62554	244699	2.19565e+06	3.16557	4.52602										10958	547.077	2.4472	48316.8	0.000637016
35793	515.189	5.49478	2401.05	5777.35	1.26674	1.36701		4701	641.172	2.75626	10102.5	90599.7	3.16479	4.18968										25101	446.118	3.94264	60600.2	0.000649744
9847	507.115	2.74017	17989	43259.6	1.26591	2.40155		18867	599.213	4.64955	603.469	5359.53	3.15076	2.0263										24728	977.308	4.2972	3857.1	0.000657278
5807	431.06	0.908339	12075.6	28885.7	1.25826	2.52413		21771	561.123	3.81543	1384.37	12285.6	3.14967	3.17747										13700	503.084	3.24859	59798.9	0.00065736
4979	435.224	3.08208	50284.1	120105	1.25612	0.82687		4196	307.14	3.32169	26756.9	237402	3.14935	4.14187										19706	663.172	4.34478	23610.5	0.000670829
29429	471.348	8.18574	3616.08	8623.85	1.25391	1.18663		23983	605.15	4.13816	692.972	6135.24	3.14625	1.4488										3332	711.108	1.39119	1.17594e+06	0.000674499
21875	533.152	2.88819	6733.73	16037.5	1.25198	1.61804		16455	315.087	4.50538	1805.9	15969.9	3.14456	1.77183										24050	473.072	3.47492	4795.54	0.000685983
13017	559.146	4.14897	3834.56	9118.38	1.24972	1.45342		3434	375.066	2.62609	50034.7	442018	3.14311	5.13111										39810	897.267	2.97067	81374.4	0.000689865
18950	507.209	3.18728	14511.2	34492.3	1.24911	4.63741		4925	382.114	2.86418	15374.4	135784	3.14271	3.96449										11630	897.268	2.98192	81374.4	0.000689865
15201	391.08	2.95281	18928.6	44972.1	1.24846	1.19683		3773	489.271	4.16821	19758.4	174039	3.13887	2.82746										5420	487.086	3.76755	80853.1	0.000699231
23323	656.2	4.09218	655.285	1556.62	1.24823	0.212718		29133	555.247	4.20815	394.064	3454.89	3.13214	2.53111										3284	451.088	3.36648	372381	0.000701716
15174	429.141	3.76887	16714.9	39661.6	1.24661	1.30974		23484	491.12	3.54293	7966.45	69707.4	3.1293	1.612										28564	687.178	2.98925	28921.5	0.000709305
31875	459.151	2.97837	12875.4	30532.9	1.24575	1.8506		4683	457.135	2.8326	13393.8	116858	3.12511	3.8646										4553	597.11	2.53455	169142	0.00072046
5402	463.146	2.28256	16096	38103.2	1.24321	1.71309		27840	721.235	3.0154	3555.74	30858.9	3.11746	4.06761										28537	709.13	2.49646	41108.2	0.000720688
3729	299.114	2.92597	114069	269801	1.242	3.126		3804	613.178	3.5373	18284.1	157829	3.1097	3.88404										21494	503.079	3.37003	61627.6	0.000759161
3653	821.542	9.05671	116449	275420	1.24194	5.94918		11174	467.083	3.00783	3483	29964.4	3.10485	3.98391										23380	707.198	4.6663	4860.12	0.000763253
23890	757.256	3.16099	5981.44	14118.3	1.239	2.13463		3423	613.214	2.7023	56091	482375	3.10431	3.57456										11820	552.199	3.76112	16104.3	0.000768997
8901	238.072	2.9322	18715.9	44143.3	1.23793	2.74939		11145	373.078	3.02998	6302.79	53900.9	3.09625	3.17091										5511	527.109	3.97826	120870	0.000778628
11570	391.226	8.17375	53313.5	125604	1.23631	0.5558		3538	583.203	3.26037	56112.8	479527	3.09521	2.96222										31475	948.286	1.31686	9419.09	0.000796343
24052	445.135	0.983996	2462.46	5799.71	1.23588	0.540601		28782	511.161	4.06253	2888.08	24678.4	3.09507	4.73291										1772	179.035	3.79006	43504.9	0.000797836
7827	291.106	4.99122	24578.4	57842.8	1.23475	1.30457		30848	280.119	4.10748	780.415	6644.9	3.08993	2.23082										32175	635.308	6.67381	5256.46	0.000814859
3708	290.088	0.731483	119933	282138	1.23417	0.710647		19323	315.055	2.31485	123391	1.05039e+06	3.08962	5.79583										17555	716.197	1.06427	58634.1	0.000824038
23648	577.192	3.83706	1678.67	3948.75	1.23408	0.532386		3856	473.166	3.54891	63127.7	537295	3.08937	1.61416										21954	545.188	3.94695	3928.38	0.000824409
3976	1025.71	4.7197	43587.8	102523	1.23395	1.91181		3830	553.121	2.5054	57932.7	491504	3.08475	2.01784										10902	597.075	1.33315	74345.7	0.000825804
21489	502.178	0.65165	16317.3	38276.8	1.23007	2.76772		15510	631.187	2.65542	30322.9	256341	3.07959	3.25387										4994	487.086	3.38456	141929	0.000847495
3172	367.207	4.71582	219786	515509	1.2299	2.66283		13336	302.096	1.52516	17807.6	147775	3.05284	4.48805										4036	537.146	2.74097	236137	0.000858078
18469	639.23	3.62125	11579.6	27153.2	1.22954	1.77304		4338	445.135	3.26603	14772.3	121954	3.04537	1.94635										28574	700.154	2.76453	19312.3	0.000859511
27541	431.099	3.79141	8704.26	20376.4	1.22711	1.92391		15508	829.328	3.57791	932.932	7674.15	3.04016	1.83082										23234	795.25	4.06173	10453.4	0.000926688
7064	445.03	2.18374	115954	270370	1.22138	4.81244		28801	959.268	2.44283	3702.92	30440.3	3.03925	3.22421										3572	673.106	2.48514	107748	0.000951596
2976	293.212	6.70171	1.37852e+06	3.2135e+06	1.22102	1.11659		2990	167.035	2.40868	184681	1.51529e+06	3.03649	7.72757										17650	91.0268	1.02081	35173.1	0.000964669
4165	405.086	2.9361	38371.8	89366	1.21968	4.4971		4082	557.264	3.68155	18914.3	153737	3.02291	3.05299										29516	926.25	2.16051	105325	0.000978415
5294	341.124	3.04025	24885.5	57954.2	1.21961	1.7723		23842	629.187	3.8447	563.353	4576.57	3.02216	2.61663										22553	549.057	3.28408	36641.9	0.000980889
17686	459.143	3.8933	8389.32	19533.5	1.21933	0.986106		5049	642.204	2.24011	9456.78	76746.2	3.02067	1.31936										11666	575.154	3.25966	68997.3	0.00101457
24909	444.096	3.69297	17798.2	41375.7	1.21705	1.16933		3320	525.162	3.09515	72282.5	586234	3.01976	4.00641										22529	473.086	3.09912	10015.6	0.00102067
11610	326.088	4.39441	6721.32	15621.9	1.21675	1.00708		2977	301.093	1.49442	126543	1.02251e+06	3.01441	4.93728										20216	515.084	3.10046	7952.53	0.00102248
25027	507.245	4.24703	1670.72	3878.48	1.21503	0.445402		16930	475.125	3.77335	3302.16	26563	3.00793	1.51563										12994	639.157	3.0648	10312.4	0.00102486
3660	228.039	3.07909	116365	270119	1.21493	1.15469		3805	551.193	4.32764	26011.4	208708	3.00427	5.2353										28586	677.209	2.84576	30167.7	0.00102676
24450	413.327	8.49746	768.346	1779.17	1.21138	0.291803		14796	509.13	3.15972	6606.35	52989.7	3.00379	3.01285										10845	497.146	3.84894	134753	0.00102973
11622	494.14	2.90287	62556.5	144775	1.21058	5.06067		4272	377.124	3.49331	14967.1	119754	3.00022	2.7566										27527	871.287	3.30216	8610.39	0.0010312
13056	601.156	3.40174	6214.85	14329.7	1.20522	0.75105		30899	673.142	3.43345	1229.31	9824.12	2.99848	2.17012										41365	974.19	1.74263	17857.3	0.00103493
3824	443.093	3.68902	78316	180534	1.20489	1.40404		22656	510.133	3.37617	11161.3	88717	2.99071	2.28571										29190	873.261	4.54393	10613	0.00103766
18530	605.188	4.27966	475.398	1095.49	1.20437	0.334283		3844	505.156	2.71538	39025.9	309259	2.98631	2.33644										12944	899.245	2.80285	24913.6	0.0010615
6332	341.124	4.28816	16257	37434.6	1.20331	1.44346		3863	491.286	4.33911	18313.3	145026	2.98534	2.84794										23254	871.267	3.65747	8733.04	0.00106489
7588	949.689	7.40795	27224.8	62618.6	1.20167	0.680893		18717	551.178	3.22308	22859.1	180558	2.98162	5.13912										6006	511.11	3.35072	31330.1	0.00107806
5586	591.193	2.94407	41030.5	94329.6	1.20101	2.09075		21078	301.073	3.00613	106160	837564	2.97996	3.41403										4762	883.252	2.84209	134459	0.00108184
3078	329.256	4.7166	255159	585487	1.19824	1.43583		2280	301.073	3.02653	106160	837564	2.97996	3.41403										13878	713.202	3.2045	9972.23	0.00108367
9173	516.173	3.87456	3452.36	7902.6	1.19474	0.969662		4446	551.177	3.19968	23545.6	185597	2.97865	6.08022										25328	787.267	2.92384	13289.6	0.00110786
31465	481.207	4.24199	4131.77	9450.14	1.19358	2.30183		25047	703.209	2.52128	7962.96	62684.2	2.97672	3.80051										22437	819.242	1.33927	932586	0.00113128
6328	481.207	4.27923	4131.77	9450.14	1.19358	2.30183		11032	723.172	5.00775	4432.22	34638.7	2.96628	2.80461										26315	326.031	2.86813	12790.9	0.0011477
7228	475.167	0.620163	121002	276668	1.19313	1.74245		4406	763.231	2.52345	33050.3	257083	2.9595	3.10773										12750	820.245	1.35268	338017	0.0011526
28999	849.247	2.92636	1217.9	2783.92	1.19272	0.204307		5493	573.161	4.06007	15930	123846	2.95874	2.7515										10995	279.103	3.93309	59643.9	0.00115405
4457	423.13	3.44732	37941.1	86566.6	1.19005	0.739518		17599	793.22	2.86588	6857.71	53178.2	2.95504	4.81475										5592	283.061	4.06484	90104.4	0.00116698
3750	597.219	3.5571	108244	246799	1.18905	2.92498		3306	461.109	3.59441	90333.6	700263	2.95456	1.52281										21880	559.147	2.86454	16316.4	0.00119702
26024	310.123	1.90968	2531.75	5772.24	1.189	0.715218		21972	853.281	4.5406	1284.23	9915.46	2.94878	2.43117										23239	325.072	3.69207	5183.84	0.00122765
18983	561.161	3.49603	10547.5	24047.2	1.18897	2.93872		17657	441.197	3.56713	4649.72	35752.9	2.94285	2.63336										4612	955.257	1.39285	566020	0.00125851
4054	327.108	3.57981	65901.1	150195	1.18846	1.1437		20037	687.193	3.68558	1001.74	7687.44	2.94	3.06332										4889	549.057	3.42173	124618	0.0012697
6290	355.322	7.94326	6400.49	14540.4	1.18381	1.66587		3808	241.035	0.860015	33141.4	252799	2.93128	2.48281										4243	639.154	2.54248	77625.1	0.00128591
5323	321.137	4.60099	16169.3	36712.3	1.18301	1.9534		5367	449.145	2.91441	8519.06	64949.2	2.93055	3.29124										5119	488.141	2.51098	48975.6	0.00133735
24713	707.22	2.89077	3743.53	8497.46	1.18263	0.683423		19514	555.134	3.43556	3491.99	26563.6	2.92733	1.63108										4429	705.189	2.67445	312764	0.00134936
21493	725.288	2.76109	13931.6	31619.3	1.18245	3.30054		5719	572.184	0.768798	7301.85	55487.9	2.92584	3.18333										11618	1077.33	2.57847	70694.6	0.001356
12983	583.137	3.87556	6259.7	14205.5	1.18229	0.940291		3932	1058.78	7.4052	3620.12	27483.7	2.92447	1.97902										28688	613.119	3.86394	14889.3	0.0013756
12841	427.124	2.92953	24834.4	56289.7	1.18053	1.68658		5283	491.141	2.28402	11212.8	85068.1	2.92347	2.98102										23885	410.131	0.915703	10906	0.00142501
22249	339.129	2.9507	13286.9	30012.5	1.17556	1.83712		30972	705.204	3.26545	1432.88	10864.3	2.92261	2.02184										12796	935.304	2.44887	120555	0.00144836
8985	318.082	2.66455	27605.3	62288.5	1.17402	2.69413		24047	679.188	2.77744	3151.99	23750.1	2.9136	3.96516										28711	765.189	2.82369	13499.7	0.00148557
5895	449.146	3.62492	12290.2	27669.8	1.17081	1.32449		13790	496.154	3.02328	3475.02	26060.8	2.90679	3.96966										10888	797.215	2.71856	269121	0.00149962
4786	343.249	5.01233	22768.7	51224.6	1.16978	2.13357		20404	363.085	2.90144	8682.68	65073.7	2.90586	3.51845										28724	733.2	3.83429	4630.76	0.00150281
13827	525.141	3.89955	19212.8	43213.9	1.16943	2.51064		8147	441.181	5.61337	26018.4	194740	2.90394	2.82393										26158	679.152	3.00662	7190.38	0.00150799
23584	581.167	4.56597	2070.96	4649.13	1.16666	0.319431		12635	407.098	3.48099	3408.75	25510.9	2.9038	1.93528										3919	540.121	1.00084	76741.7	0.0015177
18935	480.136	2.75497	7419.04	16651.8	1.16637	0.669659		23477	591.261	7.89867	713.838	5328.44	2.90004	2.4841										5271	465.066	3.34422	65217.5	0.00151776
5487	359.11	2.82751	22793.1	50988.6	1.16158	1.57154		2063	303.051	4.1683	385.072	2869.93	2.89782	2.96853										19059	951.292	3.96268	14841.8	0.00157961
20148	473.13	3.03752	11401.6	25491.2	1.16076	2.79364		19066	789.247	2.68025	2856.91	21279	2.89691	2.13678										26692	749.214	2.31636	33161.5	0.00162107
17622	551.271	3.49981	10530.6	23532.5	1.16006	0.518174		15479	300.081	2.51215	244883	1.81092e+06	2.88656	1.73493										3968	513.071	3.34791	44275.8	0.00163233
23260	567.15	4.3285	3506.31	7824.1	1.15797	0.85295		11089	475.163	3.34342	6042.48	44667.9	2.88603	2.7465										4037	863.131	3.16466	450723	0.00164192
33039	780.292	4.28881	6154.2	13730.9	1.15778	2.11003		19056	643.209	0.922469	2000.78	14781.2	2.88513	3.024										22508	369.075	3.10716	10079.7	0.00165776
4536	435.094	4.00794	84311.7	187523	1.15327	0.667197		5869	631.127	8.29621	4337.55	31944.2	2.8806	3.86267										28769	473.086	3.0041	16706.9	0.00169846
34016	567.21	3.81344	10288.5	22876.5	1.15283	1.45789		29313	809.25	3.01039	2659.19	19548.1	2.87797	3.20317										23204	743.22	3.50176	14086.7	0.00171583
18502	817.383	3.76368	4431.37	9839.8	1.15088	0.551777		3509	375.07	2.64462	49734.7	362336	2.865	5.12066										11013	625.287	4.44416	43072.1	0.00172713
23263	235.061	3.08449	5559.8	12335.3	1.14968	1.09656		4861	265.072	3.06771	13501.7	98224.2	2.86293	3.05405										10171	655.163	4.04992	8433.32	0.00173059
23795	889.422	3.5671	2528.48	5609.24	1.14954	0.415407		12325	331.082	3.88408	27780.1	201894	2.86148	3.94674										23750	767.204	2.90922	25256.3	0.00175486
13712	733.256	2.68946	18247.7	40436.4	1.14794	2.66031		3944	213.04	2.88231	114664	833149	2.86116	1.99735										17765	919.288	3.33648	10926.6	0.00179772
3212	447.187	3.098	311917	691112	1.14776	3.53584		4826	449.145	3.31783	37102.7	268119	2.85328	2.47275										19010	718.204	3.76038	13016	0.00181061
11592	374.088	4.62461	8069.1	17861.9	1.14641	0.801474		3074	711.145	2.38115	105700	759464	2.84501	3.16657										18916	471.07	3.29317	37905.9	0.00181639
23319	286.109	4.70105	577.714	1278.56	1.14609	0.311956		42008	711.145	2.38115	105700	759464	2.84501	3.16657										35459	1161.36	1.24445	83512.4	0.00182553
28425	513.217	5.53111	950.883	2099.04	1.14239	0.308283		27556	557.151	2.75421	3307.17	23676.8	2.8398	2.95522										13737	451.11	1.48256	48371.6	0.00184118
13770	374.117	2.77326	101513	223546	1.1389	2.87664		4108	576.194	2.75828	61778.1	442254	2.83971	5.25925										12753	220.025	2.74066	54261.6	0.00184844
35558	750.278	3.92984	1411.47	3101.99	1.13599	0.351457		17523	576.194	2.75828	61778.1	442254	2.83971	5.25925										24819	301.035	4.62992	7123.48	0.00186037
11119	623.163	3.50065	5148.68	11297.1	1.13368	0.60168		12797	279.051	3.30561	9954.08	71213.8	2.8388	1.93083										21966	493.1	3.33339	22795.8	0.0018937
5720	469.135	4.2922	14095	30886.8	1.13181	0.461022		3373	485.069	8.02272	115214	823804	2.83799	4.31114										28569	931.252	3.18808	8947.29	0.00189705
9565	523.219	3.16599	23507.5	51478.5	1.13085	1.00439		13992	509.147	4.24128	4254.25	30377.4	2.83602	3.79644										28838	591.135	3.48363	39891.3	0.0019349
22222	523.219	3.17408	23507.5	51478.5	1.13085	1.00439		10481	509.152	2.34674	5588.1	39783	2.83172	3.59983										5588	351.051	3.74907	28451.6	0.00194182
3648	499.182	4.01314	176134	385588	1.13039	1.40639		9677	812.268	0.637673	22671.6	161135	2.82931	3.18895										36675	551.072	3.35315	10020.4	0.00194482
13332	237.077	2.79353	12170.8	26635.5	1.12993	0.694626		11010	1021.61	4.52693	5803.48	41217.1	2.82825	1.72047										27559	809.214	3.15125	8297.37	0.00194942
4428	256.098	4.61327	36827.4	80587.5	1.12978	0.742501		27363	547.183	3.53161	1199.93	8492.42	2.82322	2.38199										3747	615.102	3.07366	71277.6	0.00196685
29919	464.176	3.14059	9048.02	19775	1.128	2.26689		3483	603.114	8.02321	94527.7	667996	2.82103	4.28784										13005	613.142	3.1008	23140.7	0.00196956
9746	300.099	2.78186	19262.9	42030.2	1.1256	3.07522		21476	459.088	3.64253	2871.03	20262	2.81914	1.72113										5735	883.157	3.15787	107451	0.00197741
15218	407.135	3.186	26212.9	57127.7	1.12392	1.59973		12130	567.209	4.17621	841.731	5908.21	2.81129	2.24592										5698	421.079	3.41725	252216	0.00202867
13292	839.208	0.719465	29639.7	64575.1	1.12345	1.57971		37766	673.183	1.26065	3425.38	23977.3	2.80734	4.1648										19502	533.092	3.36961	140482	0.00206288
4702	535.182	3.5139	69462	151266	1.12279	2.15631		11138	483.114	2.89036	7082.29	49538	2.80625	3.42818										28609	897.23	3.10733	21849.7	0.00209317
17741	655.189	3.21394	7317.48	15920.8	1.1215	2.8122		3784	557.109	8.023	59659.9	417222	2.80598	4.09057										4560	277.002	2.77525	67213.6	0.00213545
27861	515.196	3.21064	7009.55	15236.6	1.12015	2.29658		23382	441.082	3.60133	1958.74	13675.1	2.80355	2.00173										25411	643.153	2.86491	11833.2	0.00221628
16413	301.036	2.89784	7606.33	16513.1	1.11834	0.382192		3421	331.083	3.86356	28953.7	201894	2.80178	3.95052										19743	407.077	4.71192	8929.94	0.00229847
5282	345.228	4.23745	30903	67082.6	1.11819	1.02751		22087	567.155	1.21335	7526.96	52273.5	2.79594	3.98454										4086	583.095	2.50263	543915	0.00231632
4935	435.101	4.00915	78967.3	171215	1.11648	0.574232		2679	447.13	3.54888	34060.8	236461	2.79542	2.14077										11443	541.078	5.28827	6315.16	0.0023714
9876	553.302	7.09349	38796.5	84110.4	1.11636	1.97162		11051	483.114	3.14463	12117.7	84105.6	2.79508	5.01246										16802	571.11	3.46847	7020.55	0.00238646
26462	234.041	3.23834	1451.43	3144.82	1.1155	0.300868		31953	673.184	1.02459	2203.57	15287.9	2.79447	2.42766										28420	825.225	3.71603	10036.7	0.00240645
4174	584.17	3.01295	90891	196830	1.11474	1.71185		11030	665.245	2.53672	9647.68	66648.2	2.78831	2.68958										27738	529.163	4.27014	17749.7	0.00244187
7568	169.014	1.27439	28510.6	61729.4	1.11446	1.60063		3983	513.064	8.02306	54812.6	375957	2.77799	3.83369										3519	867.256	2.87754	136540	0.00260632
5387	415.146	0.712017	34355.1	74377.4	1.11434	2.38404		8820	302.096	1.77398	20742.9	141890	2.77409	4.16081										11402	283.025	5.05014	8665.74	0.00264417
4476	517.156	2.70998	29004.3	62783.7	1.11412	1.61619		3505	341.124	3.52811	88063.1	599477	2.76709	3.49716										23508	841.255	3.95732	5991.24	0.00266198
10816	290.071	0.795597	75837	163952	1.1123	3.59348		15808	317.077	2.29672	498369	3.39016e+06	2.76607	7.31395										13104	643.166	3.89926	9767.12	0.002664
21466	653.17	2.70805	24625.7	53202.7	1.11133	1.25514		28737	703.261	4.12512	3198.63	21665.2	2.75985	3.75468										12956	627.157	3.36427	32453.3	0.00268265
5295	573.29	3.0386	28805.1	62142.9	1.10927	2.43477		10783	695.15	2.57896	54871.7	370371	2.75484	2.79595										19233	661.156	4.40192	4465.83	0.00268716
19173	557.131	3.28566	4583.46	9886.39	1.10901	0.979016		6930	315.05	2.31869	161398	1.08461e+06	2.74848	7.41097										17582	765.189	3.05797	53882.4	0.00270609
3291	365.191	4.52503	143274	307724	1.10287	2.07625		5164	703.209	2.77773	13182.8	88399.6	2.74538	3.0817										13119	615.136	3.94576	5737.5	0.00272927
11614	435.175	4.00592	27747.6	59553.9	1.10183	0.757093		23257	815.275	4.08158	529.88	3509.48	2.72752	2.11031										15182	781.269	3.64047	35678.1	0.00277526
28658	853.278	3.09446	2181.1	4663.58	1.09638	0.344678		14578	301.093	1.76967	135711	896272	2.7234	3.59377										24946	303.015	4.4697	4754.86	0.00282172
28510	275.02	3.95924	611.922	1308.23	1.09619	0.299392		8659	459.995	2.21595	18301.8	120628	2.72051	7.48944										18931	116.278	3.41877	35525.8	0.00284193
3436	407.192	3.05862	211640	452237	1.09546	6.03447		3318	389.109	3.11509	50601.8	333138	2.71886	3.73824										30937	829.219	3.36671	8289.78	0.00293254
14237	523.201	3.51208	33286.1	71015.1	1.09321	2.60027		5163	593.085	8.02243	21388.1	140423	2.7149	2.93499										30843	781.184	3.33313	11408.4	0.00297644
1132	243.062	0.797457	904351	1.92706e+06	1.09145	3.1461		14332	539.152	1.96895	2507.47	16437.2	2.71266	2.12653										10843	1055.32	3.99577	309628	0.00303189
4498	397.207	3.92289	31220	66452.3	1.08985	1.40325		15249	521.167	3.20038	3596.02	23535.6	2.71037	1.61167										3457	549.056	2.21272	422474	0.00310472
14097	325.184	7.06469	1.38865e+07	29518785	1.08795	0.975757		3617	1011.7	4.71499	24197.6	158142	2.70828	2.28237										19638	1107.3	2.40187	41414.2	0.00314769
3403	391.226	8.00653	150286	319242	1.08694	2.39898		3424	620.294	3.95976	54890.4	358723	2.70824	5.09504										23373	117.286	3.43696	8794.46	0.00314798
2902	131.071	3.0996	2.92572e+06	6.2134e+06	1.08659	2.43644		8855	477.104	3.23396	22886.6	148708	2.69991	1.7208										3794	533.092	3.40265	320383	0.00316591
9991	315.062	2.57379	93747.1	198878	1.08504	0.40889		20027	477.104	3.23569	22886.6	148708	2.69991	1.7208										17608	629.151	3.93436	46047.7	0.00318865
3721	739.395	4.5337	59539.3	126306	1.08501	1.97084		8000	523.146	3.64932	26809.8	173888	2.69733	2.38542										10791	234.98	1.36117	322071	0.00319613
3182	387.166	3.80458	321940	682675	1.08441	3.01277		14817	347.077	3.88526	3207.7	20771.9	2.69502	2.89445										28925	1053.32	3.42697	12870	0.00326183
5277	475.182	3.33033	83707.5	177389	1.08349	0.579806		4211	447.166	3.47229	20191.8	130704	2.69446	4.36218										9382	261.041	3.1811	70836	0.00329898
11759	322.093	3.08301	19022.9	40292.1	1.08276	1.81885		23186	211.025	3.60025	5660.52	36632	2.6941	1.79141										24170	579.068	2.3992	29422.5	0.00331277
7684	357.083	2.529	28375.1	60049.9	1.08153	1.41461		12837	457.091	3.64897	9434.04	60956.3	2.69183	2.12492										12453	519.076	3.11351	80325.4	0.00334425
3565	375.166	3.19306	321622	679236	1.07855	2.44432		2954	241.035	3.04064	1.05893e+06	6.83498e+06	2.69032	3.55009										925	465.104	3.43138	9.58211e+06	0.00344996
1146	135.03	0.572136	439343	926852	1.07699	2.19366		4491	1032.76	7.40524	3285.6	21198.7	2.68974	2.54845										1617	425.053	3.47638	9663.22	0.00348566
20352	425.101	4.20645	22912.3	48208.9	1.07318	0.965643		10882	569.167	4.22399	16534.4	106350	2.68528	3.26885										13058	871.287	3.34654	10858.3	0.00348795
20516	829.293	3.13948	2900.81	6102.12	1.07286	0.420514		30505	517.354	6.53421	1491.19	9476.59	2.66791	2.22009										17760	793.219	3.22999	11291.3	0.00360991
1313	516.159	0.515383	44202.5	92686.2	1.06823	1.69643		25247	501.161	2.95748	3795.02	24065.6	2.66479	3.41365										23168	587.104	3.87829	7953.69	0.00364964
29655	551.23	5.8126	710.815	1486.57	1.06444	0.28963		17597	695.115	2.40927	14689.5	92788.9	2.65916	1.55199										22388	465.104	3.30261	2.55899e+06	0.00366894
38460	737.195	2.87737	5605.41	11717.2	1.06374	1.15496		19114	471.191	5.0567	1612.72	10171.7	2.657	2.35798										21861	861.303	2.87749	17903.1	0.00372664
33231	680.199	4.37248	591.004	1234.87	1.06312	0.183932		6825	421.114	3.67914	229247	1445483	2.65658	2.5289										29304	827.241	3.20201	11737.4	0.00373317
3466	491.214	4.04824	395889	826927	1.06267	1.31835		8945	457.08	3.32438	10268.3	64629.9	2.65401	1.98106										17551	550.059	2.21726	107663	0.00373488
11810	315.108	3.14852	42902.8	89545.7	1.06155	1.02567		19808	285.077	5.07222	622.205	3907.93	2.65094	1.67042										22483	881.235	3.14176	13750.9	0.00377732
9137	427.098	4.19908	7740.91	16111.8	1.05754	0.873494		28690	669.204	2.98803	3467.6	21760.6	2.64971	3.16225										28527	416.183	2.61047	27423.4	0.0038534
5445	455.154	3.79806	23129	48113.3	1.05673	2.44181		12398	329.052	2.27135	10694.4	66964.8	2.64655	5.59937										30873	839.24	4.09955	20786.6	0.00409392
1140	289.068	0.797047	680126	1.41366e+06	1.05556	3.05584		14971	658.192	2.14018	10449	65277.2	2.64322	3.75979										5530	955.257	2.18973	122047	0.00423636
4269	451.047	2.06839	35122.6	72922.6	1.05397	5.93913		4799	1027.66	4.7167	10928.9	68142.8	2.64041	2.38279										3455	221.009	2.75787	200229	0.00430705
14583	683.185	2.45488	73417	152323	1.05295	2.42352		36547	389.109	3.05162	53494.2	333138	2.63867	3.6649										28441	599.141	3.83887	9336.73	0.00433488
4424	567.172	4.09011	180392	373904	1.05153	1.22463		4504	666.282	4.272	15057.8	93645.6	2.6367	3.33808										22474	691.188	3.12734	24640.2	0.00434145
4008	360.276	5.39293	94319.7	195322	1.05022	2.33801		13707	539.141	2.92265	10720.9	66417.7	2.63114	5.42371										28610	116.284	4.2449	2747.9	0.00442067
3829	417.14	3.06587	58448.8	121024	1.05005	2.13819		28513	857.252	3.20893	862.073	5336	2.62988	2.57152										2966	563.071	2.40239	2.72293e+06	0.00445534
17660	485.151	1.03043	13032	26979.9	1.04983	0.620003		7855	657.189	2.15177	34437.8	213111	2.62954	4.29849										16332	1161.36	1.09931	103994	0.00450128
12522	569.188	2.8607	18034.2	37265.3	1.04709	1.30964		1231	301.073	3.71384	34206	211228	2.62648	3.74298										5724	451.051	3.16394	44618.5	0.00455293
1244	361.089	0.770039	473341	977569	1.04632	2.18594		16396	314.208	3.31098	10081.2	62239.9	2.62618	4.54404										5256	246.992	2.96814	105915	0.00476218
3399	329.203	4.71757	127766	263564	1.04465	2.71914		4763	315.111	1.6463	11806.1	72746.6	2.62334	2.886										13685	619.143	3.27821	82412.9	0.00480093
3619	468.115	3.6975	77721.3	160326	1.04463	1.38933		36546	613.178	3.46799	18284.1	112439	2.62048	2.34765										6158	712.611	9.31393	11594.7	0.00488422
4981	999.69	4.62212	28805.3	59366.4	1.04331	1.29384		5621	615.191	3.00709	24052.8	147456	2.616	2.00552										29609	673.196	4.77425	5262.95	0.00491893
3366	493.137	2.90065	271211	558939	1.04327	4.75059		6632	315.072	2.30958	2.20981e+07	135080668	2.61183	7.68869										11901	601.12	3.89457	28026.1	0.00496496
10978	449.183	3.19774	25026.6	51548.1	1.04246	1.31064		1228	316.075	2.31694	3.17216e+06	19364508	2.60988	7.61718										13391	784.477	7.15099	29503.2	0.00506279
13251	476.169	0.655013	32674.7	67190.4	1.04008	1.77105		11697	489.102	3.66589	12806.6	78118.3	2.60877	2.49584										24277	503.099	3.33027	5304.01	0.00506334
9916	343.103	2.31007	42360	87067.6	1.03943	1.17307		27344	579.155	2.57763	4568.7	27744.8	2.60236	2.29714										38818	877.298	2.88568	15564.6	0.00509548
2157	343.103	2.32092	42360	87067.6	1.03943	1.17307		35101	631.189	2.52406	20625.3	125226	2.60204	4.37369										32000	877.298	2.89538	15564.6	0.00509548
5602	485.069	6.76187	32426	66533.8	1.03694	1.91978		3460	145.087	3.71885	104663	634263	2.59933	4.81446										23784	599.141	3.61429	8911.92	0.00516897
19391	471.208	3.37984	13525.2	27723.4	1.03545	2.64661		9255	614.181	3.50266	7116.6	42948.6	2.59335	4.70421										16569	559.109	3.59259	17559	0.00520288
6088	573.138	3.88803	6805.4	13947.9	1.0353	1.01081		14268	258.992	0.753575	2718.21	16342.3	2.58788	2.88847										12478	653.079	2.87739	18922.8	0.00521858
3946	555.442	7.40559	132857	272270	1.03516	1.86651		13074	455.099	4.05954	3658.07	21975.3	2.58673	2.1799										13003	816.281	1.08121	10931	0.00528015
28687	753.225	3.23706	2151.44	4402.66	1.03307	0.339015		15197	423.2	3.77131	6801.18	40725.7	2.58208	1.46065										18843	615.136	3.27979	7565.1	0.00532118
3695	475.128	3.24741	98943.5	202348	1.03216	2.24322		3358	519.112	3.68865	89527.4	535070	2.57933	1.70217										23190	639.214	2.18987	18013.7	0.00544047
6411	491.285	5.64647	4008.92	8190.22	1.03069	1.25341		3488	680.297	4.28802	46804.1	279010	2.57561	3.16583										1182	137.024	2.48313	412456	0.00544681
17669	659.218	2.54323	24046.2	49117.6	1.03043	1.28132		3187	337.133	3.7098	88016	523765	2.57308	3.11975										1121	151.026	0.704557	18829.4	0.00552255
13343	303.108	3.19237	19565.2	39956.5	1.03014	3.32426		12757	491.141	3.01855	34025.1	201699	2.56753	2.4917										34070	839.239	4.21989	6583.13	0.00561801
12469	493.156	2.85199	18117.7	36990.3	1.02975	1.79213		1425	318.08	2.29832	69061.7	409215	2.5669	7.16703										19096	945.231	3.1876	15408.3	0.00563651
19873	341.088	2.66314	1.00344e+06	2.04744e+06	1.02886	2.72642		29267	509.151	2.42593	6747.84	39783	2.55966	3.25064										11016	653.339	4.23833	28425.1	0.00573025
3007	341.088	2.67354	1.00344e+06	2.04744e+06	1.02886	2.72642		11026	620.104	8.02377	14312	84221.3	2.55696	2.61618										26599	484.146	3.66134	14094.7	0.0058063
12769	163.04	3.66546	61583.7	125404	1.02596	1.2713		5494	627.193	3.76186	6587.99	38747.9	2.55621	2.31062										17727	585.162	4.79296	13504.9	0.0060055
10265	626.291	3.17422	2249.6	4579.44	1.0255	0.505394		18820	497.167	4.1478	957.383	5627.74	2.55539	2.33104										28902	551.013	3.14398	17461.9	0.00607101
15271	655.204	4.53252	3832.21	7797.18	1.02478	0.333567		6378	455.1	3.87883	3332.68	19508.9	2.54938	4.52646										21871	537.197	3.65933	22506.1	0.00610225
26637	599.177	3.81354	2180.79	4426.05	1.02117	1.04631		12863	505.135	3.72329	10289.2	60160.5	2.54768	1.80454										32581	671.161	3.12924	20150.3	0.00649951
10302	513.161	2.97836	10590	21470	1.01962	1.39299		3471	299.058	2.86634	39960.2	233413	2.54625	4.38469										3792	254.958	1.40485	147220	0.00661775
3117	373.114	2.82398	639767	1.29619e+06	1.01866	3.35197		31888	597.198	4.30993	31426.9	183393	2.54486	4.16628										21487	455.112	4.24335	18098.9	0.0066477
14102	327.18	7.04044	613040	1.2412e+06	1.01768	0.954717		3931	597.198	4.33028	31426.9	183393	2.54486	4.16628										22523	813.298	3.94125	11044.7	0.00665558
16463	476.169	0.878238	15405.5	31137.4	1.0152	1.4272		3503	415.22	3.18505	50682.8	295599	2.54407	5.2062										14310	469.095	3.44387	16311.2	0.00673711
5953	485.13	3.0386	6567.35	13265.1	1.01425	1.91077		3248	697.129	2.38187	79857.9	465501	2.54328	2.2848										16648	459.052	3.90507	7696.22	0.00685535
24991	531.187	3.82836	2798.32	5650.76	1.01388	0.534732		14107	422.118	3.6635	53833.6	313197	2.54049	2.20724										11385	509.166	4.24054	8083.96	0.00699404
3841	563.235	3.28859	163200	329491	1.0136	1.74251		14114	422.118	3.67318	53833.6	313197	2.54049	2.20724										17542	753.168	3.43572	61964	0.0072882
16751	1052.79	7.1238	4006.69	8079.19	1.0118	0.353631		1646	207.03	3.41481	171954	998653	2.53796	5.00918										11120	447.126	1.45427	41226.8	0.00734014
18189	493.136	4.04669	14434.2	29103.9	1.01172	0.82748		3975	338.124	2.98051	24461	141846	2.53577	2.41624										11116	627.302	4.49869	59441.4	0.0073528
1517	172.04	3.15507	2742.25	5529.19	1.01171	0.556273		8167	651.155	2.99328	14304.4	82728.8	2.53193	3.741										3262	553.084	2.50141	987475	0.00756581
6121	447.166	3.79142	8436.09	16979.8	1.00917	1.18313		5981	696.292	4.29019	1838.01	10613.6	2.5297	2.85784										2934	451.088	3.15721	6.45946e+06	0.00769336
23812	713.413	7.24706	7069.25	14219.5	1.00824	1.52269		5516	553.124	3.77965	7379.37	42559.3	2.5279	1.49333										18926	528.1	3.42469	27709	0.00779621
12494	379.099	0.793101	18284.4	36764.1	1.00768	1.60878		19674	567.155	1.12721	7526.96	43401.7	2.52761	3.23838										34084	672.193	3.28663	11121.9	0.00796039
24196	741.282	2.79137	1836.35	3686.06	1.00524	0.174519		32999	721.228	3.41352	828.161	4760.6	2.52316	2.22661										27571	321.182	4.66721	4200.39	0.00818049
748	435.129	4.00566	14141890	2.83656e+07	1.00417	0.628619		33225	743.219	3.09189	2017.47	11556	2.51802	3.27635										11638	535.041	3.13249	86808.1	0.00827662
3085	329.21	4.71517	356358	714529	1.00367	3.37789		10814	617.188	2.93576	20589	117832	2.51679	1.91198										12809	587.102	3.62608	45262.5	0.00899232
22706	301.057	2.12941	4065.44	8149.68	1.00333	2.03835		1374	470.152	0.685435	214984	1.22531e+06	2.51084	3.46312										28467	533.128	4.25602	7458.58	0.00904803
18503	855.308	3.79199	2445.98	4902.57	1.00313	0.320713		26604	511.258	4.49655	2658.56	15147	2.51031	2.75725										36087	484.11	3.52285	13498.8	0.0091185
17819	575.163	2.07232	2614.07	5229.3	1.00032	0.268766		13690	423.12	3.67429	9894.45	56297.2	2.50837	2.4483										16347	255.066	5.16592	40815.8	0.00934051
4724	131.077	3.11114	44263.5	88509.8	0.999721	1.28479		25055	527.139	3.46103	1795.26	10118.6	2.49475	1.83839										23264	801.464	7.06445	7691.27	0.00937689
6280	521.203	4.01892	10948.6	21804.7	0.993891	0.69827		3133	301.093	2.23809	89274.8	502705	2.49339	3.06184										22877	615.172	4.6852	6013.88	0.00943406
12117	468.115	4.05391	2173.33	4319.62	0.990998	0.447946		30837	448.133	3.5568	9593.96	53963.3	2.49178	2.07362										1175	205.012	3.67538	16487	0.00964244
1784	329.233	4.71475	46678901	92760524	0.99074	3.32997		5341	459.114	2.47331	16946.6	95293.8	2.49139	3.31456										10903	511.161	4.42879	108972	0.00979718
9920	323.098	0.997541	20094.9	39836.2	0.987251	1.43818		28591	527.253	3.82397	4491.73	25219.9	2.48922	1.86103										17541	716.193	1.35144	60540.8	0.00980309
3235	327.24	4.52607	194152	384677	0.986465	2.45238		5492	329.103	3.41479	8385.47	46933.1	2.48464	2.79474										5035	423.072	3.83809	489435	0.00982264
12820	264.051	2.81766	25934.4	51298.5	0.984048	0.828811		28928	543.21	3.41345	5384.68	30021.5	2.47906	2.80644										24040	819.345	3.64888	7880.35	0.00986005
4354	239.056	2.87038	56215.5	111107	0.982914	2.35273		7201	379.211	5.6152	122692	684034	2.47902	2.76064										11698	597.146	3.16275	71558.4	0.00990824
10413	522.204	3.36752	11218.9	22167.7	0.982529	0.782827		8873	465.108	2.9954	3237.01	18033	2.4779	2.48924										3365	465.14	4.24168	474881	0.0109332
3698	495.151	3.69684	120966	238942	0.982054	0.88542		13683	465.14	2.7775	21215	117540	2.46999	2.33245										1267	465.053	3.41465	19914.9	0.0112371
4096	461.167	3.21381	148980	294120	0.981282	0.963084		4867	465.14	2.81294	21215	117540	2.46999	2.33245										4630	627.303	4.63376	80854.2	0.0114358
25327	316.103	2.30721	10192.5	20108	0.980258	0.5047		21209	435.165	4.19668	8306.6	45990.3	2.469	3.98566										21858	907.287	3.38397	12537.4	0.0117095
17527	477.14	3.93073	53849.9	106114	0.978598	0.524965		3817	487.146	3.45544	78209.6	432614	2.46766	2.05493										18949	514.084	3.14471	28131.4	0.012835
14104	393.172	7.03393	300743	591930	0.976896	0.966778		8390	660.425	7.60425	9200.37	50693.8	2.46205	2.84337										20135	703.188	3.44029	9088.55	0.0128619
23241	625.214	3.31359	5711.39	11225.5	0.974866	1.09283		23207	361.114	2.49768	199273	1.08418e+06	2.44378	5.32602										22530	583.145	4.23241	6813.15	0.0130618
13670	855.501	7.59198	207211	407239	0.974778	0.416375		13503	719.235	4.66064	1737.02	9435.49	2.44149	3.25635										4188	515.087	3.51525	150238	0.0132231
22596	397.15	3.80521	4003.18	7864.78	0.97426	1.0558		3591	459.114	2.9037	93861.9	509754	2.44119	6.08887										27870	517.066	2.83711	14002.6	0.0135943
14220	239.056	2.91689	56578.7	111107	0.973624	2.32277		11655	430.136	2.63356	16854.4	90306.9	2.42171	3.71133										28443	1017.34	3.43025	12257.7	0.0138506
17175	614.182	1.03072	20742.7	40725.7	0.973339	2.86797		5338	330.203	2.9354	11101.5	59348.2	2.41845	4.42593										18971	112.774	3.14713	27217.7	0.0143732
3404	333.192	2.81105	284140	557790	0.97312	3.67605		23804	621.138	3.05681	5623.13	29992.9	2.41517	1.71283										19007	897.173	3.19571	16324.8	0.0145195
19947	607.166	3.12119	10964.7	21487.7	0.970637	1.23014		15939	376.176	5.14555	13570.9	72309.1	2.41366	2.4642										31011	873.172	3.12463	22261	0.0146252
14638	429.125	0.564601	46397.2	90863.1	0.969656	2.34277		4320	1005.65	4.52541	12472.8	66365.3	2.41165	1.50417										22602	673.178	4.31681	8323.64	0.01502
13855	287.059	1.96077	8002.64	15670.8	0.969534	2.23116		5699	615.208	3.98046	5601.64	29772.3	2.41005	2.22477										4219	229.144	4.74847	88812.8	0.016329
1053	389.124	4.0066	112720	220596	0.968668	0.589241		3743	684.064	2.24557	23504.8	124685	2.40726	2.84276										18951	451.058	3.17754	32437.5	0.0164409
5657	241.072	3.37181	32104.8	62830.2	0.968666	1.02198		19257	715.224	3.9671	756.78	3990.1	2.39848	2.14594										6039	607.167	4.40398	23502.4	0.0165824
3145	327.199	4.52525	265807	519900	0.967854	1.85162		22645	673.183	1.19066	4740.57	24969.6	2.39704	4.2625										11228	571.206	4.29462	43096.9	0.0168042
16968	521.151	2.40188	7045.99	13778.9	0.967583	0.307782		29112	745.256	2.93874	2423.64	12756.7	2.39601	3.14533										12977	525.125	3.66947	15432.3	0.0170962
24565	497.26	4.66452	750.73	1467.86	0.967348	0.312554		3350	315.1	2.28431	58608.8	308190	2.39463	4.6698										11644	243.029	3.7799	141534	0.0174032
2938	395.211	3.92617	984471	1.92487e+06	0.967342	1.80575		3584	405.119	4.09385	45110	236759	2.3919	1.5009										11587	259.025	3.36154	55026.1	0.017449
4877	108.782	4.00658	58057.6	113429	0.966234	0.615356		13465	573.161	0.940811	1882.75	9857.38	2.38837	2.05886										3146	248.988	2.39599	644710	0.0174569
5910	559.201	4.03272	21338	41628.1	0.964136	1.25848		11788	585.162	4.00321	2685.68	14038.5	2.38603	1.65449										6300	513.102	4.1698	14454.8	0.0175483
3855	533.136	0.536791	97326.2	189821	0.963738	2.13567		4920	460.129	3.17119	10875.8	56813.5	2.38512	4.16628										26334	609.219	3.34209	10827.1	0.0181255
20327	533.136	0.536791	97326.2	189821	0.963738	2.13567		24425	639.226	0.959736	1688.86	8775.19	2.37738	2.18613										28715	767.167	3.13979	12705	0.0184432
18489	605.188	4.57819	3343.29	6520.35	0.96368	0.370255		12806	637.22	0.961085	16500.1	85652.7	2.37602	3.75422										34952	437.258	9.21803	18443.4	0.0184515
20904	727.245	3.07937	3944.9	7686.87	0.962409	0.770034		23940	603.174	2.98595	2139.68	11101.8	2.37533	1.93121										4557	537.123	3.43995	85693.5	0.0186384
3667	823.558	9.31878	114399	222651	0.960714	3.37089		23496	509.224	3.58704	3133.64	16203.5	2.37039	2.38807										17585	465.072	3.41232	46753.2	0.0186404
13224	331.067	1.17076	161626	314369	0.959802	2.90407		3872	405.104	2.82752	30951.4	159537	2.36581	4.59187										20887	589.157	4.12798	16721.3	0.0189473
24942	517.229	3.28616	3092.55	6015.12	0.959795	0.520215		5175	973.239	0.505057	17977	92520.3	2.36362	2.84118										32820	943.338	3.96057	24033.8	0.0193674
3014	363.194	4.53246	497151	966750	0.959458	1.7753		23314	246.041	3.43499	2283.07	11701.6	2.35766	2.34611										20075	943.338	4.14872	24033.8	0.0193674
4570	358.198	3.33241	35671.8	69282.8	0.957713	4.20427		17648	241.048	2.97613	8761.65	44899.5	2.35743	3.8159										22598	259.025	3.56466	14960.7	0.019503
13647	855.501	7.48659	211489	410467	0.956682	0.479096		1239	372.105	0.711723	26535.2	135791	2.35541	3.89946										6306	423.072	3.55502	58203.7	0.0199463
11107	509.112	3.71969	14659.6	28436.6	0.955901	1.18076		34002	299.077	3.01448	79390.9	405657	2.35321	2.06038										851	469.135	3.43705	1.96754e+06	0.0200855
1137	173.046	0.499892	290366	563060	0.955417	1.98178		29863	638.223	0.972251	4464.2	22779.6	2.35127	2.93946										17576	959.246	3.44861	40013.6	0.0202826
17454	455.101	3.17657	7268.98	14080.5	0.953869	1.28561		3835	491.154	3.78216	47789.5	241719	2.33857	1.53481										12824	583.13	3.03473	58681	0.0208229
3181	559.473	7.73887	400774	774864	0.951154	1.73664		10330	509.18	5.23781	3846.59	19434.8	2.33699	5.49882										10618	723.381	4.2011	17548.9	0.0210702
28064	397.077	4.20163	1944.95	3758.2	0.950307	1.04791		3957	441.181	5.70834	38555	194740	2.33656	2.65678										14244	423.119	3.38181	13805.4	0.0216059
8315	226.036	3.76516	8163.48	15739.3	0.947118	0.722866		30884	633.182	4.02908	1374.32	6941.06	2.33644	2.34601										18903	843.235	3.13823	32488.1	0.0237778
3159	327.194	4.52649	278437	536724	0.946831	2.68277		24943	633.182	4.04711	1374.32	6941.06	2.33644	2.34601										5987	601.157	4.37584	40643.7	0.0241269
4016	447.151	2.6972	107929	207655	0.944101	4.00981		12331	384.093	2.79936	9992.05	50439.5	2.3357	2.3162										4208	445.114	4.12507	241930	0.0241856
5892	345.134	3.07497	7621.3	14637.4	0.941553	1.39348		9856	289.071	3.97766	8898.25	44695.5	2.32854	1.78882										28982	973.298	3.2825	4465.35	0.0242817
14112	414.098	2.48129	9945.44	19091.7	0.94084	0.301323		26272	514.15	0.712912	1724.79	8633.89	2.32359	1.51319										17013	787.147	1.49237	12393.2	0.0243471
9693	515.138	2.99076	30195.6	57872.2	0.938535	1.65631		17772	507.115	3.56003	2056.18	10292.7	2.32358	1.60273										29362	945.249	2.94549	5506.69	0.0244413
9923	799.336	3.74944	16682.5	31958.1	0.937845	0.647863		4541	565.193	4.10834	34625.5	172934	2.32031	2.10208										23990	304.083	2.9726	3986.98	0.0244675
34026	503.117	4.19879	12228.4	23401.3	0.936357	0.588639		11229	611.161	3.24243	5538.62	27625.2	2.31839	2.92953										25280	669.125	4.26315	2291.04	0.0245224
14187	457.208	3.47271	11267.2	21560	0.936225	0.985035		31522	569.167	4.67846	900.539	4475.81	2.31329	1.78434										30888	866.239	3.07613	5943.16	0.0245325
29985	633.183	3.4285	5180.15	9908.79	0.935715	0.843302		13657	451.087	3.65182	34042	169097	2.31246	1.79823										23941	357.061	3.48003	3462.18	0.024579
20641	611.178	4.34298	982.715	1879.28	0.935336	0.453558		9596	437.122	2.99797	22947	113859	2.31086	2.5816										11171	381.23	7.4608	43307.4	0.0247279
18451	459.151	2.93896	15967.4	30532.9	0.935232	1.58696		4026	321.155	3.76095	41576	205229	2.30341	5.83434										31916	707.091	4.45479	2249.47	0.0248406
12916	342.091	2.74476	171714	328206	0.934594	2.16127		18675	321.155	3.76325	41576	205229	2.30341	5.83434										23191	859.303	3.81831	11686.5	0.0248489
22560	535.11	3.64889	969.159	1852.01	0.934288	0.162742		10780	367.062	2.65272	136472	672335	2.30057	4.71245										4916	607.167	4.00301	65652.1	0.0248875
11718	651.412	6.76371	16000.3	30544.5	0.932816	1.80502		9922	519.188	3.58398	34028.5	167482	2.29919	1.42982										23894	799.21	2.97721	5600.44	0.0249199
9770	357.022	2.93422	14296.3	27242.2	0.930198	0.934768		11571	541.269	4.29606	13249.5	65210.4	2.29917	3.65895										30581	631.212	1.4114	205467	0.0249526
23500	439.102	2.75236	8657.8	16469.6	0.927734	1.77488		4237	255.051	3.75166	122418	602408	2.29892	3.4699										34027	871.265	3.87506	5827.29	0.0250372
8619	331.067	2.25489	220464	419194	0.927075	3.66054		31884	289.071	4.05717	9111	44695.5	2.29445	1.78366										28473	1039.33	2.80271	20100.1	0.0253077
4069	613.178	1.01981	81843.6	155481	0.925799	2.06324		30987	1181.32	0.715719	3036.02	14775.2	2.28292	1.42546										21765	491.12	4.11913	6554.65	0.025351
36919	615.186	3.03274	25927.5	49166.7	0.923196	1.79938		2869	659.474	4.71468	2.93533e+06	1.42528e+07	2.27965	2.64567										32025	522.163	3.18213	4502.38	0.0254009
24090	121.027	3.67615	7508.54	14221	0.921419	0.63549		9557	493.135	3.81341	41525.2	200798	2.27368	1.69209										29144	711.192	4.00624	4636.56	0.0254354
1388	302.066	0.956205	40757.2	77130.6	0.920249	2.56006		3329	295.103	0.911829	81280.6	392594	2.27206	4.82735										22495	484.11	3.40318	9132.51	0.0254635
4768	486.147	0.511655	45205.3	85452	0.918624	2.63456		28739	1121.32	2.64639	7469.74	36029.3	2.27004	1.78206										23287	501.083	3.76332	3782.78	0.0254862
7956	813.19	1.12227	31272.2	59054.9	0.917176	1.55261		1593	627.192	4.14547	2201.42	10581.8	2.26507	2.50113										27890	895.236	2.30332	25838.3	0.0257194
12876	501.146	0.584066	24480.4	46113.7	0.913564	2.02027		8292	568.176	3.74736	10208.9	49068.5	2.26498	2.30446										23209	527.083	4.03751	15999.4	0.0257235
11133	465.136	3.48803	26061.2	49040.9	0.912082	1.30555		5761	477.14	2.82745	11276.1	54129.7	2.26315	3.08767										28495	843.27	3.76821	10509.9	0.0257318
4121	451.161	3.73769	68467.5	128750	0.911077	0.96807		10895	489.183	0.990233	22194.5	106282	2.25963	3.7846										27729	474.133	3.07342	4606.64	0.0257342
9785	525.177	4.83985	22294	41872.9	0.909363	0.979263		17369	489.183	0.990721	22194.5	106282	2.25963	3.7846										39827	825.242	4.68562	2100.54	0.0260264
3694	452.12	4.00553	119756	224816	0.908649	0.995641		12814	550.042	3.6947	9741.22	46542.8	2.25638	1.61731										27862	947.283	3.18932	5317.17	0.0262982
8035	375.108	4.35922	19447.7	36483.7	0.907657	2.90502		6323	579.209	4.28838	3983.28	18997.4	2.25377	1.34231										33210	917.288	4.31633	2006.2	0.0263314
35098	375.108	4.35922	19447.7	36483.7	0.907657	2.90502		1085	220.062	2.51249	13466.9	64046.5	2.24971	1.47009										28926	723.272	2.89245	12949.3	0.0265605
1532	509.109	4.2503	1117.34	2095.6	0.907293	0.451708		3802	1069.18	2.35486	11524.4	54786.6	2.24913	1.81625										28983	1077.33	2.64674	54077.5	0.0265819
24029	619.203	3.45401	4714.75	8832.63	0.905662	1.02474		37469	735.231	3.87291	4293.74	20296.7	2.24094	2.71283										26330	775.173	3.14186	4611.96	0.0266311
8679	414.997	2.22661	41254.3	77218.4	0.904402	2.11483		9634	379.211	5.77016	144917	684034	2.23884	2.65068										29058	687.193	4.34174	2060.12	0.026743
4044	398.132	7.74463	105228	196850	0.903577	0.632065		12888	465.177	4.00849	10386.3	48979	2.23748	3.19734										23762	482.102	3.16951	6171.52	0.0270137
26656	965.303	4.3299	344.661	644.371	0.902713	0.157423		10943	329.051	1.62442	20850.3	98267	2.23664	5.65414										28388	345.025	4.6587	3600.71	0.0270503
4811	1023.69	4.57094	28620.2	53451	0.901184	1.5011		31307	645.183	3.49389	1361.93	6392.51	2.23073	1.83881										28805	1154.33	2.63413	20214.9	0.0274098
19600	613.178	1.00905	81843.6	152802	0.900718	1.9027		26696	539.253	4.3298	844.706	3964.74	2.2307	2.4355										27572	869.25	3.89589	2600.16	0.0275027
14496	567.354	8.11336	995.246	1857.6	0.900318	0.23057		3484	319.14	3.28671	83155.7	389949	2.2294	5.69887										25371	927.295	0.782913	6203.01	0.0275219
4513	620.147	2.25638	21085.7	39324.7	0.899172	1.83585		4212	485.129	2.49779	12938.4	60262.4	2.2196	3.72039										21560	553.189	0.931355	5289.45	0.0275683
5729	245.067	0.798556	14254.2	26521.9	0.895794	2.69571		15165	857.395	4.66725	9990.82	46495.6	2.21842	1.86054										7141	489.278	8.42381	426909	0.0277334
3106	329.215	4.71548	356753	662130	0.89219	2.43509		1846	268.044	0.717378	7973.46	37099.6	2.21813	3.22375										1056	459.107	3.44008	105327	0.0278395
2179	530.173	0.656787	13494.2	25013.2	0.890354	1.67842		12833	1109.3	0.514432	13916.7	64485.5	2.21216	2.59923										28383	936.249	3.45218	7635.41	0.0279329
31969	500.142	3.41403	1899.54	3519.6	0.88976	0.284479		30341	578.139	4.42716	31019.8	143675	2.21155	2.38431										27722	627.08	4.55034	10233.2	0.0282017
13308	597.183	3.27031	35478.6	65695.9	0.888853	1.11922		24673	641.188	3.87352	2756.4	12683.3	2.20208	2.34828										19252	510.173	4.2908	2277.62	0.028383
23175	217.051	3.08602	7839.57	14497.3	0.886938	0.608352		15258	447.093	3.51366	3469.87	15887.4	2.19493	2.53975										24801	669.182	4.09776	2439.09	0.0286686
23185	641.188	3.41884	2961.34	5472.14	0.885855	0.540948		15193	795.235	2.86627	8268.36	37843.9	2.19439	2.76698										18959	457.091	3.40176	14166.3	0.0286723
2854	327.218	4.52954	3.79113e+07	70012195	0.884977	2.43018		3234	539.14	3.38248	216556	990516	2.19344	3.72416										23460	665.188	5.60157	6984.88	0.0286936
13268	779.257	2.55921	23953.9	44218.6	0.884394	2.3578		6075	467.156	3.65201	5282.16	24145.7	2.19256	1.38029										24395	783.287	3.86019	3737.4	0.028715
29936	264.051	3.17325	2906.3	5363.57	0.884009	0.994232		4197	473.073	3.09621	53075.9	242311	2.19073	1.74767										19185	779.181	4.9538	13748.1	0.0289541
2974	405.177	3.43029	1.12567e+06	2.07649e+06	0.883369	2.95861		24306	579.193	2.73876	3774.31	17230.9	2.19072	1.82339										31238	718.164	3.10313	12550.8	0.0289695
24447	576.303	6.24577	4467.98	8229.34	0.881154	1.241		4467	381.159	3.6485	14813.3	67597.8	2.19008	2.33856										20507	673.178	3.81165	6895.94	0.0294057
24405	475.161	4.37715	970.875	1782.48	0.876527	0.396925		3309	447.151	2.9969	266933	1.21529e+06	2.18676	2.2586										24008	395.077	3.57857	3817.6	0.0296446
9902	799.236	0.627594	57322.9	104866	0.871365	0.698545		3442	413.04	2.3846	57159.3	258432	2.17673	4.87367										27435	625.141	3.10796	6753.54	0.0299603
28602	275.056	3.38306	9811.31	17948.2	0.871321	0.738377		21568	499.086	3.36414	1715.25	7754.65	2.17664	1.52762										15282	1101.32	5.47767	7987.75	0.0299862
13316	516.194	0.848451	35344.9	64610.1	0.870256	1.44621		12877	751.208	0.548193	18166.9	81679.2	2.16866	3.78706										30915	1154.83	2.64428	23737.9	0.0299896
5992	553.193	3.48709	13596.2	24824	0.868528	2.08663		3852	329.124	3.28573	84333.4	378571	2.16639	3.03858										34563	533.13	3.37065	3889.27	0.0303296
11830	413.145	3.86596	12725.6	23230.3	0.868277	0.473455		4618	469.172	3.76107	27300.1	122528	2.16614	1.31119										26280	837.282	3.3273	5134.51	0.0303666
5893	563.072	3.53701	13805.4	25193.4	0.867811	0.702701		3217	379.21	5.68705	152472	684034	2.16553	2.62364										31907	855.256	2.91895	7404.65	0.0304095
3166	365.182	3.66641	330119	601755	0.866191	2.09859		18515	461.109	4.04998	2024.36	9079.05	2.16508	1.49735										30924	933.273	3.42211	6297.67	0.0304318
13000	503.177	3.02168	8994.79	16395.8	0.866163	1.60746		18544	509.168	5.60247	11284.5	50594	2.16462	3.21023										30956	730.283	2.8175	11163.1	0.030793
24554	343.082	4.70709	324.013	589.436	0.863283	0.150718		3864	108.022	2.22526	40438.3	180503	2.15823	5.64501										23599	723.193	4.43343	2002	0.0308313
1099	137.024	3.65426	473778	861168	0.862085	1.43449		9193	567.172	3.46353	7658.32	34144.6	2.15656	1.97394										31077	1097.27	2.30835	28269	0.0310166
9028	814.195	1.05201	11205.8	20349.2	0.860726	1.33524		33515	768.19	0.508786	7183.01	32001.4	2.15547	1.77351										19002	997.298	4.89851	15820.7	0.0311011
23352	453.138	3.87346	5132.79	9316.12	0.859984	0.537156		10884	617.224	3.72531	14425.4	64252.7	2.15514	2.6705										12572	602.173	3.23914	9603.28	0.0311813
6141	822.536	8.87148	8414.51	15265.3	0.859307	3.1245		4062	585.198	3.56859	34396.6	152730	2.15065	6.07828										572	489.278	8.45349	426909	0.031192
4528	775.23	2.8041	42182.5	76468	0.85821	2.04128		3940	553.229	3.59035	30964.3	137406	2.14977	4.05078										25118	657.145	4.34715	1849.57	0.0314023
35544	728.415	6.88937	4320.82	7826.32	0.85703	0.38282		18975	470.175	3.77637	7007.98	31087.9	2.14928	1.30921										10147	489.162	3.38222	5241.35	0.0314488
8051	522.181	4.201	22755.3	41190.7	0.856114	1.89714		9082	453.198	3.02678	7055.62	31211.7	2.14524	3.54812										19075	871.193	3.30966	5685.45	0.0314961
30391	499.163	4.08179	3745.82	6765.28	0.852868	0.347679		827	423.166	3.76968	1.32149e+06	5.83763e+06	2.14321	1.34702										31363	699.178	3.23005	4270.98	0.0316357
13778	379.099	0.77101	17845	32194.2	0.85128	1.20015		12875	419.135	3.90065	12696.9	56060.5	2.14251	2.29949										19092	721.199	3.00129	7512.23	0.0320468
5705	499.145	2.8638	10391.8	18743.7	0.850965	2.20219		4676	545.113	2.20385	18571	81774.3	2.1386	2.00841										31231	683.203	2.84738	8699.94	0.0322476
4021	435.165	4.00694	84309.9	151049	0.841246	0.630552		3023	255.015	2.25696	279181	1.22586e+06	2.13452	2.73213										28468	1033.28	3.43626	6314.43	0.0324758
26621	485.188	2.83238	14764.8	26451.2	0.841169	1.61782		4077	1060.79	7.74718	5714.24	25066.1	2.1331	1.6716										26558	861.245	3.35239	5870.53	0.0325311
11635	422.094	0.663795	52364.3	93701.2	0.839484	1.85435		5363	509.168	5.68131	11546	50594	2.13157	3.19752										6455	317.067	4.71288	15703.2	0.032835
23612	351.093	0.626326	8012.31	14324	0.838142	1.10391		22130	579.172	4.07373	1845	8057.02	2.12662	1.91095										12787	541.135	4.0944	70331.4	0.0329573
23214	651.172	4.35755	1080.7	1931.39	0.83768	0.374394		23717	439.087	2.78451	2900.88	12659.6	2.12567	2.2482										23724	531.37	8.53656	2898.17	0.0329811
1100	209.118	4.46298	44114.6	78782.8	0.836623	1.32908		4711	165.019	0.768767	15873.9	69189.6	2.1239	3.32438										28639	1193.3	2.29031	21519.3	0.0337111
8996	511.24	3.41487	8763.69	15647.6	0.836331	1.77986		4311	330.203	3.2785	33402.3	145503	2.12303	4.76928										12843	486.125	3.42812	48023.5	0.0337325
5419	349.069	3.38058	10250.5	18274.2	0.834109	1.31056		30551	517.354	6.95228	2401.3	10443	2.12065	1.6036										29673	569.203	5.37785	2054.45	0.0339381
18866	507.208	4.14546	12502.8	22283.6	0.833726	1.20931		24081	461.073	3.49724	3956.97	17180.6	2.11831	2.88357										12760	931.215	3.41879	118038	0.0340663
22756	487.364	8.74338	1216.99	2169.02	0.833724	1.06181		23608	661.22	2.16997	2540.64	10971.1	2.11044	1.48912										38465	851.3	3.04564	11978.7	0.0343446
24518	559.276	3.56721	20083.8	35769.7	0.832707	2.26074		3462	308.099	0.663106	99623.7	428430	2.1045	2.2166										17628	841.256	3.7145	26604.4	0.0344337
19022	443.141	0.666154	21167	37687.4	0.832263	2.21745		4264	475.145	2.92274	52309.6	223090	2.09248	4.65253										20606	443.12	1.47447	15201	0.0344888
5172	325.202	5.92398	44364.7	78961.2	0.831729	2.17763		3124	357.119	2.84738	341336	1.4537e+06	2.09046	5.24213										21551	539.173	0.899177	6651.68	0.0345057
7712	211.025	2.28673	58761.8	104508	0.830664	1.58971		6666	311.223	5.56145	1.85077e+06	7874284	2.08902	2.43129										32659	285.053	3.21059	5523.58	0.0347553
5200	521.165	3.87071	39942.3	70911.1	0.828095	0.766089		5278	239.056	2.72644	27920.3	118650	2.08732	2.6837										30547	674.209	2.68719	13482.8	0.0349565
20571	419.099	3.04001	7291.87	12931.7	0.826552	2.76114		2899	311.223	5.77851	1.85482e+06	7874284	2.08587	2.41737										10331	579.209	3.37348	4891.29	0.0349991
6822	819.526	8.85151	254826	451797	0.826159	4.13958		3961	361.078	2.20798	42618.7	180173	2.07982	6.86421										22107	751.209	3.01044	12198.7	0.0352658
3206	325.238	7.73686	425575	754113	0.825367	1.53446		3658	299.059	2.83558	55269.8	233413	2.07832	4.1402										28435	773.287	2.77295	12332.2	0.0353037
15237	282.062	3.30591	5983.29	10599.8	0.825032	1.47623		3663	577.135	4.42627	99023	417408	2.07562	2.2065										24616	600.181	4.26244	1795.41	0.0357116
20181	377.2	4.61043	6086.74	10774.3	0.82385	1.95663		22902	615.172	4.20652	1232.55	5192.99	2.07492	1.85142										24353	661.177	3.93355	2852.64	0.0360864
1111	188.056	0.670622	50001.3	88419.3	0.822397	2.48624		11678	569.203	3.88401	18458.7	77559.3	2.071	3.29454										19231	627.134	4.13606	2095.59	0.0361488
8305	499.145	2.87517	10391.8	18360.9	0.821198	2.1557		13367	433.146	0.920028	3203.52	13361.1	2.06031	2.59318										28479	426.083	3.7647	2947.58	0.036279
31339	642.378	7.07248	1340.48	2368.42	0.82117	0.213868		3173	392.229	4.71718	103695	432439	2.06015	2.20423										24056	426.083	3.91956	2947.58	0.036279
11816	779.292	4.22066	15343.8	27092.5	0.820237	2.61275		35263	858.28	1.12531	1990.94	8298.79	2.05945	1.69818										29162	498.089	3.30213	6344.36	0.0364177
9965	340.103	4.7394	8232.64	14526.7	0.819282	0.546755		17526	445.03	2.08775	73256.4	304404	2.05496	8.11571										26426	623.183	2.24694	7986.29	0.036748
11203	801.251	1.1453	9898.5	17460.2	0.818792	0.859183		23201	843.308	3.96207	2346.75	9740.71	2.05336	3.42879										28633	946.234	3.18604	8377.08	0.0367587
12967	325.093	3.49161	7988.76	14085.6	0.818174	1.05423		12437	435.094	3.70354	8142.04	33692.8	2.04898	1.89752										13053	947.297	4.04526	18938.3	0.0367637
11968	399.072	3.25468	8980.66	15815.3	0.816423	3.249		12825	713.131	8.34149	21791.8	90116.1	2.048	5.03415										32055	855.261	0.85138	6262.2	0.0368304
8297	363.194	4.87841	8758.1	15391.3	0.813423	1.82871		3196	633.218	3.33436	167118	690206	2.04616	5.52113										23781	757.198	3.43546	4980.09	0.037346
1718	284.018	0.703588	63553.8	111685	0.813385	2.26225		17778	513.124	2.27092	3127.31	12902.2	2.04462	2.3841										16531	481.114	4.14026	7464.47	0.0374425
11020	1068.73	6.547	42353.8	74368.1	0.812193	0.297306		9172	475.146	2.2997	4077.28	16800.4	2.04281	1.32993										23285	433.078	3.4944	4713.88	0.0374847
5688	435.224	3.46375	18539.1	32536.8	0.811505	2.98591		7962	491.119	3.6682	85848.9	353620	2.04233	1.34151										28552	795.2	3.53574	5348.26	0.0377926
24933	329.078	4.79578	2689.74	4718.08	0.810734	0.200524		12777	112.783	3.67056	18311.4	75402.7	2.04188	1.64647										26926	1013.57	7.6743	3572.11	0.0382266
2926	345.083	2.44243	2.19582e+06	3.85157e+06	0.810686	1.76313		3121	405.119	3.72124	299116	1.22703e+06	2.03639	1.34065										26846	987.314	3.411	4561.2	0.0385288
24452	535.145	3.80655	5174.61	9068.1	0.809349	0.857994		23978	503.119	3.52928	3928.66	16105.7	2.03546	2.69382										38483	594.191	3.29086	5672.25	0.0387286
3539	403.125	2.91272	116730	203665	0.803028	2.15937		28940	895.275	2.53503	4079.02	16644.1	2.02871	1.45691										12669	691.167	3.97307	5192.74	0.0388684
28378	507.151	3.95691	134154	233733	0.800977	0.656895		4636	696.292	3.78708	11459	46753.6	2.0286	2.37775										23526	636.161	2.28955	19666.1	0.0391896
3627	507.151	4.06166	134154	233733	0.800977	0.656895		26254	481.171	3.88138	2359.03	9622.75	2.02826	1.45026										23202	894.161	4.92993	28751.2	0.0393841
39809	507.151	4.06166	134154	233733	0.800977	0.656895		4387	377.124	3.74865	36379.7	148090	2.02527	2.04101										4122	917.287	3.99763	703616	0.0396873
9749	314.136	2.28924	3459	6025.95	0.800833	0.139971		8282	315.05	3.74802	19581.6	78952.1	2.01148	2.33026										22609	751.209	3.38005	5083.39	0.0399091
3362	417.14	2.7887	417724	725015	0.795461	1.59358		12927	543.151	4.01445	6487.96	26098.6	2.00814	1.66778										28034	929.237	3.3069	11787.2	0.0399383
3668	449.203	2.90218	163869	284106	0.793881	2.72593		3407	285.025	2.79108	95331.6	383187	2.00702	2.37338										28717	739.208	2.82476	13076.9	0.0401386
9897	294.137	4.10309	4102.41	7099.25	0.791195	0.47876		8077	297.077	4.65554	5450.82	21891.2	2.0058	1.45951										27543	931.251	3.22857	7421.36	0.0403539
9040	643.224	2.85305	11099.6	19202.2	0.790768	1.71786		4205	391.14	3.38332	30282.5	121592	2.00549	1.42137										28436	675.136	3.7948	7024.39	0.0406695
3673	307.086	2.97687	169283	292812	0.790536	2.74968		5559	573.219	3.07716	12411.6	49788.5	2.00412	4.72129										23024	593.082	2.44868	25229.5	0.0413795
6023	299.114	4.00823	13562.8	23451.8	0.790044	1.41385																		28409	617.152	4.46515	5688.03	0.0417269
3179	312.072	3.76436	187655	324220	0.788892	0.552234																		35490	925.247	2.37243	21049.6	0.0424108
2955	279.233	7.73919	1.53297e+06	2.64841e+06	0.788799	1.48461																		11469	569.13	4.34599	11595.3	0.0426012
35045	469.118	3.69425	21183.6	36595.9	0.788736	0.966935																		27533	1035.26	3.11275	10089.2	0.0436629
8075	395.206	4.91978	26424.5	45605.6	0.787335	1.48473																		18932	945.23	3.46847	17224.8	0.0437958
20485	332.07	1.17198	27912.3	48155.3	0.786793	1.86813																		15184	827.277	3.64553	52461.3	0.0439506
3104	277.217	7.40566	721956	1.24535e+06	0.786571	1.81689																		1546	329.233	5.36539	126415	0.0439523
20919	572.144	1.05346	4499.73	7754.3	0.785156	1.08771																		9892	521.297	3.09279	7134.44	0.0442469
10317	605.209	2.96513	1794.51	3091.31	0.784626	0.201929																		30944	703.188	3.30569	5243.78	0.0450677
5208	473.13	2.46851	27104	46621.4	0.782488	1.16129																		6408	541.194	5.25942	5610.67	0.0451124
8741	479.25	3.40797	17060.2	29330.7	0.781779	1.50827																		30874	448.116	3.88642	3313.51	0.0453205
3321	199.059	3.09248	218088	374471	0.779942	2.1616																		22552	953.197	3.4291	17715.5	0.0455531
9623	427.16	3.60857	59326.9	101826	0.779351	0.820984																		17809	1071.35	1.13898	6752.32	0.0467819
22265	260.093	3.60248	13025.6	22334.3	0.777907	0.552797																		23925	891.254	3.38445	9024.74	0.0468489
21937	505.12	2.95365	6813.53	11670.2	0.776354	0.954433																		22543	598.229	4.08032	2882.27	0.046887
4423	793.308	4.84717	54913	93908.9	0.774115	0.981088																		4116	711.193	4.9393	229451	0.0477636
3570	427.098	4.00944	167368	286164	0.77382	0.730206																		24009	469.333	7.26001	4020.81	0.0479597
3396	455.177	2.69582	203340	347555	0.773347	2.50335																		22705	446.153	4.22112	3634.74	0.0495651
31971	388.105	2.59741	22015.8	37556.9	0.770541	0.711306
18553	563.177	3.9811	3038.05	5177.39	0.769082	0.725571
5512	549.219	3.79985	27261.7	46413.6	0.76767	2.87164
22550	272.093	3.88002	9674.67	16468.9	0.767458	0.59489
4372	278.103	3.60464	70047.7	119146	0.766321	0.563988
10076	525.177	4.3312	11093.8	18860.9	0.765648	0.809239
5249	627.3	6.24749	39947.9	67747.9	0.762055	2.05773
20602	309.098	3.52842	10055.9	17050.5	0.76178	0.813453
3682	537.147	2.29841	58067.7	98438.4	0.761486	1.69452
5613	309.207	7.7303	21504.2	36444.9	0.761098	1.1676
23293	381.212	4.76517	5497.51	9313.61	0.760563	0.355024
3109	387.166	3.02986	614907	1.04145e+06	0.760157	1.88706
19051	489.161	3.00973	20340.5	34391.7	0.757706	1.21456
12951	443.155	3.1162	12107.1	20439.8	0.755519	1.72712
5904	287.059	2.12975	9270.71	15650.6	0.755468	1.56557
15296	333.071	1.41644	11727.9	19794.4	0.75515	0.613226
9646	642.129	0.658321	33113.3	55874.2	0.75477	1.78194
23247	471.172	2.82904	6650.25	11218.5	0.754399	0.525481
949	425.101	4.01075	552363	929210	0.750387	0.743086
2875	175.061	2.70382	9.48022e+06	15942511	0.749886	1.05457
4218	642.396	7.74856	37226.7	62578.1	0.74932	0.701963
3636	323.223	7.40668	206275	346391	0.74783	1.48539
4882	292.14	1.02326	38806.3	65063	0.745548	0.514254
7627	400.129	7.74576	36811.1	61678.9	0.744635	0.500546
3966	237.088	2.5096	72505.2	121436	0.74404	0.551342
23499	623.416	7.1801	6147.47	10292.8	0.743564	0.815844
2986	363.108	3.26215	805074	1.34771e+06	0.743312	1.59585
7890	721.2	1.09701	22922.5	38371	0.743253	0.97569
18304	427.16	3.58917	59326.9	99275.3	0.742748	0.709097
1564	459.136	0.745039	2.5325e+06	4.2281e+06	0.739449	1.2052
32585	413.145	3.16036	9644.59	16098.1	0.739096	0.844681
34740	546.172	0.989489	5999.92	10009.8	0.738394	0.82917
23009	729.261	3.4718	24914	41503.9	0.736288	1.10315
28620	515.232	5.15214	605.186	1006.6	0.734034	0.128323
1143	277.106	4.44749	4795.59	7973.83	0.733565	0.935703
5451	381.049	0.844143	19312.3	32073	0.731843	0.913071
26292	487.125	3.68061	8341.01	13835.5	0.73008	0.343717
24172	327.098	3.2302	1332.98	2209.47	0.729038	0.142145
23532	633.183	3.65639	5570.78	9222.44	0.727269	0.539044
12138	742.62	8.47278	3154.48	5221.97	0.727191	0.430783
17365	515.176	3.1277	24542	40624.9	0.727112	1.18154
11370	603.172	3.56921	6815.03	11277.7	0.726679	1.07126
26368	531.045	2.91975	917.959	1518.77	0.726406	0.126984
3267	503.117	4.03853	316660	523508	0.725279	0.507799
22635	623.164	3.27485	15023.7	24811.1	0.723748	0.635455
22818	550.158	2.57496	7677.71	12675.6	0.723309	0.225043
17813	572.17	2.81315	15839.2	26142.9	0.722924	0.661581
1708	333.025	2.9835	3365.89	5553.99	0.722537	0.227309
5758	325.202	7.73343	22551.9	37201.1	0.7221	1.74574
10090	493.177	2.65002	18381.3	30317.8	0.721928	2.88333
1112	93.0345	3.66606	49624.8	81698.1	0.71924	1.18185
4258	431.097	3.23633	43430.1	71361.3	0.716447	1.6658
24626	446.377	8.50346	5461.82	8974.35	0.716427	0.495037
27965	901.293	4.71211	634.077	1039.25	0.712809	0.124594
24466	745.272	3.9324	8557.47	14013.6	0.711567	1.41054
4154	668.584	9.26713	80921	132422	0.710558	2.62977
8236	519.172	2.97219	12095.9	19791.9	0.710395	2.45735
4035	297.243	7.5142	111903	183092	0.710316	1.05094
11707	679.44	4.7217	24431.3	39926.3	0.70861	0.997362
15278	479.141	2.73581	17497.7	28539.3	0.705783	2.46463
9518	855.501	7.78986	198833	324300	0.705773	0.211221
23767	391.103	3.28668	12476	20338.2	0.705039	3.30183
23883	485.076	3.42093	6144.55	9972.9	0.698705	1.25784
18303	1054.75	7.40755	23262.2	37714.2	0.69712	0.303369
30118	304.064	0.975577	14251.6	23082.5	0.695671	1.40997
5315	327.218	7.72915	37942.7	61452.1	0.695639	1.23841
4161	740.605	9.2595	70335.6	113873	0.695105	2.10671
3955	193.051	3.77007	141694	228966	0.692354	0.589094
23672	535.203	3.08718	7962.67	12856.3	0.691146	1.08623
23878	753.312	3.91685	1851.17	2986.65	0.690091	0.245559
4673	607.404	6.43793	77424.9	124801	0.688757	1.1192
23840	473.13	2.59655	28936.4	46621.4	0.688107	1.29734
8021	457.133	3.21615	25858.3	41657.9	0.68796	0.939562
6015	573.161	3.33994	20803.3	33512.8	0.687898	0.309435
28677	911.283	2.87875	6688.64	10753.4	0.685012	0.340654
10007	459.151	2.74246	27656.9	44460.9	0.684898	1.11432
20442	615.208	4.43944	1973.25	3171.85	0.684746	0.650409
4085	447.26	4.37282	55019.6	88426.1	0.684527	0.529977
15207	517.172	3.99517	16298.9	26179.3	0.683655	0.328079
14116	346.086	2.44976	354131	568729	0.683457	1.11311
38467	522.168	3.86913	11612.2	18640.8	0.682825	0.672239
22478	535.053	4.03906	18202.8	29213	0.68245	0.474971
17313	433.208	3.33585	122534	196283	0.67975	2.52167
14229	445.135	2.83825	28922	46316.1	0.679349	2.47415
32559	327.088	3.92017	3023.05	4829.59	0.675898	0.744249
8698	110.033	2.16509	125346	199763	0.672368	1.05592
24789	607.203	3.36314	907.815	1445.78	0.671375	0.117281
9014	457.176	4.82525	10748.8	17114.4	0.671027	1.09183
12380	433.128	6.14464	49146.9	78217.6	0.670393	1.5575
4665	380.156	2.4801	65492.9	103959	0.666602	2.34863
6294	477.14	3.5962	37398.9	59290.8	0.664815	0.577186
29147	551.156	4.68713	682.046	1080.98	0.664403	0.166506
38461	461.167	2.63391	287336	455291	0.664048	0.982677
3408	461.167	2.68973	287336	455291	0.664048	0.982677
27339	461.167	2.77264	287336	455291	0.664048	0.982677
6053	443.192	3.04131	9456.28	14921.2	0.658019	2.33611
5313	245.139	3.56214	38166.1	60201.4	0.657506	2.11169
4048	503.162	0.873191	90784.5	143137	0.656883	1.0697
5166	447.26	4.6791	41072.5	64661.6	0.654738	1.59966
6192	539.193	5.25498	9232.04	14515.3	0.652852	0.942583
3443	355.103	2.95153	371693	583718	0.65116	0.619016
23629	111.034	2.14983	9133.53	14341.2	0.65092	0.421492
2925	109.029	2.17474	1.76804e+06	2.77564e+06	0.650667	0.976004
5937	639.194	3.67709	2805.85	4400.82	0.649335	0.285912
19644	466.166	7.74061	24135.4	37827.7	0.648296	0.737571
14357	569.166	5.28816	420.75	657.748	0.644571	0.112531
21849	686.157	0.799659	10834.2	16929.1	0.643914	2.52368
12482	307.192	5.83643	17393.9	27144.5	0.642076	0.544308
10027	703.245	2.73124	18563.2	28952	0.641218	2.37691
11831	478.294	6.75092	37419.5	58271.3	0.638995	0.964577
3672	497.092	0.740122	164569	256072	0.637852	1.44852
10084	220.062	3.00066	12248.4	19057.2	0.637741	2.18938
11566	427.142	4.53186	62335	96772.4	0.634553	1.45108
15356	533.167	4.13481	2926.31	4539.21	0.633359	0.256934
25580	693.24	3.37512	2608.3	4043.82	0.632611	0.229218
25137	335.125	2.92895	8240.11	12772.7	0.632333	0.96101
9504	435.13	3.80142	1.15162e+06	1.78506e+06	0.632304	0.587774
17349	537.193	8.01041	5241.58	8123.12	0.632034	0.240339
4248	337.123	3.85886	95442.3	147826	0.631195	1.9214
16956	321.091	5.20304	8788.35	13572.5	0.627019	0.363392
26403	465.14	3.17281	9813.82	15103.3	0.621976	0.830364
15141	429.139	3.46556	98282.5	151224	0.621677	1.45229
4474	331.191	5.74639	48667.5	74708.4	0.618312	1.74121
27703	461.364	8.08794	1365.37	2095.29	0.61786	0.150297
17889	591.103	4.15628	1911.1	2930.32	0.616658	0.230915
28868	312.072	2.83068	20515.1	31410.7	0.614574	0.629578
3922	683.256	3.49773	126346	193325	0.613652	0.917766
3680	345.119	2.64145	247875	379059	0.612807	1.41727
6380	391.136	0.930925	8167.02	12488.3	0.612698	0.56285
12861	609.24	2.85474	52646.9	80474.7	0.612187	1.27216
18462	581.188	3.31541	27194.8	41545.7	0.611369	1.52635
21448	405.086	2.62413	82297.7	125318	0.606671	1.79705
23414	681.167	2.44737	28952.1	44061.6	0.605855	0.384118
10069	293.212	7.71816	23972	36363	0.601125	1.34372
8989	1060.79	7.40509	11151.5	16910.7	0.600706	0.461225
4251	637.143	2.57978	52409.8	79446.4	0.600144	1.37958
32595	661.213	3.31821	837.265	1268.76	0.599659	0.104543
27884	661.213	3.37735	837.265	1268.76	0.599659	0.104543
22450	799.197	2.39578	14282.9	21636	0.599148	0.390117
4284	391.197	3.59757	92854.4	140592	0.59847	2.34728
3446	331.084	3.19328	193604	292992	0.597757	2.74254
12392	949.69	7.74088	19924.2	30117.5	0.596084	0.484381
22520	821.324	3.67116	6803.95	10271.1	0.594146	0.248195
25094	663.194	4.40515	379.214	571.756	0.592387	0.103247
23503	601.193	4.00266	4455.67	6714.46	0.591628	1.90627
4821	477.14	3.98453	53816	81092.1	0.591528	0.511797
5116	871.287	2.66603	56805.7	85385	0.587946	0.793114
4620	217.051	3.4264	14066.1	21141.3	0.587847	0.32093
1135	312.095	0.962968	878803	1.3186e+06	0.585393	1.58551
20174	657.218	3.77041	8970.31	13442	0.583515	1.27869
15243	479.141	2.70468	19501.8	29223.3	0.58351	2.1322
22315	439.161	4.04317	10505.4	15737.5	0.583075	0.917081
20517	675.209	4.62441	3904.41	5841.43	0.581216	0.187872
7941	611.198	3.72809	34400.4	51345.2	0.577807	0.673244
3677	411.205	3.48176	111864	166878	0.577043	1.15969
27061	621.438	9.10848	19619.5	29261.1	0.576694	0.524661
7906	373.094	3.48231	38692.7	57600.2	0.574012	1.75884
6082	298.057	3.12186	7515.42	11187.7	0.573991	0.7113
3413	379.216	4.76592	192254	285903	0.572513	0.796441
25166	737.281	4.48273	376.43	559.667	0.572188	0.0996432
4151	428.15	4.71625	68718.9	102135	0.571704	4.03684
13298	869.269	2.88041	20714.7	30780.9	0.57138	0.59774
5633	311.223	7.73638	26071.9	38741.1	0.571368	0.734342
9097	431.156	3.63365	12377.4	18384.9	0.570815	0.315204
35472	529.157	2.63126	32787.8	48632.6	0.568766	0.576213
3688	345.119	3.11198	130059	192827	0.568139	0.822376
3378	439.252	9.21761	241110	356528	0.564322	1.19698
38539	563.177	3.85954	4041.91	5966.4	0.561821	0.814658
13693	537.146	2.2723	58067.7	85667.9	0.56102	1.02698
9159	593.187	3.99142	6222.37	9177.09	0.560573	0.545072
1134	227.066	1.01506	42164.5	62122.6	0.559087	0.9889
24465	505.157	2.4757	21152.9	31157.4	0.558723	0.564369
23733	589.192	3.3876	8423.73	12402.7	0.558126	0.569418
9360	509.146	5.48264	3416.34	5016.29	0.554169	0.259336
1688	535.152	1.08472	13941.6	20450	0.552699	0.598507
11801	425.108	2.80641	28431.2	41686.4	0.552102	1.72425
3180	343.103	2.75493	403128	590953	0.551807	1.94075
11549	343.103	2.76031	403128	590953	0.551807	1.94075
29030	324.147	3.62616	1230.02	1802.95	0.551679	0.132828
18658	436.133	3.82261	274442	401859	0.550189	0.480907
13772	455.117	2.88632	28921.7	42335.8	0.549726	3.03682
38797	283.082	3.30706	37431.4	54710	0.547556	1.65526
24533	287.103	2.92568	31761.9	46291.9	0.543461	0.857007
24446	507.245	4.4911	380.06	553.841	0.543244	0.0944737
35474	467.192	4.24909	2656.51	3868.01	0.542062	0.546955
23874	467.192	4.25619	2656.51	3868.01	0.542062	0.546955
17666	471.187	3.48964	26184.8	38089.7	0.540671	0.688869
2303	195.03	3.38712	32788	47653.8	0.539423	0.555838
2746	736.491	8.23413	79296.6	115226	0.539129	0.192085
3056	559.313	6.24933	817664	1187921	0.538859	2.26205
4732	439.246	4.52881	43632.2	63334.9	0.537607	0.686262
23256	551.156	4.44929	2295.35	3329.5	0.536589	0.381056
3486	479.156	4.02958	205167	297577	0.536463	0.472091
23045	491.177	3.19551	15390.3	22319.8	0.5363	0.630792
3609	311.152	6.54605	215490	312477	0.536132	0.943992
3344	373.114	2.74038	639767	927530	0.535846	0.429003
11729	549.284	6.24753	24474.1	35407	0.532781	0.869597
26350	447.383	8.49597	2097.26	3033.39	0.532428	0.151247
14111	311.222	6.48158	39257	56778	0.532384	0.920372
18448	415.125	3.15087	19010.2	27439.6	0.529485	0.409674
6669	299.077	2.43314	1.66414e+06	2.40052e+06	0.528573	0.901485
23346	350.088	2.9334	11337.6	16348.3	0.528024	1.27621
23695	493.245	5.09056	8190.23	11788.2	0.525365	0.566639
4969	237.08	3.35766	30152	43392.1	0.525178	0.504244
17589	459.142	3.75132	31535	45381.5	0.525151	0.394126
7762	611.198	3.39725	40760.3	58533	0.522087	1.6202
9135	754.657	7.73978	7346.16	10518.9	0.517919	0.180493
9704	210.077	3.02288	31751.3	45397.4	0.515796	0.471002
1129	282.084	0.974076	162501	232305	0.515573	1.46971
17120	473.31	8.73968	38580.4	55144.2	0.515341	0.34084
4502	374.132	7.98777	94394.9	134826	0.514319	0.198635
4804	453.268	9.43532	44560.9	63606.2	0.513388	0.83611
5578	333.06	3.97375	21753.7	31044.2	0.513063	0.877293
3028	133.05	0.69444	646074	921033	0.511555	0.605761
24659	756.195	4.25668	1850.86	2635.39	0.509821	0.273043
23538	453.14	3.07244	9756.39	13872.3	0.50779	1.11118
27627	635.196	3.38238	9190.15	13062.1	0.507228	0.442539
27443	661.14	2.90106	4154.24	5897.54	0.505529	0.1676
9673	534.047	4.05071	31312.5	44370.4	0.502859	0.457422
1485	179.035	3.33125	278111	393970	0.502423	2.22386
11094	541.156	2.73509	28114.2	39624.6	0.495096	1.17513
7442	395.211	4.25965	57088.7	80366.9	0.493396	1.26256
14205	327.218	5.9333	21161.3	29726	0.490297	1.0751
28906	575.308	5.19968	1859.54	2606.51	0.487174	0.248435
3308	429.14	3.14563	540698	757752	0.486902	1.48592
10191	463.255	4.05629	12621.6	17683.8	0.48654	1.9176
4224	241.108	3.26861	122727	171927	0.486343	1.47074
3871	211.134	7.40454	189020	264551	0.485009	1.82639
3738	251.165	7.4086	208226	291224	0.483979	1.85329
23712	319.072	4.08283	1759.78	2460.45	0.483527	0.145474
24142	629.316	6.57608	7641.97	10682.9	0.483286	1.3314
10288	455.099	2.90978	13154.9	18380.7	0.482598	0.735067
3253	297.083	0.737049	254199	354471	0.479704	0.639385
2975	361.187	3.71877	1.37199e+06	1.91037e+06	0.477581	1.86749
24012	479.229	4.42986	469.975	654.268	0.477298	0.0826819
26583	229.083	4.06628	8907.42	12398.6	0.477098	0.59189
4167	426.134	4.5274	68986.1	96002.4	0.476765	1.87773
2784	736.492	7.92145	225195	312936	0.474693	0.157728
10999	515.214	2.64762	32285.4	44852.6	0.474309	0.754489
25913	581.186	1.20013	2578.26	3578.08	0.472786	0.10895
26028	713.412	8.97235	4283.15	5933.6	0.470235	1.25118
5814	494.122	4.52951	10137.3	14039.3	0.469789	1.81202
35068	497.128	3.20351	31861.1	44095.8	0.468846	1.50264
18459	497.129	3.20869	31861.1	44095.8	0.468846	1.50264
19899	265.072	3.2548	13729.7	18997.7	0.468523	0.37178
3671	311.147	6.5576	226253	313045	0.46843	0.880932
5326	493.171	3.35698	38732.3	53564.7	0.467746	1.03449
12371	421.135	0.858913	38067.1	52612	0.466847	1.61714
28757	462.17	2.63665	68121.2	94122.6	0.466437	0.54404
26300	462.17	2.77019	68121.2	94122.6	0.466437	0.54404
10356	509.149	2.90064	4293.64	5927.99	0.465341	0.129735
10271	340.104	3.52631	10605.9	14631.7	0.464224	1.90025
3013	361.15	3.46235	1.31215e+06	1.80981e+06	0.463907	1.28923
4456	389.182	3.58643	88059.3	121258	0.461533	1.40724
22384	323.135	2.83762	5.59279e+06	7.70108e+06	0.461492	1.06065
30849	260.056	3.30686	2014.8	2773.23	0.460935	0.135924
20546	511.146	3.78051	5239.66	7207.03	0.459932	0.55083
25404	495.167	3.25378	3822.83	5255.51	0.459189	0.248663
23489	781.326	3.74973	5163.01	7097.31	0.45906	0.241528
36719	601.193	4.17915	3001.7	4121.55	0.45741	0.458989
8937	346.086	1.81248	30751.3	42219.5	0.457261	1.2421
31435	870.273	0.784871	8528.61	11701.3	0.456283	0.283494
14184	997.574	7.68244	14589.8	20016.6	0.456236	0.900262
17708	478.144	3.61384	12041	16518.9	0.456165	0.370315
4200	171.103	7.40479	146983	201576	0.455677	1.3387
22540	653.261	4.0838	5215.86	7133.66	0.451737	0.207089
3568	286.057	2.65625	58569.3	80093.4	0.451537	0.547035
12938	497.129	2.74426	18638.7	25474.1	0.450731	1.46564
10193	523.219	3.57369	11542	15759	0.449279	0.785861
933	191.02	0.627954	2.45595e+06	3.35022e+06	0.447974	1.33499
5931	399.275	7.04456	23864.5	32544.5	0.447545	0.576192
23356	549.068	4.08864	532.441	725.47	0.446295	0.0771401
3816	345.083	1.84127	171862	234138	0.44611	1.85232
13872	497.146	4.73017	14354.3	19540.3	0.444972	1.04107
3959	243.033	2.58091	44888.7	61036.8	0.443327	0.882216
4588	373.078	2.61318	49911.1	67605.2	0.437775	0.883699
9083	601.189	4.70534	8451.41	11437.4	0.436499	1.0853
22338	811.193	5.60879	705.432	954.077	0.435599	0.0752297
23401	176.072	2.52308	2867.5	3872.55	0.433489	0.0748528
1169	110.025	0.792751	7465.25	10081.4	0.43343	1.22838
23405	507.172	2.26838	1427.27	1927.44	0.433419	0.0865001
26275	839.297	3.32393	4423.64	5970.97	0.432733	0.317297
30697	447.275	8.4186	830.181	1118.82	0.430478	0.0743151
8723	299.077	1.84483	104122	140311	0.430355	1.18425
1902	429.157	4.7066	74740	100703	0.43015	1.4202
4255	309.153	6.02842	143116	192578	0.428252	0.639631
10372	300.081	1.82812	16492.5	22164.8	0.426462	1.14255
34394	546.326	8.54607	4586.76	6163.72	0.426324	0.31803
3774	469.193	3.10896	171484	230259	0.425178	0.866322
32762	215.087	3.05761	6561.14	8788.31	0.421639	0.387391
3432	391.197	3.82682	245272	328316	0.4207	1.82349
7572	409.171	2.85883	71657.1	95876.8	0.420073	0.859282
2886	165.019	2.75577	4.73652e+06	6.33716e+06	0.42001	2.4888
3574	255.233	7.98813	152153	203053	0.416332	0.420725
26323	449.136	3.54961	2614.58	3486.46	0.415183	0.127246
5922	461.145	4.42696	13476.8	17959.6	0.414272	0.245936
20098	504.136	2.19409	10178.4	13562	0.414054	0.719305
8746	465.14	4.04385	37886.2	50468	0.413699	0.331365
19167	559.127	0.875357	8732.94	11627.8	0.413035	0.522352
9724	537.213	4.36385	37645.4	50102.3	0.412403	0.757385
10035	577.25	3.09026	3921.59	5218.86	0.412297	0.218745
27979	699.251	3.13103	5459.41	7253.31	0.409896	0.529934
28487	753.182	2.96226	2293.75	3043.02	0.407793	0.0915838
12606	529.154	3.23559	9241.03	12252.8	0.406985	0.456153
14917	328.221	4.88117	97773.6	129549	0.405979	0.529052
3459	517.266	3.10074	295645	391638	0.405654	0.490196
11579	686.373	3.61384	37550.3	49685.1	0.403987	1.14317
23182	248.056	3.18599	4829.64	6384.37	0.402628	0.542158
1535	381.156	4.03983	8936.49	11806.5	0.401805	0.770607
29869	470.196	3.10859	38321.5	50621.8	0.401606	0.954535
1581	211.025	2.84644	590310	779674	0.401397	0.492145
4901	594.396	7.98723	47700.8	62769.2	0.396042	0.313726
23399	505.156	2.80167	39025.9	51333.2	0.39546	0.304906
8869	405.119	4.40555	37332.8	49035.1	0.393369	0.220039
35581	349.169	5.01684	927.89	1217.78	0.392232	0.12223
19004	745.22	2.88334	24886.6	32591.2	0.389111	0.743194
7711	405.173	3.65082	49760.9	65026.8	0.386022	0.709714
36174	571.107	3.98903	20013.1	26062	0.381003	0.271568
10826	380.159	6.53933	144438	187866	0.379252	0.897143
22648	192.067	3.18206	65598.1	85159.1	0.376506	0.708064
4392	192.067	3.20591	65598.1	85159.1	0.376506	0.708064
4662	227.038	3.36035	39459.6	51220.2	0.376336	0.215335
3363	365.14	6.14887	438264	568216	0.37464	0.943201
4634	447.144	6.5318	89312	115548	0.371562	0.880806
15843	375.13	1.92184	10505.6	13586.7	0.371031	0.131188
9851	463.255	3.86672	32393.7	41878	0.370479	1.41588
26099	599.214	4.24306	44808.6	57919.2	0.370267	0.519892
8662	345.083	1.81591	173445	224071	0.36948	1.03454
7925	321.146	3.3388	35990.6	46450	0.368061	1.23493
14122	658.391	7.74089	24119	31069	0.365308	0.302662
14768	511.146	3.22297	7333.84	9445.67	0.365083	0.415798
5619	311.135	3.09648	18524.2	23851.2	0.364648	0.380462
1191	339.076	4.46538	3145.09	4046.19	0.363461	0.50607
17627	655.188	2.83085	28835.2	37092	0.363279	0.518444
6457	623.45	9.00672	5304.83	6817.42	0.361918	1.29569
12444	379.161	2.98259	37644.4	48363.5	0.361482	1.18426
3765	561.328	6.57698	174510	224153	0.361179	1.54623
3551	487.182	3.54147	179458	230163	0.35901	0.203885
4078	258.992	2.65598	59571.3	76386.8	0.358707	0.779915
4554	307.191	5.11979	77937.9	99915.2	0.358379	0.580705
5079	405.177	2.98029	56872.1	72786.4	0.355949	1.36475
3474	345.228	4.77999	171241	219122	0.355712	0.655581
25704	701.39	7.54482	824.907	1054.87	0.354765	0.0608324
7614	1082.74	6.97843	61971.6	79202.8	0.353945	0.145175
3142	563.235	2.69607	778701	994914	0.353503	0.90446
3137	457.175	4.49023	447934	572116	0.353021	1.3742
28151	457.174	4.46553	447934	572116	0.353021	1.3742
2864	285.098	2.70822	2.82117e+07	35971812	0.350571	1.3852
1560	329.233	4.98058	877884	1119120	0.350262	0.764305
8664	311.135	2.49015	106527	135752	0.349753	0.787635
8639	285.079	2.68085	169966	216561	0.349528	0.980083
5242	373.128	3.13996	72427.2	92212.9	0.348437	0.327192
10223	405.124	1.06422	7772.74	9892.94	0.347976	0.33247
3401	211.134	7.74133	361990	460649	0.347717	0.967213
2923	397.221	4.71737	2062569	2623733	0.347179	3.21653
3065	265.072	3.98642	691225	876719	0.342959	0.992738
16600	733.278	4.25053	4998.16	6330.18	0.34085	1.48447
9903	571.106	4.02486	20013.1	25339.5	0.340444	0.224117
18490	397.221	4.92701	47967.3	60703.4	0.339725	0.697198
2983	187.025	0.723535	970753	1.22689e+06	0.337824	0.897601
28549	533.166	3.05959	5907.69	7462.48	0.337061	0.410273
28390	479.156	4.173	17383.4	21861.5	0.330677	0.212361
3356	449.276	4.52854	189298	237820	0.329213	0.33977
5777	493.173	6.42992	17240.4	21657	0.329047	0.592044
1736	318.061	0.923705	7370.09	9254.16	0.32842	0.683465
12249	195.051	2.19712	21357.3	26752.9	0.324971	0.406391
34019	462.149	4.56791	1522.72	1907.06	0.324697	0.0923349
23602	798.338	3.75031	5607.97	7017.67	0.323513	0.381397
34609	449.145	4.66418	1038.77	1299.88	0.323504	0.0976792
5873	435.224	3.94838	13746.7	17186.6	0.322204	0.401835
2973	171.103	4.01206	653506	816321	0.320936	0.285993
22654	219.077	3.37303	1371.39	1712.78	0.320696	0.0547972
6574	409.15	3.85941	5732.2	7156.62	0.320189	0.244696
12090	288.073	2.02804	6988.53	8713.14	0.318204	0.66815
2927	395.205	4.56824	1.83379e+06	2.28512e+06	0.31744	1.60059
7891	309.062	3.46573	35640.1	44325.2	0.314625	0.645208
3848	717.132	2.42247	59012.2	73361.8	0.314016	0.489955
5029	165.019	7.98836	42997.2	53443.5	0.313774	0.756038
3193	299.149	6.15059	723347	898085	0.312164	0.5219
867	393.172	6.99165	476917	591930	0.311688	0.608442
1102	163.04	3.1785	563655	699299	0.311097	0.263508
3889	491.119	3.66997	285113	353620	0.310667	0.305083
4266	384.185	6.52338	157249	194913	0.309782	0.524579
4754	199.098	3.46917	71484.5	88527.8	0.3085	0.783388
10307	493.135	4.62685	4558.43	5644.08	0.3082	0.101868
30952	717.241	3.92011	12183	15047.3	0.304638	0.327637
4705	451.219	2.83657	74315.6	91751.5	0.304067	0.85219
3113	459.191	4.71796	509834	629278	0.30367	3.22401
5718	505.141	0.89944	33014.3	40681.1	0.301267	0.313368
23902	451.104	3.54422	5543.32	6821.56	0.29935	0.147154
9479	707.433	8.95985	1922.16	2364.1	0.298565	1.0592
7740	981.339	6.94953	37861.5	46542	0.297801	0.281761
25653	332.077	4.40696	1283.98	1578.21	0.297664	0.0646845
10001	462.148	1.00064	16720.2	20533.8	0.296412	0.483654
8892	417.177	3.09244	30756.5	37727.7	0.294731	0.374838
4548	301.061	4.02092	30038.8	36821.5	0.293718	0.255304
1165	121.029	2.761	950329	1.16423e+06	0.292873	2.01527
26709	813.442	7.60132	4351.03	5327.26	0.292035	0.224509
3094	493.156	2.52251	1.44334e+06	1.76651e+06	0.291492	0.828251
19198	541.134	4.48728	7694.61	9417.2	0.29145	0.30844
7470	591.463	6.43051	43787.6	53581.4	0.291209	0.191745
5897	455.155	3.24146	16072	19665.1	0.291084	1.16406
16996	406.122	4.40388	8741.6	10669.4	0.287511	0.169802
741	311.169	6.56309	32623662	3.97801e+07	0.286127	0.52769
3254	291.198	6.32223	366652	447054	0.286037	0.174109
4158	461.145	4.14821	118854	144888	0.28575	0.134374
892	379.156	6.54002	735426	896077	0.285042	0.629346
5935	454.135	3.14064	16362.3	19896.7	0.282151	0.223671
23542	899.282	2.86855	15825.6	19223.6	0.280615	0.392885
5104	435.186	3.77046	60639.4	73658.5	0.280598	0.742648
3888	391.14	3.14098	178149	216309	0.280007	0.246221
3834	283.137	5.75501	235745	286144	0.279516	0.44025
1119	267.073	0.992899	25585	31054.3	0.279498	1.02507
14485	539.156	4.72409	3608.08	4374.52	0.277893	0.167758
3498	389.182	3.1087	260036	315016	0.276714	0.947547
27816	204.03	2.78809	9869.84	11953.1	0.276288	0.198763
859	313.164	6.56485	1.41142e+06	1.70889e+06	0.275918	0.468502
24810	523.074	3.27332	2694.43	3258.53	0.274243	0.0945054
31952	523.074	3.27332	2694.43	3258.53	0.274243	0.0945054
18008	814.569	9.01425	20205.3	24423.4	0.273526	1.31975
7093	611.198	2.81219	97141.1	117334	0.272462	0.539699
4042	361.15	3.01359	112200	135421	0.271377	0.804416
4319	441.127	6.52578	121759	146901	0.270814	0.50194
3422	171.103	7.74041	381713	460486	0.270668	0.669574
26571	371.135	3.58921	9417.84	11335.6	0.267391	0.288508
3147	189.113	4.02147	239023	287651	0.267172	0.227606
4468	441.14	3.38649	107882	129580	0.264396	0.39407
23620	531.225	4.25421	555.922	667.725	0.264373	0.0448819
15021	429.113	3.14239	15223	18275.7	0.263673	0.174165
6461	323.223	5.7174	4528.34	5433.87	0.262996	0.361034
26299	547.24	3.85864	7553.48	9061.64	0.26263	0.282382
5453	325.093	3.1873	28772.1	34511.4	0.262401	0.868206
11523	461.268	7.53577	1.12844e+06	1.35314e+06	0.261981	0.0810145
9753	294.098	3.41844	23540.8	28224.7	0.261799	0.251893
754	297.153	6.14957	1.68318e+07	2.01674e+07	0.26083	0.41205
75	297.153	6.15751	1.68318e+07	2.01674e+07	0.26083	0.41205
3046	437.145	3.13725	1.29708e+06	1.55337e+06	0.260139	0.232742
15801	297.119	1.80518	140616	168331	0.259539	0.3745
6527	593.279	9.18842	2971.88	3557.38	0.259441	0.248538
28836	697.178	4.32308	999.852	1196.61	0.25917	0.078066
3892	393.195	3.97023	86736.4	103752	0.258427	0.406765
17895	455.155	3.97828	7513.96	8976.61	0.256597	0.242574
3933	742.548	9.01769	145854	174152	0.255824	1.38047
6727	431.192	3.37356	475012	567146	0.255757	0.320019
29186	887.495	7.74207	1173.74	1401.05	0.255397	0.0433101
1586	244.046	0.686737	66226.6	79042.6	0.255219	0.326613
6256	321.153	6.01479	11715.9	13982.7	0.255175	0.374781
14775	601.178	3.18929	6311.5	7517.69	0.252306	0.128508
31922	601.178	3.21668	6311.5	7517.69	0.252306	0.128508
23443	266.067	2.92105	14805.9	17620.7	0.251096	0.234791
21902	565.156	3.35473	7669.88	9126.08	0.250791	0.259665
2435	325.184	7.01009	2.48269e+07	29518785	0.249731	0.408685
32532	219.066	3.58562	11744.9	13948.3	0.24805	0.148841
4230	325.161	7.00496	190807	226592	0.247982	0.360315
8027	453.117	2.75924	28497.8	33822.7	0.247139	0.307686
7548	537.198	3.1715	73422.9	87115.1	0.246694	0.164601
5500	309.119	1.32503	34284.7	40665.4	0.246237	0.151927
4850	599.198	3.41492	61469.5	72896.8	0.245984	0.214739
21122	519.318	4.41389	14183.2	16813.4	0.245425	0.603736
10163	513.161	3.40019	22429.7	26535.2	0.242498	0.16957
18526	513.161	3.40019	22429.7	26535.2	0.242498	0.16957
432	457.12	0.625381	1.33079e+06	1.57275e+06	0.241005	0.17459
18683	417.213	3.67401	26692.8	31539	0.240687	0.252871
24064	739.426	6.64068	2492.95	2945.06	0.240443	0.0525992
10440	445.171	4.27176	5756.08	6792.71	0.238902	0.391049
6870	583.167	3.57979	200586	236679	0.238716	0.376453
17960	572.207	2.65557	1.24185e+06	1.46489e+06	0.238303	0.447527
27206	424.156	7.74845	13378.6	15762.5	0.236573	0.183605
3393	363.215	6.4268	254341	299650	0.236515	0.323226
37538	975.589	8.19571	1742.87	2053.34	0.236507	0.0701619
2941	571.203	2.65268	4.32975e+06	5.09944e+06	0.236055	0.417179
15580	549.162	3.57802	14904	17552.1	0.235941	0.444452
5636	99.0451	0.947141	16650.2	19575.1	0.233482	0.799484
23989	631.333	6.24025	11620.2	13660.1	0.233335	0.337554
12293	331.083	3.09689	193604	227531	0.232957	0.178997
12618	375.108	3.41674	22993.5	27009.2	0.232227	0.247147
30333	437.135	4.23975	36622.8	43011.6	0.23198	0.110612
24281	681.202	2.92254	6504.62	7630.44	0.230302	0.110108
7333	674.55	8.46802	83017.9	97332.9	0.229505	0.183186
25412	905.363	4.81112	569.669	666.804	0.227138	0.0383789
9223	541.193	3.79267	10465.8	12250.1	0.227112	0.150629
2491	327.18	7.00342	1.06075e+06	1.2412e+06	0.226653	0.362556
13230	288.072	2.48186	114372	133798	0.226321	0.356356
12300	457.278	8.14908	48721.7	56970.7	0.225656	0.250017
3501	377.143	7.41118	652959	762336	0.223435	0.113015
11303	815.572	9.01796	10299.6	12005.5	0.221111	0.956616
24675	371.135	3.77163	9300.07	10837	0.220653	0.206294
28386	463.124	4.07506	51392.4	59853.3	0.219877	0.171019
3343	315.102	2.54399	331817	386086	0.218534	0.604242
4195	329.124	3.51704	66667.4	77565.5	0.218434	0.271558
25893	411.384	8.78388	300.832	349.945	0.21817	0.0368197
13949	311.151	5.77373	7356.18	8555.58	0.21791	0.262218
8052	443.196	5.75549	28877.4	33577.5	0.217553	0.368837
24630	121.027	4.01802	6007.57	6979.7	0.216383	0.165556
9679	729.298	2.76561	17057.2	19815.1	0.216223	0.298622
1582	239.091	4.03908	33806.6	39253.2	0.215505	0.169959
28214	310.059	4.74518	909.565	1053.19	0.211513	0.0356643
3353	776.553	8.62918	347839	402702	0.211295	0.96779
5473	537.162	3.58614	43323	50145.9	0.210997	0.334417
19619	463.124	4.0118	52902.3	61124.3	0.208416	0.159717
25169	503.12	2.84723	1391.52	1606.54	0.207295	0.0349329
5346	311.186	5.21534	25662.4	29618	0.206815	0.556747
25173	397.207	4.2042	4151.23	4790.53	0.206645	0.291674
14751	529.134	4.16726	10913.8	12591.6	0.206315	0.106446
23203	513.146	0.678657	20244.5	23348.5	0.205796	0.426152
3112	981.579	8.53647	719921	829785	0.204899	0.714478
21951	425.163	7.73967	14465.3	16587.1	0.197468	0.196674
5988	720.205	1.09524	24013.3	27529.8	0.197164	0.131969
24481	311.223	6.17115	93549.9	107091	0.195036	0.161919
33511	1160.37	1.12965	1921.77	2199.77	0.19492	0.0327914
4945	449.13	2.70687	101653	116327	0.194524	0.238281
3766	621.437	8.79448	153405	175471	0.193889	1.23093
23240	143.035	1.02086	128960	147409	0.192902	0.286184
24884	685.235	3.23702	5496.63	6276.35	0.191377	0.291615
22536	691.224	3.67497	5112.44	5829.15	0.189272	0.0647195
7177	370.169	6.15429	71416.6	81368.1	0.188203	0.221978
9686	451.116	3.19859	43390.4	49418.3	0.187672	0.13451
13476	459.188	3.11742	6872.9	7815.42	0.185405	0.333789
5655	265.072	3.5772	17043.4	19373.3	0.184853	0.301902
23167	219.066	3.25512	16591.7	18853.1	0.184337	0.149835
1419	359.073	0.672885	157976	179453	0.183902	0.157576
22059	325.14	2.82308	188217	213130	0.179331	0.246423
3017	313.106	2.60269	1.03e+06	1.16571e+06	0.178573	0.744215
34015	532.311	8.46618	30986.1	35054.5	0.177981	0.156434
11861	314.051	0.716742	15187.7	17177.6	0.177623	0.227362
8886	441.174	3.92886	18488	20900.7	0.176965	0.283263
14791	523.182	3.38988	6600.85	7459.4	0.176407	0.142596
20591	509.146	4.76106	1943.1	2195.46	0.176162	0.0422088
5455	775.533	8.81553	57454.5	64892.6	0.175633	0.387898
8983	617.189	3.35368	6830.25	7714.42	0.175618	0.0871854
598	313.238	5.75768	2.33197e+06	2.63355e+06	0.175463	0.385939
3967	276.072	0.928376	79112.9	89338.3	0.175366	0.292204
3681	343.083	3.30459	188138	212398	0.174975	0.30359
23875	457.193	3.0999	7116.25	8032.46	0.174725	0.470851
6331	375.164	5.79328	10281.4	11604.3	0.174624	0.135443
6793	573.209	2.65692	283846	320270	0.17418	0.308652
24605	909.267	2.89594	1907.08	2147.73	0.171445	0.0287457
5186	165.019	7.73955	53455.7	60071.4	0.168335	0.307976
28446	487.109	2.58068	3795.95	4263.15	0.167459	0.0329141
4234	367.161	3.21772	89761.4	100777	0.166992	1.05634
25170	998.569	8.54497	14021.9	15731.2	0.16595	0.518184
28864	553.172	4.99733	777.313	872.003	0.165838	0.0277827
5697	491.158	6.12476	20422.6	22907	0.165621	0.245537
5235	461.112	3.02258	33994.2	38093.4	0.16425	0.384242
38491	461.142	3.78618	18626.8	20844.9	0.162317	0.124738
9797	423.187	3.09972	27850.9	31164.4	0.162178	0.416317
5866	375.148	7.41068	34831.9	38947.8	0.161133	0.0922104
3569	381.226	5.75825	135103	150882	0.159355	0.316389
31940	293.212	6.97774	48129.8	53687.6	0.157657	0.135943
11563	398.201	6.9876	164486	183092	0.154607	0.188207
21501	415.161	3.25527	16021.5	17832.7	0.154522	0.142358
9728	975.706	7.74309	38680	43031.3	0.153798	0.104336
26246	435.13	4.25938	877295	974672	0.151855	0.0664924
6459	423.13	4.26467	3805.01	4226.39	0.151527	0.0630256
13373	746.22	2.47625	21985.5	24419.8	0.151499	0.192758
7745	445.278	8.18527	40331.1	44794.9	0.151444	0.168672
26524	458.167	2.95307	5528.21	6139.29	0.151259	0.523258
3228	670.527	9.35768	461868	512820	0.150974	0.573623
2997	379.158	7.74116	3.15884e+06	3507047	0.15086	0.105243
3913	539.177	3.04142	164716	182387	0.147021	0.423526
15419	323.1	4.35871	15208.5	16829.4	0.146101	0.0658411
27419	455.177	3.31909	2199.3	2433.05	0.145728	0.0423872
12338	461.288	8.39945	46248.7	51108.7	0.144157	0.144029
8998	375.108	3.07511	11889.6	13130.1	0.143177	0.393843
4217	525.163	4.55554	90337.9	99699.8	0.142259	0.558615
9694	507.115	3.2941	22112.2	24392.4	0.141589	0.105015
5299	361.166	4.07305	47579.4	52482	0.141486	0.258123
2956	179.056	2.7082	2.45342e+06	2.70561e+06	0.141163	0.261878
39089	579.285	6.46899	11168.2	12315.2	0.141046	0.22328
5258	389.088	0.893361	30229.9	33293.9	0.13928	0.34283
9986	719.204	2.49955	50353.3	55335.3	0.136115	0.185876
4815	379.14	3.86306	64212.2	70532.2	0.135434	0.158996
34097	703.224	3.9176	3953.08	4335.78	0.133313	0.0730329
26815	853.314	3.25831	1246.85	1367.24	0.13297	0.0221658
29889	853.314	3.30888	1246.85	1367.24	0.13297	0.0221658
28985	511.126	3.9826	6856.45	7510.83	0.131511	0.114311
24235	418.02	2.18439	3882.12	4247.57	0.129793	0.0414282
38464	494.16	2.5392	344484	376865	0.12961	0.313569
23267	485.203	3.94004	3837.07	4190.4	0.127082	0.0847844
22482	411.166	4.05493	21032.8	22966	0.126862	0.192185
4652	328.045	0.771605	46110.3	50344.9	0.126756	0.246471
4838	797.543	9.31753	68192.2	74448.7	0.12664	0.313792
5547	183.066	3.47196	41121.6	44887.9	0.12643	0.203017
5232	429.187	6.12731	48742.4	53185.1	0.125847	0.186136
17441	811.539	9.03778	11645.3	12695.4	0.124559	0.297424
6064	527.106	2.80537	8652.24	9418.09	0.122361	0.0532015
32144	553.209	3.86163	67132.8	73050.5	0.121876	0.109232
23208	545.312	7.13599	12288.6	13371	0.121787	0.298872
6012	425.148	7.4117	17339.3	18823.3	0.118472	0.158306
5296	642.532	9.36707	47098.4	51122.9	0.118291	0.649707
6108	337.114	2.21106	15114.6	16403.1	0.118024	0.186625
24258	645.416	7.81359	4786.89	5194.01	0.117758	0.207719
18685	306.083	2.20146	19426.8	21072	0.117277	0.186138
7508	457.278	8.09893	52490.2	56921.2	0.116918	0.134598
4625	528.157	0.795598	119429	129371	0.115362	0.109088
29520	971.55	8.53719	24542.9	26555.3	0.113698	0.348627
23063	489.271	4.49849	11659.9	12603.4	0.112251	0.10431
5641	289.02	2.91044	56208.5	60735.6	0.111752	0.0977339
18720	483.151	2.93918	24059.2	25996.7	0.11174	0.230863
18009	391.161	3.33545	15932.7	17186.8	0.109317	0.178152
3120	259.119	3.19751	644599	694747	0.108087	0.621016
5844	345.156	3.88391	20285.1	21853.8	0.107464	0.455197
4609	377.164	7.73819	165797	178431	0.105954	0.0685576
5356	579.23	2.82962	51974	55902.2	0.105116	0.0986425
23053	455.212	3.7922	15156.6	16298.1	0.104754	0.110974
36084	425.145	3.49138	24242.4	26010.9	0.101586	0.100445
13156	445.135	3.79078	3547.17	3799	0.0989495	0.032835
9838	529.156	2.85595	17288.2	18480.6	0.0962182	0.146823
5863	461.145	3.88585	25629.9	27379.8	0.0952838	0.0432912
34088	695.219	3.28046	1566.85	1671	0.0928373	0.0153766
7920	567.224	4.82471	34047.1	36310	0.092834	0.0759961
14969	912.528	8.64168	10721.4	11426.5	0.0918911	0.254449
3387	383.059	2.4329	282920	301499	0.0917574	0.232742
3103	407.135	2.9707	956190	1.01862e+06	0.0912484	0.189821
23324	350.088	2.76595	8468.91	9017.35	0.0905283	0.035957
4247	527.179	4.74867	97661.6	103932	0.0897779	1.41254
20502	527.087	3.45145	3004.38	3194.57	0.0885551	0.0253207
2182	366.046	0.940971	12546.4	13322.3	0.0865697	0.488697
17206	447.26	5.04568	3636.93	3861.12	0.0863013	0.160418
11207	495.129	4.52313	14883.6	15786.1	0.0849296	0.156311
4499	407.192	3.47811	61657.7	65391.9	0.0848289	0.23918
4038	473.31	8.5431	222774	236119	0.0839385	0.0570378
5189	609.51	7.72727	152104	161208	0.0838586	0.0832039
2914	295.228	6.42378	3.45665e+06	3.65935e+06	0.0822124	0.106023
14266	637.432	7.79532	8129.35	8603.77	0.0818283	0.159324
27385	693.204	2.79898	4224.84	4450.04	0.0749212	0.015376
6202	431.134	2.99154	8607.94	9063.83	0.0744525	0.090293
3465	361.2	6.13079	299524	315246	0.0738028	0.115236
28674	457.171	3.58404	9581.31	10075.6	0.0725663	0.105899
4350	157.051	2.69207	241630	254043	0.0722745	0.146746
15267	481.136	2.69742	21405.3	22486.6	0.0710977	0.0704267
8904	393.119	2.88466	22303.1	23385.8	0.0683838	0.2072
6493	467.155	4.38875	1866.65	1956.88	0.0680982	0.0222903
5291	387.091	2.18206	36148.1	37847	0.0662603	0.0910088
13348	571.167	3.17281	15023.6	15726	0.065914	0.117299
24216	383.077	3.76947	2502.95	2618.54	0.0651335	0.0214292
29773	539.253	5.9796	1728.58	1807.36	0.0642951	0.0176634
4074	275.202	6.11013	143250	149718	0.0637075	0.0782396
15978	415.125	3.48517	24147.5	25226.6	0.0630722	0.0463667
23465	729.261	2.95919	11298.6	11799.8	0.0626166	0.0364114
20169	518.148	1.23054	8134.49	8494.3	0.062444	0.0499539
4159	652.59	9.17337	105992	110664	0.0622336	0.366217
35514	499.239	3.86266	5145.59	5369.25	0.061384	0.0560214
3139	598.506	9.35227	723948	754627	0.0598781	0.184589
4986	1049.57	8.55708	55793.8	58138.1	0.0593797	0.169146
4795	423.17	6.12521	75864.9	78985.6	0.0581578	0.0913479
4336	113.061	2.71522	94862	98752.9	0.0579924	0.0888167
3274	347.098	1.45239	400001	416039	0.0567166	0.0516172
27920	498.133	3.21339	10686.3	11112.6	0.0564345	0.0611948
4299	615.209	3.65496	89767.6	93171.4	0.0536924	0.0749862
4394	684.579	8.50032	87748.8	91060.9	0.0534521	0.0745775
24178	413.109	3.12748	8211.88	8517.36	0.0526929	0.0494468
10781	173.009	0.625348	219017	227029	0.0518353	0.0836939
9909	403.161	3.89026	7516.5	7790.77	0.0517047	0.0379169
26812	537.162	2.96008	4686.31	4854.56	0.0508882	0.0232914
24086	739.176	2.48805	22011.8	22799.4	0.0507196	0.0533011
8981	629.224	3.84377	18232.1	18849.9	0.0480726	0.0608597
3722	307.059	2.63243	164780	170129	0.0460911	0.0644181
25671	659.214	5.25628	662.75	684.103	0.0457495	0.00751669
20390	501.219	3.19589	7773.44	7999.6	0.0413749	0.0277133
9839	585.22	2.7175	25520.8	26237.3	0.0399486	0.0329458
23367	447.204	4.76321	8267.35	8496.41	0.0394285	0.0228406
3524	317.197	3.72547	316287	324975	0.0390968	0.140509
13646	324.138	2.82154	1.04432e+06	1.07295e+06	0.0390206	0.0344442
28227	478.133	4.74153	6592.15	6772.23	0.0388832	0.0178231
21577	495.187	3.20847	10879.1	11162.4	0.0370905	0.0354739
23298	573.183	2.73535	3736.32	3832.61	0.0367089	0.00731896
18180	306.098	3.21932	5260.79	5391.82	0.0354934	0.0134684
7243	307.195	7.39411	84506	86567.6	0.0347749	0.0370329
7616	701.569	8.4801	65394.5	66973.7	0.034425	0.021922
23806	579.285	6.4135	15107.2	15447.6	0.0321503	0.165076
9222	441.103	3.17172	8879.04	9053.15	0.0280156	0.0388894
4095	615.496	9.35622	121141	123420	0.0268902	0.075782
7883	177.056	4.2048	45838	46698.9	0.0268452	0.0135916
19648	820.512	6.61188	27677.9	28178.2	0.0258467	0.0150532
8872	179.035	2.8037	31613	32157.1	0.0246193	0.0316532
14231	997.574	8.00831	10796.9	10964.2	0.0221888	0.0259704
9649	388.106	2.53349	40367.5	40969.8	0.0213667	0.0274395
3576	465.208	4.72204	205371	208407	0.0211709	0.109918
9775	639.214	2.64183	33101.6	33555.1	0.0196278	0.0294438
8370	749.517	8.79826	8731.06	8849.78	0.0194849	0.042438
2998	698.594	9.17516	1.41578e+06	1.43421e+06	0.0186609	0.120646
28935	621.24	2.84477	16646.8	16863.2	0.0186319	0.0268178
18692	569.168	3.82562	6591.15	6670.18	0.0171967	0.0114625
23493	765.224	2.98304	1822.86	1842.28	0.0152912	0.0024986
26270	563.163	3.00102	16810.7	16974.4	0.0139803	0.0310995
10240	683.22	2.94625	5766.52	5821.71	0.0137428	0.0267488
11945	362.073	0.807558	16372.4	16514.7	0.0124846	0.0268963
7709	286.057	2.50655	50221.6	50606.1	0.0110026	0.0112227
18929	647.277	2.86619	41374	41665.5	0.0101294	0.0115637
2169	344.04	0.798966	69873.9	70360.3	0.0100084	0.0129548
31000	297.098	3.82633	5128.28	5159.33	0.00870667	0.00862195
5365	546.204	0.717389	56903.6	57242	0.00855249	0.00676436
3527	463.193	4.53571	180578	181646	0.00851374	0.0207726
20961	505.255	8.16085	8560.16	8609.61	0.00831149	0.00254802
3776	715.585	9.18873	159470	160338	0.00783552	0.0226604
3696	269.103	3.22551	164628	165458	0.00725414	0.0172409
3906	541.082	0.636486	168341	169096	0.00645871	0.00470084
4830	363.166	3.09757	77889.1	78229.4	0.0062903	0.0323461
9123	547.147	4.04077	6138.37	6165.04	0.00625537	0.00324997
10135	655.152	3.01601	8093.6	8114.46	0.00371369	0.00408047
4722	341.233	6.42904	72684.3	72818.6	0.00266228	0.00300243
8803	479.141	2.4823	53182.2	53275.8	0.00253635	0.00471447
8041	417.211	7.84384	15231.7	15238.1	0.000605935	0.000538498
9112	561.256	3.18001	10436.4	10438.2	0.000244947	0.000285623
25509	476.141	3.38667	7199.09	7196.68	-0.000482194	0.00101172
7357	1166.8	6.58332	34731.1	34703.6	-0.00114301	0.000526208
7987	239.078	3.16579	22357.4	22339.3	-0.00116716	0.00214829
10536	734.48	9.36329	7478.07	7465.1	-0.00250504	0.00441876
2937	239.092	3.17899	3.27009e+06	3.26333e+06	-0.00298441	0.00640976
10041	307.192	5.23916	44007.4	43859.4	-0.0048591	0.00583154
6366	959.595	4.27892	5624.59	5601.47	-0.00594414	0.00892432
7960	591.23	2.72185	28956.6	28833.8	-0.00612988	0.0104978
4144	766.582	9.17175	105085	104208	-0.0120967	0.0537543
17452	727.245	3.02163	6522	6467.1	-0.0121956	0.00616523
3020	551.235	3.42364	1.35239e+06	1.34053e+06	-0.0127074	0.0206261
2962	433.208	3.06829	2.69567e+06	2.67044e+06	-0.0135675	0.0386984
27437	463.151	4.14178	4464.21	4420.83	-0.0140884	0.00401147
8261	379.215	5.14118	6848.42	6780.75	-0.0143265	0.00882582
11999	485.129	2.82586	18248.5	18041.5	-0.0164584	0.0275883
4367	443.156	2.7257	173961	171975	-0.0165659	0.0233609
6226	507.207	4.16349	12502.8	12331	-0.0199699	0.0287878
22642	419.135	4.36728	4135.7	4075.99	-0.0209809	0.0149599
3044	459.294	8.41359	1.97476e+06	1.94559e+06	-0.0214717	0.0190607
22413	552.238	3.42228	364835	358465	-0.0254101	0.041865
31262	671.163	3.39276	4753.91	4669.4	-0.025878	0.00880231
6400	961.609	4.33653	6865.45	6737.14	-0.0272178	0.052962
5647	635.189	3.41389	22133.8	21709.1	-0.0279508	0.040552
9632	427.117	3.15141	48543.8	47588	-0.0286891	0.0178191
23363	201.056	3.0041	2605.51	2552.98	-0.0293853	0.00581114
20760	326.096	3.15577	6450.38	6314.36	-0.030748	0.0342937
6274	489.143	5.94969	7197.32	7039.93	-0.0318989	0.0422832
6085	409.189	4.23499	8530.11	8339.66	-0.0325772	0.0326528
3372	703.117	2.41475	226824	221403	-0.0349009	0.106828
1262	243.124	3.1655	167567	163158	-0.038462	0.110983
11508	311.223	5.8347	1.85482e+06	1.80488e+06	-0.0393789	0.0491348
23450	611.198	3.24946	14137.4	13746.2	-0.0404747	0.0686978
32916	470.13	2.97184	16177.3	15727.9	-0.040646	0.0552413
9658	373.126	2.94863	42359	41144.8	-0.0419596	0.027263
8142	317.197	3.99568	14454.2	14028.8	-0.0430973	0.0806904
6376	461.144	3.82126	18626.8	18073.9	-0.0434729	0.0290501
5525	365.182	3.00877	38127.3	36966.5	-0.0446053	0.0909494
5206	365.246	7.71675	350839	339844	-0.0459379	0.0400362
23860	499.24	3.65505	26110.8	25256.1	-0.0480134	0.0818591
8429	753.548	9.15542	7275.25	7034.08	-0.0486353	0.167137
3069	770.615	9.17992	840920	812202	-0.0501297	0.253128
11761	593.224	3.72417	18306.7	17662.1	-0.0517205	0.0457025
12352	532.311	8.45752	36349.6	35054.5	-0.0523386	0.0448034
20709	655.362	7.39684	13617.4	13125.9	-0.0530396	0.0403552
9848	325.202	7.01443	91040.9	87720.5	-0.0536002	0.0633893
5540	329.189	6.12268	36739.6	35356.1	-0.0553785	0.0731176
3737	485.188	2.67123	199330	191800	-0.0555582	0.0986688
2920	293.212	6.1264	3.64646e+06	3.50809e+06	-0.055812	0.0776578
29864	569.188	3.39699	19689.4	18936.9	-0.0562237	0.128614
17196	961.609	4.33426	6865.45	6595.89	-0.0577867	0.120835
3132	245.139	3.27274	662341	635689	-0.0592538	0.140867
15522	549.196	3.61041	36079.5	34606.5	-0.0601346	0.0957017
2918	321.155	3.21953	3.2379e+06	3.10569e+06	-0.0601402	0.294885
10850	143.035	4.03938	113296	108657	-0.0603139	0.0808165
24746	535.145	3.07847	16294.9	15622.8	-0.0607712	0.0679858
8308	499.146	3.38474	10089.3	9662.03	-0.0624311	0.0711945
16717	1052.79	6.43331	18522.3	17732.5	-0.0628727	0.0339225
9803	505.133	3.1429	42088.8	40204.7	-0.0660753	0.0621558
20055	353.118	3.19816	44769.3	42734.2	-0.0671199	0.128805
5842	423.169	6.64022	19613.4	18720.9	-0.0671922	0.06269
4448	613.214	3.32759	105787	100912	-0.0680745	0.0670942
30340	613.214	3.32759	105787	100912	-0.0680745	0.0670942
9611	555.151	4.76445	17021.5	16230.7	-0.0686328	0.0364447
24155	249.077	3.23737	6270.49	5971.79	-0.0704165	0.0414873
6403	738.513	9.36961	6071.46	5780.74	-0.0707895	0.179274
5303	461.112	2.77798	49669	47287.7	-0.0708793	0.0856585
7553	587.432	6.12248	46688	44442.2	-0.071121	0.0519828
7088	367.244	7.72774	108214	102925	-0.0722973	0.0616816
4717	537.328	6.81556	70430.9	66952	-0.0730806	0.140667
18325	139.04	2.65413	22640.4	21501.3	-0.0744714	0.0758668
5624	758.542	4.10296	28134.6	26694.4	-0.0758049	0.173454
3406	527.108	2.38492	286150	271433	-0.0761741	0.0930792
4396	489.146	0.905737	121530	115215	-0.076984	0.0928703
38793	459.136	1.2825	340946	322952	-0.0782232	0.0661222
3243	806.501	6.58251	572006	541815	-0.0782301	0.0401038
11856	630.208	2.66968	30875.9	29219	-0.0795747	0.0943575
28006	547.165	3.32036	7163.71	6774.86	-0.0805162	0.057236
20549	675.25	2.96289	3216.29	3040.91	-0.0808964	0.0157794
1570	304.104	0.687187	1950.81	1840.31	-0.0841242	0.0139133
1142	119.05	3.26221	82685.3	77795.6	-0.0879436	0.138575
31056	677.136	3.06048	1228.94	1156.07	-0.0881835	0.0145945
4592	389.124	3.53757	82113.1	77232.7	-0.0884007	0.117775
9429	441.176	3.97582	17708.4	16637.8	-0.0899691	0.17697
22618	145.03	2.80475	3476.93	3264.24	-0.0910707	0.0177493
26991	379.066	0.912699	15106.2	14177.1	-0.0915788	0.128524
5710	585.169	1.1833	22357.5	20952	-0.0936702	0.106455
4573	742.62	9.17829	76909.6	72064	-0.0938866	0.544767
25393	555.285	6.21039	4857.09	4546.42	-0.095362	0.163363
25024	757.466	8.20562	6016.37	5630.98	-0.095508	0.25174
35473	757.466	8.21157	6016.37	5630.98	-0.095508	0.25174
23615	391.179	4.6978	1077.06	1006.17	-0.0982212	0.0203552
22255	779.204	3.06205	3757.43	3506.53	-0.0997022	0.0288269
10038	433.172	3.07475	22813	21286.6	-0.0999158	0.129361
7170	345.119	2.48209	80296.5	74875.4	-0.100844	0.219544
10563	735.23	5.00284	643.144	599.609	-0.101121	0.0167714
27757	990.592	6.18805	13375.1	12467.9	-0.101329	0.214108
10096	481.172	3.16091	16498.9	15371.6	-0.1021	0.175926
9314	451.161	4.36138	3709.59	3452.01	-0.103821	0.0683468
11476	619.422	8.62088	6110.59	5682.77	-0.104718	0.100124
4900	593.185	2.72043	144982	134754	-0.105552	0.256091
17065	373.114	2.58124	339599	315346	-0.106897	0.137584
5503	591.371	6.13961	74696.5	69225.6	-0.109735	0.12571
4098	373.187	3.89105	173479	160018	-0.116532	0.134817
8469	870.542	9.15422	5363.79	4938.72	-0.119115	0.587877
8495	814.515	9.14356	5313.12	4890.71	-0.119516	0.259558
14528	631.239	4.22112	36002.6	33123.6	-0.12024	0.120168
23907	407.172	3.89431	8049.76	7405.49	-0.12035	0.0901514
36436	775.533	9.14495	14016.4	12891.6	-0.120687	0.120595
9799	304.119	3.56666	37469.6	34444.8	-0.121437	0.119054
10741	784.63	9.26083	3342.46	3065.12	-0.124965	0.342309
3862	619.422	8.4399	185925	170404	-0.125759	0.239232
3219	291.197	5.94961	396200	362224	-0.129346	0.249725
20102	386.193	4.05204	27815	25388.1	-0.131709	0.207676
35476	460.139	1.2856	67333.6	61439.5	-0.13216	0.111336
28957	403.103	4.04964	6830.96	6230.87	-0.132655	0.161189
4564	398.201	6.92394	200838	183092	-0.133459	0.133997
35477	601.228	3.97937	30130	27430.8	-0.135403	0.116714
5403	774.536	8.31145	42256	38452.7	-0.136071	0.323083
27982	319.067	0.854126	10429.2	9488.81	-0.136328	0.307215
28325	963.51	9.35457	3689.83	3354.51	-0.13745	0.321864
11628	281.067	3.48463	43031.1	39114.3	-0.137681	0.203499
3091	463.146	2.67083	784335	712944	-0.137681	0.441814
4451	585.128	2.70571	48614.6	44181.5	-0.137946	0.221481
12589	312.072	3.25848	10438.7	9484.63	-0.13828	0.23577
24542	723.217	2.8758	7890.58	7167.22	-0.138716	0.096364
23551	282.098	3.23655	5359.03	4866.35	-0.139134	0.4217
4558	573.217	3.40556	86991	78841.7	-0.141907	0.40954
5595	571.167	2.83196	53287.4	48271.2	-0.14263	0.261608
7613	285.133	3.14931	56589.2	51151.4	-0.145753	0.424042
9329	393.156	4.08595	8542.48	7718.6	-0.146315	0.124663
21557	537.145	1.34967	11757.6	10621.3	-0.146629	0.0891219
39821	409.172	2.80737	71657.1	64678.8	-0.147817	0.288175
6501	716.511	9.36726	3952.65	3567.67	-0.147838	0.127052
26264	453.177	4.42715	8478.58	7651.25	-0.148127	0.0714639
26290	453.14	3.51829	7972.54	7165.61	-0.153951	0.089304
24647	110.041	3.5441	1351.24	1213.85	-0.154696	0.0258732
3384	471.076	1.34038	110779	99474.8	-0.15528	0.314304
10788	147.03	0.763804	403609	362375	-0.155475	0.27982
28631	687.214	2.84667	18099.1	16246.9	-0.155752	0.400799
35480	687.214	2.84778	18099.1	16246.9	-0.155752	0.400799
24735	267.114	5.28039	4296.78	3854.26	-0.156802	0.28056
29379	1061.32	2.89511	2798.48	2500.97	-0.162151	0.0333021
3397	345.155	3.40019	403804	360506	-0.163633	0.659691
2032	365.054	2.91808	419408	374421	-0.163694	0.117602
17004	684.579	8.34163	7887.69	7030.65	-0.165946	0.0847416
29250	266.067	3.19783	7275.32	6484.07	-0.166112	0.325704
9586	826.53	8.9768	122592	109165	-0.16735	1.32474
6717	327.218	4.89853	486282	432656	-0.168575	0.408028
5394	383.192	2.7761	57023.3	50663.3	-0.170609	0.595867
36155	640.233	3.65492	1336.64	1186.54	-0.171844	0.0288142
19921	537.198	3.08467	50870.8	45132.8	-0.172662	0.386249
24712	473.146	4.02384	7158.81	6350.11	-0.172938	0.164319
5064	647.329	6.01464	74857.8	66390.2	-0.173182	0.128669
24762	517.172	4.24127	1585.68	1406.29	-0.173208	0.0413999
7015	830.564	8.95428	125860	111568	-0.173898	1.10268
24585	647.218	2.76236	18564.8	16451.3	-0.174364	0.336408
23310	583.261	2.80715	3157.87	2798.04	-0.174535	0.0372561
14380	759.546	4.06604	14790.1	13104.8	-0.174539	0.372888
21648	679.438	8.53942	3002.1	2657.26	-0.176032	0.229077
24939	619.297	2.8034	5170.08	4574.6	-0.176541	0.0779979
5496	367.103	2.8789	28502	25193.3	-0.17802	0.362915
22400	205.035	2.71391	27629.3	24408.3	-0.178829	0.218792
25584	381.212	5.13721	670.928	590.782	-0.183533	0.0308261
10149	505.135	2.78516	7454.9	6555.06	-0.185578	0.079486
4462	389.246	7.42376	1.12966e+06	992842	-0.186254	0.175184
31440	789.248	1.06627	4204.61	3695.13	-0.186349	0.0530962
9542	381.174	8.09061	58414.5	51335.5	-0.18637	0.0798235
3578	393.155	3.07573	200478	176096	-0.187084	0.171965
13253	367.08	2.2961	15806.4	13880.6	-0.187437	0.0565995
32691	671.219	3.20378	3322.14	2916.49	-0.187881	0.0695224
5489	312.072	2.74891	125084	109724	-0.18901	0.322971
7649	475.123	2.9694	48702.8	42713.3	-0.18932	0.400505
7655	319.082	3.35555	99075.7	86239	-0.200191	0.175934
1114	273.073	0.830459	20550.3	17833.6	-0.204559	0.671839
17535	651.159	2.72484	168876	146425	-0.205799	0.135
28478	437.268	7.99222	988856	855522	-0.208956	0.0843786
24581	487.182	3.14333	10967.5	9483.7	-0.209708	0.414233
29299	737.39	7.93846	4410.67	3813.31	-0.209956	0.0786542
34398	218.046	2.99396	11989.1	10337.1	-0.213891	0.300165
9637	679.189	3.63039	3306.45	2850.21	-0.214215	0.0565631
15582	405.119	3.29366	35218.5	30350.8	-0.214598	0.12806
24690	117.79	3.32477	14922	12841.6	-0.216617	0.161437
23638	264.088	3.58975	6486.31	5579.49	-0.217266	0.261457
3062	758.542	8.86809	1.24094e+06	1067330	-0.217425	1.63126
28898	635.161	4.15277	11620.8	9971.76	-0.220785	0.148201
24411	365.2	4.50446	5179.03	4439.87	-0.222163	0.124543
7983	629.209	3.16828	25401.2	21753.5	-0.223652	0.406462
25380	667.187	3.10574	15571.3	13323.9	-0.224881	0.383717
8938	411.239	6.06146	14582.3	12477.5	-0.224887	0.54933
6243	377.16	3.21746	22126.7	18926.8	-0.225353	0.70154
3437	523.184	2.56066	221146	189128	-0.225632	0.53234
25535	759.481	8.48873	2798.24	2391.14	-0.22682	0.084633
26446	246.04	3.1332	11956.3	10216.4	-0.226874	0.414807
5416	337.203	5.95672	38353	32759.6	-0.227422	0.504383
13908	517.135	3.74557	11390.7	9693.18	-0.23281	0.131298
22005	759.481	8.43187	3565.36	3032.86	-0.233369	0.0873336
5768	776.552	8.18875	21927.1	18638.8	-0.234409	0.263396
3487	347.171	3.58814	295779	251313	-0.235034	1.09514
4071	195.03	2.22678	164437	139528	-0.236983	0.644971
5727	395.156	2.93657	35334.2	29927.2	-0.239608	1.036
17480	539.157	4.40671	4356.08	3684.54	-0.241547	0.142262
7887	439.125	3.52455	26687	22571.1	-0.241658	0.195982
3493	255.135	3.10659	389218	328931	-0.242793	0.292619
18953	553.156	3.27018	37272.6	31477	-0.243816	0.766893
5556	421.154	5.94919	26847.6	22670.6	-0.243975	0.604327
4093	631.491	9.07866	152677	128903	-0.244197	1.26195
8076	809.302	4.33417	24067.3	20300.5	-0.245555	0.291852
11688	632.511	8.45991	45544.4	38377.4	-0.247016	0.408213
29099	865.24	3.12562	1368.17	1152.76	-0.247156	0.0418694
27680	865.239	3.30218	1368.17	1152.76	-0.247156	0.0418694
3517	497.097	2.57285	212412	178947	-0.247339	0.30284
3562	389.144	3.24058	219469	184828	-0.247834	1.66362
23345	535.167	3.01323	8903.68	7488.61	-0.249704	0.174056
21380	403.104	3.83883	16121.9	13541.7	-0.251618	0.224646
27373	597.219	3.40089	13073.8	10971.3	-0.252934	0.187062
6747	391.243	7.42252	362788	304245	-0.253895	0.259138
23942	631.225	3.43671	3549.2	2968.78	-0.257625	0.0650121
8810	571.219	3.61367	51136	42765.8	-0.257883	0.372615
7525	519.172	2.71766	55446.4	46341.7	-0.258782	0.36816
1315	521.22	3.70569	3250.73	2712.71	-0.261026	0.0961383
3082	295.067	0.632541	752293	627245	-0.262264	0.20339
4043	451.125	2.74651	195814	163222	-0.262652	0.117244
9790	669.313	2.67295	20628.2	17160	-0.265569	0.187517
5618	173.082	0.783506	31007.9	25782.8	-0.266228	0.850046
10628	511.181	4.25434	3840.98	3191.62	-0.267184	0.195073
2960	441.177	3.37105	2.43469e+06	2.02303e+06	-0.267219	0.998166
2940	471.151	3.32457	4.17076e+06	3.46456e+06	-0.267639	0.219742
22603	553.208	3.28505	3771.21	3130.48	-0.268642	0.0547196
23953	293.088	2.94792	7928.44	6559.03	-0.273554	0.286317
23525	627.229	3.63097	18200.7	15055.6	-0.273694	0.458104
6127	705.473	9.07513	14807.6	12248.8	-0.2737	1.31186
23586	391.104	2.7706	17155.4	14171.9	-0.275629	0.264392
13513	409.15	4.18746	6201.07	5122.32	-0.275722	0.342339
10233	565.193	3.05361	1812.08	1496.61	-0.275948	0.0469125
27900	671.204	1.09441	16942	13982.9	-0.276942	0.370122
6320	569.203	4.78442	6476.48	5342.39	-0.277727	0.155346
12594	817.513	4.35478	1913.01	1577.05	-0.278614	0.0566444
4143	189.077	3.2402	156615	129097	-0.278771	0.289818
28647	525.105	3.8623	7405.31	6080.25	-0.284431	0.48168
7924	663.199	1.15496	18354.1	15060.8	-0.285306	0.23648
29005	737.23	3.00276	6531.1	5355.71	-0.286247	0.231039
8445	714.494	9.06913	6228.25	5100.22	-0.288265	0.372595
19361	325.076	2.69132	19055.6	15603.5	-0.288346	0.209179
9910	514.178	1.41	18056.2	14770.8	-0.289754	0.206722
15205	577.269	6.01268	44685.8	36552.1	-0.289861	0.965662
5773	323.124	3.08989	26473.9	21611.3	-0.292786	0.438053
23670	489.234	4.18816	1516.03	1236.89	-0.293578	0.108465
18592	499.167	2.17893	2152.41	1749.92	-0.298667	0.0634876
1117	117.019	0.741444	1.32349e+07	10750593	-0.299928	0.644107
4873	325.202	4.80347	53860.3	43739	-0.300303	0.707627
12248	209.067	2.24061	26617.4	21614	-0.300405	0.161016
23820	479.156	3.74026	18396	14933	-0.300893	0.433039
8376	758.461	8.88469	8390.68	6810.4	-0.301047	1.47464
3042	614.5	9.0744	1.44997e+06	1.17663e+06	-0.301365	2.07879
3582	437.268	8.04107	1.05437e+06	855522	-0.301509	0.139781
15219	250.072	2.99856	48257.4	39108.4	-0.303273	0.832592
8653	327.218	5.3484	82918.8	67152.8	-0.304252	0.607243
24619	379.179	4.41387	4247.81	3436.66	-0.30571	0.932852
5055	658.527	9.08247	73308.9	59283.8	-0.30635	1.12759
4128	813.213	2.51164	225600	182280	-0.307617	0.513198
37549	343.083	3.02704	16389.7	13236.2	-0.308303	0.709133
4148	509.165	3.36365	151471	122096	-0.311023	1.19635
32047	427.068	3.12651	2090.42	1681.67	-0.313895	0.0679806
4106	568.496	9.07486	145586	117083	-0.314342	2.18239
9699	559.165	3.02498	15836.4	12726.5	-0.315411	0.521125
24167	727.413	6.88235	29454.9	23655.4	-0.316335	0.742426
22510	683.292	3.29849	4616.08	3703.93	-0.317611	0.111482
3293	267.087	3.07353	405659	325345	-0.318299	1.40205
3515	491.177	3.03493	336249	269629	-0.318554	0.843277
25945	341.233	6.19714	10427.8	8355.67	-0.319601	0.350293
24348	677.209	3.44276	1287.63	1029.97	-0.322122	0.0550494
3719	554.347	6.95257	248057	198384	-0.322377	0.732352
20049	377.2	4.841	19892.5	15907.4	-0.322527	0.293756
10487	749.281	5.42731	3464.63	2763.21	-0.326359	0.228961
7220	917.328	6.93862	63813	50863.3	-0.327225	0.358952
3701	425.145	3.32861	365770	291367	-0.328097	0.278481
7351	655.157	2.72876	65189.7	51832.8	-0.330781	0.824292
24809	554.213	3.90079	32469	25783.9	-0.33259	1.33016
3115	271.228	7.3536	1.22734e+06	974563	-0.332704	0.354353
23331	497.123	4.15169	9083.98	7210.7	-0.333184	0.150704
3246	275.114	2.4589	647494	513299	-0.335068	0.777665
3583	161.082	2.83065	250125	198032	-0.336913	0.334907
4860	337.15	2.7497	91542.2	72440.3	-0.337644	1.12686
19116	431.154	3.85518	6580.02	5203.88	-0.338505	0.542968
2865	321.119	2.45466	3.14176e+07	2.48425e+07	-0.338763	0.797672
9773	463.09	3.68662	33303.9	26324.7	-0.339274	0.988988
26156	633.15	3.03783	171153	135146	-0.340771	0.295651
3756	633.149	3.03615	171153	135146	-0.340771	0.295651
16377	463.284	8.23947	42880.3	33851.5	-0.341097	0.191432
6042	469.172	2.88918	20058.9	15830.8	-0.341505	0.905792
23789	649.235	2.91659	8590.73	6776.28	-0.342287	0.436877
20488	445.208	3.97796	42726.1	33692.5	-0.342693	0.794204
19095	671.204	1.15305	16995.6	13392.9	-0.343699	0.52252
8735	441.102	2.6953	59895	47188	-0.344015	0.369093
17317	414.997	2.33728	53259.4	41849.8	-0.347817	0.910695
6407	688.467	9.37365	6443.65	5060.18	-0.348691	1.15063
23871	529.135	3.85738	3242.26	2544.79	-0.349449	0.13436
7226	657.204	2.87252	94718.9	74336.6	-0.34958	0.85222
23832	757.256	2.97881	6978.68	5463.31	-0.353178	0.336117
24872	295.082	3.1469	11747.9	9166.8	-0.357914	1.58349
3326	295.103	2.17944	326868	254822	-0.359219	1.34208
3435	215.129	3.85541	168404	131221	-0.359934	0.368884
2939	595.289	6.14677	3.31076e+06	2.57926e+06	-0.360208	1.4756
28194	733.251	5.30317	726.058	565.275	-0.36113	0.0619626
5859	415.27	6.77191	42873.7	33370.3	-0.361528	0.552884
7017	413.145	3.54598	109448	84989.4	-0.36489	0.41132
31053	755.451	7.89209	5244.94	4068.38	-0.366472	0.317689
4812	612.352	6.58113	77004.6	59588.9	-0.369902	0.986768
24248	755.457	7.43482	998.731	771.959	-0.371572	0.063818
13241	280.098	4.74481	2855.15	2206.38	-0.371885	0.0779428
3313	349.06	2.93876	238229	183787	-0.374315	0.374355
4155	517.141	0.937426	157570	121517	-0.374834	0.284847
1377	353.161	4.09948	4886.89	3767.52	-0.375302	0.627451
5673	347.098	3.65807	42316.7	32602.3	-0.376255	0.153422
7091	1034.78	7.40392	113983	87787	-0.376739	0.197614
2911	431.192	3.10395	6.36445e+06	4.90068e+06	-0.377053	1.05933
24097	429.176	3.40427	12919.5	9940.2	-0.378199	1.45196
3678	133.014	7.74461	287800	221348	-0.378752	0.467749
28657	671.219	2.84729	17310.5	13305	-0.379675	0.479079
3059	688.537	9.37545	1.03161e+06	792632	-0.380181	1.82185
2979	161.046	0.884758	1.3202e+06	1.01433e+06	-0.380228	2.16214
7638	712.463	7.76581	24217.3	18592	-0.381359	0.160991
10230	433.208	3.86343	12757.1	9785.18	-0.382633	0.639006
10871	162.049	0.880908	90885.1	69688.8	-0.383117	2.46138
3144	686.521	9.08085	768046	587990	-0.385402	1.63956
7963	243.051	2.23	28900.2	22118.8	-0.38581	1.31127
26410	433.135	2.39621	15410.2	11768.2	-0.388996	0.161274
13495	779.256	4.63811	1675.32	1277.34	-0.391296	0.116239
28407	625.213	3.5432	45273.7	34467.2	-0.39345	0.445495
31445	323.072	2.78685	167346	127312	-0.394463	0.223361
27577	945.501	9.08557	3068.98	2326.56	-0.399564	0.200318
24791	467.193	3.84882	6235.34	4722.43	-0.40094	0.344282
25270	545.188	2.83647	11710.4	8850.99	-0.403882	0.138814
3485	461.268	7.46024	1.79257e+06	1.35314e+06	-0.405721	0.201107
24688	581.3	6.91655	15858.2	11962.4	-0.406715	0.441229
3763	347.125	3.43481	259502	195429	-0.409103	1.72552
24123	851.298	3.33876	5617.72	4225.49	-0.410867	0.10075
6931	311.223	5.22168	98901.4	74284.1	-0.412937	0.584378
24199	597.23	2.56116	13114.5	9848.75	-0.413146	0.127816
6915	383.064	2.56933	105394	78870.6	-0.418232	0.487873
17364	441.103	2.66141	59895	44818.3	-0.418346	0.422146
8352	563.286	3.32471	11964.9	8949.69	-0.418897	0.671622
13315	547.328	7.45084	20961.8	15650.9	-0.421517	0.419578
33318	471.13	3.0474	4295.93	3205.81	-0.422283	0.21076
[truncated: 1,065 more rows]

## Sheet: QsuB5XylemBottom
Dataset S7. List of differentially abundant features in QsuB poplar (C18 negative mode).
unchanged:4410								increased:110								decreased:6								New:158						Depleted:11
feature ID	feature m/z	feature retention time	MeanWT	MeanQsuB5XB	Log2FC	-Log10(p-value)		feature ID	feature m/z	feature retention time	MeanWT	MeanQsuB5XB	Log2FC	-Log10(p-value)		feature ID	feature m/z	feature retention time	MeanWT	MeanQsuB5XB	Log2FC	-Log10(p-value)		feature ID	feature m/z	feature retention time	MeanQsuB5XB	Pvalue		feature ID	feature m/z	feature retention time	meanWT	Pvalue
23407	711.272	2.91716	2491.8	87589.9	5.1355	0.448369		9987	234.972	2.23935	463.259	50503.3	6.76841	3.7209		26409	719.183	3.60302	9616.63	1046.81	-3.19954	2.64365		4243	639.154	2.54248	14860.4	1.13007e-11		1718	284.018	0.703588	63553.8	0.00228838
9715	422.328	6.26833	21793.2	338898	3.9589	0.46938		2873	246.992	2.40103	6860.21	680891	6.63303	4.91114		24161	685.106	2.94166	7167.19	1169.18	-2.61591	2.44349		18292	315.072	1.58349	3.76707e+06	2.42273e-09		1156	277.058	2.22694	19794.6	0.00440971
13262	450.359	6.73977	6560.1	99220.8	3.91885	0.471982		3111	234.972	1.38541	3798.62	289742	6.25315	4.12017		23602	798.338	3.75031	5607.97	1119.9	-2.32411	2.10649		11512	611.147	1.01688	40007.5	2.16674e-08		2585	321.21	7.89438	308427	0.0177921
4077	1060.79	7.74718	5714.24	59525.6	3.38088	1.06449		3225	575.092	1.26607	3878.92	248575	6.00188	2.60059		6926	723.165	2.22695	96865.8	20225.6	-2.2598	1.38245		2994	469.099	1.77674	2961.95	2.67987e-08		32691	671.219	3.20378	3322.14	0.0240796
14888	1154.82	7.43388	1185.9	10023.1	3.07927	0.738274		2871	232.976	1.38655	110038	6.34027e+06	5.84847	4.18225		17649	440.123	3.05677	7885.82	1705.53	-2.20904	2.04829		8686	523.131	1.01256	89602.9	2.91118e-08		25448	727.189	4.74221	2773.81	0.0249167
4667	1034.78	7.71403	6203.47	47693.1	2.94263	1.20038		13642	233.979	1.36871	8883.39	471883	5.73117	4.09854		25393	555.285	6.21039	4857.09	1137.79	-2.09386	1.63279		23569	668.131	2.29007	20259	4.39557e-08		8971	549.322	3.84834	26518.1	0.0313876
3222	631.103	2.25623	1016.23	7700.6	2.92174	0.855903		17612	685.069	2.20133	759.197	37836.5	5.63916	4.82644										3600	807.22	2.33253	36391.1	4.49148e-08		27912	661.179	3.02427	3267.62	0.0319643
26423	487.086	3.21073	762.654	5667.68	2.89366	1.24717		3335	611.147	1.32451	719.736	33865.6	5.55621	4.95285										32552	581.225	4.23539	3084.66	5.04943e-08		22536	691.224	3.67497	5112.44	0.0399775
16871	1148.75	6.78166	6032.86	41461.7	2.78087	0.512611		2890	493.12	2.14281	8381.65	370384	5.46564	6.3869										4460	330.059	1.65287	2593.23	6.97963e-08		11030	665.245	2.53672	9647.68	0.0413752
3932	1058.78	7.4052	3620.12	23392.9	2.69196	0.53923		3439	503.105	1.55646	622.501	23620.5	5.24582	4.1979										12324	330.059	1.66748	2593.23	6.97963e-08		13332	237.077	2.79353	12170.8	0.0420182
16473	657.164	2.21253	2323.19	14284.3	2.62025	0.689115		15539	565.105	2.30124	928.59	35025	5.2372	5.59671										13658	445.03	1.48961	44523.7	1.04641e-07		7946	360.275	5.60529	24119.6	0.0470286
17454	455.101	3.17657	7268.98	44637	2.61842	0.415357		2884	651.124	2.48006	20600.3	761605	5.20831	3.12554										17013	787.147	1.49237	4373.8	1.49197e-07
11799	495.14	3.32942	1321.56	7959.39	2.59042	0.504763		15034	493.12	1.76068	8343.28	295739	5.14757	5.3878										3213	667.129	2.24989	70593.2	1.74705e-07
23798	292.046	3.62109	600.896	3589.64	2.57865	0.632425		31873	493.12	2.28299	8381.65	250024	4.89869	5.13711										3596	701.303	3.02731	5303.06	2.03316e-07
4491	1032.76	7.40524	3285.6	19609.1	2.57729	0.601978		20111	413.05	1.47434	563.643	15197.8	4.75294	2.53948										10778	383.06	1.50162	185368	2.69308e-07
13867	817.536	8.05563	3671.13	21390.4	2.54267	1.17694		21272	631.152	2.30804	161675	4.2262e+06	4.70819	6.23802										3949	501.072	3.42828	44367	2.99531e-07
11588	575.123	2.59751	1916.71	10674.5	2.47747	0.65026		3025	657.189	1.45923	5797.42	140425	4.59824	4.0705										3188	631.213	2.26094	31233.8	3.01868e-07
10775	645.168	2.48026	8059.54	43687.7	2.43846	1.2657		2853	631.152	2.25558	192535	4.2262e+06	4.45617	6.2428										8862	405.067	1.58894	37740.4	4.09112e-07
4659	539.193	3.93605	902.678	4678.27	2.37369	0.950149		4061	516.136	1.69747	401.264	8325.61	4.37493	4.72152										11068	286.065	2.10392	2934.54	4.4231e-07
8980	409.153	5.26492	3980.54	20364.6	2.35503	1.02812		21461	629.136	2.25759	780.258	16119.3	4.3687	5.30557										8682	351.049	1.7094	91027.8	4.75198e-07
23471	453.214	3.88195	706.783	3554.91	2.33048	0.986354		12734	658.192	1.45409	1769.43	36284.5	4.35799	3.80622										4479	444.115	1.45897	4951.64	7.02453e-07
11447	443.093	4.10962	347.815	1730.61	2.31488	1.03977		30427	557.167	4.00903	458.814	8803.58	4.26211	4.46356										15817	383.06	1.77516	262594	1.14845e-06
23257	815.275	4.08158	529.88	2632.64	2.31277	0.92534		3165	557.167	4.0455	458.814	8803.58	4.26211	4.46356										1013	316.075	1.6315	634464	1.2205e-06
11066	617.188	3.93872	490.397	2408.09	2.29587	0.966399		35453	557.166	4.07611	458.814	8803.58	4.26211	4.46356										15136	667.129	1.62971	3825.25	1.32356e-06
36116	737.144	1.04955	1339.48	6335.71	2.24184	0.988893		3720	389	3.59657	898.962	16632.5	4.2096	2.10285										8721	445.03	1.7787	67359.4	1.51474e-06
28424	581.151	2.97617	1073.63	5000.82	2.21967	0.946284		3810	539.1	2.21535	3762.04	67033.2	4.15529	6.07276										8668	317.077	1.6427	107202	1.69587e-06
4837	579.245	4.01284	19897.9	90940.6	2.19231	1.27525		2913	449.094	1.46882	34671.5	589106	4.08671	4.30682										17521	524.134	1.01175	21147.7	2.18919e-06
11308	481.099	3.40831	636.572	2880.31	2.17783	0.493571		5502	475.146	1.7627	370.919	5982.55	4.01158	5.05252										4929	513.102	2.18437	4285.39	3.0679e-06
1133	297.038	3.68969	1101.67	4952.35	2.16843	0.731183		3523	489.125	1.55155	2605.84	41181.9	3.98219	5.25136										16281	617.173	1.48811	6685.89	3.29914e-06
10375	521.203	4.26372	331.699	1487.06	2.16452	0.926729		4295	501.071	3.18958	850.412	12506.6	3.87839	2.17752										18150	477.125	1.62977	12259.7	3.51141e-06
5381	449.124	3.90278	396.841	1759.39	2.14844	0.507706		2901	813.177	2.36069	25548.6	373736	3.87071	3.58252										3016	405.067	1.65283	38036.3	3.56984e-06
6017	495.114	3.32525	1144.49	5017.37	2.13223	0.729417		3369	378.068	2.239	13386.8	195606	3.86907	3.90391										9399	667.129	1.65272	3736.36	3.69401e-06
23786	497.203	4.19005	485.904	2121.14	2.1261	0.913484		3861	325.202	5.19251	95487.7	1.33527e+06	3.80567	1.42479										3301	321.038	2.48918	31036.3	3.91116e-06
5818	443.095	4.3949	347.815	1516.51	2.12436	0.952136		2877	571.131	2.49676	3065.32	42587.2	3.79631	2.38466										8893	459.995	1.80385	27733.6	4.41307e-06
26456	543.209	4.22963	310.98	1333.64	2.10048	0.577171		3723	715.105	2.21609	7436.38	101393	3.76921	7.16107										11129	613.049	1.26189	11195.8	4.77144e-06
12850	307.098	4.19895	428.729	1823.31	2.08842	1.28619		3043	653.134	2.22811	36417	495390	3.76588	7.09444										8876	315.05	1.67008	29973.8	6.10829e-06
10029	437.124	3.68573	1684.7	7054.44	2.06604	0.923748		3000	433.099	1.47898	9495.08	129137	3.76558	2.97702										3919	540.121	1.00084	9159.19	6.17205e-06
13495	779.256	4.63811	1675.32	7007.02	2.06436	0.966128		2896	645.168	2.40819	8059.54	95943.8	3.57342	4.5112										10860	541.172	4.51106	9729.09	8.69221e-06
3907	321.007	3.31762	769.174	3190.1	2.05222	0.837871		3577	661.163	2.37211	24293.8	280536	3.52953	7.02554										2982	309.019	3.28107	60150.5	9.42107e-06
23556	549.086	2.84483	922.616	3810.58	2.04621	0.701509		4087	647.146	2.3116	9023.64	98186.2	3.44374	6.41002										3129	386.055	2.51652	28136.6	1.1352e-05
23632	453.146	3.87378	620.287	2526.62	2.0262	0.833402		3261	827.192	2.41484	8796.07	91480.6	3.37853	3.54904										4887	488.141	1.54454	4791.04	1.26823e-05
2973	171.103	4.01206	653506	2555496	1.96733	2.41571		11517	827.192	2.41794	8796.07	91480.6	3.37853	3.54904										5256	246.992	2.96814	28334.9	1.32435e-05
12904	761.251	2.67441	993.664	3872.53	1.96245	0.871583		15180	643.209	1.45034	714.22	7394.67	3.37205	2.72654										3642	561.108	2.105	16261.1	1.42233e-05
21559	761.251	2.78038	993.664	3872.53	1.96245	0.871583		32641	319.083	2.23546	1044.17	10700.5	3.35724	2.81429										14099	633.157	1.66903	5663.41	1.8385e-05
18958	531.208	4.11967	677.702	2637.33	1.96036	0.735425		8271	395.028	1.02272	6615.16	64631.4	3.28839	4.41852										5036	725.176	1.45063	15689.6	1.86182e-05
9652	233.98	2.24668	19061	73695	1.95094	2.46618		24802	352.14	3.5925	1096.36	10439	3.25119	2.81465										36927	725.176	1.61744	15689.6	1.86182e-05
31471	317.03	4.18623	333.734	1289.91	1.9505	0.523013		8714	449.094	2.23167	13443.2	126406	3.23312	3.19908										3859	365.081	4.39081	10660.7	2.01606e-05
1582	239.091	4.03908	33806.6	130438	1.94799	2.63196		13011	524.202	3.83853	979.344	9013.87	3.20226	2.51101										5408	351.066	4.05037	5988.31	2.02842e-05
27528	609.125	2.87672	1569.22	6000.32	1.93499	1.36242		3782	507.136	1.47035	3876.03	35379.7	3.19027	2.31088										3160	443.051	3.01232	11869	2.05688e-05
3147	189.113	4.02147	239023	911456	1.93102	2.41409		2950	571.166	2.55739	14363.9	120375	3.06702	3.52437										14138	411.039	3.33203	31677.7	2.51344e-05
25137	335.125	2.92895	8240.11	31211.3	1.92133	0.434482		8624	659.183	2.41182	36609.5	305340	3.06013	4.12925										30846	525.136	1.39268	7831.44	2.51371e-05
3074	711.145	2.38115	105700	400310	1.92115	3.41968		3988	647.146	2.40119	9023.64	74057.6	3.03687	1.39346										10791	234.98	1.36117	91025	2.53501e-05
42008	711.145	2.38115	105700	400310	1.92115	3.41968		3801	569.151	3.44603	4054.33	32543.9	3.00485	2.41183										3783	348.057	2.49566	35330	3.077e-05
36921	459.115	1.78004	789.512	2960.9	1.907	0.815396		8858	315.055	1.66475	3847.97	28475.2	2.88754	3.27891										4510	577.087	1.69597	7063.11	3.26497e-05
3183	477.125	2.24446	8317.39	31121.6	1.90371	4.78691		8659	459.995	2.21595	18301.8	134876	2.88157	7.21684										3110	353.049	2.5176	143691	3.29793e-05
20072	349.056	3.48984	926.19	3393.78	1.87352	0.673354		8630	351.049	2.22799	39408.4	260942	2.72715	7.54289										4252	691.155	2.48361	17431.4	3.47362e-05
37158	433.099	2.1831	7436.27	27146.3	1.8681	4.4306		14129	467.119	3.11205	2661.53	16529.8	2.63474	1.88209										2893	601.141	2.48278	53101.4	3.51977e-05
4342	433.099	2.19882	7436.27	27146.3	1.8681	4.4306		3357	631.199	2.28235	3033.98	18588.3	2.61512	3.02401										21688	524.134	1.39282	29824.6	3.62651e-05
4548	301.061	4.02092	30038.8	109590	1.86721	1.97389		25155	519.151	2.92313	726.678	4399.26	2.59787	2.53299										17551	550.059	2.21726	8509.64	3.98452e-05
3941	1064.22	2.34315	13860	50564	1.86718	2.08709		17967	232.976	1.58921	106417	638519	2.58501	3.16096										13656	515.102	2.12292	16541	4.4478e-05
29050	737.36	4.85258	674.665	2455.51	1.86378	0.819226		8699	353.046	2.23447	14241.5	84685.7	2.57201	6.39067										3540	515.102	2.13415	16541	4.4478e-05
4100	447.114	1.66603	2681.93	9735.12	1.85993	1.6625		3126	405.067	2.23635	18922.1	111900	2.56407	6.46259										3457	549.056	2.21272	31811.6	4.62628e-05
23524	661.193	2.35882	9141.16	33013.4	1.8526	1.0574		29133	555.247	4.20815	394.064	2297.72	2.5437	1.63582										10772	523.131	1.39255	129463	4.8034e-05
8628	341.197	4.39256	74622.2	266690	1.83748	1.7319		4027	495.135	1.46866	3310.44	19234.5	2.5386	3.7734										3875	555.151	4.31706	2369.09	5.00309e-05
4513	620.147	2.25638	21085.7	75139.8	1.83331	2.9252		2951	901.298	2.57981	17062.1	98613.5	2.53099	2.58952										3218	631.09	2.25824	22009.7	5.37482e-05
4195	329.124	3.51704	66667.4	237511	1.83294	2.65163		2992	549.056	1.44321	4725.48	26989.7	2.51388	2.548										14121	764.197	2.25995	21244.8	5.69115e-05
3902	887.283	2.5635	3679.06	13060.6	1.82781	0.820472		12525	631.185	3.1248	1044.05	5909.46	2.50083	1.98308										3178	857.271	2.53988	27746.1	7.39305e-05
20402	629.173	2.84312	6145.09	21793.5	1.82639	5.36115		3973	662.194	2.30199	9991	55406.9	2.47136	4.26783										3489	969.213	2.2254	28670	8.44045e-05
27488	621.148	2.25376	10479.9	36997.4	1.8198	2.49237		5820	645.179	2.23371	5825.87	32188.8	2.46601	4.21317										2860	631.152	1.65449	66462.2	8.96676e-05
7470	591.463	6.43051	43787.6	153474	1.8094	1.42065		5311	629.137	2.35599	2944.23	16119.3	2.45283	2.32876										3792	254.958	1.40485	63280	9.92153e-05
3657	483.091	2.11149	3610.56	12642.2	1.80795	3.98426		12260	377.098	2.45896	15092.9	82337.4	2.44768	3.00485										20521	617.173	1.73934	9202.3	0.000109611
2870	313.093	2.98275	60242.6	210737	1.80659	4.5417		27432	569.151	3.03271	1089.55	5854.39	2.42579	2.04909										2856	285.062	2.51547	4.43056e+06	0.00011683
27050	481.226	6.68808	1739.54	6066.39	1.80213	0.77695		13503	719.235	4.66064	1737.02	9316.31	2.42315	2.46339										3058	793.204	2.21851	14455.6	0.000121391
3531	599.218	2.79998	4287.06	14806.6	1.78818	0.693291		6956	232.976	2.25052	160852	843087	2.38995	4.4104										3081	467.083	2.2623	14863.3	0.000124149
10474	553.193	4.61368	430.693	1485.42	1.78614	0.500124		3036	315.05	2.27246	47022.7	243764	2.37406	7.10173										2948	523.131	2.19591	97297.7	0.000125851
27711	605.406	8.23938	713.843	2456.74	1.78306	0.753163		2867	615.193	2.58386	168117	857273	2.35028	3.67669										3022	763.194	1.78112	9700.47	0.000129241
12296	289.072	2.69656	5264.91	18070.3	1.77914	0.354216		3732	273.044	2.81724	13845.7	70535.2	2.3489	7.16861										3146	248.988	2.39599	43149.4	0.000129809
23615	391.179	4.6978	1077.06	3695.45	1.77866	1.36313		8667	523.146	3.47126	23641.2	119997	2.34363	2.11068										17359	632.155	1.68246	20926.6	0.000136073
12093	539.193	5.44478	584.042	1992.65	1.77054	0.760974		15551	683.182	2.64376	6974.82	34759.4	2.31717	3.79732										13774	483.091	2.3151	10353.6	0.000142176
4504	666.282	4.272	15057.8	51245.1	1.7669	1.86077		23712	319.072	4.08283	1759.78	8739.68	2.31219	2.12439										3249	585.146	2.50929	49157.3	0.00014687
3254	291.198	6.32223	366652	1.24569e+06	1.76446	1.66718		13815	725.176	1.91535	1126.72	5517.21	2.29181	1.75293										3572	673.106	2.48514	52639.3	0.000195465
3283	287.023	2.80988	9656.08	32764.2	1.76261	3.32743		761	315.072	2.26812	7.12956e+06	34879172	2.29048	9.44										3030	885.361	2.60249	23029.1	0.000205346
9505	383.06	2.19906	416573	1.40439e+06	1.7533	8.44151		4636	696.292	3.78708	11459	55158.3	2.2671	2.00468										11698	597.146	3.16275	8458.62	0.000253699
8873	465.108	2.9954	3237.01	10896.7	1.75116	0.42634		3220	224.002	2.73946	3397.25	16200.7	2.25362	2.43543										11524	646.172	2.57218	12264.9	0.000256548
5914	497.095	3.06429	1031.93	3445.52	1.73938	0.753895		4006	539.145	2.23931	8773.51	41779.2	2.25156	4.11166										8857	378.068	1.59872	44768.9	0.000259166
14128	281.067	2.91408	126258	419731	1.73309	0.760994		11750	733.235	3.92729	816.009	3838.72	2.23397	1.77495										9075	653.134	1.78048	9436.01	0.000298221
3424	620.294	3.95976	54890.4	182063	1.72981	2.56748		6199	445.114	4.19428	4249.05	19866.9	2.22515	2.58357										2908	507.136	2.57902	104913	0.000363134
36952	642.215	3.29992	910.322	3008.09	1.7244	0.732344		17778	513.124	2.27092	3127.31	14197	2.18259	3.38947										10902	597.075	1.33315	18978.2	0.000383698
11559	285.038	2.51367	3643.96	12038.2	1.72404	0.421023		28577	825.246	2.87614	1106.12	5016.74	2.18125	1.45761										11565	545.112	1.37794	4256.01	0.000403015
16609	365.235	5.98548	6827.69	22499.5	1.72042	1.41217		6924	391.088	2.27134	197147	876994	2.1533	5.67712										36982	789.231	1.81588	6178.7	0.000464637
22947	551.214	4.06084	552.612	1815.88	1.71633	0.603508		3093	315.094	2.2629	50840.9	225890	2.15156	7.66756										2966	563.071	2.40239	27827.5	0.00055834
5283	491.141	2.28402	11212.8	36831.8	1.7158	4.17167		3802	1069.18	2.35486	11524.4	51072	2.14784	2.72183										3102	397.075	2.6371	65409.3	0.000576383
24766	555.135	2.99315	896.402	2935.3	1.71129	0.75181		23531	619.224	2.85411	1268.68	5587.61	2.13891	1.62946										2857	345.083	2.74857	799589	0.000629944
15508	829.328	3.57791	932.932	3045.38	1.70678	0.482283		4090	561.183	2.63667	3556.01	15615.6	2.13465	1.70316										3332	711.108	1.39119	7236.89	0.000687722
13725	923.369	4.5335	3772.62	12279.9	1.70266	0.9274		5981	696.292	4.29019	1838.01	8017.81	2.12506	1.74267										10914	615.157	1.78148	4370.94	0.000701083
3597	857.203	2.32283	26447.7	85685.6	1.69591	3.43193		2349	287.056	3.41639	853.375	3694.07	2.11396	1.31314										2949	997.213	2.31594	22914.8	0.000732362
3255	315.089	2.29562	44753.2	144654	1.69255	5.02699		4584	489.125	2.25494	14141	60946.6	2.10766	3.77349										8700	763.194	2.27652	55599.6	0.000930554
2888	607.224	2.57343	65098.8	210411	1.69251	4.53733		8837	601.177	2.888	9665.53	41521.5	2.10294	3.41156										11087	653.23	2.85681	5890.06	0.00105063
9731	394.296	5.80202	28035	90320.4	1.68782	0.422191		8741	479.25	3.40797	17060.2	72720.5	2.09173	1.5143										4208	445.114	4.12507	19866.9	0.00131707
21483	573.092	4.53084	429.326	1382.22	1.68684	0.271862		26763	630.176	2.52892	11006	46090	2.06616	1.43272										3772	595.152	1.39092	5707.44	0.00132943
3639	733.22	2.50782	9073.7	29157.2	1.68409	1.83445		19114	471.191	5.0567	1612.72	6732.83	2.06172	2.18426										4036	537.146	2.74097	9623.37	0.00133697
24248	755.457	7.43482	998.731	3190.6	1.67566	0.732794		24122	589.157	2.7803	1485.3	6184.57	2.05792	1.634										22437	819.242	1.33927	11488.6	0.0013792
14882	1180.84	7.4326	2940.44	9346.23	1.66835	0.413316		12232	315.063	2.28581	96244.2	397665	2.04678	1.88029										9355	684.064	1.73971	3120.88	0.00143001
9045	553.193	3.84871	3870.81	12243.4	1.66129	2.33831		26272	514.15	0.712912	1724.79	7055.87	2.0324	1.58631										24049	603.339	6.24285	14854.4	0.00154676
13693	537.146	2.2723	58067.7	183659	1.66122	3.42055		3387	383.059	2.4329	282920	1.15104e+06	2.02447	1.8546										28009	478.129	2.22329	7751.71	0.00160256
3682	537.147	2.29841	58067.7	183659	1.66122	3.42055		12992	713.132	3.15217	991.025	4025.06	2.02202	1.54655										17855	505.135	4.12281	2734.43	0.00237278
3920	511.11	2.27099	9609.38	30352.4	1.6593	4.52409		4039	431.083	1.46557	4570.51	18549.4	2.02094	2.47104										14113	618.176	1.74507	3064.21	0.00316076
4085	447.26	4.37282	55019.6	173623	1.65794	1.29687		11741	448.11	1.46137	1093.92	4437.33	2.02018	2.23776										3890	511.131	0.743678	11300.3	0.00344769
10918	527.119	4.06188	367.118	1157.18	1.6563	0.459141		3488	680.297	4.28802	46804.1	188911	2.013	1.81228										11006	559.143	1.48682	5352.67	0.0039594
31465	481.207	4.24199	4131.77	13007.9	1.65455	1.46617		13660	617.163	2.52163	5365.93	21583	2.008	1.46289										3519	867.256	2.87754	6500.4	0.004059
6328	481.207	4.27923	4131.77	13007.9	1.65455	1.46617																		3247	843.187	2.38654	36843.9	0.00486805
7064	445.03	2.18374	115954	363689	1.64915	6.71938																		12787	541.135	4.0944	7664.23	0.00973776
6071	376.088	3.52916	2703.18	8470.83	1.64785	0.79106																		2968	447.115	2.39227	148916	0.0103281
25169	503.12	2.84723	1391.52	4350.11	1.64439	0.451203																		3048	893.33	2.59574	41609.3	0.0126355
28546	529.229	4.3043	521.319	1626.53	1.64156	0.713278																		31883	573.201	4.58712	6039.14	0.0199676
10941	467.119	3.53345	2538.02	7906.47	1.63933	1.27373																		20507	673.178	3.81165	4280.75	0.0240856
23577	489.138	3.65301	1666.17	5162.48	1.63153	0.694972																		3733	623.123	2.49482	11301.7	0.0243658
24929	459.167	4.4057	562.435	1737	1.62684	0.687457																		4781	630.143	2.25054	4330.75	0.0245193
23872	348.072	3.27276	662.78	2046.12	1.62629	0.704822																		37260	613.229	5.15833	1649.65	0.0247712
30996	780.289	3.96597	1500.48	4606.24	1.61817	1.38736																		20909	406.107	2.88547	3158.79	0.0250531
33225	743.219	3.09189	2017.47	6113.14	1.59936	1.40159																		4145	458.015	3.00658	2663.38	0.0252374
32117	827.498	6.53234	3169.71	9577.22	1.59526	0.680467																		26550	487.109	1.50387	2546.05	0.0253835
24835	521.13	3.33731	909.018	2741.27	1.59246	0.45																		37291	549.198	4.21741	1895.5	0.0255884
23773	329.114	3.66496	1865.3	5595.94	1.58497	0.683538																		11863	537.124	2.97774	2483.75	0.0258912
2952	152.012	2.79409	12278.6	36835.3	1.58495	2.60635																		3383	432.061	2.51175	10269.6	0.0261312
25705	515.14	2.22071	1529.66	4545.73	1.5713	0.846175																		27570	748.239	2.67797	8741.02	0.0262269
19676	618.176	2.21818	2568.38	7620.14	1.56896	2.094																		26560	491.086	3.33115	3040.98	0.0262659
3031	315.055	2.28575	82950.6	241673	1.54273	3.28369																		5752	731.24	2.87887	3189.8	0.0263088
5685	411.239	5.59459	30715.1	89328.1	1.54017	1.40801																		4231	777.247	2.57763	13154.3	0.0264994
6435	367.213	6.02145	13617.2	39386	1.53225	1.27531																		13671	452.092	3.35444	5541.91	0.0265048
3300	243.066	3.43576	3192.34	9225.15	1.53096	0.262675																		13737	451.11	1.48256	2282.89	0.0272396
3109	387.166	3.02986	614907	1.7757e+06	1.52995	2.1961																		3284	451.088	3.36648	27834.2	0.0272506
16930	475.125	3.77335	3302.16	9514.11	1.52666	1.35787																		6408	541.194	5.25942	5983.74	0.0275161
24450	413.327	8.49746	768.346	2212.23	1.52568	0.47886																		9268	549.126	2.89743	3975.16	0.0284558
13036	587.177	3.65263	1997.25	5747.42	1.5249	1.39839																		26418	665.193	2.24673	4287.12	0.0292552
11310	495.115	3.68095	520.754	1498.29	1.52464	0.430833																		21471	999.304	1.44334	3403.52	0.0305977
31728	733.466	8.20016	890.503	2550.39	1.51802	0.607653																		23194	370.093	3.94175	2319.63	0.0311309
5580	299.114	3.3613	28812.7	82395.2	1.51585	1.03768																		4853	785.176	2.12838	3742.21	0.0313752
23245	545.167	3.52182	1599.9	4562.87	1.51196	1.59828																		6465	525.137	5.59328	2052.75	0.0316234
1379	167.035	2.72476	90550.1	257064	1.50534	1.77087																		4188	515.087	3.51525	4259.77	0.0318185
3045	343.249	5.26325	345699	977292	1.49927	2.34543																		10352	587.162	3.08463	2997.35	0.0319932
4383	427.072	3.03591	974.167	2753.92	1.49925	0.594756																		24996	457.162	3.0391	4117	0.0329261
24446	507.245	4.4911	380.06	1073.26	1.4977	0.422509																		22404	826.559	8.12712	1.17123e+06	0.0343137
24213	961.534	9.25347	549.559	1540.4	1.48696	0.621075																		30576	663.229	3.24457	3293.05	0.0368931
3053	299.077	3.2366	48006.5	134499	1.48629	2.08395																		26339	599.177	4.25373	2196.86	0.0372085
23325	647.162	2.85188	1431.38	4008.07	1.4855	0.602762																		26511	917.209	1.26436	7753.29	0.037622
9971	315.071	3.32545	50093.9	140240	1.48519	0.402271																		41520	917.209	1.26557	7753.29	0.037622
4179	505.172	3.37414	1365.08	3820.15	1.48465	0.83841																		4630	627.303	4.63376	1918.86	0.03799
21719	512.113	2.26499	2596.44	7221.85	1.47583	1.43984																		10891	385.129	3.92631	1830.03	0.0392737
10429	903.297	3.79862	1992.35	5538.64	1.47506	0.707654																		14713	1034.78	7.88123	15336.4	0.0421235
24731	393.08	0.907214	1262.08	3496.54	1.47012	0.410726																		12333	511.131	0.618177	8651.81	0.0429893
23717	439.087	2.78451	2900.88	8014.12	1.46605	0.914191																		23495	531.157	0.644215	18866.7	0.0433682
4054	327.108	3.57981	65901.1	181437	1.46109	1.4648																		2934	451.088	3.15721	47624.6	0.044434
3167	309.207	6.13619	643696	1.7709e+06	1.46004	1.88439																		9382	261.041	3.1811	10147.9	0.0448981
10592	657.219	4.2058	1909.75	5233.78	1.45447	1.30691																		25737	521.296	6.16979	3447.97	0.0464317
9081	477.161	2.25313	4712.54	12879.8	1.45053	2.40082																		3883	534.183	2.3571	28714.8	0.0470943
3248	697.129	2.38187	79857.9	217640	1.44644	3.87931																		12737	765.202	2.27774	5683.65	0.0483459
4808	411.237	5.26849	22981.7	62565.3	1.44488	2.29118
28090	749.245	4.63888	2918.65	7944.71	1.44469	0.645342
7962	491.119	3.6682	85848.9	233577	1.44403	0.547727
7942	377.194	6.14236	27985.8	76090.6	1.44302	2.06062
4091	571.095	2.25078	7928.43	21512.9	1.4401	1.80362
2863	329.088	2.49265	2236416	6.06349e+06	1.43896	4.65616
7264	413.254	5.80113	78603.9	213100	1.43886	1.29949
14098	330.091	2.44917	340547	917062	1.42916	4.42037
8619	331.067	2.25489	220464	593208	1.42799	4.50358
23505	591.172	3.53573	789.824	2120.35	1.4247	0.369563
26602	819.272	3.53237	1422.73	3819.11	1.42458	0.388165
3356	449.276	4.52854	189298	506516	1.41995	1.30062
7989	485.239	5.64853	20406.6	54447.8	1.41584	1.54239
33329	599.187	1.03088	1292.03	3427.73	1.40761	0.387442
28194	733.251	5.30317	726.058	1926.13	1.40755	0.528803
10265	626.291	3.17422	2249.6	5957.27	1.40498	1.17963
11683	547.107	3.50122	621.362	1643.74	1.40348	0.39298
2887	629.173	2.51877	57480.4	151740	1.40046	2.2117
8075	395.206	4.91978	26424.5	69690.7	1.39909	1.67441
25233	605.209	2.4406	193468	510039	1.39851	2.85781
2922	605.209	2.45551	193468	510039	1.39851	2.85781
3211	317.067	3.52087	4774.55	12561.7	1.39559	4.80347
3848	717.132	2.42247	59012.2	155091	1.39403	3.31178
10076	525.177	4.3312	11093.8	29102.3	1.39138	0.579257
3354	285.062	2.14287	8197.15	21503.1	1.39135	2.98757
3289	316.066	2.28933	29267.7	76708.2	1.39007	2.29968
27394	324.087	4.59849	1217.86	3170.1	1.38018	1.12093
21466	653.17	2.70805	24625.7	64004	1.378	1.90687
36155	640.233	3.65492	1336.64	3473.61	1.37783	0.374912
17584	893.273	4.24791	1476.47	3827.23	1.37414	0.738174
23382	441.082	3.60133	1958.74	5069.12	1.37181	0.675264
37538	975.589	8.19571	1742.87	4500.5	1.36862	1.19784
3928	611.183	2.20791	11123.6	28683.3	1.36658	1.89144
5597	523.109	2.82428	1868.55	4814.76	1.36554	1.06068
11554	437.269	8.23164	178150	458784	1.36472	0.295339
3743	684.064	2.24557	23504.8	60507.4	1.36416	3.92007
8679	414.997	2.22661	41254.3	106126	1.36317	4.42686
8617	375.093	2.40263	1.14922e+06	2.9535e+06	1.36177	4.41315
4011	647.183	2.92412	2482.86	6379.47	1.36143	1.05429
3618	689.194	2.50599	11708.1	29977.5	1.35637	0.988695
3450	617.173	2.21745	10536.1	26963.2	1.35565	3.57704
4301	543.136	2.2047	24194.9	61888.3	1.35496	5.49797
3331	315.044	2.29413	35502.1	90594.5	1.35152	2.4464
3951	637.175	2.7371	2538.76	6476.87	1.35117	0.728573
3674	595.189	2.54824	4735.58	12046.3	1.34698	1.18213
20602	309.098	3.52842	10055.9	25474.4	1.34101	2.60383
5112	293.212	5.54831	52918.2	133755	1.33775	1.48226
9172	475.146	2.2997	4077.28	10304.4	1.33758	0.599659
14917	328.221	4.88117	97773.6	246812	1.33589	1.6373
15891	430.245	3.95594	9149.69	23009.9	1.33046	1.07898
4987	623.453	5.68728	5100.73	12780	1.32511	1.35081
6717	327.218	4.89853	486282	1.21783e+06	1.32445	1.69034
22015	459.13	4.1423	3650.61	9140.99	1.32421	1.39515
29959	414.156	3.02771	755.588	1891.26	1.32367	0.37107
4938	415.27	6.11267	138504	346518	1.323	1.33305
29876	657.219	3.60957	2797.25	6992.11	1.32172	0.843922
3098	419.099	3.77672	10271.3	25571.3	1.31591	5.54227
22756	487.364	8.74338	1216.99	3021.06	1.31174	2.02113
34171	671.198	4.41609	359.559	892.302	1.3113	0.360145
3823	623.22	2.85439	2245.98	5564.37	1.30887	1.27707
2889	695.15	2.38496	1.15584e+06	2.85229e+06	1.30317	3.77917
3908	675.213	2.72281	9325.94	22888.9	1.29533	1.32724
7909	413.254	6.33174	34316.1	84176.4	1.29453	1.19029
5878	517.264	4.54341	9896.5	24238.7	1.29232	1.46424
1055	376.097	2.40333	206556	505737	1.29186	3.37783
20549	675.25	2.96289	3216.29	7851.68	1.2876	0.901145
23252	871.303	3.82332	520.354	1270.23	1.28752	0.218551
3038	635.183	2.21822	21736.4	52893	1.28296	1.90593
3734	273.077	3.50875	2990.46	7222.05	1.27204	1.08233
30551	517.354	6.95228	2401.3	5775.28	1.26607	0.488049
25945	341.233	6.19714	10427.8	25039.1	1.26376	1.30347
9929	659.214	5.07189	13391.8	32142.2	1.26312	0.476882
11010	1021.61	4.52693	5803.48	13904.2	1.26053	1.0318
9090	703.119	4.53148	2429.19	5818.14	1.26008	0.434281
34085	703.119	4.55385	2429.19	5818.14	1.26008	0.434281
28928	543.21	3.41345	5384.68	12870.6	1.25715	1.32358
17124	313.166	4.35902	9230.51	22024.4	1.25462	1.10032
40819	431.265	5.46925	20501	48840.2	1.25237	1.35677
5333	617.172	2.83283	1990.52	4741.35	1.25215	0.653468
31882	617.172	2.86727	1990.52	4741.35	1.25215	0.653468
4014	386.055	2.90289	1014.83	2410.92	1.24835	0.347702
14578	301.093	1.76967	135711	322402	1.24833	3.46742
21983	285.04	4.38152	1119.73	2657.23	1.24678	0.536454
5266	315.123	3.31973	1959.79	4640.81	1.24368	0.470621
26364	831.239	2.87727	2852.5	6750.53	1.24278	1.12499
24172	327.098	3.2302	1332.98	3150.25	1.24081	0.631283
19839	387.113	3.25053	115296	272322	1.23997	0.278377
5342	615.157	1.73436	1855.63	4370.94	1.23604	1.007
8297	363.194	4.87841	8758.1	20609.3	1.2346	1.293
11515	681.064	2.35897	21732.3	51040.4	1.2318	1.73684
23573	397.025	4.37553	343.913	807.166	1.23082	0.210102
7948	171.103	4.95365	35701.7	83473.9	1.22533	2.18844
6527	593.279	9.18842	2971.88	6947.35	1.22509	1.27639
27343	437.109	3.04934	10820.9	25222.3	1.22088	1.20859
30505	517.354	6.53421	1491.19	3475.17	1.22062	0.334837
24058	362.087	3.26529	1655.52	3854.47	1.21925	1.13303
26614	1013.57	7.34571	1085.44	2502.47	1.20507	0.329442
12863	505.135	3.72329	10289.2	23625.2	1.1992	1.26204
4962	255.124	3.98859	124949	286493	1.19716	0.833094
28844	541.172	4.19618	5094.45	11634.8	1.19145	2.73124
17824	619.167	3.27398	635.017	1446.22	1.18742	0.324129
10894	715.246	2.72441	3504.15	7977.41	1.18686	0.933977
18850	541.193	4.01658	904.962	2056.7	1.18441	0.433274
8974	405.104	1.73291	6984.9	15838.3	1.18111	1.64964
30335	458.139	3.21875	809.459	1835.04	1.18078	0.325315
8820	302.096	1.77398	20742.9	47019.1	1.18063	2.78087
4873	325.202	4.80347	53860.3	121739	1.1765	2.01127
36719	601.193	4.17915	3001.7	6783.68	1.17629	1.07846
39833	569.152	2.81412	5644.36	12644.4	1.16362	1.32878
5847	569.152	2.88039	5644.36	12644.4	1.16362	1.32878
25913	581.186	1.20013	2578.26	5768.12	1.1617	0.574003
9991	315.062	2.57379	93747.1	209210	1.15811	0.414932
24447	576.303	6.24577	4467.98	9960.4	1.15658	1.17698
33511	1160.37	1.12965	1921.77	4266.73	1.1507	0.31752
7254	433.151	3.87523	77102.4	170989	1.14905	3.37158
4799	1027.66	4.7167	10928.9	24223	1.14823	0.971048
23975	407.172	4.38722	1132.44	2506.21	1.14607	1.03745
23884	711.16	3.45658	664.292	1469.29	1.14523	0.31478
12138	742.62	8.47278	3154.48	6970.66	1.14389	0.545337
5327	341.197	3.99444	69898.7	154022	1.1398	1.48998
25047	703.209	2.52128	7962.96	17503.5	1.13627	0.980492
3656	643.19	3.34027	4429.08	9724.75	1.13466	1.10446
9717	437.109	3.10468	11522.7	25222.3	1.13023	1.11934
13336	302.096	1.52516	17807.6	38820.7	1.12433	2.23626
23886	579.193	2.54092	5086.48	11066.1	1.1214	0.258963
27386	457.151	3.23404	664.557	1444.2	1.1198	0.307806
1517	172.04	3.15507	2742.25	5957.83	1.11943	1.06981
28864	553.172	4.99733	777.313	1686.63	1.11757	0.192615
18337	615.172	4.54237	5563.28	12022.2	1.11169	1.00254
27363	547.183	3.53161	1199.93	2592.69	1.1115	0.27849
23670	489.234	4.18816	1516.03	3272.47	1.11008	1.02852
3498	389.182	3.1087	260036	560551	1.10813	2.0263
4045	377.07	3.47333	964.007	2075.37	1.10625	0.303117
24892	539.125	0.916025	2175.35	4675.57	1.1039	0.406885
17624	557.224	4.36411	2918.15	6271.49	1.10376	1.27129
32999	721.228	3.41352	828.161	1775.45	1.1002	0.297132
5049	642.204	2.24011	9456.78	20254	1.09878	1.36077
10972	409.221	5.05745	12533.4	26808.5	1.09691	2.37967
4832	739.246	2.77662	957.64	2045.88	1.09516	0.298786
24165	739.245	2.89945	957.64	2045.88	1.09516	0.298786
3318	389.109	3.11509	50601.8	108027	1.09413	1.9753
5499	727.455	6.44692	86457.7	184529	1.09378	0.95015
5065	613.229	4.10242	93970.1	200021	1.08988	2.21379
9637	679.189	3.63039	3306.45	7031.15	1.08848	0.506279
20068	597.32	7.52447	13182.7	28021.8	1.0879	1.94187
30859	653.134	1.87583	2655.9	5635.96	1.08546	0.641434
23749	675.193	3.51017	9375.25	19863.6	1.0832	2.43848
28510	275.02	3.95924	611.922	1294.34	1.0808	0.294415
39156	459.294	8.76112	70026.6	147518	1.07492	0.429371
3617	1011.7	4.71499	24197.6	50944.2	1.07406	1.32509
35558	750.278	3.92984	1411.47	2964.67	1.07067	0.930776
3244	341.233	5.04899	173306	362819	1.06593	2.69662
23424	547.145	3.47175	1525.67	3181.89	1.06045	0.543893
3265	337.052	2.77908	6445.21	13397.7	1.05568	1.08731
36082	437.109	3.18629	11110.4	23088.8	1.05528	0.772316
24557	553.172	4.78803	3959.21	8220.36	1.05399	0.656329
24260	771.292	2.6635	5935.8	12289.7	1.04993	0.483412
9173	516.173	3.87456	3452.36	7128.68	1.04605	1.13095
1217	255.124	4.36368	15723.1	32365.3	1.04156	0.778238
26815	853.314	3.25831	1246.85	2563.78	1.03998	0.377823
29889	853.314	3.30888	1246.85	2563.78	1.03998	0.377823
32711	467.119	3.35841	6055.13	12423.6	1.03685	1.21663
28513	857.252	3.20893	862.073	1764.78	1.03361	0.276994
2999	335.054	2.76852	17131.9	35008.6	1.03103	2.46822
23045	491.177	3.19551	15390.3	31413.1	1.02934	1.33622
27556	557.151	2.75421	3307.17	6746.44	1.02853	1.1995
13772	455.117	2.88632	28921.7	58977.9	1.02802	3.66374
23405	507.172	2.26838	1427.27	2908.26	1.02689	0.33573
27981	305.067	1.97101	645.416	1313.9	1.02556	0.514539
1292	303.087	3.07882	17789.6	36172.6	1.02386	1.35943
8938	411.239	6.06146	14582.3	29468.8	1.01497	1.1565
36547	389.109	3.05162	53494.2	108027	1.01393	1.71524
21915	545.188	3.26354	1327.8	2680.67	1.01355	0.272828
35544	728.415	6.88937	4320.82	8720.51	1.01311	0.444384
14158	591.173	4.48818	5965.63	12010.9	1.0096	0.85562
28906	575.308	5.19968	1859.54	3736.09	1.00658	1.30173
2970	367.063	2.72764	75311.5	151150	1.00504	1.79416
10865	459.166	3.39812	875.974	1752.47	1.00043	0.260803
6461	323.223	5.7174	4528.34	9053.01	0.999414	1.39057
33231	680.199	4.37248	591.004	1181.03	0.998808	0.251639
3237	238.018	3.2542	1262.29	2516.46	0.995353	0.355686
23484	491.12	3.54293	7966.45	15879.5	0.995155	0.771549
17317	414.997	2.33728	53259.4	106126	0.994673	4.83762
26373	469.208	4.06497	1204.86	2400.74	0.994609	0.70849
10211	629.173	3.31841	3040.59	6051.24	0.99288	1.32397
24181	371.109	1.29394	1958.87	3897.45	0.992512	0.243035
3645	369.119	3.23721	12530.6	24897.4	0.990539	2.25603
4253	591.133	3.25838	3536.44	7007.87	0.98668	0.916972
10481	509.152	2.34674	5588.1	11059.8	0.984891	0.342696
28836	697.178	4.32308	999.852	1977.86	0.984156	0.499425
6085	409.189	4.23499	8530.11	16855.1	0.982549	1.0943
11605	713.209	4.76406	4518.11	8911.89	0.980013	0.646487
3391	625.177	2.79247	14810.7	29177.4	0.978207	2.58748
35267	168.038	2.74756	10878.2	21401.9	0.976301	0.942459
7553	587.432	6.12248	46688	91779.2	0.975118	0.987047
31262	671.163	3.39276	4753.91	9339.18	0.97418	0.893967
16695	543.151	4.38872	2379.58	4671.82	0.973277	0.295569
9651	705.219	4.94727	25524.3	50058.7	0.971746	0.371908
19323	315.055	2.31485	123391	241673	0.969825	3.59039
23332	586.165	3.97889	775.177	1518.02	0.96959	0.168633
17969	285.062	2.69115	103283	201192	0.961969	1.89386
8653	327.218	5.3484	82918.8	160134	0.949509	1.516
11777	619.144	2.94433	1811.17	3496.06	0.948812	0.45794
5462	459.114	2.19876	6260.5	12062.4	0.94617	2.50439
15596	571.342	6.51006	5794.68	11104.5	0.938344	0.367621
37947	442.165	2.96768	2669.3	5109.08	0.9366	0.629868
19837	207.051	3.48619	673756	1.28955e+06	0.93657	0.206092
23319	286.109	4.70105	577.714	1105.69	0.936521	0.245976
5338	330.203	2.9354	11101.5	21196.9	0.933096	1.0573
27520	591.172	3.41462	1956.38	3727.02	0.929835	0.750427
3107	749.281	4.33046	1488.02	2824.58	0.924641	0.772923
16705	143.293	4.52388	2821.06	5339.61	0.920499	0.297301
4732	439.246	4.52881	43632.2	82533.1	0.919578	1.3777
3595	461.073	3.29364	1848.12	3495.59	0.919475	0.465336
4254	282.062	2.59638	5998.68	11339.7	0.918671	0.384992
6047	343.103	3.91207	35599.6	67176.4	0.916092	1.68136
6023	299.114	4.00823	13562.8	25582.2	0.915486	1.08743
14347	377.195	5.6381	56501.9	106510	0.914624	1.29312
1139	283.068	2.22422	6825.38	12860.9	0.91401	0.332852
26378	406.058	3.31743	694.811	1306.69	0.911219	0.15886
5197	475.125	3.6343	9761.96	18331.5	0.909082	1.2176
11117	647.183	2.22474	5439.17	10210.3	0.908569	0.575384
24885	707.256	3.12265	827.068	1550.23	0.906401	0.239765
12767	493.12	0.943949	3450.32	6466.88	0.906339	0.660382
2191	571.182	4.43751	1766.33	3308.23	0.905307	0.82081
4212	485.129	2.49779	12938.4	24156.6	0.900761	0.962984
3718	597.183	2.95255	10645.6	19796.4	0.894975	4.73361
12378	214.109	3.74329	27269.5	50670	0.893843	1.4591
3432	391.197	3.82682	245272	455445	0.892892	2.42783
8825	547.145	3.09473	43956.6	81607.6	0.892625	1.10012
8996	511.24	3.41487	8763.69	16263.8	0.892059	1.33209
11830	413.145	3.86596	12725.6	23597.1	0.890878	1.32744
1336	167.035	3.26555	137877	255414	0.889453	0.690617
11568	335.034	3.0659	2690.02	4977.92	0.887927	0.659237
3773	489.271	4.16821	19758.4	36532.2	0.886703	1.88415
4963	725.209	3.57984	4345.1	8027.55	0.88557	1.00598
2990	167.035	2.40868	184681	341010	0.884776	3.13243
4673	607.404	6.43793	77424.9	142932	0.884463	0.697208
4722	341.233	6.42904	72684.3	134168	0.884328	1.62436
4394	684.579	8.50032	87748.8	161879	0.883461	1.27913
25582	645.168	2.73365	1164.31	2147.26	0.883027	0.233097
3447	309.207	5.68943	866147	1.59582e+06	0.881615	1.14712
24187	707.256	3.69817	526.84	970.148	0.88084	0.153712
32678	523.167	2.19929	980.31	1804.26	0.880096	0.230464
9881	555.188	4.2116	19580	35870.6	0.873421	0.610702
2977	301.093	1.49442	126543	230906	0.867675	2.26959
16968	521.151	2.40188	7045.99	12853.9	0.867337	0.541821
3981	541.156	3.03783	3224.15	5867.59	0.86385	0.772978
22315	439.161	4.04317	10505.4	19098.2	0.862305	1.26629
2932	947.231	2.27683	14593.2	26522.2	0.861904	0.661453
30971	511.182	2.6914	6928.55	12566.1	0.858912	0.424794
3503	415.22	3.18505	50682.8	91840.4	0.857632	1.02295
14971	658.192	2.14018	10449	18914.2	0.856104	1.13767
28502	701.194	3.09066	2499.14	4513.75	0.852891	1.15995
12635	407.098	3.48099	3408.75	6154.18	0.852325	0.557122
5390	523.182	3.02569	2246.09	4050.39	0.850642	0.62536
35582	945.353	4.04937	548.982	987.674	0.847276	0.147978
37460	621.182	3.33441	1548.03	2783.22	0.846326	0.423545
25444	697.359	7.22501	1242.68	2233.12	0.845605	0.221007
4109	257.046	3.39106	4091.96	7350.63	0.845077	0.449664
18989	489.154	3.87227	8854.44	15893.8	0.843989	0.638716
34088	695.219	3.28046	1566.85	2810.19	0.842796	0.338309
3774	469.193	3.10896	171484	307454	0.842291	3.25552
7855	657.189	2.15177	34437.8	61715.8	0.841645	0.840516
5024	599.336	7.95837	45553.3	81369.6	0.836934	1.15315
8050	433.281	5.46798	39075.7	69733.8	0.835586	1.05676
17707	897.245	3.66715	1659.76	2957.53	0.83342	0.216747
4311	330.203	3.2785	33402.3	59488	0.832653	1.60603
3863	491.286	4.33911	18313.3	32612.7	0.832539	1.81997
3054	855.381	4.52347	131458	234036	0.832129	0.532025
27448	748.224	3.70287	1028.14	1830.24	0.831992	0.145352
24348	677.209	3.44276	1287.63	2291.36	0.831478	0.268017
22338	811.193	5.60879	705.432	1255.03	0.831141	0.216366
26696	539.253	4.3298	844.706	1500.88	0.829292	0.381437
7170	345.119	2.48209	80296.5	142522	0.827772	0.818548
16725	449.109	3.62081	3275.5	5803.17	0.825125	0.905925
24142	629.316	6.57608	7641.97	13527.2	0.823841	0.925613
34527	501.152	2.97837	1644.96	2911.15	0.823537	0.234958
13138	519.15	3.8314	3751.42	6637.73	0.823254	0.719821
4616	405.104	2.19022	6899.09	12175	0.81945	1.03572
5138	245.045	3.59452	3333.96	5883.34	0.819398	0.464
4329	811.246	3.6706	16874.2	29711.1	0.816189	0.479808
10563	735.23	5.00284	643.144	1130.38	0.813588	0.142178
4325	414.104	2.65601	1838.36	3229.94	0.813086	0.201881
16532	555.151	3.90102	624.769	1097.63	0.812995	0.142075
17673	541.193	2.67971	4063.17	7127.26	0.810741	0.263993
11875	765.276	4.86814	10709.7	18777.6	0.810096	0.658793
6200	593.187	3.43845	1603.38	2801.28	0.804971	0.34558
5732	242.039	1.31085	3611.98	6306.84	0.804129	0.684142
4443	857.251	3.67335	16233.8	28314.5	0.802543	0.466196
3158	477.125	2.47281	17816.9	31064.6	0.802028	2.99486
3660	228.039	3.07909	116365	202871	0.801904	1.13579
2916	615.158	2.48163	41558.1	72395.1	0.800763	1.3802
25580	693.24	3.37512	2608.3	4540.67	0.799798	0.858345
24377	243.066	3.86959	672.176	1168.87	0.798206	0.139515
3219	291.197	5.94961	396200	687957	0.796091	1.92913
15808	317.077	2.29672	498369	864386	0.794461	2.81977
19648	820.512	6.61188	27677.9	47858.5	0.790042	0.709818
23356	549.068	4.08864	532.441	919.539	0.788289	0.203992
23511	759.235	2.79841	1252.66	2162.87	0.787954	0.203645
27884	661.213	3.37735	837.265	1442.9	0.785218	0.19661
16702	585.162	4.27044	1775.84	3059.84	0.784952	0.401634
5723	317.067	3.08127	1938.92	3340.21	0.784681	0.3864
15204	715.225	4.57417	5094.68	8766.42	0.782995	0.716634
30575	400.137	3.30261	1972.03	3389	0.781178	0.313604
12482	307.192	5.83643	17393.9	29859.8	0.779621	0.812866
4456	389.182	3.58643	88059.3	151155	0.77948	2.01108
5971	478.137	2.89301	1317.64	2260.57	0.778736	0.197315
3199	414.141	3.07067	4573.45	7840.89	0.777736	0.818829
2260	291.197	5.31795	18788	32144.4	0.774759	1.37586
5782	483.24	4.16596	27150.7	46446.5	0.774578	1.78995
6274	489.143	5.94969	7197.32	12307.4	0.774	2.73538
3393	363.215	6.4268	254341	433954	0.770777	1.6378
29315	441.046	3.23721	556.839	949.372	0.769712	0.134562
4958	493.172	3.02457	641.68	1092.16	0.767257	0.134134
2914	295.228	6.42378	3.45665e+06	5.87441e+06	0.765067	1.33824
32744	641.224	4.05698	746.131	1267.49	0.764469	0.196689
28999	849.247	2.92636	1217.9	2065.2	0.761879	0.195558
2859	659.183	2.55056	32061.8	54150.6	0.756122	1.0562
2858	359.098	3.00063	306167	516463	0.754345	0.582617
16396	314.208	3.31098	10081.2	17001.1	0.753963	1.51614
3079	435.094	3.31825	16739.9	28218.7	0.753363	1.10232
3605	717.225	2.76271	11679	19678.2	0.752682	1.75828
11823	437.109	3.51835	2760.29	4646.44	0.751304	0.778764
24555	889.313	3.83217	2328.04	3917.53	0.750827	0.357716
24138	889.312	3.96618	2328.04	3917.53	0.750827	0.357716
23467	216.067	3.84646	12598.1	21180.5	0.749531	1.09639
2943	381.081	2.99602	24841.9	41701.3	0.747318	1.26051
13337	779.256	4.00836	6670.89	11190.7	0.746347	0.385467
5416	337.203	5.95672	38353	64242	0.744175	1.43784
3297	455.119	3.0882	51081.1	85435	0.742039	0.886939
762	573.162	4.52346	924583	1.5447e+06	0.740457	0.51755
11098	565.131	4.54421	19205.5	32056.6	0.7391	0.532185
4681	463.146	1.47898	3706.03	6183.53	0.738557	0.479229
9347	407.135	4.79806	7922.4	13197.8	0.736286	0.608998
10405	643.219	5.59846	1527.23	2542.66	0.735425	0.201877
3866	375.072	3.31111	4199.9	6984.61	0.733825	1.01424
4701	641.172	2.75626	10102.5	16794.8	0.7333	0.560737
6390	619.422	5.4547	2685.76	4463.85	0.732959	0.453606
3290	429.035	2.78375	22981.6	38168.6	0.731907	2.04809
9861	479.083	3.41137	1302.95	2163.66	0.731697	0.178044
8945	457.08	3.32438	10268.3	17001.6	0.727476	1.48872
5249	627.3	6.24749	39947.9	66071.9	0.725915	1.97919
3664	743.426	4.71663	63748.2	104918	0.718801	1.43175
28001	272.093	4.23386	1275.33	2094.13	0.715483	0.834866
17772	507.115	3.56003	2056.18	3373.7	0.714363	0.29956
4897	712.386	4.72222	13873.5	22760.7	0.714208	0.737383
9897	294.137	4.10309	4102.41	6725.46	0.71316	0.42863
4845	213.113	4.18963	33871.9	55469.7	0.711612	0.792667
29869	470.196	3.10859	38321.5	62681	0.709875	1.89653
4570	358.198	3.33241	35671.8	58294.4	0.708573	3.03583
3574	255.233	7.98813	152153	247899	0.704225	0.818108
4554	307.191	5.11979	77937.9	126968	0.704072	1.21176
8950	345.228	3.89501	12262.2	19962.6	0.703082	1.37469
4855	847.267	4.29562	5665.42	9218.65	0.702372	0.369973
23329	805.293	4.02706	2661.29	4326.97	0.701235	0.384735
6457	623.45	9.00672	5304.83	8620.01	0.700382	1.99976
19066	789.247	2.68025	2856.91	4641.42	0.700112	0.159122
5040	239.997	2.97425	933.34	1515.24	0.699074	0.176891
10108	547.24	3.09857	5758.02	9343.99	0.698467	0.53867
5556	421.154	5.94919	26847.6	43504.6	0.696374	2.15416
9587	353.1	3.30597	10204.1	16526.8	0.695661	0.798926
7866	453.198	3.40055	35986.7	58252.5	0.694854	1.426
10382	717.26	2.92699	1460.71	2363.36	0.694174	0.175256
6320	569.203	4.78442	6476.48	10463.5	0.692081	0.379911
8983	617.189	3.35368	6830.25	11005.4	0.688195	0.786123
991	453.177	3.87417	441600	711212	0.687539	0.6399
8695	679.165	3.72013	38183.5	61430	0.685994	1.25029
34105	468.151	2.69676	11212.2	18019.2	0.684461	1.204
9634	379.211	5.77016	144917	232737	0.683474	1.14435
23646	337.034	4.32667	1520.41	2437.85	0.681149	0.900219
16717	1052.79	6.43331	18522.3	29695.3	0.680966	0.24388
10199	463.088	3.41649	2767.67	4432.65	0.679498	0.527669
11222	581.203	4.35926	349301	558983	0.678335	0.912512
12203	765.276	5.45104	404.373	646.754	0.677529	0.11837
28008	836.517	8.83588	11294.3	18051	0.676485	1.10838
29936	264.051	3.17325	2906.3	4638.11	0.67435	0.680735
4320	1005.65	4.52541	12472.8	19870.4	0.671836	0.549866
6376	461.144	3.82126	18626.8	29663.5	0.671312	1.77742
4117	715.246	3.01798	5166.54	8197.18	0.66593	1.27423
5419	349.069	3.38058	10250.5	16245.2	0.66432	0.354236
3426	527.156	4.52292	85248.3	135082	0.664087	0.455806
4074	275.202	6.11013	143250	226939	0.663769	1.10102
27061	621.438	9.10848	19619.5	31059	0.662723	0.753124
29773	539.253	5.9796	1728.58	2734.9	0.661899	0.277983
26323	449.136	3.54961	2614.58	4135.17	0.661365	0.214436
24359	216.067	2.91069	2249.37	3555.62	0.660581	0.421229
8244	627.245	4.47074	14226.6	22486.5	0.66047	2.01663
3474	345.228	4.77999	171241	270538	0.659806	1.85384
6632	315.072	2.30958	2.20981e+07	34879172	0.658444	2.48383
10318	367.065	3.25942	5091.66	8032.21	0.657661	0.842106
7440	449.231	5.48744	59422.1	93646.8	0.65623	1.79381
15011	533.131	3.05142	5118.95	8028.47	0.649276	0.617728
23503	601.193	4.00266	4455.67	6985.41	0.648701	0.882622
2869	659.474	4.71468	2.93533e+06	4.59999e+06	0.648106	1.32226
24306	579.193	2.73876	3774.31	5910.44	0.647053	0.343587
5779	323.223	6.06737	24781.1	38723.8	0.643984	2.64353
3735	475.146	2.73806	77541.1	121147	0.64373	2.17784
20045	618.378	7.3506	7589	11839.3	0.641599	0.930471
24481	311.223	6.17115	93549.9	145804	0.640224	0.430201
30589	809.22	2.43779	2466.99	3844.61	0.640084	0.111734
11810	315.108	3.14852	42902.8	66811.9	0.639034	0.219576
28939	575.139	3.96444	2626.45	4089.05	0.638652	0.284524
10882	569.167	4.22399	16534.4	25719.9	0.637416	0.687153
5239	607.164	2.75924	35081.4	54567.7	0.63734	2.57093
3505	341.124	3.52811	88063.1	136821	0.635679	0.762434
11658	708.355	4.52979	12182.4	18921.3	0.635215	1.08483
8147	441.181	5.61337	26018.4	40358.9	0.633352	0.557794
10254	1190.8	7.11736	17942.7	27820.5	0.632746	0.598127
9925	152.012	2.37977	35121.8	54414.7	0.631629	2.16233
5363	509.168	5.68131	11546	17870.1	0.63015	1.3048
9082	453.198	3.02678	7055.62	10916.4	0.629659	1.5001
32542	271.082	3.10623	259536	401273	0.628649	0.160342
3173	392.229	4.71718	103695	160238	0.627872	1.63036
19593	241.035	1.27099	25604.9	39547.3	0.627161	1.05444
24712	473.146	4.02384	7158.81	11051.5	0.626447	1.47969
24513	575.139	4.09879	2626.45	4054.26	0.626326	0.276735
3056	559.313	6.24933	817664	1.26191e+06	0.626028	1.75777
5265	525.141	4.20363	592.537	913.762	0.624913	0.154544
15210	143.289	4.52519	3931.01	6055.8	0.623419	0.218284
24441	473.106	4.40015	1217.36	1871.21	0.620221	0.263232
1300	611.214	4.27735	58882	90492.4	0.619971	1.47386
23812	713.413	7.24706	7069.25	10863.4	0.619849	2.28836
4305	587.177	4.08819	2483.55	3816.08	0.619686	0.511648
23323	656.2	4.09218	655.285	1006.56	0.619241	0.108029
8705	617.188	4.55033	26552.2	40778.6	0.618977	0.441613
5341	459.114	2.47331	16946.6	26017.6	0.618495	0.875276
11729	549.284	6.24753	24474.1	37564.4	0.61811	1.16786
9598	439.182	3.31951	13470.6	20663.9	0.617301	0.91085
31121	845.278	1.14244	661.37	1013.73	0.616143	0.107478
22519	305.09	2.88635	13842.8	21211.9	0.615733	1.17516
1228	316.075	2.31694	3.17216e+06	4.859e+06	0.615194	2.12972
30849	260.056	3.30686	2014.8	3084.58	0.614441	0.27459
5897	455.155	3.24146	16072	24580.8	0.612981	4.10633
23478	451.182	2.45627	10035.7	15342.1	0.612358	0.183198
19872	360.102	3.01596	54456.7	83186.3	0.611236	0.404907
3217	379.21	5.68705	152472	232737	0.61016	1.04556
10035	577.25	3.09026	3921.59	5969.57	0.606188	0.582936
36086	593.188	3.28388	921.259	1402.35	0.606164	0.105701
19838	137.024	3.34209	254853	387771	0.605536	0.179288
9785	525.177	4.83985	22294	33916.3	0.605323	0.300791
28690	669.204	2.98803	3467.6	5270.77	0.604078	0.647174
5842	423.169	6.64022	19613.4	29810.8	0.603992	0.713663
9083	601.189	4.70534	8451.41	12835.9	0.602919	2.72604
5346	311.186	5.21534	25662.4	38968.3	0.602645	1.92588
22130	579.172	4.07373	1845	2800.53	0.602078	0.154563
20517	675.209	4.62441	3904.41	5921.21	0.600788	0.195334
24069	468.154	2.74936	11212.2	16997.5	0.600248	0.933838
4652	328.045	0.771605	46110.3	69898.4	0.60017	0.895642
2296	201.997	0.758776	58871.4	89199.5	0.599469	1.00278
7613	285.133	3.14931	56589.2	85698.2	0.598738	1.86749
13769	453.198	3.49736	7257.36	10976.5	0.5969	0.682397
13136	544.155	4.36808	795.482	1201.47	0.594902	0.103695
2985	349.07	3.01657	5586.94	8431.97	0.593812	0.569155
2746	736.491	8.23413	79296.6	119639	0.593358	0.22373
10851	375.057	2.60449	8902.81	13420.9	0.592144	0.346903
10821	533.097	2.52961	3524.58	5309.78	0.591201	0.103035
29267	509.151	2.42593	6747.84	10159.4	0.590318	0.169804
14026	519.113	4.03825	1508.97	2271.67	0.590191	0.175227
27982	319.067	0.854126	10429.2	15697.5	0.589909	1.59217
22618	145.03	2.80475	3476.93	5232.58	0.589707	0.21147
2899	311.223	5.77851	1.85482e+06	2.79034e+06	0.58916	0.961595
36721	618.191	4.5604	10650	15999.6	0.587183	0.603291
5295	573.29	3.0386	28805.1	43237.2	0.58595	1.15161
1425	318.08	2.29832	69061.7	103616	0.585289	2.44299
4973	455.12	1.7813	2064.46	3096.18	0.584724	0.421684
15978	415.125	3.48517	24147.5	36174.7	0.583107	0.526254
34019	462.149	4.56791	1522.72	2279.01	0.581757	0.159664
34114	731.22	2.95557	2230.37	3332.62	0.579372	0.253286
23347	843.308	3.69305	4354.91	6506.83	0.57931	0.681011
3007	341.088	2.67354	1.00344e+06	1.49924e+06	0.579271	0.741646
18950	507.209	3.18728	14511.2	21665.2	0.57821	1.46453
4795	423.17	6.12521	75864.9	113254	0.578055	1.03181
5325	645.183	4.54134	22910.4	34200.7	0.578025	0.571169
16099	689.224	5.64695	1184.49	1765.24	0.575596	0.123652
20700	655.362	8.04563	21717	32359	0.575344	1.10178
9003	439.161	3.82764	12873.2	19167.3	0.574278	0.851271
3465	361.2	6.13079	299524	445883	0.573991	1.19308
16376	392.084	2.94261	3552.15	5284.47	0.573067	0.370923
25663	447.202	5.15319	1906.91	2835.95	0.572596	0.246333
9546	507.166	4.76326	50983.6	75821.6	0.572575	0.292496
24428	395.171	4.35544	5001.19	7437.65	0.572574	0.559111
4228	495.115	2.80682	2968.96	4411.63	0.571353	0.247807
12398	329.052	2.27135	10694.4	15883.6	0.570683	0.63581
17669	659.218	2.54323	24046.2	35688.9	0.569669	1.5182
34252	351.098	5.93474	827.042	1227.05	0.569159	0.0991026
5334	343.118	3.00808	3934.57	5836.55	0.568909	0.241453
19061	561.162	4.29111	1793.97	2659.97	0.568257	0.307009
3350	315.1	2.28431	58608.8	86794.3	0.566483	0.663081
20919	572.144	1.05346	4499.73	6663.3	0.566396	0.333307
28064	397.077	4.20163	1944.95	2879.98	0.566323	0.405446
16493	677.187	3.95856	699.61	1035.51	0.565719	0.0984885
11508	311.223	5.8347	1.85482e+06	2.74411e+06	0.565056	0.89847
11761	593.224	3.72417	18306.7	27069.7	0.564302	1.23574
9515	245.139	3.02628	113999	168478	0.563536	1.19919
9093	671.401	4.5843	8160.55	12057.1	0.563147	1.68086
14205	327.218	5.9333	21161.3	31254.7	0.562647	1.28002
5385	635.162	2.95987	2722.86	4020.94	0.562409	0.307179
23336	851.298	3.57664	2178.3	3214.79	0.561522	0.131363
23557	640.203	3.20318	3243.56	4783.48	0.560482	0.289739
8782	815.232	4.01286	19928.1	29381.2	0.560092	0.393114
3306	461.109	3.59441	90333.6	133173	0.559965	1.88531
19514	555.134	3.43556	3491.99	5147.5	0.559822	0.269447
7061	577.921	0.500746	110411	162738	0.559662	0.305749
23581	601.193	4.41925	2035.54	2999.56	0.559338	0.250776
11159	543.151	4.56413	4259.28	6275.34	0.559085	0.302252
31881	505.172	3.62464	4221.15	6216.71	0.558515	0.543188
20086	664.42	7.43788	11537.1	16987.9	0.55822	0.657394
3975	338.124	2.98051	24461	35991.8	0.557186	0.762213
23989	631.333	6.24025	11620.2	17083	0.555933	0.977794
24659	756.195	4.25668	1850.86	2720.11	0.555471	0.311575
19836	323.135	3.2005	1.01186e+06	1.48707e+06	0.555462	0.13257
5232	429.187	6.12731	48742.4	71599.2	0.554767	1.13658
3957	441.181	5.70834	38555	56627.7	0.554591	0.929899
23506	719.219	3.80515	1262.03	1853.58	0.554571	0.169611
38491	461.142	3.78618	18626.8	27343.4	0.553818	1.24541
25027	507.245	4.24703	1670.72	2450.68	0.552717	0.567155
7827	291.106	4.99122	24578.4	36034.6	0.551992	0.804943
2920	293.212	6.1264	3.64646e+06	5.342e+06	0.550883	0.952742
27443	661.14	2.90106	4154.24	6077.36	0.548862	0.602828
23584	581.167	4.56597	2070.96	3027.35	0.547754	0.1321
5678	571.182	3.99491	13643.3	19931.3	0.54685	3.19703
6796	657.183	3.66528	258840	377742	0.545337	0.873931
2169	344.04	0.798966	69873.9	101894	0.544251	0.912201
23575	262.072	4.59062	846.057	1233.3	0.543699	0.122758
11104	629.137	3.05965	4505.17	6561.41	0.542424	0.584917
37961	846.523	7.47847	6789.62	9882.33	0.54152	0.260885
31953	673.184	1.02459	2203.57	3201.59	0.538945	0.129419
17206	447.26	5.04568	3636.93	5282.82	0.53859	0.618488
3905	567.172	3.72902	5918.04	8595.32	0.538431	1.94521
3372	703.117	2.41475	226824	329290	0.537783	2.09102
9479	707.433	8.95985	1922.16	2789.97	0.537526	1.1696
24470	673.214	4.01539	458.866	665.296	0.535923	0.0931652
2885	655.442	4.55774	1.918e+06	2.77765e+06	0.534262	0.821395
6978	525.103	3.68925	116394	168482	0.533579	0.929631
23310	583.261	2.80715	3157.87	4569.98	0.533237	0.238437
10879	519.151	3.59176	6325.1	9152.27	0.533041	1.0358
16488	728.242	5.60535	52428.7	75842.4	0.532646	0.476596
22668	480.128	4.14508	576.639	832.748	0.530212	0.0921442
3453	147.045	3.31646	231810	334697	0.529912	1.86409
18692	569.168	3.82562	6591.15	9511.19	0.529096	0.220612
23739	433.114	3.33213	60957.3	87945.4	0.52881	0.151172
22582	501.132	2.72209	14079.8	20309.9	0.528558	1.49683
28227	478.133	4.74153	6592.15	9499.95	0.527171	0.512442
27336	479.083	3.15059	637.159	918.034	0.526892	0.0915507
3653	821.542	9.05671	116449	167779	0.526868	1.73723
5336	217.971	0.736329	121577	175118	0.526462	0.818391
9014	457.176	4.82525	10748.8	15467.7	0.525075	0.683591
6102	277.035	2.92006	2951.7	4244.81	0.524155	0.587026
9719	556.031	3.67854	9792.33	14075.2	0.523427	0.797247
17657	441.197	3.56713	4649.72	6660.36	0.518458	0.458789
15197	423.2	3.77131	6801.18	9741.83	0.518409	0.278512
6606	452.121	4.18995	4860.37	6961.58	0.518348	0.20281
23843	747.236	2.58844	13388.9	19138.2	0.515425	0.416069
3853	747.235	2.64025	13388.9	19138.2	0.515425	0.416069
11514	259.119	2.97978	323967	462808	0.514568	5.06349
3829	417.14	3.06587	58448.8	83466.6	0.514025	1.84328
27816	204.03	2.78809	9869.84	14087.5	0.513319	0.788319
35504	505.229	4.25266	2102.27	2997.82	0.511968	0.497088
18469	639.23	3.62125	11579.6	16503.7	0.511209	0.411897
5540	329.189	6.12268	36739.6	52334.6	0.510428	0.788926
6681	503.119	3.68403	656857	935483	0.510132	0.78454
12490	521.151	2.90047	31910.7	45435.5	0.50978	1.15005
18983	561.161	3.49603	10547.5	15005.5	0.508583	1.08741
21849	686.157	0.799659	10834.2	15400.5	0.507389	1.2814
8715	613.351	8.16419	35930.6	51031.2	0.506165	0.797718
2945	309.207	5.47967	1.39688e+06	1.98244e+06	0.505066	0.688907
12814	550.042	3.6947	9741.22	13822.4	0.504829	0.553282
3667	823.558	9.31878	114399	162287	0.504478	1.04652
11113	729.225	2.80972	7216.7	10233.6	0.503903	0.352838
24460	529.193	3.90173	3994.36	5663.28	0.503675	0.535002
12916	342.091	2.74476	171714	243375	0.503172	0.582614
3717	563.133	4.54269	64778.9	91677.2	0.501038	0.343131
5194	611.063	0.500991	185303	262192	0.500734	0.430834
19391	471.208	3.37984	13525.2	19126.6	0.49993	1.12606
3644	377.195	5.48115	104473	147668	0.49923	0.643379
11636	208.098	4.08274	16372.8	23083.6	0.495569	1.1037
3133	301.093	2.23809	89274.8	125631	0.492871	0.67258
2989	681.455	4.72686	458925	645780	0.492787	1.69922
13999	499.208	6.46942	196217	276098	0.492731	0.420326
33039	780.292	4.28881	6154.2	8655.39	0.492028	1.3078
7123	727.24	5.60275	118432	166479	0.491284	0.425406
26890	589.191	4.24057	1195.55	1680.29	0.49103	0.217336
22635	623.164	3.27485	15023.7	21109.1	0.490626	1.07212
23267	485.203	3.94004	3837.07	5391.2	0.490601	0.463827
35541	748.263	4.28072	984.465	1382.04	0.489393	0.15404
3765	561.328	6.57698	174510	244875	0.48874	0.871563
20961	505.255	8.16085	8560.16	12008.2	0.488311	0.150954
10124	675.208	4.82004	7447.16	10443.7	0.487872	0.201577
13343	303.108	3.19237	19565.2	27437.2	0.48784	1.25085
2906	165.056	3.30405	3.92552e+06	5504887	0.48783	1.52678
5068	361.2	6.69154	51946.6	72838.3	0.487668	0.433801
9617	709.198	3.64965	14158.1	19849.8	0.487505	0.833268
16354	505.193	3.89997	13660.9	19151.4	0.4874	0.319985
16324	371.098	3.09964	22633.5	31716.7	0.486785	0.466152
11688	632.511	8.45991	45544.4	63789.9	0.486055	0.398807
26548	945.535	6.29667	5936.16	8308.69	0.485091	0.323249
12880	489.187	2.53557	95075.3	133068	0.485016	0.613049
1433	617.225	4.17769	4235.64	5926.48	0.484596	1.75283
3027	677.425	4.52564	312668	437399	0.484317	0.936973
18544	509.168	5.60247	11284.5	15779.8	0.483736	0.812503
5166	447.26	4.6791	41072.5	57409.8	0.483125	1.09481
18501	657.238	2.85399	20202.3	28218	0.482095	1.73838
4786	343.249	5.01233	22768.7	31800	0.481973	1.64004
5467	658.186	3.66695	95275.1	133015	0.481418	0.699928
11637	717.435	8.06407	27377.5	38222	0.48141	0.777533
24473	344.124	3.78752	8200.32	11437.3	0.479991	0.863921
3854	825.261	4.00801	115733	161334	0.479258	0.225846
6930	315.05	2.31869	161398	224589	0.476667	1.08623
7227	479.204	2.45777	126444	175928	0.476487	0.485921
12983	583.137	3.87556	6259.7	8694.29	0.473976	0.395203
22596	397.15	3.80521	4003.18	5554.55	0.472522	0.48586
14514	585.198	4.36016	2682.99	3721.63	0.472093	0.208317
7401	339.124	3.95185	77276.2	107083	0.470629	1.46155
19472	375.116	2.64975	10348.5	14337.4	0.470356	0.30869
23298	573.183	2.73535	3736.32	5176.14	0.470258	0.270147
25065	837.297	4.63661	22682.3	31405.8	0.469462	0.941582
3378	439.252	9.21761	241110	333818	0.46937	1.30058
5516	553.124	3.77965	7379.37	10212.9	0.468819	0.302932
15887	264.051	1.96557	2775.98	3840.57	0.468324	0.408137
9940	765.164	3.67135	10731.9	14805.7	0.464241	0.794226
24061	675.36	5.77751	7742.51	10680.6	0.464118	0.906696
3324	461.13	2.60963	45038.3	62098.4	0.463403	1.92749
38460	737.195	2.87737	5605.41	7728.21	0.463315	0.388229
10836	409.044	2.33333	2913.97	4017.03	0.463142	0.214086
7954	781.201	1.10044	24316.8	33495.8	0.462027	0.717063
7922	627.24	3.27878	30820	42406.7	0.460427	2.6875
11888	407.188	4.02187	6056.95	8333.78	0.46038	0.166667
4678	447.058	3.21543	15550	21389.7	0.459999	0.429975
24234	851.261	2.87585	3261.13	4485.57	0.459922	0.200063
23621	773.339	3.65156	2580.68	3547.81	0.459179	0.104011
3095	601.178	2.59378	74324.8	102170	0.459053	1.94409
5697	491.158	6.12476	20422.6	28071.4	0.458938	0.769747
9735	403.139	3.82918	50087.2	68810.4	0.458184	1.8423
5790	313.107	3.56859	4035.27	5542.98	0.457996	0.324498
21652	637.154	4.24025	657.141	902.62	0.457917	0.0792171
9556	703.24	4.81949	44965.4	61714.6	0.456794	0.223849
3967	276.072	0.928376	79112.9	108566	0.456581	1.7567
1110	203.083	2.4642	195087	267709	0.456549	0.554902
25010	713.353	6.06515	11588.2	15899.4	0.456313	0.747724
3472	233.044	3.27734	235605	323134	0.455762	1.86267
11093	454.18	4.05266	12966	17776.8	0.455263	0.351205
4240	825.298	4.18805	42236.6	57900	0.455068	1.59514
11343	565.157	3.81541	2651.99	3635.18	0.454951	0.171117
11893	754.657	8.59874	26213.4	35923.7	0.454631	0.11617
4792	673.199	2.74498	6895.42	9448.46	0.454439	0.437276
3673	307.086	2.97687	169283	231912	0.454138	1.02501
3187	337.133	3.7098	88016	120534	0.453608	1.01394
3758	247.034	2.78029	449375	615304	0.453381	1.143
23111	279.233	8.2906	1604.71	2196.96	0.453197	0.173527
34005	407.125	3.72543	8480.25	11604.5	0.4525	0.542277
3236	211.025	3.35907	93453.6	127835	0.451966	0.36317
23961	767.368	6.25696	21098.5	28860.4	0.451952	0.990789
5185	359.114	3.40737	5141.82	7031.94	0.451644	0.435521
12958	387.129	3.35841	11246.9	15378.1	0.451349	0.23695
29096	611.336	7.74786	10593.2	14479.6	0.450872	0.850695
12791	526.165	2.85772	266500	364235	0.450732	1.33091
32344	409.222	7.54966	5466.58	7470.27	0.450521	0.298338
5777	493.173	6.42992	17240.4	23548.1	0.449818	0.979432
25529	643.203	4.72438	513.797	701.62	0.449491	0.0777113
1143	277.106	4.44749	4795.59	6546.75	0.44907	0.722442
19135	749.218	5.60596	7986.49	10899.5	0.448634	0.409751
16096	613.351	8.1116	33179	45219.2	0.446665	0.457533
4550	645.181	3.65916	69719.1	95001.6	0.446397	0.629893
3815	633.24	3.00921	3580.73	4878.75	0.446259	0.246009
14111	311.222	6.48158	39257	53484.4	0.446169	0.761407
4224	241.108	3.26861	122727	167198	0.446105	1.89
3435	215.129	3.85541	168404	229174	0.444515	0.721011
5208	473.13	2.46851	27104	36884.2	0.444498	0.493
24675	371.135	3.77163	9300.07	12654.1	0.444292	0.902678
35101	631.189	2.52406	20625.3	28052.5	0.443711	0.446282
15530	595.203	3.4234	40582.1	55097.9	0.441154	0.958457
3475	723.381	6.06224	408316	554212	0.440751	0.618828
2904	305.07	2.88548	2.49125e+06	3.37917e+06	0.439801	1.39269
4029	393.205	6.36685	407404	552593	0.439757	0.945025
26111	1066.62	6.55673	10274.9	13930.7	0.439147	0.296337
26024	310.123	1.90968	2531.75	3429.66	0.437932	0.434644
28378	507.151	3.95691	134154	181689	0.437581	0.690953
3627	507.151	4.06166	134154	181689	0.437581	0.690953
39809	507.151	4.06166	134154	181689	0.437581	0.690953
6955	230.991	0.510157	205883	278746	0.437128	0.382213
9847	507.115	2.74017	17989	24354.5	0.437075	0.480058
4752	481.099	2.81137	4478.09	6058.66	0.436115	0.319402
4136	413.145	3.35079	28200.4	38133.5	0.435347	1.54566
3971	377.182	3.3674	60624.6	81954.2	0.434915	0.489746
8169	603.331	6.48415	17481.4	23625.4	0.434519	1.46303
10786	819.244	1.05927	9348.04	12633.5	0.434514	0.326184
21476	459.088	3.64253	2871.03	3876.63	0.433234	0.166229
17120	473.31	8.73968	38580.4	52086	0.433028	0.674922
30987	1181.32	0.715719	3036.02	4093.09	0.43101	0.100746
25522	577.18	1.4747	2040.6	2748.4	0.4296	0.1565
3291	365.191	4.52503	143274	192865	0.428816	1.77693
3080	319.14	2.99013	2.45851e+06	3.30915e+06	0.428678	1.86472
30697	447.275	8.4186	830.181	1115.97	0.426795	0.0921023
3856	473.166	3.54891	63127.7	84831.1	0.426321	1.21347
26571	371.135	3.58921	9417.84	12654.1	0.426137	0.887453
4588	373.078	2.61318	49911.1	67026.8	0.42538	0.580729
11856	630.208	2.66968	30875.9	41436.4	0.424419	0.689471
26807	895.237	2.94215	5815.22	7803.29	0.424248	0.314201
31152	337.104	2.9284	4365.95	5857.57	0.424008	0.357915
20724	691.189	2.85245	7441.68	9977.47	0.423046	0.368229
23496	509.224	3.58704	3133.64	4198.5	0.422034	0.210117
17813	572.17	2.81315	15839.2	21216.4	0.421684	0.818968
24910	503.395	8.15674	1615.73	2163.63	0.421272	0.131024
3442	413.04	2.3846	57159.3	76529.1	0.421021	0.862219
12552	511.146	3.51665	4908.99	6571.45	0.420785	1.21124
8664	311.135	2.49015	106527	142585	0.420598	1.06345
8818	807.256	2.56275	35033.1	46890.7	0.420583	0.800825
11049	367.063	2.89762	15235.3	20382.7	0.419927	0.492374
3235	327.24	4.52607	194152	259673	0.419513	2.02024
23455	533.129	3.58966	2669.13	3568.01	0.418751	0.09761
4041	355.103	3.52098	51896.3	69352.2	0.418311	0.217692
3168	721.365	5.78448	853037	1.13838e+06	0.416297	1.30399
7693	789.353	5.78343	51827.2	69156	0.416146	1.28787
24590	673.373	7.24067	11639.8	15516.3	0.414718	0.742081
9829	459.151	3.32698	11868.3	15818.8	0.414529	1.45397
26028	713.412	8.97235	4283.15	5706.03	0.413813	0.874185
6002	443.12	1.80932	1455.66	1938.52	0.413283	0.112176
31328	761.461	6.57703	13777.6	18346.6	0.413188	1.04113
7168	381.205	6.34923	95287.5	126861	0.412893	0.764722
11133	465.136	3.48803	26061.2	34618.6	0.409644	0.322848
3769	307.066	2.88449	106610	141560	0.409064	1.04787
8051	522.181	4.201	22755.3	30143.9	0.405661	1.85741
15909	406.122	3.71782	61718.1	81690.4	0.404472	0.627508
15517	557.274	6.11747	36260.5	47978	0.403973	0.956037
6057	327.125	3.98201	50501.2	66807.9	0.403702	0.912118
186	187.098	3.70123	2.20568e+06	2.91709e+06	0.403303	0.873415
28687	753.225	3.23706	2151.44	2844.18	0.402707	0.168182
24809	554.213	3.90079	32469	42892.2	0.401654	1.53412
3370	520.268	6.13258	450015	594065	0.400647	0.707881
23429	711.337	5.78265	22263.6	29366.3	0.399473	0.94542
23919	791.368	6.06076	25710.6	33905.9	0.399171	0.742342
6706	583.219	4.1758	572613	754752	0.398443	1.14482
23731	385.332	8.5526	457.602	603.117	0.398344	0.0685833
24422	853.291	4.60487	4554.15	5996.44	0.396923	0.445826
25053	689.353	6.25711	8607	11326.8	0.396163	0.296428
5595	571.167	2.83196	53287.4	70100.7	0.395634	1.22081
11877	571.167	2.90568	53287.4	70100.7	0.395634	1.22081
3084	553.208	4.05885	93040.9	122274	0.394177	1.49626
3694	452.12	4.00553	119756	157346	0.393843	1.07941
18489	605.188	4.57819	3343.29	4387.98	0.39229	0.1638
3280	525.162	2.85719	1.02861e+06	1.34981e+06	0.39206	1.07105
23648	577.192	3.83706	1678.67	2201.84	0.391395	0.119884
4534	445.118	3.18397	4886.26	6407.07	0.390935	0.706491
6908	629.224	4.15229	139583	182998	0.390706	0.991526
22540	653.261	4.0838	5215.86	6836.28	0.390307	0.337144
10231	565.25	3.12186	5750.92	7536.89	0.390177	0.677124
22796	461.13	2.66924	45038.3	58896.2	0.387023	1.64223
6192	539.193	5.25498	9232.04	12071.2	0.386848	0.238946
15165	857.395	4.66725	9990.82	13057.3	0.386178	0.224905
21691	724.384	6.06796	168025	219509	0.385604	0.658602
14097	325.184	7.06469	1.38865e+07	1.81369e+07	0.385239	0.170509
3319	251.056	3.69052	929503	1.21383e+06	0.385036	0.891828
24183	721.44	5.74834	1084.15	1415.59	0.384843	0.0661789
11072	623.196	3.32547	3069.25	4005.97	0.384263	0.346757
3352	623.198	3.65067	544877	710401	0.382702	0.447135
8812	449.097	2.97372	36576.2	47662.7	0.381957	1.2761
14758	277.035	3.38468	4943.19	6433.81	0.380233	0.282859
22522	545.173	1.14832	5728.01	7454.99	0.380174	0.197469
4256	1001.71	4.71857	44473	57875.7	0.380029	0.231678
4771	525.213	4.13414	1850.33	2406.34	0.379056	0.342515
28487	753.182	2.96226	2293.75	2980.72	0.377953	0.0861311
23796	365.064	1.76225	15894.1	20645.5	0.377337	1.00057
14817	347.077	3.88526	3207.7	4166.45	0.377278	0.290809
4459	487.146	2.70596	13470.6	17496.1	0.377222	0.468534
5236	159.066	1.82833	88189.6	114445	0.375973	1.47842
8692	575.336	8.37723	27267.9	35351.3	0.374561	0.166205
20462	159.066	1.77632	88282.4	114445	0.374456	1.47405
11570	391.226	8.17375	53313.5	69039.5	0.37292	0.129915
8167	651.155	2.99328	14304.4	18519.4	0.372579	1.41762
3970	395.221	6.75147	539456	698078	0.371882	0.815113
30965	411.093	2.57398	11702.7	15141.7	0.371678	0.368511
6141	822.536	8.87148	8414.51	10884.3	0.371298	1.38414
4092	363.085	2.73109	7655.23	9893.61	0.370052	0.653856
3889	491.119	3.66997	285113	368471	0.370019	1.05125
16285	241.035	1.36137	30729.7	39704.8	0.369678	0.627289
7887	439.125	3.52455	26687	34469	0.369165	0.431751
6133	647.178	4.58893	2682.42	3464.24	0.369003	0.343496
30850	553.156	3.46274	16587.3	21412.3	0.36836	0.786513
12839	713.393	4.75026	15829.6	20433.8	0.368336	0.53041
9662	276.124	3.1316	13033.3	16817.8	0.367782	1.11203
19090	715.21	2.95039	876.811	1131.12	0.367417	0.0630795
7201	379.211	5.6152	122692	158256	0.367219	0.414813
11625	441.162	2.96454	20287.8	26163.9	0.366964	0.432131
16289	473.166	3.57728	52770.1	68002.9	0.365874	0.452376
18976	557.13	3.99173	608.472	783.94	0.365551	0.0627479
15137	301.072	3.37126	6335.02	8156.08	0.364528	0.317256
11614	435.175	4.00592	27747.6	35714.4	0.364143	0.630213
1164	271.069	2.57966	30294.1	38968.2	0.363258	0.480834
5109	229.144	4.19827	32402.2	41656.7	0.362454	1.77215
30964	622.193	4.24243	1713.45	2202.68	0.362349	0.256236
6233	619.174	4.33963	3261.81	4191.69	0.36186	0.297743
16344	529.116	3.45328	4854.07	6237.44	0.361761	0.255108
23462	366.061	4.20304	2192.33	2814.62	0.360477	0.155308
2976	293.212	6.70171	1.37852e+06	1.76941e+06	0.360143	0.267578
5414	513.124	2.7157	7093.11	9102.93	0.359913	0.252518
23510	211.072	0.926376	4033.44	5176.23	0.359892	0.30887
12618	375.108	3.41674	22993.5	29508.2	0.359891	0.298713
20102	386.193	4.05204	27815	35680.1	0.359255	1.42097
4804	453.268	9.43532	44560.9	57134.9	0.358594	0.565243
5289	507.149	3.53586	16332.6	20940.3	0.358523	0.838142
12522	569.188	2.8607	18034.2	23111.4	0.357866	0.28264
11513	415.226	7.46408	259922	332924	0.357115	0.183359
8000	523.146	3.64932	26809.8	34288.5	0.354963	0.59418
24327	406.077	3.43625	1931.13	2467.38	0.353538	0.140823
26660	855.329	3.37382	1462.56	1867.76	0.352819	0.107942
23295	461.108	3.55274	38707.1	49424.7	0.352635	0.250636
24178	413.109	3.12748	8211.88	10484.4	0.352461	0.861839
3886	744.527	8.60754	172389	220026	0.352008	1.31674
10341	427.161	4.14951	7216.67	9209.26	0.351751	0.304877
4004	306.058	0.785962	89005.9	113575	0.351674	0.540736
2861	599.162	2.80816	35184.7	44877.7	0.351051	1.50704
23840	473.13	2.59655	28936.4	36884.2	0.350118	0.479887
3437	523.184	2.56066	221146	281774	0.349545	0.91973
32559	327.088	3.92017	3023.05	3850.26	0.348955	0.306215
22912	523.182	4.1342	7780.21	9906.94	0.348631	1.12646
5402	463.146	2.28256	16096	20480.5	0.347542	0.206905
16383	339.108	3.08279	22856.5	29073.2	0.34708	0.218303
6030	659.235	4.45349	25039.3	31847.9	0.347002	1.12808
5863	461.145	3.88585	25629.9	32597.8	0.34695	0.460157
14102	327.18	7.04044	613040	779390	0.346364	0.165012
3377	390.213	4.52442	81081.2	103052	0.345938	0.639024
27206	424.156	7.74845	13378.6	16998.5	0.345481	0.308543
4967	627.157	2.98634	4686.48	5952.24	0.344927	0.387488
5007	627.157	2.98764	4686.48	5952.24	0.344927	0.387488
3786	175.061	2.32879	472724	599924	0.343783	0.837004
21472	695.279	2.70686	2499.91	3171.2	0.343154	0.0769241
4272	377.124	3.49331	14967.1	18982	0.342845	0.658852
8913	611.213	4.58901	30181.9	38273.9	0.342676	0.642661
13223	133.014	3.2415	266722	338015	0.34175	0.15297
28858	995.559	7.78152	3329.8	4216.51	0.340615	0.138664
5788	507.152	5.46303	10167	12868.2	0.339924	0.335028
9429	441.176	3.97582	17708.4	22399.1	0.339001	0.621016
29160	650.191	4.23484	10531.5	13308	0.337585	0.96897
20616	480.159	4.16695	3597.48	4537.84	0.335021	0.312362
5814	494.122	4.52951	10137.3	12776.7	0.333837	0.869827
31137	266.067	2.67027	7340.8	9247.89	0.333188	0.216144
25509	476.141	3.38667	7199.09	9066.06	0.33266	0.967875
8027	453.117	2.75924	28497.8	35883.9	0.332487	0.735135
30002	641.208	3.55275	7496.55	9435.66	0.331896	0.507639
3241	333.061	3.28149	3516.32	4425.53	0.331785	0.281679
2953	365.21	4.71558	665073	836947	0.331623	1.13887
5200	521.165	3.87071	39942.3	50227.8	0.330569	0.410399
15557	573.108	0.914108	22806.3	28670.4	0.330126	1.67742
10780	367.062	2.65272	136472	171535	0.329894	0.634082
14208	91.6957	4.00847	2617.75	3289.91	0.32972	0.086806
4879	582.188	4.87253	26453	33226.1	0.328887	0.6242
25270	545.188	2.83647	11710.4	14708.4	0.328843	0.282339
12841	427.124	2.92953	24834.4	31187.7	0.328637	0.615766
20350	599.214	4.0162	46482.4	58340.7	0.327819	1.47659
14104	393.172	7.03393	300743	377390	0.327527	0.161569
10042	675.229	3.78117	6953.72	8721.17	0.326737	0.335768
11649	711.46	8.12851	96329.1	120799	0.326571	0.594832
14150	495.151	2.78476	21639.4	27135.4	0.326517	0.320722
26617	539.207	3.12424	3363.04	4216.35	0.326228	0.202573
23936	973.351	4.16632	2956.32	3704.87	0.325619	0.909702
5182	439.164	5.44232	26924.5	33698.4	0.323761	0.448993
12371	421.135	0.858913	38067.1	47602.1	0.32248	1.47386
23186	211.025	3.60025	5660.52	7076.66	0.322133	0.325536
19921	537.198	3.08467	50870.8	63588.3	0.321922	0.343637
3106	329.215	4.71548	356753	445585	0.320778	0.800079
31700	761.461	7.97263	14616.5	18247.1	0.320069	0.341473
4033	211.134	4.75376	38558.1	48105.9	0.319179	1.00512
23352	453.138	3.87346	5132.79	6402.9	0.318981	0.206303
30862	700.385	6.25501	132412	165137	0.318636	0.803805
6652	469.135	3.67161	1.52722e+06	1904501	0.31851	0.629783
33318	471.13	3.0474	4295.93	5356.39	0.318292	0.559052
20493	685.213	3.50785	23674.4	29514.5	0.318096	0.682966
2902	131.071	3.0996	2.92572e+06	3.64717e+06	0.317985	0.628673
12777	112.783	3.67056	18311.4	22825.1	0.31788	0.427261
8158	519.209	3.72008	18763.7	23382.5	0.317483	0.781148
5317	207.066	4.0853	52201.6	65014.3	0.316661	0.537114
2862	299.077	2.74883	2.26613e+06	2.82136e+06	0.316157	1.86943
18975	470.175	3.77637	7007.98	8722.1	0.315676	0.331778
29708	395.243	6.96739	5495.87	6836.17	0.314839	0.128003
32047	427.068	3.12651	2090.42	2599.94	0.314687	0.116405
15201	391.08	2.95281	18928.6	23534.9	0.314233	0.22015
3321	199.059	3.09248	218088	271080	0.313808	0.677747
8134	515.177	3.66602	19207	23873.3	0.313763	0.560988
22645	673.183	1.19066	4740.57	5891.82	0.313653	0.239611
7541	421.114	3.44968	58054.2	72112.3	0.312844	1.29776
26410	433.135	2.39621	15410.2	19139.8	0.312683	0.348489
1618	329.103	4.35229	3723.05	4623.75	0.312577	0.186293
1104	221.03	3.33073	14558.9	18052.8	0.310322	0.133614
9558	533.276	3.31604	35861.5	44426.7	0.30899	0.562386
11990	481.099	3.49382	636.572	788.564	0.308905	0.0527147
27924	443.338	8.43347	8370.31	10363.9	0.308209	0.597947
1137	173.046	0.499892	290366	359388	0.307672	0.636483
6847	407.22	6.6952	202829	250952	0.307145	0.729916
16956	321.091	5.20304	8788.35	10872.8	0.307055	0.62855
24522	735.25	3.02173	5182.98	6411.55	0.306892	0.219761
4218	642.396	7.74856	37226.7	46036.9	0.306452	0.246906
26812	537.162	2.96008	4686.31	5793.72	0.306037	0.229987
3468	699.381	6.25607	385327	476083	0.30513	0.759712
25007	841.293	3.89539	6102.41	7538.82	0.30496	1.11814
2784	736.492	7.92145	225195	278162	0.30475	0.113666
6280	521.203	4.01892	10948.6	13514.1	0.303713	0.206746
4964	407.098	3.06969	112517	138841	0.303297	0.634227
14579	407.098	3.08054	112517	138841	0.303297	0.634227
5873	435.224	3.94838	13746.7	16961.4	0.303178	1.91482
32897	553.172	4.24097	9432.84	11626.2	0.30162	0.669119
7847	405.083	3.31436	47643.6	58711.9	0.301372	0.401344
30934	867.272	3.75729	8463.33	10425.7	0.300841	0.222884
29912	867.271	3.76869	8463.33	10425.7	0.300841	0.222884
5343	481.135	3.39108	8842.94	10889.2	0.300301	0.569746
8631	163.04	2.87413	166779	205268	0.299573	0.793642
3619	468.115	3.6975	77721.3	95559	0.298081	0.618531
15417	499.122	3.9683	2399.59	2949.64	0.297752	0.120768
3712	167.032	2.75557	5479.64	6734.26	0.297438	0.188271
755	451.125	3.6698	5.05599e+06	6211992	0.297063	0.355214
23601	547.1	2.81987	6392.38	7853.35	0.296956	0.222915
4446	551.177	3.19968	23545.6	28925.1	0.296864	0.705622
12849	393.177	3.32575	17278.8	21224.7	0.296744	0.638022
21356	851.323	5.78118	9348.72	11477.8	0.296005	0.621217
22654	219.077	3.37303	1371.39	1683.26	0.295615	0.0503714
18705	427.124	3.15517	25419.2	31187.7	0.29506	0.564979
4338	445.135	3.26603	14772.3	18124.4	0.295036	0.709452
3835	491.154	3.78216	47789.5	58624	0.294796	0.221278
9591	715.282	3.29897	35463.3	43487.5	0.294274	0.454651
35448	583.167	3.16436	90811.3	111337	0.293989	1.15291
23732	531.151	3.82192	2284.26	2798.82	0.293088	0.103443
3166	365.182	3.66641	330119	404403	0.292809	1.12614
3014	363.194	4.53246	497151	608771	0.292215	0.926094
5298	315.05	3.77704	6918.19	8469.18	0.291827	0.155952
39143	511.11	2.36071	26072.3	31881	0.290178	0.349157
11119	623.163	3.50065	5148.68	6295.41	0.290097	0.11842
24097	429.176	3.40427	12919.5	15792.7	0.289716	0.939279
3721	739.395	4.5337	59539.3	72756.7	0.289237	0.526046
9543	513.161	3.65367	40849.4	49891.3	0.288472	0.633366
3404	333.192	2.81105	284140	346838	0.287663	1.30419
3570	427.098	4.00944	167368	204275	0.287493	0.4638
11121	559.145	3.81729	5699.01	6951.63	0.286639	0.168848
4979	435.224	3.08208	50284.1	61323.7	0.28634	0.842879
9778	717.255	5.08394	23223.4	28300.5	0.285251	0.185818
9314	451.161	4.36138	3709.59	4519.61	0.284939	0.223002
5079	405.177	2.98029	56872.1	69284.4	0.284811	0.828913
26832	674.21	4.12022	5377.26	6550.55	0.284745	0.363497
16465	301.035	3.7071	5359.08	6527.26	0.284491	0.250499
4920	460.129	3.17119	10875.8	13240	0.283784	0.868915
18008	814.569	9.01425	20205.3	24596.7	0.283731	1.05643
3459	517.266	3.10074	295645	359860	0.283569	0.333412
13460	484.281	9.17161	4133.38	5029.63	0.28313	0.569266
12444	379.161	2.98259	37644.4	45806.7	0.283121	0.78479
15497	717.435	7.85307	43325.9	52716.5	0.283026	0.267725
5852	583.204	3.08188	48969.8	59557	0.28238	0.606672
15249	521.167	3.20038	3596.02	4370.23	0.28131	0.171626
13353	779.259	3.06231	17270.8	20973.9	0.280256	0.588605
22550	272.093	3.88002	9674.67	11747.3	0.280049	0.366659
3654	631.103	1.55978	3551.88	4312.67	0.279999	0.199784
24619	379.179	4.41387	4247.81	5156.45	0.27966	0.649871
24355	857.34	5.78003	7914.03	9605.97	0.279519	0.878184
33400	629.224	4.65127	8736.46	10602.4	0.279268	0.310683
6666	311.223	5.56145	1.85077e+06	2.24578e+06	0.279089	0.52843
12543	778.277	4.29	7204	8739.75	0.278793	0.82399
23606	821.287	3.18474	6140.11	7447.51	0.278492	0.534184
14126	411.129	3.22248	6819.2	8270.19	0.278318	0.386304
1784	329.233	4.71475	46678901	56577573	0.27746	1.39629
24391	388.088	2.83232	12057.1	14611.6	0.277231	0.329242
2802	575.336	7.40956	32291.6	39126.7	0.276994	0.857609
8886	441.174	3.92886	18488	22399.1	0.276853	0.49844
1159	325.07	3.00488	883.445	1070.06	0.276475	0.0470051
9797	423.187	3.09972	27850.9	33720.6	0.275908	0.796398
18956	565.149	4.3398	3671.91	4443.91	0.275301	0.242467
4428	256.098	4.61327	36827.4	44569.4	0.275274	0.253966
17605	373.15	4.00364	4332.83	5243.56	0.275235	0.231496
2854	327.218	4.52954	3.79113e+07	45868615	0.274878	0.950013
3518	263.056	3.90176	17555.8	21227	0.273954	1.19672
6931	311.223	5.22168	98901.4	119548	0.273523	0.367598
9975	855.308	4.2409	39614.3	47876.6	0.2733	0.632594
4861	265.072	3.06771	13501.7	16313.6	0.272927	0.344027
3551	487.182	3.54147	179458	216803	0.272739	0.244209
3911	617.224	3.48241	339443	409880	0.272029	0.496603
14923	304.065	4.35465	3068.17	3704.52	0.271909	0.0596997
10182	659.214	5.67225	5041.39	6086.54	0.2718	0.153043
18935	480.136	2.75497	7419.04	8951.65	0.270922	0.556943
23219	171.03	0.648814	59875.8	72233.2	0.270688	0.644778
4154	668.584	9.26713	80921	97610.9	0.270528	1.13373
4194	513.103	1.35002	5091.76	6136.32	0.269209	0.205696
16032	431.265	6.27289	24619.7	29670.2	0.269204	0.548382
23201	843.308	3.96207	2346.75	2826.6	0.268401	0.138566
27501	780.329	3.71422	3925.25	4725.44	0.267665	0.0587894
27398	736.236	3.81741	1126.94	1356.3	0.267262	0.0780593
10781	173.009	0.625348	219017	263556	0.26707	0.803365
4121	451.161	3.73769	68467.5	82377.2	0.266826	0.472942
4313	335.171	3.44316	222489	267654	0.266639	1.02302
8901	238.072	2.9322	18715.9	22511.2	0.266379	1.09725
6822	819.526	8.85151	254826	306494	0.266342	2.01871
17526	445.03	2.08775	73256.4	88096.7	0.266133	1.14323
26371	739.423	7.44712	7276.78	8746.55	0.265415	0.384792
31205	709.456	4.75501	1141.7	1371.99	0.265079	0.0450057
3896	370.114	2.55459	189739	227987	0.264939	0.679806
6839	579.23	2.57191	215925	259364	0.264452	0.520517
10813	570.207	4.21988	672.428	807.072	0.263318	0.0446971
39089	579.285	6.46899	11168.2	13403.2	0.263185	0.353186
3668	449.203	2.90218	163869	196599	0.262709	0.740007
6715	931.309	2.53963	555810	666646	0.262328	2.61656
16295	578.218	2.71674	43007.2	51581	0.262262	0.57686
6794	737.288	3.28053	313439	375912	0.26221	0.635742
27437	463.151	4.14178	4464.21	5353.28	0.262016	0.105541
3286	481.135	3.75313	18735.4	22435.1	0.259986	0.298476
19873	341.088	2.66314	1.00344e+06	1.20144e+06	0.259802	0.15419
10312	581.203	5.13086	4264.45	5105.29	0.259632	0.110109
7987	239.078	3.16579	22357.4	26762.3	0.259449	0.614271
19899	265.072	3.2548	13729.7	16433.3	0.259321	0.134142
949	425.101	4.01075	552363	660548	0.258047	0.428213
20709	655.362	7.39684	13617.4	16281.2	0.257754	0.276563
9965	340.103	4.7394	8232.64	9842.03	0.2576	0.760371
33439	555.262	5.55148	2628.85	3140.87	0.25673	0.205338
6501	716.511	9.36726	3952.65	4722.15	0.256624	0.216737
5455	775.533	8.81553	57454.5	68631.2	0.256443	0.86356
8087	252.088	2.64794	19910.2	23768.4	0.255538	0.579616
15223	777.277	4.33503	14096.2	16827.7	0.255527	0.992758
4898	491.122	2.93643	425803	508258	0.255374	0.776299
1144	289.019	3.19652	3896.02	4646.09	0.254017	0.260345
13872	497.146	4.73017	14354.3	17115.2	0.253795	0.670083
3399	329.203	4.71757	127766	152189	0.252359	0.748546
5816	521.166	4.08991	8206.66	9769.78	0.25153	0.303104
9986	719.204	2.49955	50353.3	59939.9	0.251431	0.257007
11655	430.136	2.63356	16854.4	20061.3	0.251285	0.49902
4380	269.046	4.34407	84295.1	100328	0.251203	0.357407
1532	509.109	4.2503	1117.34	1329.66	0.250987	0.0756196
9699	559.165	3.02498	15836.4	18842.2	0.250717	1.11166
23414	681.167	2.44737	28952.1	34444.9	0.250625	0.13332
11566	427.142	4.53186	62335	74150.8	0.250421	0.948887
4047	777.277	4.55655	8729.22	10383.6	0.250381	0.538182
16697	392.123	2.646	53337.7	63418.3	0.249746	0.327109
7182	790.56	6.47282	66718.8	79311.4	0.249435	0.394381
4199	379.197	3.56574	47731.9	56734.9	0.249282	0.142587
11816	779.292	4.22066	15343.8	18237.9	0.249279	0.791236
24935	1045.34	2.91631	6035.91	7171.01	0.248606	0.187795
3122	585.182	3.29645	17099.6	20314.5	0.248549	0.274999
28421	709.257	2.94416	6598.62	7838.82	0.248472	0.169633
11718	651.412	6.76371	16000.3	19005.8	0.248342	0.393696
6757	405.103	2.57493	364165	432567	0.24833	0.486309
11579	686.373	3.61384	37550.3	44595.2	0.248061	0.349519
29299	737.39	7.93846	4410.67	5237.8	0.247963	0.0684518
11697	489.102	3.66589	12806.6	15203.9	0.247548	0.262368
6247	539.192	4.78172	75179	89154.9	0.245983	0.161476
7300	421.237	7.14871	76614.6	90693.2	0.243376	0.804417
4382	335.135	2.64836	212350	251301	0.242976	0.496364
3091	463.146	2.67083	784335	928125	0.242848	1.16921
7043	357.137	3.40217	96552.5	114195	0.242112	0.832428
3486	479.156	4.02958	205167	242644	0.242039	0.349243
4551	583.219	4.41111	247199	292282	0.24169	0.556517
3260	301.02	2.87031	51975.9	61426.9	0.241029	0.159459
7786	599.199	2.61856	50337.6	59467.6	0.240466	1.28576
28677	911.283	2.87875	6688.64	7899.15	0.239985	0.147732
9153	857.315	4.24567	7535.99	8897.78	0.239649	0.526068
6108	337.114	2.21106	15114.6	17838.2	0.239027	0.592896
18995	486.163	3.76771	10626.8	12527.6	0.237407	0.164315
24047	679.188	2.77744	3151.99	3714.96	0.237086	0.0864657
3436	407.192	3.05862	211640	249397	0.236827	1.05648
3443	355.103	2.95153	371693	437909	0.236521	0.198528
23538	453.14	3.07244	9756.39	11489.8	0.23594	0.681095
23280	439.14	2.96021	4675.98	5505.33	0.23556	0.193734
1142	119.05	3.26221	82685.3	97347.8	0.235517	0.431298
30848	280.119	4.10748	780.415	918.576	0.235157	0.0513986
3615	413.21	6.81582	97803.8	115108	0.235022	0.250889
5394	383.192	2.7761	57023.3	67054.9	0.233792	1.21274
38467	522.168	3.86913	11612.2	13653.5	0.233638	0.219767
9723	533.261	3.09894	15488.6	18194	0.232254	0.303858
3759	281.103	3.24237	227673	267260	0.231282	0.807945
3085	329.21	4.71517	356358	418130	0.230626	1.08553
7925	321.146	3.3388	35990.6	42226.4	0.230527	0.660425
3555	419.12	2.71425	356065	417340	0.229081	1.00878
5755	561.179	6.34912	41864.9	49057.6	0.228736	1.89925
9536	675.211	3.62367	31056.3	36381.5	0.228316	0.297259
3153	218.103	2.35244	1.09747e+06	1.28534e+06	0.227974	0.585642
35474	467.192	4.24909	2656.51	3110.72	0.227719	0.403081
29432	698.137	2.89054	6417.44	7511.78	0.227158	0.270115
10881	577.302	6.80817	2983.28	3490.95	0.226717	0.0642975
6959	401.068	3.63911	115124	134709	0.226657	0.51849
4821	477.14	3.98453	53816	62942.2	0.225995	0.235386
4939	509.113	3.96376	92870	108584	0.225527	0.296126
7614	1082.74	6.97843	61971.6	72456	0.225497	0.106239
7354	639.276	6.50484	72687.9	84963.5	0.225128	0.495706
17527	477.14	3.93073	53849.9	62942.2	0.225084	0.2342
13268	779.257	2.55921	23953.9	27997.8	0.225052	0.330592
29163	649.191	4.26404	30224.7	35319.7	0.224746	0.811428
4537	625.199	2.55791	32961.7	38516.5	0.224687	0.769111
23733	589.192	3.3876	8423.73	9841.98	0.22449	0.541369
3159	327.194	4.52649	278437	325303	0.224437	0.683024
3567	581.203	4.31061	478566	558983	0.224085	0.585766
32679	945.324	2.7404	8725.56	10187.4	0.223465	0.581464
5175	973.239	0.505057	17977	20973.6	0.222429	0.0987002
20520	685.216	4.19119	15654.3	18263.6	0.222419	0.471323
3087	645.204	2.54199	3.66009e+06	4270100	0.22239	0.974495
3064	147.045	3.63695	4.42711e+06	5.16429e+06	0.222206	0.73983
4713	417.119	3.94818	28962	33783.1	0.222139	0.148873
12876	501.146	0.584066	24480.4	28531.1	0.220906	0.201629
8629	305.07	2.37229	205046	238965	0.220852	0.509658
9753	294.098	3.41844	23540.8	27432.2	0.220707	0.292238
23364	341.067	3.25695	2502.78	2914.95	0.21994	0.0792017
22706	301.057	2.12941	4065.44	4734.59	0.21983	0.511368
827	423.166	3.76968	1.32149e+06	1.53866e+06	0.219509	0.156463
23500	439.102	2.75236	8657.8	10072.9	0.218412	0.14471
3515	491.177	3.03493	336249	390969	0.217523	0.995604
1150	549.255	3.93343	7653.6	8893.11	0.216548	0.750327
15505	873.249	2.88414	27772.8	32246.6	0.215473	0.233359
25004	825.354	3.16849	1044.32	1212.51	0.215444	0.0363463
4467	381.159	3.6485	14813.3	17192.4	0.214877	0.455597
7027	950.552	6.3306	150200	174303	0.214718	0.208942
4406	763.231	2.52345	33050.3	38347.6	0.214474	0.317404
2946	207.066	3.67684	1.21189e+07	1.4054e+07	0.213727	0.714163
10797	513.102	1.00417	5589.2	6481.42	0.213667	0.134153
23703	298.083	3.74742	4791.31	5555.75	0.213561	0.230282
3231	465.104	2.75591	12783.4	14819.9	0.213269	0.624554
5438	653.169	3.27968	2017.87	2338.54	0.212775	0.0606093
8072	393.195	4.69651	20893.7	24212.6	0.212691	0.321392
23842	629.187	3.8447	563.353	652.799	0.212601	0.0358529
3145	327.199	4.52525	265807	307995	0.212527	0.385
24905	557.167	3.31654	5413.88	6272.81	0.212449	0.315691
17587	847.339	3.77098	1720.4	1993.12	0.212284	0.0357979
3609	311.152	6.54605	215490	249558	0.211759	0.352204
3933	742.548	9.01769	145854	168875	0.211436	1.14879
3034	165.056	3.66381	5.88663e+06	6.80871e+06	0.209939	0.688265
3078	329.256	4.7166	255159	295117	0.209895	0.912456
6509	517.134	4.29098	6206.27	7176.97	0.20965	0.218845
5529	503.177	3.61867	42921.4	49600.6	0.208661	0.109761
24185	793.386	5.78055	6554.48	7572.74	0.208334	0.217248
33232	631.362	8.36968	11924	13772.9	0.207965	0.0907461
24942	517.229	3.28616	3092.55	3569.63	0.206977	0.14381
1312	321.088	4.10828	1571.51	1813.39	0.206534	0.109342
5294	341.124	3.04025	24885.5	28709.2	0.206208	0.195782
7324	624.115	2.65905	88514.2	102027	0.204964	0.899375
3172	367.207	4.71582	219786	253286	0.204669	0.697656
7430	727.455	6.80873	51565.3	59423.7	0.204638	0.130216
5569	285.046	3.63181	59415.2	68446.6	0.204148	0.228164
2855	681.134	2.35521	8223304	9472725	0.204061	0.522141
3121	405.119	3.72124	299116	344495	0.203775	0.241411
3232	491.141	2.6206	39372.9	45341.2	0.20362	0.7604
9112	561.256	3.18001	10436.4	12012.6	0.202917	0.600319
13712	733.256	2.68946	18247.7	21003.5	0.202915	0.288856
10215	320.086	3.35578	24550.3	28252.6	0.202644	0.268718
20872	584.222	4.41332	84166.7	96728.4	0.200691	0.379446
4935	435.101	4.00915	78967.3	90735.2	0.200408	0.140502
5937	639.194	3.67709	2805.85	3223.71	0.200284	0.0565733
1581	211.025	2.84644	590310	678183	0.200202	0.24513
35472	529.157	2.63126	32787.8	37665.2	0.200075	0.154849
23751	711.214	2.91397	7220.68	8291.83	0.199555	0.397165
17361	599.162	2.83811	21643.8	24845.9	0.199055	0.373358
3292	657.457	4.73674	128341	147287	0.198649	0.273075
14768	511.146	3.22297	7333.84	8415.91	0.198549	0.518856
7374	555.172	2.91979	84076	96434.2	0.197851	0.509369
23744	933.281	4.07589	586.409	672.408	0.19743	0.0332253
3264	577.214	2.70807	164147	188129	0.196735	0.506931
3553	589.251	2.83007	469205	537265	0.195414	1.42033
14103	359.098	3.38103	486277	556683	0.195077	0.0487384
8052	443.196	5.75549	28877.4	33055.3	0.194941	0.389462
7839	807.287	4.63606	41478.2	47477.9	0.194905	0.35454
23450	611.198	3.24946	14137.4	16182.1	0.194888	0.431438
6929	621.24	2.61319	128432	147002	0.194825	0.343502
4499	407.192	3.47811	61657.7	70563.6	0.194641	0.75193
3068	415.226	7.38933	378440	432825	0.19372	0.330055
23761	709.257	2.73756	6854.35	7838.82	0.193616	0.12817
10191	463.255	4.05629	12621.6	14433.4	0.193526	0.741785
12400	423.092	2.9786	24650.5	28176.5	0.192874	0.291325
3281	435.15	3.668	4.74712e+06	5.42537e+06	0.192668	0.42874
17524	347.098	0.900123	132555	151434	0.192092	0.784949
32782	345.098	3.13098	5346.14	6100.88	0.190519	0.574425
23586	391.104	2.7706	17155.4	19575	0.190352	0.177935
6331	375.164	5.79328	10281.4	11724.3	0.189464	0.194734
17452	727.245	3.02163	6522	7430.65	0.188175	0.189266
3420	485.239	3.57801	380088	432968	0.187926	0.321716
7275	439.124	3.33406	75706.8	86234.5	0.187842	0.372568
3023	255.015	2.25696	279181	317989	0.187774	0.115135
9774	266.103	3.99941	31279.7	35612.8	0.18717	0.269109
7822	194.082	2.41967	45502.3	51802.7	0.187087	0.225714
23476	399.13	3.90806	2337.81	2661.47	0.187064	0.0627956
11020	1068.73	6.547	42353.8	48209.8	0.186835	0.0770029
9848	325.202	7.01443	91040.9	103581	0.186167	0.25553
3214	231.087	2.6665	498912	567361	0.18548	0.878818
7125	691.177	3.64606	81818.6	93033.4	0.185319	0.330925
9554	435.151	2.53938	40470.2	46008.4	0.185039	0.505741
9193	567.172	3.46353	7658.32	8703.8	0.184616	0.689299
4210	403.14	3.92274	265116	301305	0.184605	0.495109
25566	531.227	5.06088	591.217	671.592	0.183898	0.0308891
11989	482.137	3.38954	2496.33	2834.24	0.183152	0.0636567
10140	353.087	3.82977	4732.24	5371.79	0.182878	0.268026
1100	209.118	4.46298	44114.6	50032.6	0.181611	0.180021
22896	579.23	3.51367	5214.41	5913.46	0.181497	0.0955035
4007	499.208	6.35445	278819	316092	0.181019	0.549764
5326	493.171	3.35698	38732.3	43890.6	0.180376	0.305914
23878	753.312	3.91685	1851.17	2097.22	0.180041	0.0889813
12015	499.108	2.91314	1978.04	2240.84	0.179967	0.0522195
2923	397.221	4.71737	2062569	2.33651e+06	0.179912	1.74909
14772	307.103	3.35074	13096.5	14828.4	0.179176	0.150697
8904	393.119	2.88466	22303.1	25250.8	0.179084	0.467861
2937	239.092	3.17899	3.27009e+06	3701614	0.178824	0.492865
16139	573.32	6.98928	7899.63	8941.71	0.178766	0.364822
8953	542.25	6.16116	19578.3	22160.5	0.178734	0.428493
3608	449.071	3.03732	5065.97	5734.08	0.178723	0.138157
2927	395.205	4.56824	1.83379e+06	2.07446e+06	0.177907	1.05762
28674	457.171	3.58404	9581.31	10834.8	0.177378	0.290313
6811	381.082	2.84019	237922	269007	0.177158	0.305581
5635	631.203	3.62142	9395.05	10621.7	0.177048	0.317409
10999	515.214	2.64762	32285.4	36497.1	0.176901	0.309617
4396	489.146	0.905737	121530	137373	0.176779	0.235636
24705	721.293	3.0091	747.597	844.945	0.176597	0.0296316
4937	569.188	2.96499	28052.2	31704.8	0.176587	0.759963
5351	509.167	3.02725	224500	253712	0.176474	0.594443
25246	547.167	2.18809	511.405	577.942	0.176458	0.0296076
4442	307.14	2.86339	129561	146356	0.175852	1.35217
5866	375.148	7.41068	34831.9	39342	0.175661	0.0917523
5923	751.296	3.95078	14587	16474.1	0.175514	0.399501
11051	483.114	3.14463	12117.7	13683.5	0.175322	0.292049
5205	809.302	4.4986	140326	158444	0.175191	0.374917
8648	433.224	6.35035	231607	261424	0.174711	0.273003
19046	553.156	3.79234	5311.97	5995.68	0.174677	0.0922003
26604	511.258	4.49655	2658.56	2999.81	0.174226	0.0788688
4161	740.605	9.2595	70335.6	79345.5	0.173894	0.667063
4620	217.051	3.4264	14066.1	15866.7	0.173786	0.0601867
9981	401.145	3.76278	9070.42	10231.4	0.173762	0.206213
17196	961.609	4.33426	6865.45	7741.43	0.173246	0.431572
6400	961.609	4.33653	6865.45	7741.43	0.173246	0.431572
5807	431.06	0.908339	12075.6	13615.3	0.173131	0.426329
24855	361.104	2.97793	14245.1	16054.8	0.172535	0.111326
5263	255.051	2.62547	28218.1	31800.1	0.172409	0.696005
27758	451.197	4.63141	389.91	439.253	0.17191	0.0288256
6075	467.156	3.65201	5282.16	5947.3	0.171106	0.0767067
7737	433.135	2.8447	66302.9	74636.7	0.170814	0.309214
4082	557.264	3.68155	18914.3	21288.6	0.1706	0.30661
34095	457.354	8.60591	4115.84	4632.31	0.170544	0.247989
7138	752.233	3.72425	98967.4	111377	0.170423	0.194753
12875	419.135	3.90065	12696.9	14285.8	0.170111	0.198378
5487	359.11	2.82751	22793.1	25644.5	0.170055	0.238243
3484	319.14	3.28671	83155.7	93540.9	0.169783	0.519205
8926	315.057	3.15919	16219.2	18240.9	0.169476	0.144718
13790	496.154	3.02328	3475.02	3907.2	0.169115	0.129582
11303	815.572	9.01796	10299.6	11577.1	0.168688	0.519826
34016	567.21	3.81344	10288.5	11555.7	0.167572	0.142685
4299	615.209	3.65496	89767.6	100817	0.167472	0.383516
15613	595.203	3.15335	4442.71	4986.56	0.166606	0.104625
4021	435.165	4.00694	84309.9	94545.8	0.165311	0.228595
3569	381.226	5.75825	135103	151493	0.165186	0.305791
10041	307.192	5.23916	44007.4	49344.7	0.165148	0.196374
6914	685.196	2.61217	153337	171841	0.16437	1.34687
5622	415.197	4.13301	38959.2	43660.2	0.164355	0.523982
26594	601.12	3.02656	814.69	912.524	0.16361	0.0274005
28480	477.178	2.86302	3874.07	4338.16	0.163232	0.0614445
37469	735.231	3.87291	4293.74	4807.72	0.163116	0.167784
13735	735.231	3.9111	4293.74	4807.72	0.163116	0.167784
30015	686.213	3.50369	9851.21	11028.5	0.162858	0.467794
1535	381.156	4.03983	8936.49	10004	0.16279	0.298274
20404	363.085	2.90144	8682.68	9715.03	0.162078	0.682584
16413	301.036	2.89784	7606.33	8509.48	0.161871	0.214097
3738	251.165	7.4086	208226	232914	0.161646	0.461802
9649	388.106	2.53349	40367.5	45152.3	0.161604	0.324912
10093	413.167	2.77532	8426.52	9424.33	0.161453	0.270828
23875	457.193	3.0999	7116.25	7958.27	0.161339	0.580227
18391	376.102	3.13743	2981	3332.6	0.16085	0.0847572
11912	508.154	3.24449	67377.1	75318.7	0.16075	0.580665
3585	242.067	2.9623	426245	475826	0.158752	0.124434
32599	163.04	4.21289	64847.6	72374.5	0.158428	0.21368
5993	345.155	4.30607	24791.2	27666.8	0.158326	0.449803
3688	345.119	3.11198	130059	145136	0.158234	0.108716
3177	245.139	4.10527	520706	581005	0.15808	0.324998
12797	279.051	3.30561	9954.08	11105.7	0.157938	0.365898
3695	475.128	3.24741	98943.5	110341	0.157291	0.261648
3935	289.02	2.49321	546518	609316	0.156922	0.309647
12369	513.255	4.03945	27925	31129.3	0.156713	0.211966
28187	559.305	7.41455	7992.9	8909.64	0.156648	0.380401
3362	417.14	2.7887	417724	465534	0.156338	0.335679
3697	313.129	2.92135	17718.7	19745.8	0.156273	0.284017
5277	475.182	3.33033	83707.5	93282.1	0.156244	0.154987
1085	220.062	2.51249	13466.9	15006.7	0.156198	0.0957568
14969	912.528	8.64168	10721.4	11946.4	0.156082	0.202705
5085	585.175	3.09688	23260.5	25917.5	0.156041	0.375085
14184	997.574	7.68244	14589.8	16256.3	0.156033	0.232822
3113	459.191	4.71796	509834	567899	0.155606	1.63821
3358	519.112	3.68865	89527.4	99703	0.155308	0.154819
22999	441.197	3.27811	11294	12576.2	0.155147	0.303495
2995	523.146	3.23929	102056	113640	0.155119	0.39575
5868	235.063	3.39048	28451.7	31679.2	0.155019	0.619939
10370	266.103	3.51286	6459.83	7191.26	0.154748	0.209069
4451	585.128	2.70571	48614.6	54115.2	0.154645	0.337919
25384	468.115	4.37469	917.201	1020.75	0.154318	0.0422699
23792	447.094	2.87991	5873.66	6534.34	0.153782	0.117402
9694	507.115	3.2941	22112.2	24597.7	0.153682	0.118919
11032	723.172	5.00775	4432.22	4929.92	0.153536	0.195511
23224	495.097	4.29817	6539.9	7271.56	0.152996	0.135858
8261	379.215	5.14118	6848.42	7614.39	0.152956	0.0985377
21506	473.107	4.10819	5240.98	5826.37	0.152761	0.252576
23525	627.229	3.63097	18200.7	20218.9	0.151708	0.420517
7588	949.689	7.40795	27224.8	30241.1	0.151592	0.0882018
4968	555.172	3.12043	94431.6	104878	0.151363	0.332121
9840	719.239	2.80075	12591	13969.7	0.149914	0.166071
8791	431.185	6.35332	69741	77374.5	0.149852	0.255614
23489	781.326	3.74973	5163.01	5727.43	0.149675	0.273652
23672	535.203	3.08718	7962.67	8832.28	0.149533	0.260631
23660	477.177	3.49311	24381.6	27036.9	0.149132	0.220894
26290	453.14	3.51829	7972.54	8837.59	0.148614	0.102814
4167	426.134	4.5274	68986.1	76451.1	0.148232	0.866827
10487	749.281	5.42731	3464.63	3838.92	0.147998	0.0942384
14791	523.182	3.38988	6600.85	7313.23	0.147856	0.206452
5235	461.112	3.02258	33994.2	37642.1	0.147056	0.3502
10852	575.286	6.60397	4663.24	5163.64	0.147054	0.0667377
4860	337.15	2.7497	91542.2	101359	0.146964	0.304731
11088	541.172	3.90214	15438.8	17094.3	0.14695	0.333628
24465	505.157	2.4757	21152.9	23420.4	0.146914	0.074386
3568	286.057	2.65625	58569.3	64828.6	0.146484	0.135372
23275	581.167	5.05857	628.116	694.913	0.145802	0.0243529
22469	697.36	7.94751	2900.16	3207.59	0.14536	0.0529264
11882	509.151	1.13823	8282.48	9157.27	0.144855	0.37251
3405	405.186	3.57787	451145	498735	0.144682	0.290142
5895	449.146	3.62492	12290.2	13583.1	0.14431	0.20681
10223	405.124	1.06422	7772.74	8587.45	0.143807	0.202343
7548	537.198	3.1715	73422.9	81105.9	0.143577	0.162532
4427	537.198	3.25339	73422.9	81105.9	0.143577	0.162532
4286	373.129	3.80279	296524	327529	0.143475	0.615466
4596	471.178	3.27257	39101.1	43186.8	0.143383	0.166995
10799	463.124	3.31156	147124	162474	0.143179	0.0415034
3824	443.093	3.68902	78316	86483.3	0.143114	0.208799
12865	595.203	3.63144	23769.8	26241.7	0.142735	0.137331
14469	575.178	3.56826	13798.1	15230.3	0.142475	0.0760134
19768	267.087	3.62538	11911.8	13146.4	0.14227	0.123879
11070	429.156	3.31559	2642.59	2915.33	0.141705	0.0416943
29520	971.55	8.53719	24542.9	27074.1	0.14161	0.498983
21838	287.223	4.82773	11370.8	12543.1	0.14157	0.301459
5436	405.083	1.03604	58988	65053.7	0.141209	0.578333
24044	509.224	3.31243	4332.83	4777.46	0.140935	0.0785459
24837	747.25	3.08974	6319.88	6967.2	0.140681	0.305429
3258	348.094	2.55804	512810	565233	0.140423	0.269225
35045	469.118	3.69425	21183.6	23346.1	0.140234	0.199697
23578	783.201	2.72957	8537.36	9405.39	0.139698	0.0497962
8370	749.517	8.79826	8731.06	9618.29	0.139623	0.631658
9956	730.503	7.67666	25465.7	28052	0.139544	0.136983
7017	413.145	3.54598	109448	120441	0.138079	0.50423
3394	430.208	3.57679	422170	464532	0.137952	0.355403
3703	273.039	3.62848	587202	645883	0.137417	0.588859
9923	799.336	3.74944	16682.5	18348.8	0.13735	0.203644
25327	316.103	2.30721	10192.5	11209.1	0.137158	0.155152
4986	1049.57	8.55708	55793.8	61358.3	0.137154	0.351619
3527	463.193	4.53571	180578	198565	0.136991	0.643731
598	313.238	5.75768	2.33197e+06	2.56419e+06	0.136955	0.250178
28151	457.174	4.46553	447934	492290	0.13622	0.504184
3137	457.175	4.49023	447934	492290	0.13622	0.504184
2926	345.083	2.44243	2.19582e+06	2.4112e+06	0.134991	0.175033
3149	375.145	3.56298	284625	312373	0.134208	0.351828
4745	507.151	3.2429	270403	296702	0.133904	0.489548
31297	145.014	2.57036	9569.57	10498	0.133585	0.0759115
7130	629.207	2.62965	117891	129324	0.133543	0.40498
968	399.091	2.57576	1.25417e+06	1.37519e+06	0.132892	1.36256
976	441.096	3.69128	249011	273038	0.132891	0.160773
7442	395.211	4.25965	57088.7	62584	0.13259	0.424311
5503	591.371	6.13961	74696.5	81862.8	0.132168	0.120772
38797	283.082	3.30706	37431.4	41018.8	0.132037	0.117555
33314	632.393	7.55324	7659.56	8390.15	0.131435	0.194085
3976	1025.71	4.7197	43587.8	47743.4	0.131377	0.0743264
5581	491.214	3.38224	48539.6	53145.7	0.13079	0.455396
5164	703.209	2.77773	13182.8	14432.8	0.130694	0.176613
4149	346.114	2.94464	91057.8	99685	0.130594	0.260337
30958	481.115	3.66756	7508.1	8216.66	0.130104	0.0447972
10227	675.23	4.15446	4522.76	4949.53	0.130088	0.203272
19596	433.114	3.73506	44324	48503.2	0.129991	0.0475431
10336	502.157	2.85258	8403.43	9190.7	0.129196	0.1743
18512	601.315	6.9759	14757.5	16140	0.129191	0.406313
26291	433.114	4.29963	26346.7	28809.1	0.128901	0.0528211
748	435.129	4.00566	14141890	1.54517e+07	0.127787	0.121998
4981	999.69	4.62212	28805.3	31464.5	0.127389	0.0715911
36436	775.533	9.14495	14016.4	15308.3	0.127197	0.126972
23353	849.303	2.9253	16324	17821.8	0.12665	0.124497
32772	668.202	4.11962	923.763	1008.46	0.126564	0.0370044
14131	774.536	7.99684	31747.3	34648.1	0.126142	0.162335
7285	533.138	2.75988	61340.6	66928.7	0.125782	0.198002
3094	493.156	2.52251	1.44334e+06	1.57399e+06	0.125012	0.43379
18717	551.178	3.22308	22859.1	24924.5	0.124795	0.199544
4536	435.094	4.00794	84311.7	91924.6	0.124719	0.0990884
11999	485.129	2.82586	18248.5	19894.5	0.124595	0.26454
7069	629.224	4.44836	105499	115009	0.124524	0.356748
5125	469.172	3.99422	48500.8	52844.9	0.123756	0.124442
15205	577.269	6.01268	44685.8	48670.6	0.123233	0.28819
1053	389.124	4.0066	112720	122770	0.12322	0.11495
12837	457.091	3.64897	9434.04	10273.4	0.122963	0.128761
3108	359.098	2.54778	2.86302e+06	3.11727e+06	0.122745	0.239552
18775	377.063	5.37157	5439.57	5919.58	0.122004	0.124136
8796	315.107	2.39389	49789.9	54173.1	0.121724	0.315295
30834	423.166	4.02489	56170.4	61104.9	0.121477	0.12804
8764	451.094	3.67383	19422.4	21127.9	0.121426	0.0420966
4662	227.038	3.36035	39459.6	42892.4	0.120345	0.0555005
3871	211.134	7.40454	189020	205367	0.119665	0.343055
17592	518.253	5.803	154174	167488	0.119494	0.189196
4359	518.253	5.80927	154174	167488	0.119494	0.189196
5953	485.13	3.0386	6567.35	7134.27	0.119455	0.237457
7176	555.224	3.92687	91875.3	99732.3	0.118382	0.210752
24592	677.21	4.79424	692.722	751.838	0.118146	0.019649
4717	537.328	6.81556	70430.9	76436.7	0.118058	0.262506
25400	781.256	3.03447	4618.31	5011.72	0.11794	0.0785605
25129	413.104	2.82308	16246.2	17629	0.117847	0.251925
3029	269.009	3.80058	4879.89	5293.77	0.117447	0.0985169
2274	348.102	0.909083	23522.6	25493.3	0.116069	0.222857
5618	173.082	0.783506	31007.9	33591.3	0.115453	0.22008
3256	217.072	3.64239	2.90442e+06	3.14636e+06	0.115436	0.231757
3640	577.087	2.37558	12913	13987.6	0.115332	0.0864793
25821	697.365	5.93596	3763.63	4076.85	0.11533	0.0701966
7333	674.55	8.46802	83017.9	89895.2	0.114822	0.0687069
17175	614.182	1.03072	20742.7	22449.8	0.1141	0.151248
8815	573.32	7.72618	46653.8	50449.2	0.112834	0.512225
4865	711.272	3.05635	328839	355583	0.112803	0.202655
7343	630.169	2.90827	69107.9	74707.2	0.112396	0.215406
3359	569.203	4.1815	3379.77	3652.86	0.1121	0.215491
3427	577.25	3.69137	453276	489736	0.111616	0.310073
23477	591.261	7.89867	713.838	771.18	0.111471	0.018519
23978	503.119	3.52928	3928.66	4243.91	0.111358	0.0403131
18528	601.315	6.66281	12302.3	13288.8	0.111287	0.338624
10248	827.261	2.8508	9706.73	10484.5	0.111199	0.159958
21430	565.23	4.25696	952.573	1028.65	0.110849	0.0295036
4640	537.161	3.94847	7331.45	7916.75	0.110809	0.12089
4649	771.409	3.57794	135704	146507	0.110503	0.113807
5994	375.145	3.21901	19300	20828.5	0.109957	0.374737
5023	549.32	8.13168	128195	138228	0.108717	0.141691
4200	171.103	7.40479	146983	158465	0.108516	0.22021
10383	607.18	4.75856	4375.51	4716.75	0.108341	0.0803766
5849	527.109	0.743568	3582.97	3861.17	0.107885	0.022462
18726	451.137	3.20126	4166.04	4489.04	0.107729	0.0721961
6407	688.467	9.37365	6443.65	6942.7	0.107619	0.415091
4601	395.156	2.61983	187557	202044	0.107345	0.170648
14101	432.224	6.35835	2.55014e+06	2.7467e+06	0.107122	0.292663
2983	187.025	0.723535	970753	1.04537e+06	0.106831	0.160106
37796	733.199	2.86427	15213.9	16379.5	0.1065	0.116735
25216	733.199	2.91262	15213.9	16379.5	0.1065	0.116735
5093	279.109	2.52589	30368.1	32694	0.106469	0.394887
4269	451.047	2.06839	35122.6	37801.3	0.106035	0.547003
6224	311.113	4.18958	24886.7	26774.5	0.105488	0.380323
7085	853.329	4.82554	97374.9	104743	0.105237	0.16338
10296	525.161	3.33516	15059.6	16195.2	0.104882	0.134687
8826	493.229	3.53523	48240.8	51870.2	0.104654	0.545699
37766	673.183	1.26065	3425.38	3682.79	0.104536	0.0458903
25408	727.419	8.28714	13601.7	14622.7	0.104422	0.143697
5483	315.123	2.90658	4237.86	4555.62	0.104312	0.0307081
7762	611.198	3.39725	40760.3	43809	0.104065	0.256159
7144	223.061	2.98708	94596.5	101670	0.104037	0.541489
10889	609.175	2.55151	104907	112746	0.103967	0.384111
4780	499.146	2.53042	124858	134179	0.103867	0.323431
9696	513.101	3.70891	42709.2	45884.3	0.103454	0.3233
3418	431.119	2.88239	841335	903822	0.103358	0.443093
28591	527.253	3.82397	4491.73	4824.61	0.103143	0.327152
16715	643.165	4.34013	5020.55	5391.46	0.10283	0.075856
3805	551.193	4.32764	26011.4	27931	0.102727	0.369736
17522	463.124	3.26175	147124	157959	0.10252	0.0286743
6478	495.151	4.18382	7032.51	7549.54	0.102348	0.14171
4577	556.175	3.09062	28449.7	30538.8	0.102232	0.197929
2179	530.173	0.656787	13494.2	14484.1	0.10213	0.176864
4972	285.025	0.844362	22452.1	24091.5	0.101677	0.150917
8943	539.177	2.72843	18177.6	19500.1	0.10132	0.198778
3340	477.161	2.87248	1.08e+06	1.15854e+06	0.101288	0.421225
24993	635.414	7.78922	11229.5	12044.8	0.101112	0.175966
12820	264.051	2.81766	25934.4	27816.2	0.10106	0.170761
14468	311.112	4.1863	24965.2	26774.5	0.10094	0.359705
3912	261.007	1.85758	293340	314536	0.10065	0.445243
10271	340.104	3.52631	10605.9	11371.6	0.10057	0.197696
6042	469.172	2.88918	20058.9	21506.2	0.100507	0.250852
5029	165.019	7.98836	42997.2	46087.5	0.100134	0.118792
40329	470.175	3.99508	12095.2	12956.9	0.0992832	0.0911466
13770	374.117	2.77326	101513	108729	0.0990695	0.228286
5657	241.072	3.37181	32104.8	34379.1	0.0987421	0.0451097
3671	311.147	6.5576	226253	242254	0.0985819	0.189429
20062	585.234	4.19205	42111.1	45081.2	0.0983279	0.149415
3019	421.15	3.59733	187644	200836	0.0980246	0.239914
4945	449.13	2.70687	101653	108779	0.0977489	0.277706
1902	429.157	4.7066	74740	79930	0.0968561	0.262893
7081	643.223	3.54562	118735	126948	0.0964876	0.272657
27388	529.064	3.67995	16952.6	18121.3	0.0961764	0.123331
3267	503.117	4.03853	316660	338455	0.0960312	0.100319
4196	307.14	3.32169	26756.9	28597.7	0.0959892	0.248563
4062	585.198	3.56859	34396.6	36759.4	0.0958483	0.24169
4181	756.527	8.5057	133850	143032	0.0957218	0.228671
5459	716.597	8.45744	29711.3	31748.5	0.0956778	0.0558139
17589	459.142	3.75132	31535	33686.7	0.0952246	0.100966
10027	703.245	2.73124	18563.2	19822.5	0.0946893	0.264407
8899	363.13	2.829	23658.4	25261.4	0.0945846	0.111459
9851	463.255	3.86672	32393.7	34574.1	0.0939768	0.399676
30881	207.066	3.39288	13479.4	14386.5	0.0939586	0.0481125
3141	369.14	2.82234	368647	393336	0.0935204	0.0580749
4016	447.151	2.6972	107929	115122	0.0930776	0.37915
3009	571.289	6.50381	2.40877e+06	2.56734e+06	0.0919798	0.224313
3752	627.193	2.75793	66745.6	71134.2	0.0918703	0.108832
35031	627.193	2.79759	66745.6	71134.2	0.0918703	0.108832
5611	415.197	3.0859	68201.3	72684.3	0.0918456	0.192996
23658	471.113	2.70973	20821.1	22187.9	0.0917243	0.10235
9895	511.112	2.58474	33670	35880	0.0917182	0.265943
3017	313.106	2.60269	1.03e+06	1.09704e+06	0.0909741	0.290153
35452	424.17	4.02293	12567.5	13384.8	0.0909067	0.0748641
15803	360.102	2.54356	491247	523109	0.090664	0.175293
15939	376.176	5.14555	13570.9	14441.1	0.0896582	0.0350375
8872	179.035	2.8037	31613	33636.5	0.0895097	0.208346
26259	575.14	3.20699	17716.6	18846.7	0.0892096	0.286133
3831	313.057	2.29324	190321	202455	0.0891627	0.290971
5688	435.224	3.46375	18539.1	19718.2	0.0889605	0.271807
18820	497.167	4.1478	957.383	1018.19	0.0888349	0.0183607
7514	245.139	3.83072	60947.7	64810.2	0.088649	0.243734
14116	346.086	2.44976	354131	376572	0.0886429	0.0918515
10884	617.224	3.72531	14425.4	15338.3	0.0885198	0.111758
4387	377.124	3.74865	36379.7	38673.4	0.0882079	0.176983
17400	421.135	2.73054	14620.9	15535.7	0.087553	0.0904463
23770	488.359	8.27547	3289.6	3494.63	0.0872271	0.0234481
11628	281.067	3.48463	43031.1	45703.2	0.0869162	0.115185
23523	545.091	3.20903	1743.61	1851.27	0.0864327	0.0247214
4618	469.172	3.76107	27300.1	28983.1	0.0863058	0.0566145
3538	583.203	3.26037	56112.8	59557	0.0859417	0.101236
10240	683.22	2.94625	5766.52	6120.44	0.0859342	0.161524
16642	685.25	4.38647	10558.5	11205.6	0.0858192	0.114578
28978	769.256	2.84635	18567.6	19702.9	0.0856221	0.179526
4151	428.15	4.71625	68718.9	72916.5	0.0855368	0.452212
2135	483.273	7.08845	5.45631e+06	5.78812e+06	0.0851682	0.0306955
6491	835.52	9.49444	7477.09	7929.97	0.0848386	0.212962
5958	488.062	3.63859	110504	117177	0.0845885	0.18122
8746	465.14	4.04385	37886.2	40170.8	0.0844774	0.0719747
7742	347.125	3.15246	52759.4	55908.9	0.0836476	0.265129
7051	234.062	0.731504	104301	110516	0.0834975	0.181784
3917	457.131	3.62613	982314	1.04082e+06	0.0834679	0.212117
9760	634.409	7.75711	29772	31544.4	0.0834268	0.210718
3857	467.242	6.12549	238828	253040	0.083395	0.171787
14152	295.228	6.89629	88293.6	93529.5	0.0831113	0.132368
10120	319.103	4.3076	4980.45	5273.95	0.082607	0.0386725
23865	745.365	3.77073	3116.59	3300.24	0.0826019	0.0227555
4798	575.177	2.7268	3583.52	3794.05	0.0823585	0.0136172
12380	433.128	6.14464	49146.9	52025.4	0.0821171	0.142969
2894	131.071	3.64458	2.05316e+07	21733239	0.0820551	0.344388
27385	693.204	2.79898	4224.84	4471.66	0.0819162	0.0135431
2912	327.108	2.69522	268361	283973	0.0815823	0.285837
4826	449.145	3.31783	37102.7	39260	0.0815367	0.179862
8225	345.107	2.76294	12366.2	13083.9	0.081387	0.120652
24605	909.267	2.89594	1907.08	2017.66	0.0813149	0.0167409
2891	173.082	3.63706	25377396	2.68445e+07	0.0810803	0.286615
7559	663.23	3.53022	67093.8	70947.2	0.080568	0.105718
6963	393.08	2.83903	141088	149138	0.0800592	0.210532
5104	435.186	3.77046	60639.4	64096.8	0.0799969	0.150087
5718	505.141	0.89944	33014.3	34881.5	0.0793689	0.0700796
9686	451.116	3.19859	43390.4	45838.9	0.079199	0.0591934
4352	517.193	2.65821	114419	120846	0.078846	0.124586
7756	501.197	3.31493	46708.4	49330.1	0.0787841	0.238899
3360	323.112	2.60338	402732	425331	0.0787639	0.168249
4098	373.187	3.89105	173479	183200	0.0786544	0.0768216
4217	525.163	4.55554	90337.9	95378.8	0.0783364	0.537383
3576	465.208	4.72204	205371	216807	0.0781842	0.317888
3116	325.093	2.80787	2.23e+06	2.35418e+06	0.0781815	0.225179
3429	445.171	3.08209	9475.4	9999.93	0.0777314	0.13312
31600	780.294	4.35581	6763.26	7133.79	0.0769491	0.141865
3033	403.189	3.57613	1.74092e+06	1.83601e+06	0.0767223	0.156251
4838	797.543	9.31753	68192.2	71912	0.0766276	0.197566
23555	335.078	2.81331	883173	931343	0.0766165	0.238235
7199	839.313	4.50238	93461.9	98554.4	0.0765414	0.0970053
9585	415.161	4.06354	15219.9	16049.2	0.0765407	0.0843867
4811	1023.69	4.57094	28620.2	30178.1	0.0764681	0.0379428
3683	449.13	2.48785	909337	958750	0.0763402	0.329668
7240	309.119	2.23928	83929.7	88479.8	0.0761659	0.235695
2910	431.22	6.35507	1.10057e+07	1.1601e+07	0.0759883	0.185047
17648	241.048	2.97613	8761.65	9233.63	0.0756951	0.0607213
12155	429.156	4.32391	4049.68	4262.68	0.0739506	0.0878918
26711	687.327	4.20282	5901.01	6207.89	0.0731408	0.0785606
9423	416.144	4.15042	2006.63	2110.76	0.072987	0.0202593
23520	611.235	3.93171	7213.05	7584.97	0.0725345	0.17576
14266	637.432	7.79532	8129.35	8547.79	0.0724109	0.134822
3500	479.156	2.97842	578027	607682	0.0721794	0.136674
18681	197.043	2.24768	23135.5	24320.8	0.0720844	0.124447
5172	325.202	5.92398	44364.7	46610.8	0.0712505	0.11671
17548	759.235	2.97529	1082.94	1137.68	0.0711345	0.0117391
23247	471.172	2.82904	6650.25	6985.34	0.0709219	0.198175
18462	581.188	3.31541	27194.8	28563	0.0708157	0.0869903
9721	206.073	3.24797	19957.5	20959.6	0.0706762	0.150042
3195	351.067	3.01693	8820.64	9261.31	0.0703329	0.402453
4144	766.582	9.17175	105085	110301	0.0698935	0.336703
17630	425.167	2.92553	11364.7	11927.4	0.0697117	0.0816805
24167	727.413	6.88235	29454.9	30912.2	0.0696725	0.092367
8810	571.219	3.61367	51136	53661.4	0.0695449	0.103778
4724	131.077	3.11114	44263.5	46438.2	0.069197	0.0460807
3423	613.214	2.7023	56091	58837	0.0689552	0.0864896
12437	435.094	3.70354	8142.04	8539.67	0.0687904	0.0222995
3554	443.192	2.77087	316321	331704	0.0685083	0.182764
27757	990.592	6.18805	13375.1	14021.5	0.0680846	0.155737
4901	594.396	7.98723	47700.8	49997	0.0678282	0.0385593
3076	113.061	3.64235	2.80825e+06	2.94227e+06	0.0672604	0.270888
31091	597.218	3.76751	18438.3	19315.5	0.0670499	0.144589
4175	433.208	6.77599	286618	300192	0.0667583	0.133078
17441	811.539	9.03778	11645.3	12194	0.0664271	0.161031
14294	297.062	3.25128	17099.5	17902.7	0.0662203	0.0794763
7645	379.197	3.25986	55547.1	58147.7	0.0660109	0.222565
9586	826.53	8.9768	122592	128297	0.0656206	0.371038
28631	687.214	2.84667	18099.1	18936.1	0.0652245	0.127175
35480	687.214	2.84778	18099.1	18936.1	0.0652245	0.127175
8282	315.05	3.74802	19581.6	20487	0.0652111	0.049803
11523	461.268	7.53577	1.12844e+06	1.17987e+06	0.0643068	0.0152908
30391	499.163	4.08179	3745.82	3914.91	0.0636965	0.0228691
3066	521.151	2.79496	31910.7	33347.7	0.0635476	0.171832
6882	784.028	2.36115	169834	177451	0.0632952	0.215397
7725	285.171	7.43615	78349	81858.6	0.0632198	0.0720858
18656	409.236	7.17925	1.76065e+07	1.83941e+07	0.063133	0.188674
2919	409.236	7.19195	1.76065e+07	1.83941e+07	0.063133	0.188674
34398	218.046	2.99396	11989.1	12525.1	0.0630993	0.0847926
4498	397.207	3.92289	31220	32611.8	0.0629249	0.08796
3382	315.181	3.49891	491432	513297	0.0628011	0.290956
3460	145.087	3.71885	104663	109296	0.0624978	0.0603321
6411	491.285	5.64647	4008.92	4186.34	0.0624732	0.0664402
9514	501.152	3.25629	31971.5	33385.5	0.0624317	0.0602132
6984	659.219	2.72963	160207	167281	0.0623362	0.137078
11210	815.278	1.08408	2849.53	2975.07	0.062198	0.0174036
7820	235.063	2.8863	35927.5	37509	0.0621473	0.134195
14496	567.354	8.11336	995.246	1038.91	0.0619383	0.0102053
1432	408.051	4.09004	2165.87	2260.69	0.0618164	0.0300914
3836	499.18	3.10262	276750	288711	0.0610392	0.167779
14112	414.098	2.48129	9945.44	10374.9	0.0609844	0.0184692
37783	704.231	3.86783	1032.69	1076.83	0.0603783	0.00994562
34002	299.077	3.01448	79390.9	82753.6	0.0598486	0.0909712
3624	237.04	3.2698	261888	272975	0.0598186	0.194075
3124	357.119	2.84738	341336	355782	0.0597984	0.0737449
13641	327.208	4.5383	372553	388303	0.0597352	0.026631
26270	563.163	3.00102	16810.7	17511.8	0.0589427	0.167983
24498	453.14	2.73796	6914.73	7202.47	0.0588184	0.0385812
8985	318.082	2.66455	27605.3	28740.3	0.0581334	0.0549405
4862	285.039	3.95316	5358.39	5576.44	0.0575459	0.108488
16398	285.04	3.9825	5358.39	5576.44	0.0575459	0.108488
4056	375.072	3.54281	831.436	865.095	0.0572537	0.00942582
12967	325.093	3.49161	7988.76	8311.84	0.0571961	0.073381
5933	641.208	3.3713	12103.4	12592	0.0570931	0.104958
23767	391.103	3.28668	12476	12979	0.0570228	0.247403
5658	503.141	2.91071	8188.31	8518.36	0.0570107	0.0847613
4247	527.179	4.74867	97661.6	101581	0.0567691	0.516897
15207	517.172	3.99517	16298.9	16949.2	0.0564419	0.0353356
3164	367.213	3.57774	845454	878688	0.0556242	0.08598
6405	485.167	4.20067	8866.39	9214.36	0.0555364	0.0773975
5931	399.275	7.04456	23864.5	24800.5	0.0554993	0.0711982
6517	577.25	4.13957	11984.7	12454	0.0554131	0.0849057
19600	613.178	1.00905	81843.6	85044.6	0.0553502	0.0572062
4069	613.178	1.01981	81843.6	85044.6	0.0553502	0.0572062
2981	585.183	2.72838	847716	880678	0.0550332	0.122718
3125	277.129	2.6096	946006	982643	0.054818	0.181606
3539	403.125	2.91272	116730	121218	0.0544266	0.0721929
4877	108.782	4.00658	58057.6	60289	0.0544097	0.0430313
5520	317.197	3.38598	55443.3	57559.1	0.0540312	0.279859
3501	377.143	7.41118	652959	677866	0.0540078	0.0226505
14353	399.129	3.31419	24481	25412.8	0.0538878	0.0916709
17364	441.103	2.66141	59895	62156.3	0.0534649	0.107378
8735	441.102	2.6953	59895	62156.3	0.0534649	0.107378
23848	577.11	3.00057	946.977	982.618	0.0533006	0.00876897
7926	475.161	3.82901	36189	37529.9	0.0524919	0.148401
1153	223.025	3.11182	11831.2	12268	0.052301	0.0781385
1291	345.097	4.44901	2951.04	3059.21	0.0519359	0.03947
2962	433.208	3.06829	2.69567e+06	2.79424e+06	0.0518107	0.170368
4042	361.15	3.01359	112200	116299	0.0517716	0.110026
20049	377.2	4.841	19892.5	20615.3	0.0514889	0.0529921
5226	637.234	2.62057	384954	398840	0.0511236	0.0915921
32719	558.284	6.98656	2832.28	2933.84	0.0508266	0.0103494
23612	351.093	0.626326	8012.31	8299.14	0.0507442	0.0247835
5525	365.182	3.00877	38127.3	39481.2	0.0503413	0.11519
7340	619.276	3.67603	65061.4	67368.5	0.0502732	0.0625403
9009	563.137	2.89933	18579.2	19236.6	0.0501662	0.149312
18955	397.332	9.27861	11451.2	11854.3	0.0499069	0.0476575
2974	405.177	3.43029	1.12567e+06	1.16528e+06	0.0498916	0.122306
23589	571.165	3.56467	3621.28	3748.5	0.0498135	0.0201439
18953	553.156	3.27018	37272.6	38581.4	0.0497892	0.116337
12007	829.293	3.76493	1312.56	1358.64	0.0497814	0.00818495
27979	699.251	3.13103	5459.41	5647.02	0.048747	0.0590086
10980	667.202	4.09803	4451.82	4604.69	0.0487086	0.0864749
4170	413.185	3.57778	151813	157014	0.0485959	0.055879
5282	345.228	4.23745	30903	31945.6	0.0478702	0.0405244
31000	297.098	3.82633	5128.28	5300.72	0.0477118	0.0511566
14926	287.059	2.65454	30201.8	31213	0.0475122	0.114325
867	393.172	6.99165	476917	492881	0.0475006	0.0718645
4721	461.061	2.58617	174552	180288	0.0466502	0.160746
21448	405.086	2.62413	82297.7	85001	0.046628	0.110999
2881	627.193	3.03018	7235.34	7471.17	0.0462734	0.0884755
7655	319.082	3.35555	99075.7	102295	0.0461282	0.0248947
3049	575.235	3.57786	3.30808e+06	3.41335e+06	0.0451955	0.104084
5284	473.166	2.60756	266129	274561	0.0449999	0.096453
10118	675.208	5.27488	5393.14	5563.81	0.0449472	0.0105574
23331	497.123	4.15169	9083.98	9371.38	0.0449377	0.0231304
3851	492.235	2.46035	365312	376846	0.0448451	0.0817773
9360	509.146	5.48264	3416.34	3523.94	0.0447373	0.0366305
4634	447.144	6.5318	89312	92118	0.0446282	0.0736613
5432	585.32	7.49057	75455.2	77805.7	0.0442569	0.151046
3127	323.072	2.56441	944609	973958	0.0441426	0.251753
23355	609.146	3.30171	789.033	813.543	0.0441332	0.00724905
19361	325.076	2.69132	19055.6	19647.3	0.044121	0.0421243
6825	421.114	3.67914	229247	236344	0.0439824	0.0340803
29909	221.082	3.46454	8109.28	8353.88	0.0428723	0.0177734
4310	283.082	3.67157	52582.6	54158.8	0.0426103	0.0628736
23423	541.156	3.41538	7274.11	7491.72	0.0425251	0.0938372
6256	321.153	6.01479	11715.9	12062.8	0.0420979	0.0630161
3097	599.214	4.09541	67389	69378	0.0419651	0.0529668
4492	365.137	6.77979	192572	198245	0.041884	0.139987
1111	188.056	0.670622	50001.3	51465	0.0416258	0.0910671
36165	433.201	6.76807	313809	322980	0.0415564	0.0785353
4277	433.201	6.77988	313809	322980	0.0415564	0.0785353
3075	267.015	2.5036	276596	284569	0.0409984	0.0495261
32619	703.191	2.74278	9249.84	9516.47	0.0409973	0.0180582
7216	389.092	2.67179	84339.1	86748.8	0.0406424	0.154222
40341	389.092	2.70575	84339.1	86748.8	0.0406424	0.154222
4159	652.59	9.17337	105992	108989	0.0402323	0.17842
3388	457.245	3.57947	388485	399433	0.0400962	0.149553
8981	629.224	3.84377	18232.1	18745.3	0.0400453	0.0452551
6980	261.098	3.67973	123163	126587	0.0395542	0.0739751
7784	507.157	1.08857	48792	50134.3	0.0391546	0.0473088
9859	358.114	3.50167	45959.7	47223.8	0.039145	0.0800833
11801	425.108	2.80641	28431.2	29210.5	0.0390151	0.0512383
3564	195.064	3.61912	430773	442551	0.0389165	0.213885
26524	458.167	2.95307	5528.21	5678.11	0.0385971	0.0549506
7982	176.065	2.24601	31017.6	31844.3	0.0379438	0.0511885
11783	409.19	3.63579	44239	45412.3	0.0377635	0.0189401
26254	481.171	3.88138	2359.03	2419.45	0.0364862	0.0168314
39105	581.3	7.06192	2339.74	2399.24	0.0362312	0.00594275
4111	571.201	3.31653	225891	231587	0.0359272	0.124132
23248	283.072	3.32145	3820.7	3917	0.0359138	0.0687293
31053	755.451	7.89209	5244.94	5375.64	0.03551	0.065807
29291	615.172	3.92982	1062.6	1088.72	0.0350318	0.00574479
24382	315.098	2.96208	5493.48	5626.36	0.0344814	0.0238833
3511	455.156	2.72791	25008.6	25613.3	0.0344691	0.0496582
22265	260.093	3.60248	13025.6	13339.2	0.034322	0.0344461
28737	703.261	4.12512	3198.63	3275.45	0.0342391	0.0169858
15550	304.104	3.68634	34917	35751.7	0.0340833	0.0385738
22510	683.292	3.29849	4616.08	4726.21	0.0340139	0.018033
20571	419.099	3.04001	7291.87	7464.53	0.0337624	0.0581575
11207	495.129	4.52313	14883.6	15234.5	0.0336183	0.0698321
4067	311.114	2.86671	30459.5	31170.3	0.0332809	0.0874371
5494	627.193	3.76186	6587.99	6741.36	0.0332009	0.0633187
825	321.075	2.56043	3.01333e+06	3.0834e+06	0.0331633	0.180694
24258	645.416	7.81359	4786.89	4897.07	0.0328294	0.0459526
10088	237.077	3.25354	40194.7	41111.6	0.032541	0.0420324
9210	319.082	2.80925	10471.2	10708.6	0.0323421	0.0395736
12338	461.288	8.39945	46248.7	47290.9	0.03215	0.0294345
4178	575.177	4.3383	86928	88883.6	0.0320961	0.0204372
24658	431.119	2.59897	2143.27	2189.81	0.0309886	0.00507805
3180	343.103	2.75493	403128	411773	0.0306134	0.0525481
11549	343.103	2.76031	403128	411773	0.0306134	0.0525481
10362	340.104	2.97525	9844.62	10055.7	0.0306008	0.018524
2955	279.233	7.73919	1.53297e+06	1.56561e+06	0.0304009	0.0330206
5278	239.056	2.72644	27920.3	28500.4	0.0296678	0.0136574
28540	605.173	1.28456	1632.58	1665.85	0.0291118	0.00476889
3497	421.164	3.08067	394489	402496	0.0289884	0.0665629
26308	421.164	3.0813	394489	402496	0.0289884	0.0665629
7218	611.289	3.74762	69896.5	71304.4	0.0287709	0.0358585
29030	324.147	3.62616	1230.02	1254.59	0.0285393	0.00467462
16283	303.051	3.4689	7547.83	7697.68	0.0283617	0.0118593
13809	415.197	4.05954	42906.9	43758.5	0.0283533	0.0590119
14424	902.302	3.83475	6715.27	6847.46	0.0281227	0.0279354
3704	365.164	4.16746	51510.7	52506.3	0.0276176	0.0420808
14646	301.093	0.884017	30597.4	31184.8	0.0274353	0.0837633
21648	679.438	8.53942	3002.1	3058.69	0.0269417	0.0298384
23806	579.285	6.4135	15107.2	15390.2	0.0267737	0.100094
3834	283.137	5.75501	235745	240017	0.0259126	0.0358682
6885	781.438	3.57672	144915	147538	0.0258734	0.0224082
15580	549.162	3.57802	14904	15168.3	0.0253595	0.0463421
4250	431.099	3.61414	81336.2	82745.3	0.0247796	0.0283156
3413	379.216	4.76592	192254	195574	0.024702	0.03233
24581	487.182	3.14333	10967.5	11154.8	0.0244331	0.037632
3343	315.102	2.54399	331817	337462	0.0243382	0.0583976
11138	483.114	2.89036	7082.29	7202.25	0.0242331	0.0676207
18515	461.109	4.04998	2024.36	2058.26	0.023958	0.00766836
13290	833.287	3.64458	30078.4	30580.2	0.0238714	0.024477
24086	739.176	2.48805	22011.8	22375.4	0.0236344	0.0272861
5018	569.211	6.78719	134733	136940	0.0234471	0.0531235
15801	297.119	1.80518	140616	142914	0.0233805	0.0271814
9916	343.103	2.31007	42360	43046.8	0.0232036	0.0711578
2157	343.103	2.32092	42360	43046.8	0.0232036	0.0711578
24735	267.114	5.28039	4296.78	4366.32	0.0231616	0.0335806
3037	209.046	2.94258	1.48565e+06	1.50913e+06	0.0226216	0.0827217
4266	384.185	6.52338	157249	159728	0.0225659	0.0300357
6064	527.106	2.80537	8652.24	8784.83	0.0219406	0.0124954
3326	295.103	2.17944	326868	331693	0.0211405	0.0322589
4666	369.081	2.80015	245357	248815	0.0201936	0.0492235
3661	363.04	2.34437	224810	227975	0.0201681	0.0186148
2872	413.218	3.57707	23311266	2.36351e+07	0.0199058	0.0294093
12781	430.02	2.70987	105000	106457	0.0198805	0.0852362
24939	619.297	2.8034	5170.08	5241.54	0.0198054	0.0333559
7007	387.231	7.0618	124315	126005	0.0194762	0.0112515
12877	751.208	0.548193	18166.9	18413.5	0.019453	0.0252433
4629	371.098	2.84289	285529	289065	0.0177576	0.0566606
23440	194.046	3.48004	7185.54	7274.3	0.017712	0.00979607
3961	361.078	2.20798	42618.7	43126.9	0.017102	0.0559157
3607	479.155	3.40849	13234.2	13389.5	0.0168217	0.0161189
32883	555.262	5.87547	9666.59	9779.83	0.0168027	0.0268117
1174	299.105	4.11189	7534.17	7620.02	0.0163457	0.016573
8635	364.046	2.35515	178212	180180	0.0158492	0.0192208
3344	373.114	2.74038	639767	646830	0.0158398	0.0368052
3117	373.114	2.82398	639767	646830	0.0158398	0.0368052
5340	425.143	2.90783	89090.1	90055.1	0.0155421	0.0555838
6759	583.167	3.06861	300266	303471	0.0153168	0.0324681
10330	509.18	5.23781	3846.59	3887.42	0.0152319	0.0138792
4893	825.107	8.43279	16627.6	16802.8	0.0151215	0.0130225
21171	855.308	4.54518	11933.6	12056.8	0.0148118	0.0200134
9141	613.351	7.52834	12016.3	12135.2	0.0141994	0.0333333
37549	343.083	3.02704	16389.7	16539.2	0.0130965	0.0334541
7740	981.339	6.94953	37861.5	38193.2	0.0125826	0.0108516
10095	288.145	3.49223	4233.2	4270.25	0.01257	0.0341461
5608	711.142	6.26651	25863.1	26085.2	0.0123403	0.026509
11592	374.088	4.62461	8069.1	8137.74	0.0122206	0.0107639
3366	493.137	2.90065	271211	273513	0.0121908	0.0311072
3230	421.078	3.18447	8272.59	8342.52	0.0121434	0.0309853
17559	455.213	3.66766	17780.8	17928.4	0.0119209	0.0188208
24155	249.077	3.23737	6270.49	6322.39	0.0118918	0.00463856
5189	609.51	7.72727	152104	153363	0.0118899	0.00994203
8348	565.16	3.06509	9948.4	10030.5	0.0118524	0.016941
5072	593.209	2.79181	13102.9	13209.5	0.0116875	0.00717006
25671	659.214	5.25628	662.75	667.899	0.0111661	0.00182316
31317	471.114	2.94121	17912.5	18051.4	0.0111438	0.0504415
3288	373.114	3.24682	551213	555379	0.0108613	0.0102522
3469	595.144	3.97627	2212.15	2228.02	0.0103168	0.00456705
6294	477.14	3.5962	37398.9	37664.4	0.010206	0.00602357
3646	584.166	2.35695	796959	802614	0.0102008	0.0191615
3677	411.205	3.48176	111864	112647	0.0100608	0.0184998
13224	331.067	1.17076	161626	162695	0.00951142	0.0151243
3766	621.437	8.79448	153405	154379	0.00912755	0.0318598
3252	501.224	6.77282	1.17016e+06	1.17739e+06	0.00888579	0.0290707
2972	549.219	3.31605	3.42537e+06	3.44476e+06	0.00814167	0.0189183
741	311.169	6.56309	32623662	3.28054e+07	0.00801271	0.0115201
20148	473.13	3.03752	11401.6	11465.1	0.00800636	0.0156083
3407	285.025	2.79108	95331.6	95835.7	0.00760968	0.00447999
4386	477.224	7.18864	537052	539847	0.0074888	0.0155182
9567	522.047	3.64718	35652.9	35831.5	0.00720858	0.0130578
28446	487.109	2.58068	3795.95	3814.79	0.00714222	0.00139216
31888	597.198	4.30993	31426.9	31580	0.00701125	0.0105668
3931	597.198	4.33028	31426.9	31580	0.00701125	0.0105668
10829	133.014	7.99255	285593	286965	0.00691387	0.00530666
28440	283.072	3.06645	12031.1	12085.7	0.00654263	0.0102964
2911	431.192	3.10395	6.36445e+06	6.39197e+06	0.00622524	0.0124485
2874	433.236	6.77743	45990285	46185983	0.00612594	0.0161132
11563	398.201	6.9876	164486	165172	0.00600697	0.00602193
13071	601.213	3.29931	5402.92	5425.38	0.00598712	0.00561602
3189	331.085	2.55537	988603	992711	0.00598149	0.0128685
4904	553.193	3.1204	108714	109159	0.00588494	0.00854903
6949	748.517	6.46058	118433	118915	0.00586326	0.00817778
6855	173.073	3.63849	163854	164479	0.00549211	0.0105415
27861	515.196	3.21064	7009.55	7035.4	0.00530926	0.0050294
38464	494.16	2.5392	344484	345754	0.00530886	0.0178843
36546	613.178	3.46799	18284.1	18351.2	0.00528411	0.00526131
2979	161.046	0.884758	1.3202e+06	1.32502e+06	0.0052652	0.0230118
6685	187.025	1.5695	760252	762772	0.00477326	0.00697364
7065	935.207	2.45352	112200	112560	0.00462001	0.00263693
7253	284.077	4.02753	72827.3	73059.2	0.00458502	0.0064588
4282	543.176	3.57904	120615	120999	0.0045837	0.00663126
23810	1093.34	2.89351	10991.1	11024.6	0.00439239	0.00302536
15492	677.445	7.05066	74813.2	75008.8	0.00376754	0.00113584
4875	481.118	0.761619	33469.7	33552.1	0.00354868	0.00323815
28470	667.203	3.85748	2215.43	2220.83	0.00351605	0.00162675
8657	165.019	2.31481	147941	148297	0.00346831	0.00982012
4573	742.62	9.17829	76909.6	77094.7	0.00346817	0.0121109
3876	417.105	2.78628	15664.1	15698.7	0.00317887	0.00760313
8678	267.036	1.15919	104646	104860	0.00295469	0.00701345
4448	613.214	3.32759	105787	105987	0.00271518	0.00274595
30340	613.214	3.32759	105787	105987	0.00271518	0.00274595
[truncated: 2,413 more rows]

## Sheet: QsuB15XylemBottom
Dataset S7. List of differentially abundant features in QsuB poplar (C18 negative mode).
unchanged:3355								increased:703								decreased:313								New:792						depleted:159
feature ID	feature m/z	feature retention time	MeanWT	MeanQsuB15XB	Log2FC	-Log10(p-value)		feature ID	feature m/z	feature retention time	MeanWT	MeanQsuB15XB	Log2FC	-Log10(p-value)		feature ID	feature m/z	feature retention time	MeanWT	MeanQsuB15XB	Log2FC	-Log10(p-value)		feature ID	feature m/z	feature retention time	MeanQsuB15XB	Pvalue		feature ID	feature m/z	feature retention time	MeanWT	Pvalue
25582	645.168	2.73365	1164.31	273381	7.8753	1.28941		2877	571.131	2.49676	3065.32	1.18811e+07	11.9203	5.97998		6815	346.114	2.26053	259707	3608.61	-6.1693	4.58321		8876	315.05	1.67008	572009	4.33429e-12		1361	256.083	2.50109	36064.8	7.01498e-09
35031	627.193	2.79759	66745.6	3.87893e+06	5.86084	0.488516		2873	246.992	2.40103	6860.21	15289056	11.122	5.85233		7077	626.295	7.63781	83446.9	1197.52	-6.12274	3.56776		12315	808.667	1.61585	103917	2.26622e-10		24422	853.291	4.60487	4554.15	1.43977e-08
3369	378.068	2.239	13386.8	606208	5.50093	0.923708		17361	599.162	2.83811	21643.8	3.84116e+07	10.7934	3.96027		15546	626.295	7.71825	72350.7	1197.52	-5.91689	4.23514		29029	958.222	1.7382	172847	2.4533e-10		6809	815.07	2.36136	246568	6.73257e-08
15539	565.105	2.30124	928.59	32574.5	5.13256	1.13248		2881	627.193	3.03018	7235.34	1.18462e+07	10.6771	4.59988		6672	357.094	2.25954	730035	14589.4	-5.64497	2.30127		11547	958.723	1.7151	170524	5.53677e-10		6808	1135.12	2.34512	238519	2.78666e-07
11049	367.063	2.89762	15235.3	408231	4.74389	0.500431		3150	523.198	4.254	529.627	801783	10.564	3.38835		6810	650.295	7.21213	198546	6393.43	-4.95674	3.77871		11045	629.136	1.57643	47644.6	1.109e-09		23994	439.102	2.49382	35689.8	1.16474e-06
23340	347.088	2.99044	4733.3	78331.3	4.04867	1.10908		30427	557.167	4.00903	458.814	551856	10.2322	5.58359		6753	647.256	3.64946	302068	11178.9	-4.75602	2.2799		3572	673.106	2.48514	204908	1.35788e-09		9940	765.164	3.67135	10731.9	1.60199e-06
14126	411.129	3.22248	6819.2	111752	4.03456	0.610962		3165	557.167	4.0455	458.814	551856	10.2322	5.58359		9514	501.152	3.25629	31971.5	1188.06	-4.75011	2.24452		1013	316.075	1.6315	1.04431e+07	1.41306e-09		25002	486.17	2.98075	6617.89	2.46752e-06
12992	713.132	3.15217	991.025	14954	3.91547	1.22137		35453	557.166	4.07611	458.814	551856	10.2322	5.58359		6925	681.24	3.64599	132015	4924.14	-4.74469	1.94365		18150	477.125	1.62977	162310	2.55974e-09		19027	467.281	5.11477	16280.3	3.68644e-06
23407	711.272	2.91716	2491.8	37151.6	3.89816	0.984631		2859	659.183	2.55056	32061.8	36113499	10.1375	4.27072		6928	317.088	2.24455	144315	5691.04	-4.66439	3.44635		3218	631.09	2.25824	461753	2.82318e-09		13578	567.35	9.16931	1993.11	4.6651e-06
3932	1058.78	7.4052	3620.12	41451.8	3.51732	0.587844		2861	599.162	2.80816	35184.7	3.84116e+07	10.0924	3.9594		7107	427.143	4.16344	86938.7	3553.9	-4.61252	3.33038		18292	315.072	1.58349	70762242	3.14567e-09		5835	227.129	4.97868	129291	7.05668e-06
12232	315.063	2.28581	96244.2	1.06681e+06	3.47047	0.772943		2890	493.12	2.14281	8381.65	8.49747e+06	9.98558	2.95133		6792	587.271	3.63749	278292	11753.4	-4.56545	2.55335		38845	1116.76	1.71973	115282	3.81185e-09		6897	769.073	2.3756	151192	1.99308e-05
23189	301.083	3.01371	3974.68	41001.5	3.36677	0.952481		2349	287.056	3.41639	853.375	694779	9.66916	2.54687		6652	469.135	3.67161	1.52722e+06	67348.1	-4.50312	4.18823		3461	800.182	1.73016	246182	4.8319e-09		24837	747.25	3.08974	6319.88	2.3809e-05
10481	509.152	2.34674	5588.1	56499.2	3.3378	0.996078		3335	611.147	1.32451	719.736	535635	9.53957	2.33161		6865	347.08	2.75079	176992	7972.41	-4.47252	5.22829		3016	405.067	1.65283	1.19457e+06	6.77531e-09		22526	325.115	2.80152	17213.9	3.06203e-05
4491	1032.76	7.40524	3285.6	29662.1	3.17439	0.775987		2896	645.168	2.40819	8059.54	5.51678e+06	9.41891	6.43719		7198	819.479	7.17729	75230	3579.59	-4.39344	2.79244		22523	813.298	3.94125	4554.31	7.65973e-09		7696	326.05	2.23801	50052.9	3.45768e-05
5298	315.05	3.77704	6918.19	62298.7	3.17073	0.97797		20402	629.173	2.84312	6145.09	4.0256e+06	9.35556	3.98475		6709	538.279	7.44425	396875	19158.2	-4.37265	2.98964		8893	459.995	1.80385	136819	7.70689e-09		23324	350.088	2.76595	8468.91	3.58328e-05
12296	289.072	2.69656	5264.91	46962.4	3.15703	0.638884		3021	793.205	1.44404	2400.15	1.4447e+06	9.23343	2.79722		9825	513.255	3.73365	38049.4	1972.47	-4.2698	3.04225		8668	317.077	1.6427	1.84053e+06	1.19574e-08		1156	277.058	2.22694	19794.6	3.7556e-05
23284	701.164	4.94742	513.661	4498.95	3.1307	0.961717		3107	749.281	4.33046	1488.02	873047	9.19652	4.19111		9543	513.161	3.65367	40849.4	2119	-4.26886	3.15581		2856	285.062	2.51547	59227910	1.51753e-08		23796	365.064	1.76225	15894.1	3.923e-05
29267	509.151	2.42593	6747.84	54403.6	3.01121	0.86574		2884	651.124	2.48006	20600.3	1.13957e+07	9.11161	4.21133		6154	793.313	3.61616	137680	7205.07	-4.25616	3.51943		5241	630.143	1.56979	49294.8	1.81971e-08		9719	556.031	3.67854	9792.33	4.3076e-05
24122	589.157	2.7803	1485.3	10758.7	2.85667	0.875873		10775	645.168	2.48026	8059.54	4.33093e+06	9.06977	2.0985		6704	562.279	7.03919	381305	20493.5	-4.2177	2.66208		15209	630.143	1.57462	49294.8	1.81971e-08		25393	555.285	6.21039	4857.09	4.66292e-05
16493	677.187	3.95856	699.61	4997.93	2.83671	0.696348		2900	527.156	3.99242	14194.7	7.31453e+06	9.00927	2.25511		3281	435.15	3.668	4.74712e+06	256000	-4.21284	4.57481		4415	966.706	1.63304	83852.4	2.10004e-08		1322	429.161	2.31834	7635.76	4.68503e-05
18976	557.13	3.99173	608.472	4287.01	2.81671	1.24944		21272	631.152	2.30804	161675	82387120	8.99318	10.1611		7125	691.177	3.64606	81818.6	4515.77	-4.17938	3.79621		19632	966.706	1.68769	83852.4	2.10004e-08		18140	344.114	2.78814	34430.3	4.96227e-05
27490	509.151	2.80149	1802.18	12284.2	2.76898	0.510311		18895	616.162	2.63497	2209.46	1.03866e+06	8.87681	3.85801		7340	619.276	3.67603	65061.4	3620.48	-4.16755	4.40318		3521	969.213	1.7039	208627	2.42782e-08		23248	283.072	3.32145	3820.7	5.01653e-05
25155	519.151	2.92313	726.678	4904.91	2.75484	0.546515		3198	649.175	3.00263	1228.27	537321	8.77301	5.77249		6814	755.182	2.4846	186245	10590	-4.13642	2.03085		3160	443.051	3.01232	515017	3.21892e-08		27388	529.064	3.67995	16952.6	5.31861e-05
18919	181.072	2.38662	120470	793803	2.7201	0.392418		3755	493.187	4.03104	538.866	235089	8.76907	2.68707		6959	401.068	3.63911	115124	6655.73	-4.11245	4.74103		3744	683.114	2.79505	178116	3.64101e-08		9889	520.144	3.23029	17358.5	6.65587e-05
24472	283.097	4.05813	941.027	6133.86	2.70449	0.361747		2853	631.152	2.25558	192535	82387120	8.74115	10.1613		9721	206.073	3.24797	19957.5	1157.04	-4.10842	3.48058		5123	1124.24	1.65292	53200.2	4.08282e-08		9567	522.047	3.64718	35652.9	8.61371e-05
4077	1060.79	7.74718	5714.24	36802.7	2.68718	0.564068		3222	631.103	2.25623	1016.23	392859	8.59464	4.49202		8641	463.972	2.39236	212021	12534.9	-4.08019	4.12368		3238	777.21	2.39417	441361	4.23249e-08		1164	271.069	2.57966	30294.1	0.000130223
12249	195.051	2.19712	21357.3	135070	2.66091	0.46078		2992	549.056	1.44321	4725.48	1.81372e+06	8.58427	3.82631		24792	635.233	3.25898	17871.4	1067.81	-4.06493	3.26234		3700	800.684	1.72272	178804	4.62135e-08		32679	945.324	2.7404	8725.56	0.000140498
1133	297.038	3.68969	1101.67	6821.01	2.6303	0.863327		11520	585.146	2.75942	1428.58	476486	8.38171	3.1592		6735	671.132	2.3312	470213	28212.9	-4.05889	6.28542		3561	631.089	1.6302	211865	5.42634e-08		5568	725.395	6.43255	59029.8	0.000144093
36086	593.188	3.28388	921.259	5609.89	2.60629	1.05706		3439	503.105	1.55646	622.501	203441	8.35232	3.49287		6391	589.25	4.08862	67627.3	4227.57	-3.99971	4.04826		16690	631.089	1.65553	211865	5.42634e-08		23703	298.083	3.74742	4791.31	0.000147708
27363	547.183	3.53161	1199.93	7171.65	2.57935	0.96773		3237	238.018	3.2542	1262.29	397372	8.29831	4.80386		18673	685.166	2.32412	59675.3	3783.96	-3.97917	2.52094		12796	935.304	2.44887	68680.5	5.92906e-08		10240	683.22	2.94625	5766.52	0.000148543
23539	449.004	2.92093	793.844	4597.46	2.53391	0.627358		2985	349.07	3.01657	5586.94	1.63476e+06	8.19281	6.1275		13286	617.149	2.57864	49806.9	3221.86	-3.95038	3.68636		3882	650.125	1.72006	137302	7.13109e-08		26275	839.297	3.32393	4423.64	0.000150198
31205	709.456	4.75501	1141.7	6582.5	2.52745	1.0901		4061	516.136	1.69747	401.264	116155	8.17729	4.01068		7078	414.116	2.23854	84738.8	5706.37	-3.89238	1.83305		8721	445.03	1.7787	315368	7.89697e-08		6718	331.073	2.56763	378353	0.000172045
31019	653.245	3.26758	1012.68	5765.78	2.50934	1.08418		2870	313.093	2.98275	60242.6	17095771	8.14864	7.25187		16878	133.048	0.65373	269767	18798.9	-3.84299	3.3059		4005	711.144	3.00342	130697	8.34522e-08		20577	501.183	1.66104	6887.99	0.00022493
10375	521.203	4.26372	331.699	1807.55	2.44609	1.072		9987	234.972	2.23935	463.259	129952	8.13194	3.97663		6714	867.479	6.78253	451701	32108.8	-3.81433	5.09499		15817	383.06	1.77516	1.28898e+06	8.86592e-08		10182	659.214	5.67225	5041.39	0.000233039
28801	959.268	2.44283	3702.92	19991.7	2.43266	0.642814		3029	269.009	3.80058	4879.89	1.36626e+06	8.12917	2.19537		7401	339.124	3.95185	77276.2	5527.94	-3.80521	4.10449		3249	585.146	2.50929	417588	8.95708e-08		32631	768.305	3.28609	5712.28	0.000250105
27915	737.232	3.89064	467.501	2499.97	2.41887	0.547093		15034	493.12	1.76068	8343.28	2.28993e+06	8.10047	3.1642		7147	161.082	2.24854	99004.5	7137.53	-3.794	4.33683		20075	943.338	4.14872	9968.81	8.98891e-08		8183	721.469	8.34089	15473.9	0.000284839
21430	565.23	4.25696	952.573	4942.76	2.37541	1.15309		19473	428.156	3.28617	728.779	187753	8.00914	3.83466		7172	476.16	2.59181	91520.2	6613.84	-3.79053	2.34196		5734	635.184	1.1161	21467	9.20342e-08		7219	333.094	2.25792	67951.3	0.000372478
6375	609.181	4.2898	1914.46	9841.86	2.36199	1.02588		3530	376.088	2.99301	1087.73	259347	7.89742	3.17577		7679	443.192	4.25822	47317.7	3485.2	-3.76307	2.66671		17551	550.059	2.21726	81269	9.43951e-08		23606	821.287	3.18474	6140.11	0.000376828
27334	179.056	2.22711	840257	4.30234e+06	2.35622	0.382242		3140	672.125	2.48127	2470.7	579797	7.87448	3.84603		6770	490.294	6.28202	219155	16305.5	-3.74852	1.5389		9355	684.064	1.73971	138833	1.04747e-07		34105	468.151	2.69676	11212.2	0.000378198
15508	829.328	3.57791	932.932	4772.42	2.35488	1.01092		3111	234.972	1.38541	3798.62	850077	7.80598	4.28477		27865	512.146	2.65694	89775.3	6930.52	-3.69528	3.22365		32820	943.338	3.96057	9904.51	1.0625e-07		24069	468.154	2.74936	11212.2	0.000378198
27335	225.062	2.22649	738885	3.76742e+06	2.35015	0.379071		26763	630.176	2.52892	11006	2.44795e+06	7.79714	5.37927		4758	260.078	2.28999	550965	43346.9	-3.66796	2.88582		4141	575.286	6.46439	108396	1.1056e-07		7732	242.176	4.93336	40945.6	0.00042534
12349	165.077	2.13118	4163.52	21081.2	2.34008	0.404893		8624	659.183	2.41182	36609.5	7.67265e+06	7.71136	8.80225		1150	549.255	3.93343	7653.6	616.494	-3.63398	3.68352		4243	639.154	2.54248	97347.3	1.11497e-07		13353	779.259	3.06231	17270.8	0.000440979
1159	325.07	3.00488	883.445	4431.54	2.3266	1.01734		10813	570.207	4.21988	672.428	134470	7.64369	3.60693		7747	488.278	5.94689	39097.2	3161.02	-3.6286	1.45205		30581	631.212	1.4114	199468	1.20503e-07		23751	711.214	2.91397	7220.68	0.000507545
27342	227.077	2.24557	48393.1	240320	2.31208	0.362635		3025	657.189	1.45923	5797.42	1.13168e+06	7.60883	4.59291		9708	495.245	4.33409	37223.1	3024	-3.62167	2.77003		3650	958.222	1.65742	189753	1.21137e-07		29896	877.292	4.21006	3696.67	0.000513162
12248	209.067	2.24061	26617.4	131364	2.30313	0.405611		30859	653.134	1.87583	2655.9	514944	7.59907	6.77814		8367	675.229	4.47481	9141.71	749.431	-3.6086	1.62877		9075	653.134	1.78048	515972	1.21529e-07		7028	713.173	2.3177	112249	0.000517885
5798	569.187	3.84367	3973.95	18995.6	2.25702	1.26646		2901	813.177	2.36069	25548.6	4.80609e+06	7.55548	5.25494		6797	547.167	2.76661	313430	25754.1	-3.60527	6.02321		3188	631.213	2.26094	467483	1.32588e-07		18681	197.043	2.24768	23135.5	0.000544231
30589	809.22	2.43779	2466.99	11725.6	2.24883	0.607452		3720	389	3.59657	898.962	168501	7.55028	6.13041		32530	697.164	2.35001	179630	15038.3	-3.57831	2.4947		10773	1105.77	2.25482	1.10915e+06	2.01002e-07		7138	752.233	3.72425	98967.4	0.000562751
30505	517.354	6.53421	1491.19	7054.76	2.24214	0.467131		4045	377.07	3.47333	964.007	180648	7.54992	1.87286		7233	498.162	3.25073	93162.9	7807.52	-3.57682	5.9386		36193	1116.26	1.7251	111875	2.11717e-07		18243	479.141	2.26405	3965.46	0.000655742
16285	241.035	1.36137	30729.7	145191	2.24025	1.28285		12734	658.192	1.45409	1769.43	321582	7.50575	4.84155		23982	845.345	3.45152	12467.2	1060.9	-3.55479	1.42142		12857	761.251	2.63063	58496.1	2.34482e-07		6720	632.212	3.24398	535077	0.000673192
5621	615.191	3.00709	24052.8	110991	2.20616	0.860337		3907	321.007	3.31762	769.174	136946	7.47609	4.21301		5958	488.062	3.63859	110504	9533.38	-3.53497	5.16852		3110	353.049	2.5176	606172	2.43255e-07		27379	631.17	2.87356	23851.3	0.000719061
29313	809.25	3.01039	2659.19	12056.5	2.18075	0.960901		3469	595.144	3.97627	2212.15	388800	7.45744	2.19387		9539	333.096	2.66552	69848.9	6118.34	-3.51303	1.9666		4950	739.267	2.67883	62609.1	2.56182e-07		26832	674.21	4.12022	5377.26	0.000782354
23471	453.214	3.88195	706.783	3184.36	2.17166	0.95015		2871	232.976	1.38655	110038	1.92595e+07	7.45142	4.18693		24076	767.298	3.29628	12405.5	1094.01	-3.50328	2.77339		3859	365.081	4.39081	146776	2.92471e-07		8815	573.32	7.72618	46653.8	0.000789077
22675	465.108	4.22674	409.782	1832.1	2.16057	0.744874		5381	449.124	3.90278	396.841	68686.3	7.43532	1.99035		4452	371.11	2.50703	877984	77791.7	-3.49651	2.02515		3102	397.075	2.6371	652811	3.19038e-07		9579	199.098	4.18606	30607.1	0.000807445
11522	151.061	2.1911	19880.9	88270.6	2.15055	0.385056		3225	575.092	1.26607	3878.92	652435	7.39404	3.11711		7641	522.198	2.59795	50362.7	4545.18	-3.46995	2.09722		4407	966.205	1.65727	89097.5	3.3985e-07		10227	675.23	4.15446	4522.76	0.000824838
23505	591.172	3.53573	789.824	3479.63	2.13933	0.929228		2952	152.012	2.79409	12278.6	2.05654e+06	7.38794	6.78412		28412	377.079	3.7487	10107.4	917.991	-3.46079	3.89053		14141	801.183	1.58041	102431	3.5264e-07		9624	1143.41	2.55764	48221	0.000829238
18391	376.102	3.13743	2981	13037.6	2.12881	0.592941		3032	621.144	2.78899	6169.16	1.01782e+06	7.36619	7.43514		6681	503.119	3.68403	656857	59658.1	-3.46079	3.88029		4145	458.015	3.00658	120687	3.56022e-07		9347	407.135	4.79806	7922.4	0.000874527
4667	1034.78	7.71403	6203.47	26064.4	2.07093	0.619751		13642	233.979	1.36871	8883.39	1.44792e+06	7.34865	4.03602		6923	288.145	3.00086	139081	13142.1	-3.40365	2.68104		2857	345.083	2.74857	37913000	3.67359e-07		1144	289.019	3.19652	3896.02	0.0008848
21798	593.181	4.3422	668.132	2786.77	2.06039	0.938565		8858	315.055	1.66475	3847.97	625672	7.34517	6.72283		28961	573.09	2.95608	21946.2	2098.87	-3.38628	2.60767		5408	351.066	4.05037	33198.7	3.82161e-07		27504	1099.44	3.31437	12708.9	0.000920897
11987	459.151	4.14494	493.735	2039.46	2.04638	0.851374		2191	571.182	4.43751	1766.33	284022	7.32911	4.2916		7095	763.342	6.53095	74295.4	7261.32	-3.35497	2.30184		21487	455.112	4.24335	15603	3.84162e-07		24870	615.17	2.6618	25419.1	0.00100656
10382	717.26	2.92699	1460.71	5943.2	2.02457	0.509916		2932	947.231	2.27683	14593.2	2.33306e+06	7.32078	7.62511		6834	504.274	6.82821	145121	14340.3	-3.33911	2.57704		2968	447.115	2.39227	1.53437e+06	4.32626e-07		6111	341.233	5.70519	23529.8	0.00120285
14888	1154.82	7.43388	1185.9	4814.58	2.02142	0.433684		4503	521.182	4.40106	667.303	103331	7.27472	3.77974		3917	457.131	3.62613	982314	97907.2	-3.3267	4.70222		12054	497.109	4.26895	2269.32	4.73712e-07		25007	841.293	3.89539	6102.41	0.00125533
4205	391.14	3.38332	30282.5	122055	2.01098	1.2741		4056	375.072	3.54281	831.436	126407	7.24825	3.47631		7651	645.273	3.75007	44040.7	4405.32	-3.32152	3.73695		3355	937.32	2.615	327590	5.16309e-07		26845	479.141	1.88484	5255.21	0.00126432
39156	459.294	8.76112	70026.6	281755	2.00847	0.596345		3071	791.226	2.56363	5422.97	817854	7.23662	3.4526		6715	931.309	2.53963	555810	55834	-3.31538	6.22091		4298	599.214	3.40362	99530.6	5.39022e-07		10248	827.261	2.8508	9706.73	0.0013489
20072	349.056	3.48984	926.19	3722.45	2.00687	0.907259		3300	243.066	3.43576	3192.34	475938	7.22002	2.5801		3256	217.072	3.64239	2.90442e+06	294203	-3.30336	3.76182		15168	650.627	1.71734	85678.6	5.54803e-07		18676	400.1	2.1928	10833.9	0.00165329
23217	449.109	3.87575	4593.31	18305	1.99463	3.05832		3241	333.061	3.28149	3516.32	513570	7.19035	2.72868		7330	603.193	2.75069	82023.9	8451.96	-3.27869	1.55811		17628	841.256	3.7145	6184.63	5.60253e-07		18141	1091.62	6.20589	23375.7	0.0017136
32597	449.11	3.89107	4593.31	18305	1.99463	3.05832		2887	629.173	2.51877	57480.4	8.05618e+06	7.13088	4.92542		21166	478.968	0.654184	70882	7464.36	-3.24733	2.56254		5395	1028.76	2.21299	32950.3	5.84002e-07		8971	549.322	3.84834	26518.1	0.00173408
10814	617.188	2.93576	20589	82023.8	1.99417	1.21197		4014	386.055	2.90289	1014.83	139656	7.10451	3.79405		1764	334.078	2.23405	49604.6	5224.27	-3.24717	2.39694		3742	975.263	2.40736	165720	6.17142e-07		40089	746.465	7.75232	20032	0.00177663
23983	605.15	4.13816	692.972	2760.07	1.99384	1.45316		2959	493.135	3.30672	19009	2.55124e+06	7.06837	2.95295		24873	697.233	2.77443	13918.1	1474.56	-3.23861	2.53969		10971	1124.75	1.6036	61992.6	6.27459e-07		24812	365.064	2.23499	7646.19	0.00188241
4676	545.113	2.20385	18571	73919.4	1.9929	1.66006		3199	414.141	3.07067	4573.45	610265	7.06001	4.25082		9536	675.211	3.62367	31056.3	3329.96	-3.22131	3.03684		4993	1124.75	1.64581	61992.6	6.27459e-07		10387	444.125	1.75841	7278.2	0.002003
5343	481.135	3.39108	8842.94	35172.9	1.99187	2.64324		3000	433.099	1.47898	9495.08	1.25674e+06	7.04829	5.35521		6773	415.161	2.58703	258725	27751	-3.22081	2.9605		758	375.093	2.64027	45277589	6.40844e-07		24351	1013.39	3.33308	11270.9	0.00208792
5283	491.141	2.28402	11212.8	44558.2	1.99054	4.43852		3595	461.073	3.29364	1848.12	243153	7.03966	2.17503		8665	466.294	6.51589	216374	23338.7	-3.21273	1.37295		13780	489.102	3.40383	26397.5	6.65446e-07		28957	403.103	4.04964	6830.96	0.00221152
6390	619.422	5.4547	2685.76	10671.6	1.99038	1.68134		3098	419.099	3.77672	10271.3	1.35091e+06	7.03917	1.78493		6794	737.288	3.28053	313439	34531.6	-3.18219	3.46906		23574	197.009	0.887087	12651.6	6.66256e-07		9581	707.234	5.03972	24170.8	0.00241533
5126	527.157	3.4503	19340.1	76727.2	1.98815	1.90435		3220	224.002	2.73946	3397.25	445083	7.03356	4.35315		10628	511.181	4.25434	3840.98	425.203	-3.17525	2.17922		13951	482.131	4.24146	3590.12	6.8377e-07		6171	614.5	8.65613	18341.2	0.00265063
13683	465.14	2.7775	21215	84043.8	1.98605	1.67332		4292	753.239	4.11145	1115.12	145876	7.03141	2.65268		6978	525.103	3.68925	116394	12971.4	-3.16561	3.64114		4103	1116.76	1.64203	118940	7.39856e-07		2585	321.21	7.89438	308427	0.0029303
4867	465.14	2.81294	21215	84043.8	1.98605	1.67332		2950	571.166	2.55739	14363.9	1.83593e+06	6.99792	6.36819		3778	272.041	0.804638	1.14365e+06	129151	-3.1465	2.77818		16694	1116.76	1.67895	118940	7.39856e-07		9909	403.161	3.89026	7516.5	0.00319175
10972	409.221	5.05745	12533.4	49523.9	1.98235	2.65979		4958	493.172	3.02457	641.68	81728.3	6.99284	2.77422		6751	246.062	2.46847	294280	33708.1	-3.12602	3.22089		4600	808.165	2.22244	69729.7	7.6239e-07		18528	601.315	6.66281	12302.3	0.00319882
11051	483.114	3.14463	12117.7	47787.2	1.97951	2.5869		4295	501.071	3.18958	850.412	107850	6.98665	4.38355		4472	585.292	3.62095	617815	71778.3	-3.10556	4.20784		27479	767.279	4.03082	17341.5	7.93409e-07		10383	607.18	4.75856	4375.51	0.00326428
16295	578.218	2.71674	43007.2	169316	1.97707	2.44925		3359	569.203	4.1815	3379.77	417428	6.94846	3.57537		6924	391.088	2.27134	197147	22942.8	-3.10316	3.69641		3301	321.038	2.48918	353529	7.95881e-07		23679	675.388	7.69023	17447.9	0.00340594
23323	656.2	4.09218	655.285	2577.76	1.97592	0.303647		2858	359.098	3.00063	306167	37119031	6.92169	7.11616		6803	1119.16	2.34166	210331	24561.1	-3.09822	3.46061		2860	631.152	1.65449	35304717	8.24389e-07		23752	687.266	4.22945	3107.71	0.00347705
10985	495.151	3.26038	9547.88	37541.3	1.97523	1.8418		12850	307.098	4.19895	428.729	51222.5	6.90057	3.78165		2946	207.066	3.67684	1.21189e+07	1.42082e+06	-3.09246	5.19471		35569	684.064	1.85513	132792	8.56122e-07		10019	676.225	3.27648	7660.83	0.00348216
3957	441.181	5.70834	38555	151459	1.97394	3.85807		4179	505.172	3.37414	1365.08	162728	6.89734	2.65071		8795	735.234	2.5268	63234.9	7457.83	-3.08389	2.21126		3030	885.361	2.60249	1.11465e+06	8.92422e-07		30233	641.194	1.67392	7340.08	0.00355934
5338	330.203	2.9354	11101.5	43606	1.97377	3.39911		1379	167.035	2.72476	90550.1	1.06572e+07	6.8789	6.89805		9894	480.191	3.03802	34509.3	4139.56	-3.05944	4.3155		11942	460.126	3.49191	23096.2	8.97215e-07		15982	257.067	1.866	4845.15	0.00390021
12329	179.047	2.10767	5961.65	23410.3	1.97336	0.332475		19872	360.102	3.01596	54456.7	6225457	6.83693	7.17244		6746	884.506	6.40214	292070	35116.9	-3.05608	2.73063		4731	256.029	2.50993	62927.6	9.01347e-07		17093	253.952	2.10954	47420.8	0.00399876
13725	923.369	4.5335	3772.62	14809.5	1.97288	0.775437		2888	607.224	2.57343	65098.8	7248905	6.79899	7.38075		4079	569.333	7.67351	1.02796e+06	125436	-3.03475	2.08051		10778	383.06	1.50162	772982	9.22228e-07		7171	551.336	7.83682	97059.4	0.00403238
28739	1121.32	2.64639	7469.74	29291.3	1.97134	1.41048		10918	527.119	4.06188	367.118	39740.3	6.75821	1.8488		3746	385.114	2.99578	905756	112062	-3.01482	5.19351		6346	605.151	3.96658	7115.7	9.46513e-07		25149	879.28	2.75257	11501.9	0.00424221
35504	505.229	4.25266	2102.27	8243.55	1.97132	0.720342		3211	317.067	3.52087	4774.55	498925	6.70731	4.496		6876	591.23	3.31377	188834	23394.7	-3.01287	3.01394		14099	633.157	1.66903	2.75404e+06	9.51869e-07		9031	199.061	2.20061	17665.8	0.00424944
3329	295.103	0.911829	81280.6	318285	1.96934	5.39234		5265	525.141	4.20363	592.537	61906.5	6.70704	2.65902		6723	304.068	2.26936	382728	47644.2	-3.00595	2.76416		14334	637.323	7.16833	6151.74	9.7559e-07		2604	579.331	7.79478	239800	0.00426224
3784	557.109	8.023	59659.9	232977	1.96535	2.19166		4659	539.193	3.93605	902.678	92610.7	6.68082	3.22928		3034	165.056	3.66381	5.88663e+06	733628	-3.00432	5.30185		8862	405.067	1.58894	1.15253e+06	9.91172e-07		1698	579.331	7.8172	239800	0.00426224
23761	709.257	2.73756	6854.35	26764.8	1.96524	1.45292		10211	629.173	3.31841	3040.59	294470	6.59762	2.52528		1603	329.099	2.22604	354164	44225.7	-3.00146	3.82937		17359	632.155	1.68246	1.03886e+07	1.10734e-06		33019	596.321	6.38652	8767.7	0.00461148
4062	585.198	3.56859	34396.6	134279	1.96489	3.75834		2913	449.094	1.46882	34671.5	3339336	6.58967	5.45326		5026	505.102	3.02854	536224	67012.1	-3.00034	2.4113		11013	625.287	4.44416	46630.8	1.12424e-06		3641	587.336	7.93362	374108	0.00465235
5492	329.103	3.41479	8385.47	32650.8	1.96115	1.55374		2867	615.193	2.58386	168117	1.61419e+07	6.5852	5.15662		37874	563.18	3.42439	7634.87	958.366	-2.99396	2.08515		11576	959.224	1.69544	102761	1.14969e-06		5499	727.455	6.44692	86457.7	0.00483148
15149	449.109	3.40732	8208.81	31833.1	1.95528	3.07136		3357	631.199	2.28235	3033.98	280052	6.52834	3.2832		9661	637.321	7.67371	49270.3	6219.09	-2.98594	2.08661		3146	248.988	2.39599	678482	1.21545e-06		34158	903.26	2.9795	13290.1	0.00535274
11921	269.046	5.67445	844.1	3270.84	1.95418	0.795964		4965	624.194	3.1492	921.902	84267.7	6.51422	3.20485		5226	637.234	2.62057	384954	49467.6	-2.96013	4.94052		28838	591.135	3.48363	24863.8	1.35834e-06		9982	621.255	3.67987	38728.3	0.00675566
18948	328.067	3.41818	3601.04	13943.2	1.95308	2.22706		17612	685.069	2.20133	759.197	68178.6	6.4887	6.02991		7743	559.305	7.66829	55342	7118.93	-2.95864	1.63389		4466	958.222	2.21982	89519.1	1.371e-06		24127	823.34	3.12269	6310.69	0.0075563
18544	509.168	5.60247	11284.5	43383.6	1.94281	4.33205		4832	739.246	2.77662	957.64	84923.8	6.47054	2.77126		6769	562.178	2.56564	248495	32082.5	-2.95336	3.54594		38818	877.298	2.88568	7542.59	1.44529e-06		29432	698.137	2.89054	6417.44	0.00764405
37766	673.183	1.26065	3425.38	13110.9	1.93644	2.79736		4383	427.072	3.03591	974.167	85820.9	6.46102	2.75063		5091	235.064	2.26573	335079	43373.2	-2.94963	4.44749		32000	877.298	2.89538	7542.59	1.44529e-06		7059	675.225	2.53734	108151	0.00769277
28546	529.229	4.3043	521.319	1994.56	1.93583	0.842642		2999	335.054	2.76852	17131.9	1.50402e+06	6.456	5.02853		4274	953.563	6.18556	697544	90572.5	-2.94514	3.04556		5119	488.141	2.51098	50182.5	1.49934e-06		9701	661.229	5.07573	14837.4	0.00773094
3483	603.114	8.02321	94527.7	359427	1.92689	2.17557		2951	901.298	2.57981	17062.1	1.48652e+06	6.445	3.67702		17328	216.981	2.16617	322575	42005.9	-2.94097	3.08676		3374	593.113	2.49634	259336	1.57726e-06		1101	151.04	3.0188	52991	0.00797918
16396	314.208	3.31098	10081.2	38315.2	1.92626	3.30062		2916	615.158	2.48163	41558.1	3.61441e+06	6.44249	3.77558		23810	1093.34	2.89351	10991.1	1444.18	-2.92801	1.4857		3962	808.165	1.74659	132876	1.57808e-06		18803	569.173	2.06171	6683.78	0.00956236
3373	485.069	8.02272	115214	437497	1.92496	2.20553		3909	428.156	3.33361	2165.39	187753	6.43807	3.81252		6781	539.159	3.72597	228837	30227.4	-2.92039	3.02038		28821	635.308	6.87256	11934.8	1.72432e-06		3873	563.336	8.34584	330049	0.009686
36155	640.233	3.65492	1336.64	5051.47	1.91809	0.836587		10857	675.229	3.04343	764.871	65946	6.42993	2.58248		3064	147.045	3.63695	4.42711e+06	590396	-2.90661	5.29255		29861	447.093	3.74857	80086.5	1.8947e-06		8965	229.145	5.29212	19578.9	0.00978689
21568	499.086	3.36414	1715.25	6467.94	1.91489	1.34736		5502	475.146	1.7627	370.919	31331.2	6.40035	6.70246		4898	491.122	2.93643	425803	56915.9	-2.90328	4.16053		2949	997.213	2.31594	2.25679e+06	1.92967e-06		13231	435.112	3.68519	30600.6	0.0101019
5363	509.168	5.68131	11546	43383.6	1.90975	4.32307		35267	168.038	2.74756	10878.2	905938	6.3799	7.0397		6901	614.157	0.853834	139341	18689.9	-2.8983	1.59486		3549	1047.2	2.33281	225162	2.00758e-06		8087	252.088	2.64794	19910.2	0.0111478
4301	543.136	2.2047	24194.9	90776.3	1.90761	3.69711		2943	381.081	2.99602	24841.9	2.06594e+06	6.37788	9.06017		7022	349.06	2.32733	136674	18489.1	-2.88599	4.34745		11006	559.143	1.48682	47240.4	2.0485e-06		24249	506.188	1.59773	19820.7	0.0117776
37961	846.523	7.47847	6789.62	25374	1.90195	0.348692		24855	361.104	2.97793	14245.1	1.15566e+06	6.34211	6.53786		6941	679.155	2.44882	151978	20633.2	-2.88082	4.14087		21861	861.303	2.87749	11120.4	2.11743e-06		7948	171.103	4.95365	35701.7	0.0131
11658	708.355	4.52979	12182.4	45501	1.9011	4.14814		21461	629.136	2.25759	780.258	60133.6	6.26808	6.23812		6706	583.219	4.1758	572613	77970.1	-2.87657	3.40732		3024	948.234	1.65398	1.17338e+06	2.34291e-06		35497	744.452	7.56997	13925.2	0.0136255
16930	475.125	3.77335	3302.16	12284.1	1.89531	3.22872		3573	525.139	0.989369	3589.43	273298	6.25057	2.9728		6963	393.08	2.83903	141088	19305.6	-2.8695	7.1402		3792	254.958	1.40485	173505	2.41276e-06		18512	601.315	6.9759	14757.5	0.0141164
26696	539.253	4.3298	844.706	3134.69	1.8918	1.99827		3523	489.125	1.55155	2605.84	198129	6.24855	3.88092		7218	611.289	3.74762	69896.5	9593.17	-2.86514	3.57639		26315	326.031	2.86813	18849.2	2.50168e-06		6949	748.517	6.46058	118433	0.0142982
31339	642.378	7.07248	1340.48	4964.43	1.88887	0.777627		3657	483.091	2.11149	3610.56	266245	6.20439	2.04706		8629	305.07	2.37229	205046	28148.5	-2.86482	3.45501		4643	153.801	2.58122	62687.7	2.57789e-06		25291	429.177	4.35246	4003.41	0.0144341
25514	621.162	4.1711	304.976	1127.89	1.88685	0.511659		3823	623.22	2.85439	2245.98	164487	6.19449	4.51485		6857	464.98	2.38388	196918	27287.8	-2.85127	4.53866		15159	631.072	1.62127	82787.7	2.71935e-06		15553	297.082	7.05412	17484	0.0152913
3983	513.064	8.02306	54812.6	202666	1.88653	2.0069		3265	337.052	2.77908	6445.21	469745	6.18751	4.79288		7239	889.462	6.78677	93747.9	13015	-2.84861	4.43621		26599	484.146	3.66134	6740.79	2.7514e-06		10218	335.11	2.23506	10059.8	0.0168722
29112	745.256	2.93874	2423.64	8952.4	1.8851	1.56652		24382	315.098	2.96208	5493.48	381786	6.1189	5.65284		8009	563.235	3.76413	25914.9	3618.82	-2.84019	4.37891		14199	631.072	1.57134	82699.2	2.76192e-06		25996	577.181	1.70783	5740.01	0.0174608
12837	457.091	3.64897	9434.04	34827.8	1.88429	2.43183		3183	477.125	2.24446	8317.39	574150	6.10915	3.83487		13771	429.176	3.74972	1.2023e+06	170658	-2.81662	2.13879		23373	117.286	3.43696	5660.05	2.79796e-06		32815	542.173	1.71438	19486.5	0.0181894
6102	277.035	2.92006	2951.7	10869.2	1.88063	1.78794		15180	643.209	1.45034	714.22	48468.6	6.08454	3.51812		20226	893.326	2.91577	12102.2	1720.85	-2.81408	2.29375		16410	881.209	2.19322	24959.4	3.01087e-06		6743	1114.2	2.34409	209937	0.0188535
12291	242.052	1.95254	10090.4	37144.5	1.88016	0.304818		23524	661.193	2.35882	9141.16	614140	6.07005	6.49505		4865	711.272	3.05635	328839	47558.2	-2.78962	2.74792		32300	917.216	1.0502	5968.57	3.08822e-06		9310	319.103	3.80902	9860.9	0.0201342
17969	285.062	2.69115	103283	380026	1.87949	1.11559		5369	601.141	1.83281	787.175	50830.1	6.01285	4.23742		34284	419.11	3.17863	23412.5	3386.13	-2.78957	2.31501		14105	634.16	1.61099	531835	3.32444e-06		10130	631.24	3.16965	7708.09	0.0204729
1846	268.044	0.717378	7973.46	29304.7	1.87785	2.44728		11750	733.235	3.92729	816.009	52510.2	6.00787	3.34951		3616	200.056	0.804695	1.08616e+06	157710	-2.78389	2.60805		4703	769.277	2.66877	66357.1	3.43032e-06		7946	360.275	5.60529	24119.6	0.0223051
32999	721.228	3.41352	828.161	3036.42	1.87439	0.839899		3531	599.218	2.79998	4287.06	269853	5.97604	3.91457		1238	107.053	2.99377	7770.89	1136.83	-2.77306	1.65701		3529	1129.26	2.34551	252159	3.51615e-06		17124	313.166	4.35902	9230.51	0.0226979
10884	617.224	3.72531	14425.4	52883	1.87419	2.37131		3734	273.077	3.50875	2990.46	183172	5.93669	4.49198		28499	789.225	3.60551	9117.88	1340.7	-2.76571	1.38804		5213	629.136	1.64181	48196.8	3.55121e-06		23456	222.077	2.52228	17540.3	0.0240853
9634	379.211	5.77016	144917	530612	1.87243	3.63341		10865	459.166	3.39812	875.974	53634.9	5.93614	1.98225		7585	661.235	2.76301	68584.7	10096.4	-2.76404	2.50255		10798	631.213	1.53866	217755	3.66052e-06		25448	727.189	4.74221	2773.81	0.0249167
17778	513.124	2.27092	3127.31	11423.9	1.86906	2.73937		4637	445.114	3.80325	1726.05	105385	5.93205	2.2377		24313	811.267	2.85596	7137.71	1057.14	-2.7553	1.96929		16408	870.219	1.45991	25014.4	3.73232e-06		35573	796.19	4.97029	19229	0.024956
15249	521.167	3.20038	3596.02	13126.5	1.86801	1.73075		3230	421.078	3.18447	8272.59	501308	5.92121	3.80647		16885	242.031	1.68079	89984.5	13328.4	-2.75518	3.00651		3026	1105.27	2.25506	1.15884e+06	3.94039e-06		20546	511.146	3.78051	5239.66	0.0250635
9766	314.088	3.53829	7442.95	27128.6	1.86587	2.03939		1336	167.035	3.26555	137877	8.16025e+06	5.88716	7.48021		4656	495.013	2.42013	401084	59758.9	-2.74668	5.30552		3543	631.213	1.63735	216988	3.95477e-06		30501	609.17	4.46353	2920.05	0.0257381
3377	390.213	4.52442	81081.2	295255	1.86452	3.4546		12904	761.251	2.67441	993.664	58496.1	5.87944	6.36207		9921	541.102	3.76004	15825.4	2368.33	-2.7403	2.38289		2982	309.019	3.28107	1.58122e+06	3.96938e-06		27443	661.14	2.90106	4154.24	0.0258697
8837	601.177	2.888	9665.53	34944.2	1.85413	0.810422		3195	351.067	3.01693	8820.64	519236	5.87936	5.29293		7007	387.231	7.0618	124315	18610.2	-2.73984	2.38867		3600	807.22	2.33253	174027	3.9886e-06		24762	517.172	4.24127	1585.68	0.0259057
6136	301.035	4.07861	3501.18	12590.5	1.84642	1.25682		3261	827.192	2.41484	8796.07	504332	5.84137	3.75302		6835	759.429	6.85519	127880	19266.6	-2.73062	1.85234		5335	645.132	1.58491	46290.8	4.01918e-06		23347	843.308	3.69305	4354.91	0.0267677
888	439.161	3.54204	152326	544100	1.83671	1.1784		11517	827.192	2.41794	8796.07	504332	5.84137	3.75302		26410	433.135	2.39621	15410.2	2323.46	-2.72954	1.42865		3067	365.065	2.67133	1.01687e+06	4.02141e-06		23661	1007.34	2.87812	3823.56	0.0275658
11145	373.078	3.02998	6302.79	22510.5	1.83654	2.50392		3656	643.19	3.34027	4429.08	243326	5.77974	2.83499		3535	276.072	2.54899	1.51475e+06	229625	-2.72173	3.84137		12824	583.13	3.03473	20715.7	4.03999e-06		7984	299.15	5.16466	19159.5	0.0279665
11697	489.102	3.66589	12806.6	45672.3	1.83443	3.55384		5040	239.997	2.97425	933.34	50693.6	5.76326	5.1287		7133	363.13	2.40501	104280	15847.8	-2.71812	3.61651		13658	445.03	1.48961	190441	4.48792e-06		23937	490.22	3.03319	7532.08	0.027968
28690	669.204	2.98803	3467.6	12330.2	1.83018	0.951794		3654	631.103	1.55978	3551.88	191919	5.75577	5.96954		8165	371.078	3.67628	18390.6	2798.21	-2.71639	2.34486		4995	465.067	2.85797	56464.2	4.7703e-06		26294	737.231	3.60718	5540.16	0.0282015
11610	326.088	4.39441	6721.32	23827.4	1.8258	1.88839		4011	647.183	2.92412	2482.86	129992	5.71027	3.38266		3087	645.204	2.54199	3.66009e+06	558987	-2.71099	5.26526		4036	537.146	2.74097	117057	4.97442e-06		14800	270.098	2.36194	3786.07	0.0287062
5163	593.085	8.02243	21388.1	75805.2	1.82549	2.79529		4325	414.104	2.65601	1838.36	95410.7	5.69766	4.62059		7202	954.584	6.74483	57412.4	8776.19	-2.7097	2.14377		5757	471.106	3.80023	23368.6	5.0013e-06		24498	453.14	2.73796	6914.73	0.028911
21209	435.165	4.19668	8306.6	29369.9	1.82201	2.77193		10936	571.217	4.13787	1068.04	54125.9	5.66329	4.42208		3581	429.177	3.65378	1.2023e+06	184600	-2.70332	2.11346		4133	663.142	2.25451	121054	5.0187e-06		9093	671.401	4.5843	8160.55	0.0291777
21476	459.088	3.64253	2871.03	10121.2	1.81774	1.51857		11683	547.107	3.50122	621.362	31409.5	5.65962	2.89444		4679	188.056	2.1828	405090	62445.4	-2.69757	2.59708		15140	631.2	1.6527	166451	5.0383e-06		2802	575.336	7.40956	32291.6	0.0296403
12888	465.177	4.00849	10386.3	36496	1.81305	2.83696		5279	815.187	1.40813	1255.3	63429.6	5.65906	3.19601		7285	533.138	2.75988	61340.6	9531.03	-2.68614	2.35198		5301	523.158	2.59394	50674.4	5.06828e-06		23436	271.978	2.11123	3474.77	0.0307715
3264	577.214	2.70807	164147	574917	1.80837	2.26537		3122	585.182	3.29645	17099.6	851555	5.63807	2.66014		4677	493.257	6.72105	413047	64352.5	-2.68224	3.54354		10790	989.277	2.42372	295755	5.89369e-06		30934	867.272	3.75729	8463.33	0.0311338
5904	287.059	2.12975	9270.71	32465.6	1.80816	4.91733		3079	435.094	3.31825	16739.9	832582	5.63623	3.00336		6247	539.192	4.78172	75179	11715.7	-2.68189	1.66918		4023	970.216	1.74213	103428	6.29671e-06		29912	867.271	3.76869	8463.33	0.0311338
24071	525.199	4.2361	2555.01	8927.76	1.80497	1.36247		3038	635.183	2.21822	21736.4	1.08019e+06	5.63503	5.9226		7054	575.198	2.44941	173856	27125.5	-2.68017	1.32437		10958	547.077	2.4472	56603.6	6.33055e-06		7612	217.03	7.74251	35622.3	0.0326745
3217	379.21	5.68705	152472	530612	1.79912	3.60433		5818	443.095	4.3949	347.815	17275.7	5.63428	8.12598		7989	485.239	5.64853	20406.6	3184.53	-2.67989	2.6488		4833	966.205	2.21647	55116	6.48162e-06		9081	477.161	2.25313	4712.54	0.0330854
26594	601.12	3.02656	814.69	2830.46	1.79671	0.2846		20111	413.05	1.47434	563.643	27620	5.61479	4.92835		3005	483.273	6.87484	8.61285e+06	1.34631e+06	-2.67748	1.81152		11591	635.163	1.60532	90365.3	6.64135e-06		5608	711.142	6.26651	25863.1	0.0333353
28385	781.183	3.07794	805.721	2796.21	1.79512	0.491579		3354	285.062	2.14287	8197.15	391784	5.57879	2.78643		7174	385.059	3.60574	86084.3	13646.7	-2.6572	2.71883		4905	1118.79	1.48556	56875.7	6.94268e-06		5023	549.32	8.13168	128195	0.0342009
14150	495.151	2.78476	21639.4	75005.5	1.79333	3.2588		4305	587.177	4.08819	2483.55	116830	5.55586	2.86876		26259	575.14	3.20699	17716.6	2811.41	-2.65574	3.22045		3365	465.14	4.24168	324293	7.24274e-06		23614	521.098	3.17646	3734.06	0.037064
13036	587.177	3.65263	1997.25	6922.61	1.7933	1.77945		31873	493.12	2.28299	8381.65	393335	5.55238	3.20689		4433	373.096	3.16341	362291	57581	-2.65348	4.86677		15151	745.202	2.51	43604.5	7.26145e-06		22497	673.36	8.15536	4666.38	0.0371206
15251	497.167	2.92516	7980.14	27654.8	1.79304	1.6362		17539	715.21	3.48498	825.353	38667	5.54995	6.66703		32671	589.205	2.77208	18305.9	2912.21	-2.65212	2.34291		12758	433.099	0.766227	83038.8	7.85382e-06		23670	489.234	4.18816	1516.03	0.0381063
18935	480.136	2.75497	7419.04	25652.9	1.78982	1.8964		10846	307.045	1.80233	1301.18	60107	5.52964	2.04684		23354	409.114	2.85341	7592.77	1210.48	-2.64905	1.31015		3398	443.081	2.67875	313092	8.4462e-06		24935	1045.34	2.91631	6035.91	0.0394987
6071	376.088	3.52916	2703.18	9341.29	1.78897	1.2256		11741	448.11	1.46137	1093.92	50503.9	5.52881	5.51568		23818	208.062	2.62318	29128.7	4649.97	-2.64714	3.01227		2966	563.071	2.40239	2.03136e+06	8.52966e-06		27244	282.062	1.61639	1558.39	0.0395521
6825	421.114	3.67914	229247	790943	1.78667	2.73872		11066	617.188	3.93872	490.397	22238.9	5.50299	2.0307		7985	311.15	4.30107	27297.5	4368.33	-2.64361	2.10857		28767	807.16	1.82237	24998.5	8.55338e-06		23742	681.183	4.92147	2385.92	0.0411104
23295	461.108	3.55274	38707.1	133411	1.78521	1.04934		4771	525.213	4.13414	1850.33	83681.4	5.49905	3.83076		1771	261.043	2.51565	57327.7	9183.99	-2.64204	1.85631		4355	1116.26	2.22547	88719.6	9.08123e-06		27060	127.044	2.09093	2825.39	0.0411796
11030	665.245	2.53672	9647.68	33250.6	1.78512	1.80275		12260	377.098	2.45896	15092.9	656631	5.44314	2.06496		11180	373.094	3.24466	362291	58056.8	-2.64161	4.7816		25533	607.208	0.925932	8253.91	9.15431e-06		18660	215.033	7.99757	58475.1	0.0428254
17657	441.197	3.56713	4649.72	15972.6	1.78039	2.65462		13660	617.163	2.52163	5365.93	232662	5.43826	3.34299		9659	242.031	1.81862	95295.5	15382.2	-2.63115	2.96204		4739	907.249	2.7815	56699.6	9.26782e-06		10140	353.087	3.82977	4732.24	0.0435201
14817	347.077	3.88526	3207.7	10991.4	1.77676	2.25988		5713	651.155	3.91485	438.615	18857.3	5.42603	3.56728		6802	269.103	2.89685	254495	41192.5	-2.62719	6.14832		14138	411.039	3.33203	30373.4	9.43292e-06		23634	663.194	3.58954	4058.1	0.0437992
23712	319.072	4.08283	1759.78	6026.08	1.77583	1.32782		10797	513.102	1.00417	5589.2	236591	5.40361	3.31109		7137	689.229	2.66551	108950	17673.2	-2.62403	4.77037		23190	639.214	2.18987	8251.15	9.7705e-06		35939	425.078	5.28416	1810.02	0.0443913
27352	469.167	3.44508	3254.7	11143.9	1.77565	1.38732		5545	489.064	3.12764	774.735	32646	5.39706	4.36062		36098	689.229	2.66911	108950	17673.2	-2.62403	4.77037		5588	351.051	3.74907	24965.6	9.95077e-06		23776	517.075	2.80429	6211.42	0.0445822
30884	633.182	4.02908	1374.32	4704.56	1.77534	1.5932		3951	637.175	2.7371	2538.76	105005	5.37019	4.33578		5660	371.11	2.83183	111625	18153.9	-2.62031	1.88371		4460	330.059	1.65287	87575.9	1.00344e-05		8140	370.114	2.13877	8286.05	0.0455563
[truncated: 3,201 more rows]

## Sheet: QsuB1XylemMiddle
Dataset S7. List of differentially abundant features in QsuB poplar (C18 negative mode).
[truncated: 3,174 more rows]

[truncated: 11 more sheets: QsuB5XylemMiddle, QsuB15XylemMiddle, QsuB1XylemTop, QsuB5XylemTop, QsuB15XylemTop, QsuB1Phloem, QsuB5Phloem, QsuB15Phloem, QsuB1Periderm, QsuB5Periderm, QsuB15Periderm]
