# Supplementary material for: Expression of dehydroshikimate dehydratase in poplar induces transcriptional and metabolic changes in the phenylpropanoid pathway
Source: J Exp Bot. 2024 May 29;75(16):4960–77. doi: 10.1093/jxb/erae251 (PMC11349870; doi:10.1093/jxb/erae251)
Supplement: erae251_suppl_Supplementary_Materials [file erae251_suppl_supplementary_materials.zip › erae251_suppl_Supplementary_Dataset_S9.xlsx]

## Sheet: Transcripts
Dataset S9. Information on transcripts and metabolites displayed in Fig. 9.
Values in bold indicates significantly different fold changes (p < 0.05)
XB, xylem bottom; XM, xylem middle; XT, xylem top; Ph, phloem; Pr, periderm
				Log2FC QsuB1 vs WT					Log2FC QsuB5 vs WT					Log2FC QsuB15 vs WT
Pathway	Step #	Gene ID	Description	XB	XM	XT	Ph	Pr	XB	XM	XT	Ph	Pr	XB	XM	XT	Ph	Pr
Shikimate	❶	Potri.005G162800	3-deoxy-7-phosphoheptulonate synthase [EC:2.5.1.54]	-1.66658	-1.47779	-1.1408	-1.00301	-0.442436	0.207639	0.126994	0.03301	-0.0619776	-0.0822783	-1.32663	-1.15879	-1.02077	-0.598692	-0.814975
		Potri.002G099200	3-deoxy-7-phosphoheptulonate synthase [EC:2.5.1.54]	-0.656815	-0.659708	-0.652798	-0.265263	-0.312661	0.366503	0.296706	0.0547792	-0.162607	-0.0971287	-0.722429	-0.556406	-0.568131	-0.356719	-0.495289
		Potri.005G073300	3-deoxy-7-phosphoheptulonate synthase [EC:2.5.1.54]	-0.334108	-0.614708	-0.335647	-0.348423	-0.992332	-0.0426032	-0.182277	0.0285501	0.0295588	-0.696163	-0.285904	-0.178284	-0.084983	-0.276752	-0.181647
		Potri.001G150500	3-deoxy-7-phosphoheptulonate synthase [EC:2.5.1.54]	-0.655403	-0.453878	-0.405902	0.111136	0.594232	-0.181237	-0.120752	0.0541219	0.137359	0.11416	-0.317849	-0.271114	-0.230318	-0.0631845	0.235614
		Potri.007G095700	3-deoxy-7-phosphoheptulonate synthase [EC:2.5.1.54]	1.47084	1.45024	0.261833	-2.84868	-1.19007	0.550693	-0.249804	-0.683126	-0.963135	0.0336216	1.14119	0.345318	-0.284577	-2.62279	-1.05645
	❷	Potri.005G110900	3-dehydroquinate synthase [EC:4.2.3.4]	-0.67547	-0.736672	-0.630539	-0.180214	-0.173915	0.0969525	0.0666361	-0.101711	-0.173759	-0.329964	-0.579241	-0.441126	-0.439926	-0.108652	-0.114369
	❸	Potri.013G029800	3-dehydroquinate dehydratase/shikimate dehydrogenase [EC:4.2.1.10; 1.1.1.25]	-2.06797	-3.48282	-1.67971	NA	0.961111	0.168728	0.549572	0.0488388	NA	0.422691	-2.19572	-2.84771	-2.12623	NA	0.182377
		Potri.010G019000	3-dehydroquinate dehydratase/shikimate dehydrogenase [EC:4.2.1.10; 1.1.1.25]	-0.646995	-0.669625	-0.650338	-0.177062	-0.0105082	0.210511	0.112786	0.0129304	-0.0900691	0.136799	-0.681664	-0.623807	-0.518382	-0.182979	-0.111639
	❹	Potri.013G029900	quinate dehydratase/quinate dehydrogenase [EC:1.1.1.24]	0.775556	0.685459	0.757597	0.279092	0.369545	-0.188015	0.205528	0.198076	-0.350271	-0.352909	0.512788	0.497014	0.518569	-0.00868422	0.198537
		Potri.005G043400	quinate dehydratase/quinate dehydrogenase [EC:1.1.1.24]	-1.65329	-1.38534	-1.21229	-0.371232	0.344002	0.171058	0.0947845	0.0307005	-0.312014	-0.297745	-1.12265	-1.0757	-0.857769	-0.517076	-0.182865
	❺	Potri.007G081000	shikimate kinase [EC:2.7.1.71]	0.0662889	-0.060453	-0.23745	-0.309669	-0.351822	0.23562	0.0837694	0.0856944	0.0270491	-0.152867	-0.143113	-0.187181	-0.290711	-0.170645	-0.221864
		Potri.005G084600	shikimate kinase [EC:2.7.1.71]	-1.78328	-1.28315	-0.834663	-0.697636	0.0734841	0.113562	0.0752777	0.0716827	0.133152	0.00897137	-1.32593	-1.07085	-0.531064	-0.347892	-0.105089
		Potri.002G061100	shikimate kinase [EC:2.7.1.71]	1.6419	0.905754	0.439268	2.17256	0.754831	-1.98816	-0.492083	0.0460425	-0.450328	-0.298716	0.498951	0.388198	0.363162	1.4069	0.466648
		Potri.017G062800	shikimate kinase [EC:2.7.1.71]	0.161664	0.0251815	0.0263382	0.0594582	-0.0261228	0.0539827	0.112703	0.269611	0.00641999	0.211355	0.204841	0.138072	0.143704	0.0794522	-0.097758
		Potri.003G096600	shikimate kinase [EC:2.7.1.71]	0.267623	0.298949	0.0904424	0.0867069	0.0427392	0.244675	0.14131	-0.0414307	-0.176272	0.0576715	0.337932	0.139417	0.156278	0.0277283	0.0508861
	❻	Potri.002G146400	3-phosphoshikimate 1-carboxyvinyltransferase [EC:2.5.1.19]	-0.312582	-0.372692	-0.515162	-0.388539	-0.346018	0.180695	0.148525	0.0474819	-0.14963	-0.0339046	-0.369113	-0.296541	-0.395566	-0.23786	-0.216726
		Potri.014G068300	3-phosphoshikimate 1-carboxyvinyltransferase [EC:2.5.1.19]	0.455441	0.416043	-0.059455	-0.283866	-0.147116	0.448412	0.263091	0.0796378	-0.298662	-0.0833438	0.449472	0.25832	-0.0815174	-0.0367905	-0.16934
	❼	Potri.008G040700	chorismate synthase [EC:4.2.3.5]	-0.38515	-0.407915	-0.402807	-0.101616	-0.0572397	0.16334	0.150099	0.159356	0.071302	0.0205387	-0.398379	-0.423762	-0.450627	-0.140699	-0.0900634
		Potri.010G221600	chorismate synthase [EC:4.2.3.5]	-0.57127	-0.530687	-0.629613	-0.288534	-0.234742	0.0375969	0.0273035	-0.0877466	-0.201222	-0.186747	-0.56192	-0.460301	-0.442239	-0.300747	-0.117841
Aromatic amino acid synthesis	❽	Potri.008G138800	anthranilate synthase component II [EC:4.1.3.27]	0.0788036	0.0407694	0.0391285	0.1103	0.206661	-0.282849	-0.163989	0.0201089	-0.0811072	-0.16267	0.0134815	-0.00508805	0.0640298	-0.0570619	0.0230156
		Potri.010G102200	anthranilate synthase component II [EC:4.1.3.27]	0.516832	0.328033	0.0313233	0.0357657	0.715915	-0.0081215	0.109145	-0.027291	-0.185751	0.362944	0.410463	0.298307	0.17031	-0.0276205	0.508735
		Potri.009G044300	anthranilate synthase component I [EC:4.1.3.27]	0.238881	-0.0343116	-0.0342512	0.00320387	0.0143333	-0.417822	-0.309753	0.0584564	-0.0734255	-0.135824	0.0609086	-0.0636727	0.00750544	-0.0829977	-0.0698682
		Potri.010G190600	anthranilate synthase component I [EC:4.1.3.27]	0.0290973	-0.0428574	-0.134572	-0.225417	-0.0101105	-0.284101	-0.11888	-0.125395	0.0638786	0.0718412	0.0827144	0.100769	-0.207614	-0.000584185	0.107983
	❾	Potri.010G162300	chorismate mutase [EC:5.4.99.5]	-1.07975	-1.40861	-1.62149	-0.419659	0.161255	0.569278	0.646838	0.0552134	-0.219621	0.254226	-1.65332	-2.15338	-1.47599	-0.469074	0.0192841
		Potri.017G088700	chorismate mutase [EC:5.4.99.5]	-0.644118	-0.554239	-0.572871	-0.404338	-0.222971	0.226686	0.24534	0.018725	-0.133891	0.0650607	-0.635677	-0.447622	-0.532942	-0.289239	-0.495861
		Potri.018G019250	chorismate mutase [EC:5.4.99.5]	1.41965	0.487626	0.137799	0.759071	0.783719	0.00849664	0.0419144	0.231883	0.168604	0.254496	0.467111	-0.0801426	0.166784	0.203237	0.847569
	❿	Potri.004G013400	arogenate/prephenate dehydratase [EC:4.2.1.91; 4.2.1.51]	-0.450675	-0.377219	-0.450753	-0.112053	0.0720668	-0.0677573	-0.203575	-0.112082	0.0992157	0.093435	-0.345622	-0.30714	-0.22924	0.11836	0.251154
		Potri.004G188100	arogenate/prephenate dehydratase [EC:4.2.1.91; 4.2.1.51]	-0.702672	-0.816336	-0.74975	0.103306	-0.188427	0.390195	0.378036	0.00483708	-0.209561	-0.340999	-0.60129	-0.409395	-0.601801	-0.0362962	0.0232213
		Potri.008G195500	arogenate/prephenate dehydratase [EC:4.2.1.91; 4.2.1.51]	0.0986563	0.100623	0.101497	0.219541	0.199569	-0.0316313	0.16483	0.229111	-0.0386172	0.141248	-0.0717375	-0.179155	-0.141739	0.0177002	0.0324535
		Potri.009G148800	arogenate/prephenate dehydratase [EC:4.2.1.91; 4.2.1.51]	-0.530132	-0.797253	-0.899852	0.126916	-0.0671312	0.409031	0.280613	0.102979	0.247177	0.197288	-0.460346	-0.354707	-0.51774	0.202388	-0.0745926
		Potri.011G004700	arogenate/prephenate dehydratase [EC:4.2.1.91; 4.2.1.51]	-0.169021	0.0404151	-0.113506	-0.178553	-0.0768765	0.0282466	0.122377	0.102201	-0.0612492	0.10321	-0.14513	0.0805479	-0.0494311	-0.0363944	0.186088
	⓫	Potri.005G079200	bifunctional aspartate aminotransferase and glutamate/aspartate-prephenate aminotransferase [EC:2.6.1.1; 2.6.1.78; 2.6.1.79]	-0.759525	-0.723356	-0.621709	-0.386861	-0.230568	0.0742198	0.122909	-0.0552876	-0.155907	-0.100744	-0.608385	-0.475952	-0.482068	-0.310498	-0.232905
		Potri.007G088426	bifunctional aspartate aminotransferase and glutamate/aspartate-prephenate aminotransferase [EC:2.6.1.1; 2.6.1.78; 2.6.1.79]	0.0609209	-0.707049	0.0338745	0.0830317	-0.208186	0.435021	0.0259695	0.291886	-0.2271	-0.329769	-0.367479	-0.503756	0.0473468	-0.322861	-0.308447
	⓬	Potri.001G201100	arogenate dehydrogenase (NADP+), plant [EC:1.3.1.78]	-0.238072	-0.119037	-0.102518	0.10761	0.0408601	-0.141091	0.176843	0.0518893	0.0477602	0.0447691	-0.140951	-0.0488038	-0.17352	-0.055102	-0.0246117
		Potri.006G062600	arogenate dehydrogenase (NADP+), plant [EC:1.3.1.78]	-0.115534	0.123049	0.178423	0.139861	0.0996064	-0.290629	-0.107399	0.065975	0.123043	0.0876452	-0.175716	0.0246001	-0.0216373	0.0404002	-0.103804
		Potri.008G074500	arogenate dehydrogenase (NADP+), plant [EC:1.3.1.78]	0.56734	0.400982	1.01657	-0.217279	0.0151937	-0.14911	-0.484178	-0.125517	-0.0977205	0.034112	0.136691	-0.0262255	0.13534	-0.543067	-0.246503
	⓭	Potri.007G137900	phenylpyruvate transaminase [EC:2.6.1.5]	-0.0769165	0.0326233	-0.0439877	-0.1757	0.0321794	0.0891441	-0.00167045	-0.0762549	-0.317224	-0.0110432	-0.121016	0.0525452	0.00967777	-0.183773	0.0739008
		Potri.007G137950	phenylpyruvate transaminase [EC:2.6.1.5]	0.0922557	0.577454	0.925272	0.0485277	0.471787	-0.110168	0.606293	0.412814	-0.00631748	0.683577	-0.0709452	0.16067	0.452322	0.0231824	-0.0977013
		Potri.017G013800	phenylpyruvate transaminase [EC:2.6.1.5]	1.03692	0.964616	0.165794	-1.04909	-0.531257	0.166388	0.425986	0.167621	0.505313	-0.39563	1.78327	1.71505	0.57205	0.419632	0.404573
		Potri.017G013900	phenylpyruvate transaminase [EC:2.6.1.5]	1.37248	1.21387	0.160751	-0.235329	-0.936632	0.18928	0.128305	0.0447598	0.284504	-0.246817	1.11152	1.55734	0.972887	0.486728	0.359655
		Potri.017G014000	phenylpyruvate transaminase [EC:2.6.1.5]	0.858755	0.839522	0.0782312	-0.751385	-0.855975	-0.231838	0.369799	-0.478707	0.226749	-0.403084	1.05466	0.890388	0.833881	0.514595	0.39286
		Potri.017G014100	phenylpyruvate transaminase [EC:2.6.1.5]	-0.894237	-1.15699	-1.05626	-2.51892	-2.26539	-0.847641	-0.920042	-0.513886	-0.515029	-0.99837	-0.219794	0.31255	0.366019	-0.791015	-0.567958
		Potri.017G014200	phenylpyruvate transaminase [EC:2.6.1.5]	-0.718706	-0.236609	-0.228847	-0.690565	0.893958	-1.15017	-0.767282	-0.451543	-0.126884	0.194064	-1.02745	0.581648	1.1225	-0.204014	2.843
Phenylpropanoid / monolignol	⓮	Potri.006G126800	phenylalanine ammonia-lyase [EC:4.3.1.24]	1.40085	1.19708	0.354465	-0.525465	-0.903518	0.909614	0.75323	0.0530462	0.0853588	-0.138646	1.16331	0.925344	-0.107539	0.216089	-1.21993
		Potri.008G038200	phenylalanine ammonia-lyase [EC:4.3.1.24]	-1.15198	-1.12017	-0.965331	-0.514894	-0.108034	0.38689	0.264763	0.119506	0.0221713	-0.073032	-1.02124	-0.748881	-0.759876	-0.837439	-0.547463
		Potri.010G224100	phenylalanine ammonia-lyase [EC:4.3.1.24]	-0.331076	-0.324235	-0.290743	-0.893789	-0.157143	0.184351	0.0602371	-0.1044	-0.388784	-0.159994	-0.470046	-0.388646	-0.450868	-1.3101	-0.180179
		Potri.010G224200	phenylalanine ammonia-lyase [EC:4.3.1.24]	-0.363181	-0.289967	-0.244012	-1.02364	-0.279162	0.164515	0.0561155	-0.0500239	-0.558398	-0.291276	-0.470636	-0.360117	-0.341547	-1.23766	-0.123293
		Potri.016G091100	phenylalanine ammonia-lyase [EC:4.3.1.24]	-0.456262	-0.570671	-0.916385	-0.636816	-0.696786	0.649844	0.493322	0.171517	0.0220053	0.0104793	-0.608508	-0.57998	-0.851148	-0.130808	-0.923321
	⓯	Potri.013G157900	trans-cinnamate 4-monooxygenase [EC:1.14.14.91]	-0.57578	-0.463523	-0.289265	-0.40594	-0.18769	0.386282	0.312315	0.108474	-0.257077	-0.209974	-0.554247	-0.363124	-0.43832	-0.892662	-0.489325
		Potri.019G130700	trans-cinnamate 4-monooxygenase [EC:1.14.14.91]	-0.583793	-0.378211	-0.212911	-0.109664	-0.145135	0.370323	0.30987	0.0729636	0.00329078	-0.110522	-0.495157	-0.273016	-0.366426	-0.234178	-0.251598
	⓰	Potri.001G036900	4-coumarate-CoA ligase [EC:6.2.1.12]	-0.835086	-0.768517	-0.777488	-0.676726	-0.656518	0.217037	0.227773	-0.0144687	-0.842688	-0.246941	-0.845336	-0.571612	-0.637653	-1.06324	-0.897617
		Potri.003G188500	4-coumarate-CoA ligase [EC:6.2.1.12]	-2.29622	-2.48178	-2.40073	-2.21364	-0.141749	0.40045	0.280718	0.17965	-0.081679	-0.00418067	-1.81634	-1.79907	-1.81591	-1.18613	-0.183025
	⓱	Potri.003G181400	cinnamoyl-CoA reductase [EC:1.2.1.44]	-0.826922	-0.769519	-0.767957	-0.556434	-0.385162	0.199777	0.133915	-0.0537272	-0.287992	-0.198204	-0.763172	-0.576767	-0.637699	-0.618147	-0.440633
	⓲	Potri.009G095800	cinnamyl-alcohol dehydrogenase [EC:1.1.1.195]	-0.7934	-0.565053	-0.383355	-0.264359	-0.336714	0.345819	0.250362	0.0138671	-0.184162	4.66306e-05	-0.81005	-0.428235	-0.500635	-0.504682	-0.598851
		Potri.016G078300	cinnamyl-alcohol dehydrogenase [EC:1.1.1.195]	-0.721052	-0.592874	-0.42387	0.0718086	0.710904	0.185122	0.240388	-0.0343084	-0.0364003	0.08672	-0.623293	-0.44402	-0.300395	-0.114451	0.364511
	⓳	Potri.001G042900	hydroxycinnamoyl-CoA: shikimate hydroxycinnamoyl transferase [EC:2.3.1.133]	-1.24023	-0.840105	-0.609209	-0.916142	-0.268971	0.138414	0.168663	0.175654	-0.077343	0.179888	-0.834957	-0.480071	-0.456763	-0.582119	-0.121778
		Potri.003G183900	hydroxycinnamoyl-CoA: shikimate hydroxycinnamoyl transferase [EC:2.3.1.133]	-0.917881	-0.736801	-0.788621	-0.63193	-0.175985	0.347631	0.195415	0.0400292	0.0384838	0.11948	-0.651466	-0.420713	-0.50712	-0.308063	-0.0415017
	⓴	Potri.006G033300	5-O-(4-coumaroyl)-D-quinate 3'-monooxygenase [EC:1.14.14.96]	-0.244924	-0.18111	-0.258566	-0.745895	-0.465473	0.223103	0.160656	0.00265788	-0.366427	-0.176332	-0.309107	-0.181624	-0.230795	-0.605063	-0.599578
		Potri.001G175000	caffeoylshikimate esterase [EC:3.1.1.-]	-0.731892	-0.719983	-0.728905	-0.354463	-0.0347357	0.292328	0.213344	0.0943919	-0.132197	0.0102622	-0.771109	-0.647721	-0.615294	-0.399059	-0.182351
		Potri.003G059200	caffeoylshikimate esterase [EC:3.1.1.-]	-0.314232	-0.399785	-0.330768	-0.602053	-0.136784	0.233907	0.121778	0.0473572	-0.325644	-0.24944	-0.425535	-0.372916	-0.290284	-0.616603	-0.30012
		Potri.001G304800	caffeoyl-CoA O-methyltransferase [EC:2.1.1.104]	-0.922262	-1.08482	-1.08369	-0.449951	-0.116105	0.202109	0.0268115	-0.0585793	-0.71151	-0.360257	-0.902941	-0.779733	-0.684433	-0.843941	-0.391906
		Potri.008G136600	caffeoyl-CoA O-methyltransferase [EC:2.1.1.104]	-0.118765	0.179417	0.0967564	-0.458437	-0.97795	0.0299416	-0.466381	-0.0471698	-0.206484	-0.124234	-1.45892	0.316797	-0.230215	-0.313981	-1.09224
		Potri.009G099800	caffeoyl-CoA O-methyltransferase [EC:2.1.1.104]	-0.875935	-1.00131	-0.921421	-0.435887	-0.265885	0.24051	0.105016	-0.0369756	-0.625603	-0.347519	-0.954802	-0.732703	-0.765471	-0.945943	-0.730783
		Potri.012G006400	caffeic acid 3-O-methyltransferase / acetylserotonin O-methyltransferase [EC:2.1.1.68; 2.1.1.4]	-0.699402	-0.668086	-0.698825	-0.843795	-0.610953	0.238366	0.175348	-0.0598534	-0.666042	-0.285144	-0.844859	-0.564657	-0.620625	-0.918973	-0.729268
		Potri.005G117500	ferulate-5-hydroxylase [EC:1.14.-.-]	-1.01791	-0.644436	-0.543268	-2.3294	-1.01226	0.480758	0.368254	0.0819083	-0.488706	-0.0541372	-0.626411	-0.356553	-0.347012	-1.88886	-1.11461
		Potri.007G016400	ferulate-5-hydroxylase [EC:1.14.-.-]	-0.503432	-0.511009	-0.385529	-1.85359	-1.7251	0.440769	0.329681	0.0296622	-0.56099	-0.266836	-0.52296	-0.383685	-0.410117	-1.7387	-1.82776
		Potri.001G448000	p-hydroxybenzoyl-CoA monolignol transferase (pHBMT)	-3.11991	-1.84413	-0.629473	0.857987	1.13816	0.468284	0.585242	0.246443	0.295066	0.113034	-1.42664	-0.651377	-0.669546	0.649756	0.745508
		Potri.009G015400	ascorbic acid peroxidase [1.11.1.11], p-coumarate 3-hydroxylase, putative	0.556377	0.584202	0.0543147	0.364954	0.332694	-0.15636	-0.0160469	0.000208766	-0.0609143	-0.0606659	0.334546	0.346904	0.105833	0.131958	0.223064
		Potri.016G084800	ascorbic acid peroxidase [1.11.1.11], p-coumarate 3-hydroxylase, putative	0.175867	0.0812366	-0.260947	0.346899	0.158104	-0.109823	-0.0335703	-0.101339	0.0286749	-0.0208049	0.175468	0.136101	-0.0271927	0.235214	0.208548
		Potri.018G105400	hydroxycinnamoyl-CoA: quinate hydroxycinnamoyl transferase [EC:2.3.1.99]	0	-0.3	0	-0.4	-1	0.8	0.4	0.2	0.1	-0.8	0.4	0.8	-0.4	0.3	0
		Potri.002G031200	peroxidase [1.11.1.7]	1.56175	0.269951	2.8652	2.84815	0.410533	1.00406	-0.443682	2.19751	2.84183	0.370742	0.586317	-1.02864	2.69679	2.35005	-0.163643
		Potri.003G214700	peroxidase [1.11.1.7]	-0.216693	-0.0776549	-0.0756836	-1.53013	-1.89007	0.088393	0.00429773	-0.0932753	-0.641566	-0.150099	0.0800386	0.0444037	-0.0135678	-0.930029	-1.20258
		Potri.003G214800	peroxidase [1.11.1.7] -Li et al., 2003 - https://doi.org/10.1007/s10265-003-0087-5 - genetically verified	-0.165638	-0.0280844	0.0182216	-1.42003	-1.43484	0.253897	-0.0693885	-0.225031	-0.267733	0.0524952	0.157008	0.0365781	0.258244	-0.697357	-0.717376
		Potri.004G015300	peroxidase [1.11.1.7]	0.741997	0.744165	0.529568	0.108117	-0.600497	0.499187	0.28476	-0.125585	0.237438	-0.120867	1.09582	0.695182	0.420872	0.405003	-0.11633
		Potri.005G118700	peroxidase [1.11.1.7]	1.62923	1.93274	1.33401	0.260817	-0.347367	-0.474174	-1.01286	-0.574508	-0.524156	-0.40232	0.283259	1.09935	0.67901	-0.17031	-0.733198
		Potri.006G069600	peroxidase [1.11.1.7]	2.24249	1.96035	1.37949	-0.0695325	-0.381895	1.8425	-0.110693	-0.381563	-0.470717	-0.225396	0.857033	1.59703	1.10783	0.0741742	-0.0524419
		Potri.006G129900	peroxidase [1.11.1.7] -Lin et al., 2016 - https://doi.org/10.1007/s11295-016-0978-y - genetically verified	-1.08847	-1.10625	-1.1518	1.05489	0.817505	0.707012	0.821388	-1.07349	0.790497	-0.295654	-0.569887	-0.197079	-0.911776	0.546395	0.15722
		Potri.007G019300	peroxidase [1.11.1.7]	1.85465	-2.09212	-0.00552096	-1.66719	-0.642075	2.97962	-2.45856	2.07675	-1.0986	-0.365268	-0.559043	-1.25431	1.12432	-1.02147	-0.222755
		Potri.013G083600	peroxidase [1.11.1.7]	NA	1.77761	NA	3.64595	0.575318	NA	1.187	NA	3.27392	0.690834	NA	3.25334	NA	2.39357	0.958719
		Potri.013G156500	peroxidase [1.11.1.7]	3.67697	1.77561	1.20091	0.986732	0.0803661	0.307265	0.38595	-0.557935	-0.327114	-0.575302	1.57292	1.51962	0.515996	0.359755	-0.4447
		Potri.016G125000	peroxidase [1.11.1.7] -Yoshikay-Benitez et al., 2023 - https://doi.org/10.1186/s10086-023-02086-1 - genetically verified	-1.76335	-1.11411	-0.348981	0.150436	1.05361	0.834659	0.520672	0.50206	1.04516	-0.0350869	0.668595	0.422074	0.213741	0.351732	1.70044
		Potri.001G054600	laccase [1.10.3.2]	1.74819	0.66612	-0.122944	1.33805	1.13833	0.373988	0.511049	-0.0881301	1.30563	-2.06496	1.03558	0.184002	-0.110398	1.56866	0.540946
		Potri.001G248700	laccase [1.10.3.2]	0.956492	1.10574	0.26466	-0.0144512	0.0500469	0.547709	0.0430544	0.299553	-0.507969	0.199082	0.645227	1.22301	1.04298	-1.21125	0.408278
		Potri.001G401100	laccase [1.10.3.2]	0.111149	0.184751	-0.315663	1.68625	-0.910733	0.32828	0.239522	-0.133119	0.32828	0.3	-0.0103264	0.031464	-0.27023	0.818553	-0.817623
		Potri.001G401300	laccase [1.10.3.2]	-0.129929	0.150239	-0.35215	0.417806	0.45894	0.345784	0.359108	-0.165286	0.470189	-0.371197	-0.110785	0.127414	-0.194865	-0.784183	-1.74565
		Potri.005G200700	laccase [1.10.3.2]	NA	NA	NA	1.67171	0.317731	NA	NA	NA	0.914122	0.11355	NA	NA	NA	0.5532	0.548916
		Potri.006G087100	laccase [1.10.3.2]	-1.61109	-1.25837	-0.938743	-3.50645	-3.90414	0.576046	0.415167	-0.104549	-1.11995	-0.466282	-0.717171	-0.489986	-0.426016	-1.87867	-4.49176
		Potri.006G087500	laccase [1.10.3.2]	0.0257718	-0.0897011	-0.243976	-1.78723	-1.09689	0.0919329	0.265416	0.0271793	-1.42037	-0.600756	-0.246228	-0.214248	-0.272459	-1.2877	-0.643046
		Potri.006G094100	laccase [1.10.3.2]	2.75138	1.89553	3.35614	1	4.81899	0.556839	-0.672425	1.90689	0.556839	0.629162	1.85817	1.34994	2.46728	2	0.678072
		Potri.006G096900	laccase [1.10.3.2] -Qin et al., 2020 - https://doi.org/10.1186/s13068-020-01843-4 - genetically verified	0.326755	0.177515	-0.0734507	-0.629405	-0.735365	-0.0311353	-0.0846869	-0.0366615	-1.08217	-0.735365	-0.0292409	-0.00351093	0.0178978	-0.967469	-1.08307
		Potri.007G023300	laccase [1.10.3.2]	-0.132098	-0.440151	-0.772516	1	1.64626	0.149694	-0.0987763	-0.211815	0.149694	0.363405	0.212356	-0.0097046	-0.425788	0.2	-0.1643
		Potri.008G064000	laccase [1.10.3.2] -Bryan et al., 2016 - https://doi.org/10.1111/pbi.12560 - genetically verified	0.878258	0.855271	0.434613	-1.44608	-1.27068	0.149703	-0.103311	-0.343957	-0.161675	-0.122071	0.333837	0.433454	0.201169	-1.1418	-1.75217
		Potri.008G073800	laccase [1.10.3.2]	0.284708	0.206828	0.0341889	-0.782606	-0.276195	-0.408076	-0.841869	-0.744946	-1.21566	-0.824915	0.1687	0.0531981	-0.0297531	-0.446867	0.28062
		Potri.009G034500	laccase [1.10.3.2]	2.02121	1.60316	0.303415	0.0278691	0.0857598	-0.0974567	0.1429	-0.236627	-1.76002	-0.98599	0.951455	0.777458	0.148075	-0.82643	-0.838365
		Potri.009G042500	laccase [1.10.3.2]	0.56203	0.595427	-0.102171	-1.26226	0.319006	-0.175187	-0.819452	-0.435131	-1.07677	-0.255725	-0.198384	0.24681	0.364434	-1.84661	0.380498
		Potri.009G102700	laccase [1.10.3.2]	-2.09731	-1.23088	-1.19042	-0.59309	0.0604739	-0.841731	-0.357231	0.0994043	-0.246915	-1.36646	-2.60496	-1.00411	-1.23728	-0.367209	0.7
		Potri.009G156600	laccase [1.10.3.2]	3.00954	3.0205	1.20333	1.18008	0.395929	-0.605352	-0.484656	-0.251064	-1.81415	0.266646	1.74655	1.68478	0.950594	0.075694	-0.226617
		Potri.009G156800	laccase [1.10.3.2]	3.1728	3.03937	1.11602	0.866578	1.23735	-0.266152	-0.729016	-0.382107	-2.26175	-1.14636	1.67371	1.52001	0.504977	-0.28175	-0.310657
		Potri.010G183500	laccase [1.10.3.2]	0.821167	0.594712	-0.0402988	-0.770201	-0.780505	-0.301313	-0.404903	-0.535892	-0.850793	-0.653043	-0.0538075	0.0742425	0.02254	-1.04736	-1.04208
		Potri.010G193100	laccase [1.10.3.2] -Ranocha et al., 2002 - https://doi.org/10.1104/pp.010988 - genetically verified	0.303618	0.328413	0.380241	-1.18621	-2.48831	0.32126	0.114292	-0.157236	-0.267539	-0.286065	0.249349	0.236602	0.16741	-1.42055	-2.27948
		Potri.011G120300	laccase [1.10.3.2]	-0.0874872	0.321319	-0.171238	0.936408	1.13539	0.346003	0.341284	-0.223523	-0.533315	-0.460421	-0.0188078	0.264425	-0.0413142	0.0147365	-0.225327
		Potri.013G152700	laccase [1.10.3.2]	2.19776	-0.758154	-0.109748	2.58457	1.06494	-0.458474	0.619944	-1.30994	1.59888	-0.64363	-1.07673	-1.22557	-1.94038	1.22705	0.421876
		Potri.014G100600	laccase [1.10.3.2]	0.633083	0.0103639	-0.909888	0.165231	-0.522937	-0.467285	-0.162156	-0.156173	-0.266895	-0.083399	0.62094	0.117745	-0.730796	-0.256814	-0.20275
		Potri.016G112000	laccase [1.10.3.2]	0.55135	0.597891	0.29583	-0.26573	-0.500544	-0.135734	-0.0270219	-0.0730821	-0.547176	-0.706416	0.127169	0.365418	0.112381	-0.893362	-0.775236
		Potri.016G112100	laccase [1.10.3.2]	0.858107	0.611305	0.134264	0.0430064	0.0106691	0.121994	-0.0872157	-0.104119	-0.127536	-0.251893	0.270755	0.22105	0.0298783	-0.701314	-0.684073
		Potri.019G088600	laccase [1.10.3.2]	1.11929	0.185697	1.41991	2.48899	2.99655	-0.167839	-1.92012	0.825814	0.862193	0.614013	-0.0964673	-0.055852	0.97596	0.370947	2.12554
		Potri.011G150100	salicylate 3-hydroxylase (S3H), putative	8.27851	1.25636	2.10415	2.78342	4.08954	1.77188	0.0478814	1.37946	2.36943	4.05098	2.63395	1.88475	4.71741	3.06776	10.8985
		Potri.011G150200	salicylate 3-hydroxylase (S3H), putative	7.39357	5.92223	4.71259	7.11634	2.48756	0.672758	0.996783	0.711332	1.92944	0.91788	7.55177	6.38616	4.71205	4.51835	2.01513
		Potri.015G002800	salicylate 5-hydroxylase (S5H), putative	3.50423	6.21941	0.757412	3.40445	1.17162	1.69859	1.18143	1.54043	1.24267	0.960073	0.338028	3.52321	3.08086	2.91709	1.77868
		Potri.012G006300	salicylate 5-hydroxylase (S5H), putative	4.76808	1.98051	5.42506	2.71339	3.47568	0.898592	1.37777	1.29636	1.22524	1.0388	5.16901	2.90358	5.19136	2.95607	9.38659

## Sheet: Metabolites
Dataset S9. Information on transcripts and metabolites displayed in Fig. 9.
Log2FC values are shown for each QsuB line. Values in bold indicates significantly different fold changes from the WT (p < 0.05)
Increased and decreased metabolite abundances are shown in red and green, respectively.
XB, xylem bottom; XM, xylem middle; XT, xylem top; Ph, phloem; Pr, periderm
For each compound, the measured masses agreed with the expected theoretical masses within less than 5 ppm mass error in all the samples.
Representative mass spectra with precursors and fragment ions are shown.
*Asterisks denote metabolites identified by a targeted approach using standard compounds (Supplementary File S1 and Table S1). The identity of other metabolites, based on retention times and fragmentation patterns, remains putative.
RT, mean retention time
ND, not detected
Arbutin C12H16O7
HilicNEG, feature ID 4515	Theoretical [M-H]- = 271.0823
	RT = 3.14 min
	QsuB1 vs WT	QsuB5 vs WT	QsuB15 vs WT
XB	2.5009	-0.389164	2.8499
XM	2.67589	-1.55132	2.90151
XT	1.48363	-0.241097	1.53853
Ph	-0.283154	0.509559	0.153106
Pr	-2.10525	-0.727068	-2.42003
Caffeate* C9H8O4
HilicNEG	Theoretical [M-H]- =179.0350
	RT = 3.22 min
	QsuB1 vs WT	QsuB5 vs WT	QsuB15 vs WT
XB	3.14615	-0.475374	2.48246
XM	3.37761	ND	3.06194
XT	2.11098	-0.282052	1.56547
Ph	-0.868861	-0.362301	-0.823254
Pr	-0.396624	-0.00996776	-0.368967
Caffeoyl dihydroxybenzoate-1 C16H12O7
HilicNEG, feature ID 18974	Theoretical [M-H]- = 315.0510
	RT = 4.13 min
	QsuB1 vs WT	QsuB5 vs WT	QsuB15 vs WT
XB	new	ND	new
XM	new	ND	new
XT	new	ND	new
Ph	new	ND	new
Pr	new	ND	new
Caffeoyl dihydroxybenzoate-2 C16H12O7	Theoretical [M-H]- = 315.0510
HilicNEG, feature ID 13971	RT = 5.22 min
	QsuB1 vs WT	QsuB5 vs WT	QsuB15 vs WT
XB	new	ND	new
XM	new	ND	new
XT	new	ND	new
Ph	8.66123	5.82102	8.67357
Pr	7.80549	5.45252	7.73817
Caffeoyl hexose C15H18O9
HILICNEG, feature ID 9678	Theoretical [M-H]- = 341.0878
	RT = 12.37 min
	QsuB1 vs WT	QsuB5 vs WT	QsuB15 vs WT
XB	4.08015	0.706134	3.11505
XM	3.39226	0.805417	2.56418
XT	2.9609	1.3109	2.15586
Ph	2.66807	0.243505	2.45402
Pr	1.94	0.239884	1.66221
Caffeoyl shikimate C16H15O8
C18NEG, feature ID 23192	Theoretical [M-H]- = 335.0786
	RT = 2.95 min
	QsuB1 vs WT	QsuB5 vs WT	QsuB15 vs WT
XB	-2.53709	-0.629687	-1.65487
XM	-2.66886	-0.137941	-1.93942
XT	-1.56681	-0.770134	-1.51998
Ph	-3.20884	-0.101854	-2.53524
Pr	-1.97785	0.15461	-1.2415
Chlorogenic acid* C16H18O9
C18NEG	Theoretical [M-H]- = 353.0878
	RT = 2.74 min
	QsuB1 vs WT	QsuB5 vs WT	QsuB15 vs WT
XB	-0.23865	-0.00285763	-0.642454
XM	-0.182341	0.0096781	-0.637315
XT	-0.0184569	0.118782	-0.482668
Ph	-2.73163	-0.238408	-1.9672
Pr	-1.7137	0.173992	-1.10866
Cinnamic acid C9H8O2
C18NEG, feature ID 3064	Theoretical [M-H]- = 147.0450
	RT = 3.64 min
	QsuB1 vs WT	QsuB5 vs WT	QsuB15 vs WT
XB	-4.27825	0.222206	-2.90661
XM	-4.50696	0.185423	-2.24554
XT	-1.84595	0.0056798	-1.10545
Ph	-3.66786	-0.199658	-2.47944
Pr	0.0551525	-0.00482085	-0.634108
p-Coumaraldehyde C9H8O2
HilicNEG, feature ID 5075	Theoretical [M-H]- = 147.0452
	RT = 0.86 min
	QsuB1 vs WT	QsuB5 vs WT	QsuB15 vs WT
XB	4.55465	0.123173	4.56611
XM	3.86065	0.1099	3.4622
XT	2.6205	0.218747	3.00239
Ph	2.44146	-0.419484	2.11978
Pr	2.32015	-0.706503	1.38678
p-Coumarate* C9H8O3
C18NEG	Theoretical [M-H]- = 163.0401
	RT = 3.17 min
	QsuB1 vs WT	QsuB5 vs WT	QsuB15 vs WT
XB	0.311097	-0.597641	0.0248946
XM	0.00407367	-0.143166	0.141496
XT	-0.262403	-0.0297831	-0.294905
Ph	-2.8588	-0.246299	-2.31164
Pr	-2.29154	-0.207504	-1.7434
p-Coumaroyl dihydroxybenzoate-1 C16H12O6
HilicNEG, feature ID 18507	Theoretical [M-H]- = 299.0561
	RT = 3.28 min
	QsuB1 vs WT	QsuB5 vs WT	QsuB15 vs WT
XB	new	ND	new
XM	new	ND	ND
XT	6.01215	0.0858643	4.68299
Ph	3.51782	0.143279	3.40968
Pr	2.48348	0.0626113	2.10835
p-Coumaroyl dihydroxybenzoate-2 C16H12O6	this has m/z 299.05946 Diff = 11.37 ppm
HilicNEG, feature ID 14355	Theoretical [M-H]- = 299.0561
	RT = 3.85 min
	QsuB1 vs WT	QsuB5 vs WT	QsuB15 vs WT
XB	2.07982	-0.356017	2.40212
XM	2.06759	-0.2163	2.46089
XT	1.91535	-0.00177589	1.65478
Ph	1.65006	-0.0789746	1.9092
Pr	2.37114	-0.317997	2.08714
p-Coumaroyl shikimate C16H16O7
C18NEG, feature ID 23592	Theoretical [M-H]- = 319.0823
	RT = 3.38 min
	QsuB1 vs WT	QsuB5 vs WT	QsuB15 vs WT
XB	-0.958184	-0.0196202	-1.33902
XM	-1.38405	-0.122308	-1.66155
XT	-1.54559	-0.0536926	-1.02833
Ph	-1.71614	0.0113813	-1.39029
Pr	-1.40803	-0.157004	-1.08146
3-Dehydroquinate C7H10O6
HilicNEG, feature ID 3443	Theoretical [M-H]- = 189.0405
	RT = 7.95 min
	QsuB1 vs WT	QsuB5 vs WT	QsuB15 vs WT
XB	-1.89635	-0.174443	-1.58449
XM	-2.18925	-0.24115	-1.56474
XT	-1.19892	-0.0677819	-1.33662
Ph	-2.45762	-0.384372	-2.52499
Pr	-0.63501	0.855293	-0.722258
3-Dehydroshikimate* C7H8O5
HilicNEG	Theoretical [M-H]- = 171.0299
	RT = 10.98 min
	QsuB1 vs WT	QsuB5 vs WT	QsuB15 vs WT
XB	-1.16831	0.0610519	-0.694
XM	-1.28925	0.140132	-1.03406
XT	-1.20051	-0.0576666	-0.831928
Ph	-0.669328	0.0453298	-0.428787
Pr	-0.636472	0.169779	-0.508773
2,3-Dihydroxybenzoate* C7H6O4
HilicNEG	Theoretical [M-H]- = 153.0193
	RT = 3.47 min
	QsuB1 vs WT	QsuB5 vs WT	QsuB15 vs WT
XB	8.82282	0.105157	7.91385
XM	8.61587	ND	7.57597
XT	8.75512	0.589375	7.11064
Ph	5.33914	0.59189	4.75556
Pr	4.33174	0.544459	4.14658
2,5-Dihydroxybenzoate* C7H6O4	C18Neg has mirror plot (on the far right side )
C18NEG	Theoretical [M-H]- = 153.0193
	RT = 2.27 min
	QsuB1 vs WT	QsuB5 vs WT	QsuB15 vs WT
XB	new	ND	new
XM	new	ND	new
XT	new	ND	new
Ph	new	ND	new
Pr	new	ND	new
Eriodictyol-7-O-glucoside* C21H22O11	Theoretical [M-H]- = 449.1089
C18NEG	RT = 3.36 min
	QsuB1 vs WT	QsuB5 vs WT	QsuB15 vs WT
XB	new	new	new
XM	new	ND	new
XT	new	ND	new
Ph	1.33149	0.604773	0.249894
Pr	-1.50171	-0.0913942	-1.01748
Ferulate* C10H10O4
HilicNEG	Theoretical [M-H]- = 193.0506
	RT = 1.27 min
	QsuB1 vs WT	QsuB5 vs WT	QsuB15 vs WT
XB	-0.74277	-1.33325	-1.49884
XM	-2.20002	-1.71846	-2.15181
XT	-1.62007	0.498339	-1.49854
Ph	-1.95785	-0.217432	-1.90781
Pr	-0.785978	0.588647	-0.56463
Feruloyl quinate C17H20O9
HilicNEG, feature ID 12886	Theoretical [M-H]- = 367.1039
	RT = 6.00 min
	QsuB1 vs WT	QsuB5 vs WT	QsuB15 vs WT
XB	-2.48769	-0.268938	-1.74317
XM	-2.20729	-0.388197	-2.42085
XT	-2.00834	-0.0436659	-1.92636
Ph	-1.44437	-0.120125	-1.06888
Pr	-0.698854	0.0599038	-0.886611
Gallate C7H6O5
HilicNEG, feature ID 7102	Theoretical [M-H]- = 169.0142
	RT = 8.11 min
	QsuB1 vs WT	QsuB5 vs WT	QsuB15 vs WT
XB	7.91753	4.07672	7.21205
XM	7.05935	4.12834	6.56915
XT	7.37024	4.6056	6.81849
Ph	7.69409	4.59207	7.38627
Pr	6.19367	3.63415	6.2732
Genistein/Apigenin* C15H10O5
C18NEG	Theoretical [M-H]- = 269.0456
	RT = 4.35 min
	QsuB1 vs WT	QsuB5 vs WT	QsuB15 vs WT
XB	1.47377	0.251203	1.11976
XM	1.69742	0.701724	0.497133
XT	1.17977	0.505626	0.396447
Ph	0.992288	0.628772	0.742055
Pr	-0.597354	-0.107263	-0.414088
3-Hydroxybenzoate* C7H6O3
HilicNEG	Theoretical [M-H]- = 137.0243
	RT = 3.30 min
	QsuB1 vs WT	QsuB5 vs WT	QsuB15 vs WT
XB	2.12247	ND	1.44607
XM	new	ND	new
XT	new	ND	new
Ph	-0.0393919	-0.111843	0.219772
Pr	-0.310227	-0.29138	-0.545043
4-Hydroxybenzoate* C7H6O3
HilicNEG	Theoretical [M-H]- = 137.0243
	RT = 1.57 min
	QsuB1 vs WT	QsuB5 vs WT	QsuB15 vs WT
XB	3.34619	-0.0137241	2.53402
XM	2.00722	0.143181	1.44885
XT	1.36585	-0.348857	1.01933
Ph	1.40934	-0.159714	1.1279
Pr	1.41067	-0.368183	0.919744
5-Hydroxyconiferaldehyde C10H10O4
HilicNEG, feature ID 19972	Theoretical [M-H]- = 193.0506
	RT = 1.16 min
	QsuB1 vs WT	QsuB5 vs WT	QsuB15 vs WT
XB	0.278033	-1.10076	-0.942208
XM	-0.680443	-1.70656	-0.554322
XT	-0.425287	0.503669	-1.47158
Ph	-1.06627	0.0598751	-1.0652
Pr	-0.182174	0.238506	-0.305152
5-Hydroxyferulate C10H10O5
HilicNEG, feature ID 14196	Theoretical [M-H]- = 209.0456
	RT = 3.00 min
	QsuB1 vs WT	QsuB5 vs WT	QsuB15 vs WT
XB	new	ND	new
XM	new	ND	new
XT	new	ND	new
Ph	8.34614	1.21284	8.0956
Pr	new	new	new
Isoquercitrine*/Myricitrin* C21H20O12	Theoretical [M-H]- = 463.0882
C18NEG	RT = 3.42 min
	QsuB1 vs WT	QsuB5 vs WT	QsuB15 vs WT
XB	3.5152	0.679498	2.55465
XM	3.30432	0.80218	2.06906
XT	2.17506	0.884744	0.734689
Ph	2.2125	0.574011	1.42144
Pr	-1.69444	0.348976	-2.09061
Isorhamnetin-deoxyhexose-hexose C28H32O16
HILICNEG, feature ID 29605	Theoretical [M-H]- = 623.1618
	RT = 6.61 min
	QsuB1 vs WT	QsuB5 vs WT	QsuB15 vs WT
XB	new	ND	new
XM	1.60457	-0.763715	0.764762
XT	1.27095	-0.31214	0.906171
Ph	0.196828	0.228131	-0.543095
Pr	0.0328082	-1.25968	-0.235673
Luteolin* C15H10O6
C18NEG	Theoretical [M-H]- = 285.0405
	RT = 4.05 min
	QsuB1 vs WT	QsuB5 vs WT	QsuB15 vs WT
XB	2.64517	-0.152152	0.988665
XM	2.01418	0.583201	1.37509
XT	0.515877	-0.556337	-0.374769
Ph	ND	ND	ND
Pr	-0.537148	0.018355	-0.333518
Myricetin*/ Gossypetin* C15H10O8
C18NEG	Theoretical [M-H]- = 317.0303
	RT = 3.67 min
	QsuB1 vs WT	QsuB5 vs WT	QsuB15 vs WT
XB	new	ND	new
XM	new	ND	new
XT	new	new	new
Ph	new	new	new
Pr	0.419212	0.278882	0.000235018
Naringenin* C15H12O5
C18POS	Theoretical [M+H]+ = 273.0758
	RT = 4.29 min
	QsuB1 vs WT	QsuB5 vs WT	QsuB15 vs WT
XB	new	ND	new
XM	new	ND	new
XT	new	new	new
Ph	5.11875	1.31984	4.99861
Pr	0.200876	0.150418	0.424553
Naringenin hexose C21H22O10
HilicNEG, feature ID 29386	Theoretical [M-H]- = 433.1140
	RT = 4.26 min
	QsuB1 vs WT	QsuB5 vs WT	QsuB15 vs WT
XB	new	ND	new
XM	new	ND	new
XT	new	ND	new
Ph	1.3351	0.329965	0.384993
Pr	0.152548	0.0891372	0.186998
Phenylalanine* C9H11NO2
HilicNEG	Theoretical [M-H]- = 164.0717
	RT = 9.07 min
	QsuB1 vs WT	QsuB5 vs WT	QsuB15 vs WT
XB	0.162338	-0.200638	-0.0521583
XM	-0.229193	-0.158124	-0.402244
XT	-0.137296	-0.0688097	-0.299595
Ph	-0.744254	-0.57867	-0.812907
Pr	-1.09722	-0.316168	-0.973263
Protocatechuate* C7H6O4
HilicNEG	Theoretical [M-H]- = 153.0193
	RT = 3.51 min
	QsuB1 vs WT	QsuB5 vs WT	QsuB15 vs WT
XB	8.16597	0.288756	7.25398
XM	7.34124	-0.889351	6.69543
XT	7.46196	1.03383	6.48142
Ph	4.35714	0.582591	4.08942
Pr	3.47831	0.506089	3.14435
Quercetin* C15H10O7
C18NEG	Theoretical [M-H]- = 301.0354
	RT = 4.08 min
	QsuB1 vs WT	QsuB5 vs WT	QsuB15 vs WT
XB	3.85843	ND	1.84642
XM	new	new	new
XT	1.54623	0.0246133	0.249626
Ph	2.61977	-0.194064	1.02208
Pr	-0.586348	0.176252	-1.04368
Quercetin hexose C21H20O12	Theoretical [M-H]- = 463.0882
HilicNEG, feature ID 21152	RT = 4.10 min
	QsuB1 vs WT	QsuB5 vs WT	QsuB15 vs WT
XB	new	ND	new
XM	new	ND	new
XT	new	ND	ND
Ph	new	ND	new
Pr	5.95915	0.09831	4.69649
Quinate* C7H12O6
HilicNEG	Theoretical [M-H]- = 191.0561
	RT = 12.85 min
	QsuB1 vs WT	QsuB5 vs WT	QsuB15 vs WT
XB	-0.357314	-0.232485	-0.973152
XM	-0.718815	-0.221991	-0.915174
XT	-0.519648	-0.158211	-1.00535
Ph	-0.773444	-0.144807	-1.03823
Pr	-0.166176	0.175579	-0.491995
Salicylate* C7H6O3
HilicNEG	Theoretical [M-H]- = 137.0244
	RT = 2.29 min
	QsuB1 vs WT	QsuB5 vs WT	QsuB15 vs WT
XB	1.243	-0.404743	0.945635
XM	1.60682	0.0734344	1.48369
XT	1.45269	0.244462	1.14199
Ph	0.647323	-0.127119	1.15616
Pr	0.740402	-0.653423	0.540869
Salicyloylsalicin C20H22O9
C18NEG, feature ID 3584	Theoretical [M-H]- = 405.1191
	RT = 4.09 min
	QsuB1 vs WT	QsuB5 vs WT	QsuB15 vs WT
XB	2.3919	-0.0303484	2.46533
XM	2.42403	0.141895	2.55997
XT	3.44401	0.325874	2.60332
Ph	2.75501	-0.0256847	3.20322
Pr	1.60462	-0.0400572	1.57875
Shikimate* C7H10O5
HilicNEG	Theoretical [M-H]- = 173.0455
	RT = 13.40 min
	QsuB1 vs WT	QsuB5 vs WT	QsuB15 vs WT
XB	0.41272	0.151046	0.275331
XM	0.0679299	0.181823	-0.00276688
XT	0.417391	0.0803068	0.101589
Ph	0.302232	-0.0824073	0.127857
Pr	0.344108	0.147682	0.0793092
Sinapaldehyde C11H12O4
C18NEG, feature ID 2946	Theoretical [M-H]- = 207.0663
	RT = 3.68 min
	QsuB1 vs WT	QsuB5 vs WT	QsuB15 vs WT
XB	-9.36945	0.213727	-3.09246
XM	-5.40094	0.206107	-2.33892
XT	-1.95474	0.0146174	-1.16548
Ph	-4.0595	-0.139101	-2.60573
Pr	-2.32704	0.0669662	-1.95201
Sinapate C11H12O5
C18NEG, feature ID 7144	Theoretical [M-H]- = 223.0612
	RT = 2.99 min
	QsuB1 vs WT	QsuB5 vs WT	QsuB15 vs WT
XB	-2.47178	0.104037	-2.2254
XM	-3.39341	0.209684	-2.1222
XT	-2.10877	0.059463	-1.42504
Ph	1.70013	0.0556119	2.20714
Pr	-0.468317	-0.436973	-0.0855185
Taxifolin* C15H12O7
C18NEG	Theoretical [M-H]- = 303.0510
	RT = 3.40 min
	QsuB1 vs WT	QsuB5 vs WT	QsuB15 vs WT
XB	3.99253	0.0604883	0.344356
XM	2.3972	0.306786	2.10051
XT	1.53382	2.07503	0.676061
Ph	1.64402	0.641634	0.0571022
Pr	-0.116079	0.37107	-0.147375
Taxifolin hexose C21H22O12	Theoretical [M-H]- = 465.1038
C18NEG, feature ID 3231	RT = 2.76 min
	QsuB1 vs WT	QsuB5 vs WT	QsuB15 vs WT
XB	4.75974	0.213269	5.25859
XM	3.96539	0.837878	4.35562
XT	3.40071	1.53851	3.89633
Ph	1.28465	0.582411	1.21758
Pr	-0.115049	0.0932127	-0.445158
Tremulacin C27H28O11
C18NEG, feature ID 3426	Theoretical [M-H]- = 527.1559
	RT = 4.52 min
	QsuB1 vs WT	QsuB5 vs WT	QsuB15 vs WT
XB	2.96536	0.664087	0.994647
XM	2.05097	-0.188973	2.0797
XT	3.30135	1.23631	2.28868
Ph	-0.488108	-0.033023	-0.192635
Pr	-0.412723	-0.0174066	-0.349803
Tryptophan* C11H12N2O2
HilicNEG	Theoretical [M-H]- = 203.0826
	RT = 9.99 min
	QsuB1 vs WT	QsuB5 vs WT	QsuB15 vs WT
XB	0.559329	0.444977	0.148762
XM	0.624088	0.435334	0.169682
XT	0.34716	0.048456	0.615403
Ph	-0.53499	0.650591	-0.892228
Pr	1.02886	0.616722	0.112779
Tyrosine* C9H11NO3
HilicNEG	Theoretical [M-H]- = 180.0666
	RT = 11.61 min
	QsuB1 vs WT	QsuB5 vs WT	QsuB15 vs WT
XB	0.269458	-0.0679157	0.172385
XM	0.257657	0.0174074	0.387416
XT	0.085575	-0.103165	0.254441
Ph	0.35505	-0.481685	-0.0153108
Pr	0.786686	0.0949433	0.174402
Vanillate* C8H8O4
HilicNEG	Theoretical [M-H]- = 167.0350
	RT = 1.51 min
	QsuB1 vs WT	QsuB5 vs WT	QsuB15 vs WT
XB	6.15581	0.68722	5.46765
XM	6.44488	1.00851	5.41984
XT	5.99926	0.952883	5.24861
Ph	5.6641	0.00867749	4.82264
Pr	6.27512	1.62995	5.93835

## Sheet: Hydroxybenzoate glycosides
Dataset S9. Information on transcripts and metabolites displayed in Fig. 9.
Log2FC values are shown for each QsuB line. Values in bold indicates significantly different fold changes from the WT (p < 0.05)
Increased and decreased metabolite abundances are shown in red and green, respectively.
XB, xylem bottom; XM, xylem middle; XT, xylem top; Ph, phloem; Pr, periderm
For each compound, the measured masses agreed with the expected theoretical masses within less than 5 ppm mass error in all the samples.
Representative mass spectra with precursors and fragment ions are shown.
*Asterisks denote metabolites identified by a targeted approach using standard compounds (Supplementary File S1 and Table S1). The identity of other metabolites, based on retention times and fragmentation patterns, remains putative.
RT, mean retention time
ND, not detected
Benzyl dihydroxybenzoate-hexose C20H22O9
C18NEG, feature ID 3121	Theoretical [M-H]- = 405.1191
	RT = 3.72 min
	QsuB1 vs WT	QsuB5 vs WT	QsuB15 vs WT
XB	2.03639	0.203775	0.717692
XM	2.17483	-0.0931115	1.42682
XT	2.63546	0.353538	1.46207
Ph	0.065062	-0.0385355	-0.0548959
Pr	0.20528	0.164925	0.375795
Caffeoyl dihydroxybenzoate hexose-1 C22H22O12
HilicNEG, feature ID 12927	Theoretical [M-H]- = 477.1039
	RT = 7.85 min
	QsuB1 vs WT	QsuB5 vs WT	QsuB15 vs WT
XB	1.34117	ND	-0.329928
XM	1.03065	-0.81302	1.15311
XT	2.11891	0.741281	0.833535
Ph	-2.01349	-0.538035	-1.22677
Pr	-1.06419	-0.0197159	-0.920257
Caffeoyl dihydroxybenzoate hexose-2 C22H22O12
HilicNEG, feature ID 12789	Theoretical [M-H]- = 477.1039
	RT = 8.52 min
	QsuB1 vs WT	QsuB5 vs WT	QsuB15 vs WT
XB	1.78137	-0.897644	-0.714373
XM	0.996235	-1.13734	0.909372
XT	2.19958	0.953773	1.02582
Ph	-2.24193	-0.569352	-1.86972
Pr	-1.11357	-0.0440441	-1.07927
Caffeoyl dihydroxybenzoate hexose-3 C22H22O12
HilicNEG, feature ID 16342	Theoretical [M-H]- = 477.1039
	RT = 9.43 min
	QsuB1 vs WT	QsuB5 vs WT	QsuB15 vs WT
XB	new	ND	new
XM	1.53232	0.116285	0.954384
XT	2.28878	-0.566218	0.724581
Ph	1.24418	0.558273	1.64126
Pr	3.75384	2.44758	3.62662
p-Coumaroyl dihydroxybenzoate hexose-1 C22H22O11
HilicNEG, feature ID 7840	Theoretical [M-H]- = 461.1089
	RT = 7.45 min
	QsuB1 vs WT	QsuB5 vs WT	QsuB15 vs WT
XB	1.88058	0.0802416	0.642941
XM	2.34116	0.213276	2.25745
XT	1.97383	1.03078	0.47207
Ph	0.791737	0.202638	0.478904
Pr	0.468749	-0.228654	0.0532573
p-Coumaroyl dihydroxybenzoate hexose-2 C22H22O11
HilicNEG, feature ID 17256	Theoretical [M-H]- = 461.1089
	RT = 7.58 min
	QsuB1 vs WT	QsuB5 vs WT	QsuB15 vs WT
XB	new	new	new
XM	5.19888	1.20006	5.28165
XT	3.44777	0.159059	2.68227
Ph	0.0958904	0.367934	0.319556
Pr	0.561264	0.0162688	0.520003
p-Coumaroyl dihydroxybenzoate hexose-3 C22H22O11
HilicNEG, feature ID 27148	Theoretical [M-H]- = 461.1089
	RT = 7.81 min
	QsuB1 vs WT	QsuB5 vs WT	QsuB15 vs WT
XB	new	new	new
XM	new	new	new
XT	3.97617	1.21191	3.19497
Ph	-0.285213	-0.919044	-0.760892
Pr	0.93041	0.758482	1.11015
Dihydroxybenzoate deoxyhexose-hexose-1 C19H26O13
HilicNEG, feature ID 14025	Theoretical [M-H]- = 461.1301
	RT = 9.43 min
	QsuB1 vs WT	QsuB5 vs WT	QsuB15 vs WT
XB	5.07427	0.596229	4.6367
XM	4.77009	1.47392	3.18773
XT	5.06158	0.968684	4.03575
Ph	5.55029	1.86576	5.92807
Pr	4.5094	1.37414	4.28905
Dihydroxybenzoate deoxyhexose-hexose-2 C19H26O13
HilicNEG, feature ID 14129	Theoretical [M-H]- = 461.1301
	RT = 9.56 min
	QsuB1 vs WT	QsuB5 vs WT	QsuB15 vs WT
XB	5.37185	2.03209	4.98857
XM	5.25467	1.78135	3.66298
XT	6.16424	2.44629	4.8853
Ph	7.43419	2.76905	7.38899
Pr	7.06158	3.34622	6.96979
Dihydroxybenzoate deoxyhexose-hexose-3 C19H26O13
HilicNEG, feature ID 14111	Theoretical [M-H]- = 461.1301
	RT = 13.67 min
	QsuB1 vs WT	QsuB5 vs WT	QsuB15 vs WT
XB	new	new	new
XM	7.69519	2.44232	7.0636
XT	new	new	new
Ph	12.2577	5.90683	12.1919
Pr	new	new	new
Dihydroxybenzoate deoxyhexose-hexose-4 C19H26O13
HilicNEG, feature ID 14462	Theoretical [M-H]- = 461.1301
	RT = 14.61 min
	QsuB1 vs WT	QsuB5 vs WT	QsuB15 vs WT
XB	2.90674	-1.07573	1.66933
XM	1.57716	-0.632268	0.536316
XT	1.09285	-0.30132	-0.0178384
Ph	7.00718	0.850005	6.45762
Pr	7.43661	1.19178	6.53247
Dihydroxybenzoate dihexose-1 C19H26O14
HilicNEG, feature ID 25628	Theoretical [M-H]- = 477.1250
	RT = 10.38 min
	QsuB1 vs WT	QsuB5 vs WT	QsuB15 vs WT
XB	4.19167	0.54931	2.60197
XM	2.76978	-0.49194	1.3939
XT	1.91035	-0.124488	0.704446
Ph	6.12417	0.00225517	5.52597
Pr	4.97582	0.365764	3.9694
Dihydroxybenzoate dihexose-2 C19H26O14
HilicNEG, feature ID 13893	Theoretical [M-H]- = 477.1250
	RT = 12.12 min
	QsuB1 vs WT	QsuB5 vs WT	QsuB15 vs WT
XB	5.43565	0.419379	4.12897
XM	4.93415	0.301661	3.95204
XT	4.79106	0.027731	3.7348
Ph	6.8071	0.413547	6.37648
Pr	8.43583	2.2988	7.783
Dihydroxybenzoate dihexose-3 C19H26O14
HilicNEG, feature ID 18626	Theoretical [M-H]- = 477.1250
	RT = 12.44 min
	QsuB1 vs WT	QsuB5 vs WT	QsuB15 vs WT
XB	4.4004	-0.511791	2.71225
XM	3.79687	-0.231582	2.85953
XT	2.80031	0.981762	1.6403
Ph	2.00972	-0.0480979	1.72854
Pr	2.20999	-0.187945	1.30973
Dihydroxybenzoate dihexose-4 C19H26O14
HilicNEG, feature ID 14139	Theoretical [M-H]- = 477.1250
	RT = 14.86 min
	QsuB1 vs WT	QsuB5 vs WT	QsuB15 vs WT
XB	new	new	new
XM	new	new	new
XT	new	new	new
Ph	7.93753	1.23268	7.73733
Pr	8.54563	1.37092	8.19022
Dihydroxybenzoate dihexose-5 C19H26O14
HilicNEG, feature ID 14164	Theoretical [M-H]- = 477.1250
	RT = 15.48 min
	QsuB1 vs WT	QsuB5 vs WT	QsuB15 vs WT
XB	new	new	new
XM	new	new	new
XT	new	new	new
Ph	new	new	new
Pr	new	new	new
Dihydroxybenzoate hexose-1 C13H16O9
HilicNEG, feature ID 13854	Theoretical [M-H]- = 315.0722
	RT = 5.24 min
	QsuB1 vs WT	QsuB5 vs WT	QsuB15 vs WT
XB	new	ND	new
XM	new	ND	new
XT	new	ND	new
Ph	new	new	new
Pr	new	new	new
Dihydroxybenzoate hexose-2 C13H16O9
HilicNEG, feature ID 25814	Theoretical [M-H]- = 315.0722
	RT = 5.83 min
	QsuB1 vs WT	QsuB5 vs WT	QsuB15 vs WT
XB	new	ND	new
XM	new	ND	new
XT	new	new	new
Ph	new	new	new
Pr	new	new	new
Dihydroxybenzoate hexose-3 C13H16O9
HilicNEG, feature ID 37123	Theoretical [M-H]- = 315.0722
	RT = 6.98 min
	QsuB1 vs WT	QsuB5 vs WT	QsuB15 vs WT
XB	new	ND	new
XM	new	ND	new
XT	new	ND	new
Ph	new	new	new
Pr	new	new	new
Dihydroxybenzoate hexose-4 C13H16O9
HilicNEG, feature ID 7537	Theoretical [M-H]- = 315.0722
	RT = 7.39 min
	QsuB1 vs WT	QsuB5 vs WT	QsuB15 vs WT
XB	new	ND	new
XM	new	ND	new
XT	new	ND	new
Ph	new	ND	new
Pr	new	new	new
Dihydroxybenzoate hexose-5 C13H16O9
HilicNEG, feature ID 3743	Theoretical [M-H]- = 315.0722
	RT = 7.95 min
	QsuB1 vs WT	QsuB5 vs WT	QsuB15 vs WT
XB	new	ND	new
XM	new	ND	new
XT	new	new	new
Ph	new	new	new
Pr	3.85114	1.34454	3.55359
Dihydroxybenzoate hexose-6 C13H16O9
HilicNEG, feature ID 38513	Theoretical [M-H]- = 315.0722
	RT = 8.58 min
	QsuB1 vs WT	QsuB5 vs WT	QsuB15 vs WT
XB	new	ND	new
XM	new	ND	new
XT	new	ND	new
Ph	3.12092	0.184092	2.84222
Pr	new	new	new
Dihydroxybenzoate hexose-7 C13H16O9
HilicNEG, feature ID 23645	Theoretical [M-H]- = 315.0722
	RT = 9.39 min
	QsuB1 vs WT	QsuB5 vs WT	QsuB15 vs WT
XB	new	ND	new
XM	new	ND	new
XT	new	new	new
Ph	new	new	new
Pr	new	new	new
Dihydroxybenzoate hexose-8 C13H16O9
HilicNEG, feature ID 13950	Theoretical [M-H]- = 315.0722
	RT = 11.51 min
	QsuB1 vs WT	QsuB5 vs WT	QsuB15 vs WT
XB	3.71512	0.100733	3.19364
XM	3.40967	0.0177914	3.0591
XT	new	new	new
Ph	3.50603	0.291694	3.20954
Pr	4.21577	0.845744	3.94609
Dihydroxybenzoate hexose-9 C13H16O9
HilicNEG, feature ID 712	Theoretical [M-H]- = 315.0722
	RT = 13.13 min
	QsuB1 vs WT	QsuB5 vs WT	QsuB15 vs WT
XB	10.3281	6.73403	9.92502
XM	7.56508	4.67736	7.19755
XT	9.4795	6.61119	9.04982
Ph	new	new	new
Pr	new	new	new
Dihydroxybenzoate hexose-pentose-1 C18H24O13
HilicNEG, feature ID 50056	Theoretical [M-H]- = 447.1144
	RT = 8.34 min
	QsuB1 vs WT	QsuB5 vs WT	QsuB15 vs WT
XB	new	ND	new
XM	new	ND	new
XT	new	ND	new
Ph	new	new	new
Pr	7.15491	0.908262	6.46933
Dihydroxybenzoate hexose-pentose-2 C18H24O13
HilicNEG, feature ID 14625	Theoretical [M-H]- = 447.1144
	RT = 8.71 min
	QsuB1 vs WT	QsuB5 vs WT	QsuB15 vs WT
XB	new	ND	new
XM	new	ND	new
XT	new	ND	new
Ph	new	new	new
Pr	7.27531	2.20146	6.77849
Dihydroxybenzoate hexose-pentose-3 C18H24O13
HilicNEG, feature ID 14649	Theoretical [M-H]- = 447.1144
	RT = 9.25 min
	QsuB1 vs WT	QsuB5 vs WT	QsuB15 vs WT
XB	new	ND	new
XM	new	ND	new
XT	new	ND	new
Ph	new	ND	new
Pr	new	new	new
Dihydroxybenzoate hexose-pentose-4 C18H24O13
HilicNEG, feature ID 7125	Theoretical [M-H]- = 447.1144
	RT = 10.53 min
	QsuB1 vs WT	QsuB5 vs WT	QsuB15 vs WT
XB	9.66526	5.29547	9.20187
XM	8.99747	4.97473	8.80553
XT	new	new	new
Ph	new	new	new
Pr	new	new	new
Dihydroxybenzoate hexose-pentose-5 C18H24O13
HilicNEG, feature ID 14940	Theoretical [M-H]- = 447.1144
	RT = 12.25 min
	QsuB1 vs WT	QsuB5 vs WT	QsuB15 vs WT
XB	3.10003	-0.0506522	2.5444
XM	3.33313	-0.0805868	2.88949
XT	4.03745	0.124925	3.3079
Ph	4.67053	0.0807043	4.92916
Pr	6.30891	0.896626	6.01365
Dihydroxybenzoate hexose-pentose-6 C18H24O13
HilicNEG, feature ID 14279	Theoretical [M-H]- = 447.1144
	RT = 13.81 min
	QsuB1 vs WT	QsuB5 vs WT	QsuB15 vs WT
XB	new	ND	new
XM	new	ND	new
XT	new	ND	new
Ph	6.5769	1.23649	6.46541
Pr	6.90492	1.41863	6.46069
Dihydroxybenzoate hexose-pentose-7 C18H24O13
HilicNEG, feature ID 14582	Theoretical [M-H]- = 447.1144
	RT = 14.10 min
	QsuB1 vs WT	QsuB5 vs WT	QsuB15 vs WT
XB	new	ND	new
XM	new	ND	new
XT	new	ND	new
Ph	new	ND	new
Pr	new	ND	new
Dihydroxybenzoate hexose-pentose-8 C18H24O13
HilicNEG, feature ID 18602	Theoretical [M-H]- = 447.1144
	RT = 14.51 min
	QsuB1 vs WT	QsuB5 vs WT	QsuB15 vs WT
XB	new	ND	new
XM	new	ND	new
XT	new	ND	new
Ph	new	new	new
Pr	new	new	new
Dihydroxybenzoate hexose-pentose-9 C18H24O13
HilicNEG, feature ID 7910	Theoretical [M-H]- = 447.1144
	RT = 15.26 min
	QsuB1 vs WT	QsuB5 vs WT	QsuB15 vs WT
XB	new	new	new
XM	new	new	new
XT	new	new	new
Ph	new	new	new
Pr	new	new	new
Dihydroxybenzoate pentose-1 C12H14O8
HilicNEG, feature ID 6511	Theoretical [M-H]- = 285.0616
	RT = 11.51 min
	QsuB1 vs WT	QsuB5 vs WT	QsuB15 vs WT
XB	new	new	new
XM	9.54999	6.09359	9.58337
XT	11.3953	8.02683	11.2902
Ph	12.1776	8.15569	12.2962
Pr	new	new	new
Dihydroxybenzoate pentose-2 C12H14O8
HilicNEG, feature ID 14266	Theoretical [M-H]- = 285.0616
	RT = 11.81 min
	QsuB1 vs WT	QsuB5 vs WT	QsuB15 vs WT
XB	new	new	new
XM	new	new	new
XT	new	new	new
Ph	new	new	new
Pr	new	new	new
Feruloyl dihydroxybenzoate-hexose C23H24O12
HilicNEG, feature ID 25168	[M-H]- = 491.1195
	RT = 7.08 min
	QsuB1 vs WT	QsuB5 vs WT	QsuB15 vs WT
XB	1.68098	0.407639	0.550588
XM	1.58018	-0.0804015	1.05855
XT	1.94937	0.412353	1.54208
Ph	-2.20329	-0.168436	-1.87997
Pr	-0.381858	0.27779	-0.540889
Galloyl dihexose C19H26O15
HilicNEG, feature ID 14093	Theoretical [M-H]- = 493.1199
	RT = 14.93 min
	QsuB1 vs WT	QsuB5 vs WT	QsuB15 vs WT
XB	new	ND	new
XM	new	ND	new
XT	new	ND	new
Ph	new	new	new
Pr	new	new	new
Galloyl hexose-1 C13H16O10
HilicNEG, feature ID 7474	Theoretical [M-H]- = 331.0671
	RT = 10.66 min
	QsuB1 vs WT	QsuB5 vs WT	QsuB15 vs WT
XB	10.7376	3.40077	10.0895
XM	9.90608	3.29292	9.32385
XT	new	new	new
Ph	10.3982	4.19895	10.0847
Pr	9.14923	3.09308	8.50845
Galloyl hexose-2 C13H16O10
HilicNEG, feature ID 13958
	Theoretical [M-H]- = 331.0671
	RT = 13.15 min
	QsuB1 vs WT	QsuB5 vs WT	QsuB15 vs WT
XB	4.68172	1.63479	4.68948
XM	4.81903	2.47566	4.88068
XT	5.06807	2.67515	4.94566
Ph	3.96973	2.47378	4.02757
Pr	5.88269	4.05079	5.96825
Galloyl hexose-3 C13H16O10
HilicNEG, feature ID 4987	Theoretical [M-H]- = 331.0671
	RT = 13.56 min
	QsuB1 vs WT	QsuB5 vs WT	QsuB15 vs WT
XB	4.61159	1.91883	4.03036
XM	3.92737	2.05153	3.76396
XT	3.60293	1.96496	3.50341
Ph	3.64717	2.21597	3.34688
Pr	5.9979	2.2432	5.85959
Galloyl pentose C12H14O9
HilicNEG, feature ID 9726	Theoretical [M-H]- = 301.0565
	RT = 8.32 min
	QsuB1 vs WT	QsuB5 vs WT	QsuB15 vs WT
XB	8.00073	2.13887	7.30961
XM	7.80522	2.7379	7.07484
XT	7.55874	2.83423	7.05785
Ph	6.52027	1.12106	5.89393
Pr	6.77337	1.49636	6.16261
Hydroxybenzoyl hexose-1 C13H16O8
HilicNEG, feature ID 5820	Theoretical [M-H]- = 299.0772
	RT = 3.87 min
	QsuB1 vs WT	QsuB5 vs WT	QsuB15 vs WT
XB	new	new	new
XM	8.54956	1.45753	8.89241
XT	new	new	new
Ph	8.92669	1.99062	9.30755
Pr	6.04738	1.01496	5.87942
Hydroxybenzoyl hexose-2 C13H16O8
HilicNEG, feature ID 43131	Theoretical [M-H]- = 299.0772
	RT = 6.27 min
	QsuB1 vs WT	QsuB5 vs WT	QsuB15 vs WT
XB	new	ND	new
XM	new	ND	new
XT	new	ND	new
Ph	4.26232	-0.0745878	4.51524
Pr	1.56577	0.0265535	1.62989
Hydroxybenzoyl hexose-3 C13H16O8
HilicNEG, feature ID 3851	Theoretical [M-H]- = 299.0772
	RT = 12.08 min
	QsuB1 vs WT	QsuB5 vs WT	QsuB15 vs WT
XB	0.68386	0.0893982	1.76824
XM	0.567049	0.134656	1.23965
XT	0.850432	-0.106119	1.0026
Ph	-0.580374	-0.192725	0.576873
Pr	-0.178112	-0.20762	0.868647
Vaniloyl dihydroxybenzoate-hexose-1 C21H22O12
HilicNEG, feature ID 35364	Theoretical [M-H]- = 465.1038
	RT = 3.81 min
	QsuB1 vs WT	QsuB5 vs WT	QsuB15 vs WT
XB	new	ND	new
XM	new	ND	new
XT	new	ND	new
Ph	7.32715	-0.66375	7.16363
Pr	6.95555	0.753372	6.649
Vaniloyl dihydroxybenzoate-hexose-2 C21H22O12
HilicNEG, feature ID 17444	Theoretical [M-H]- = 465.1038
	RT = 5.29 min
	QsuB1 vs WT	QsuB5 vs WT	QsuB15 vs WT
XB	ND	ND	ND
XM	new	ND	new
XT	new	new	new
Ph	5.16588	2.2619	5.63179
Pr	0.854627	0.262102	0.5926
Vaniloyl dihydroxybenzoate-hexose-3 C21H22O12
HilicNEG, feature ID 14550	Theoretical [M-H]- = 465.1038
	RT = 6.40 min
	QsuB1 vs WT	QsuB5 vs WT	QsuB15 vs WT
XB	new	ND	new
XM	new	ND	new
XT	new	new	new
Ph	8.96194	2.2615	9.2974
Pr	2.13124	0.572301	1.99904
Vaniloyl dihydroxybenzoate-hexose-4 C21H22O12
HilicNEG, feature ID 13949	Theoretical [M-H]- = 465.1038
	RT = 7.55 min
	QsuB1 vs WT	QsuB5 vs WT	QsuB15 vs WT
XB	new	ND	new
XM	new	ND	new
XT	new	ND	new
Ph	8.33022	0.878732	8.26899
Pr	7.70843	0.648496	7.26581
Vaniloyl dihydroxybenzoate-hexose-5 C21H22O12
HilicNEG, feature ID 14365	Theoretical [M-H]- = 465.1038
	RT = 8.38 min
	QsuB1 vs WT	QsuB5 vs WT	QsuB15 vs WT
XB	new	ND	new
XM	new	new	new
XT	new	new	new
Ph	4.94377	0.4784	5.52949
Pr	6.04591	2.48327	5.92959
Vaniloyl dihydroxybenzoate-hexose-6 C21H22O12
HilicNEG, feature ID 43883	Theoretical [M-H]- = 465.1038
	RT = 9.14 min
	QsuB1 vs WT	QsuB5 vs WT	QsuB15 vs WT
XB	new	ND	new
XM	new	new	new
XT	new	new	new
Ph	7.10692	3.2351	7.78469
Pr	3.23923	0.336888	3.44618
Vaniloyl dihydroxybenzoate-hexose-7 C21H22O12
HilicNEG, feature ID 14865	Theoretical [M-H]- = 465.1038
	RT = 10.23 min
	QsuB1 vs WT	QsuB5 vs WT	QsuB15 vs WT
XB	new	ND	new
XM	new	ND	new
XT	new	ND	new
Ph	new	new	new
Pr	new	new	new
Vaniloyl hexose-pentose-1 C19H26O13
HilicNEG, feature ID 17375	Theoretical [M-H]- = 461.1301
	RT = 5.60 min
	QsuB1 vs WT	QsuB5 vs WT	QsuB15 vs WT
XB	new	ND	new
XM	new	ND	new
XT	3.60903	0.141865	3.09628
Ph	new	new	new
Pr	6.01358	2.0501	6.38212
Vaniloyl hexose-pentose-2 C19H26O13
HilicNEG, feature ID 14554	Theoretical [M-H]- = 461.1301
	RT = 5.85 min
	QsuB1 vs WT	QsuB5 vs WT	QsuB15 vs WT
XB	new	new	new
XM	4.79596	-0.0019423	4.06112
XT	3.72244	0.17685	2.96186
Ph	6.77605	0.558554	6.61938
Pr	6.90346	0.724397	6.78281
Vaniloyl hexose-pentose-3 C19H26O13
HilicNEG, feature ID 49890	Theoretical [M-H]- = 461.1301
	RT = 6.70 min
	QsuB1 vs WT	QsuB5 vs WT	QsuB15 vs WT
XB	new	ND	new
XM	new	ND	new
XT	new	ND	new
Ph	5.68241	-0.0387049	5.2919
Pr	4.96995	-0.449658	4.46614
Vaniloyl hexose-pentose-4 C19H26O13
HilicNEG, feature ID 21906	Theoretical [M-H]- = 461.1301
	RT = 7.86 min
	QsuB1 vs WT	QsuB5 vs WT	QsuB15 vs WT
XB	new	new	new
XM	new	new	new
XT	4.73297	0.35337	3.52404
Ph	9.69643	1.52945	9.08401
Pr	8.69761	1.26613	7.92081
Vaniloyl hexose-pentose-5 C19H26O13
HilicNEG, feature ID 13924	Theoretical [M-H]- = 461.1301
	RT = 8.27 min
	QsuB1 vs WT	QsuB5 vs WT	QsuB15 vs WT
XB	new	new	new
XM	new	new	new
XT	new	new	new
Ph	11.1647	6.06661	11.36
Pr	10.9015	5.13671	10.629
Vaniloyl hexose-pentose-6 C19H26O13
HilicNEG, feature ID 29493	Theoretical [M-H]- = 461.1301
	RT = 13.35 min
	QsuB1 vs WT	QsuB5 vs WT	QsuB15 vs WT
XB	new	ND	new
XM	new	ND	ND
XT	ND	ND	ND
Ph	0.386237	-0.0745991	0.475216
Pr	1.33005	-0.0341187	0.784241
Vaniloyl pentose C13H16O8
HilicNEG, feature ID 7368	Theoretical [M-H]- = 299.0772
	RT = 10.74 min
	QsuB1 vs WT	QsuB5 vs WT	QsuB15 vs WT
XB	new	new	new
XM	8.84543	4.94425	8.751
XT	new	new	new
Ph	new	new	new
Pr	new	new	new
