# Supplementary material for: Expression of dehydroshikimate dehydratase in poplar induces transcriptional and metabolic changes in the phenylpropanoid pathway
Source: J Exp Bot. 2024 May 29;75(16):4960–77. doi: 10.1093/jxb/erae251 (PMC11349870; doi:10.1093/jxb/erae251)
Supplement: erae251_suppl_Supplementary_Materials [file erae251_suppl_supplementary_materials.zip › erae251_suppl_Supplementary_Table_S1.xlsx]

## Sheet: Table S1
Table S1. List and LC-MS characteristics of standard compounds used in this study.
									COMPOUND IDENTIFICATION SCORES									MS1 INTENSITY INFORMATION			MSMS INFORMATION				MSMS EVALUATION	ION INFORMATION			M/Z EVALUATION		CHROMATOGRAPHIC PEAK INFORMATION				RT EVALUATION
Identified Metabolite	Name of metabolite searched for	Labels of Overlapping Compounds	Inchi Keys of Overlapping Compounds	Molecular Formula		Polarity	Exact Mass	Inchi Key	MSMS Score (0 to 1)	m/z score (0 to 1)	RT score (0 to 1)	Total ID Score (0 to 3)	Mass Spec Inititative Identification Level	Isomer details	Identification notes	MS1 notes	MS2 notes	Maximum MS1 intensity across all files	Filename w/ maximum MS1	Retention time of max intensity MS1 peak	File with highest MSMS match score	RT of highest matched MSMS scan	Number of ion matches in msms spectra to EMA reference spectra	List of ion matches in msms spectra to EMA reference spectra		Adduct	Theoretical m/z	Measured m/z	mass error (delta Da)	mass error (delta ppm)	Minimum retention time (min)	Maximum retention time (max)	Theoretical retention time (peak)	Detected RT (peak)	RT error (absolute delta)
Some isomers are not chromatographically or spectrally resolvable. Some compounds detected w/ >1 adduct (increases identification confidence but only use 1 for analysis).	Name of standard reference compound in library match.	compound with similar mz (abs difference <= 0.005) or monoisotopic molecular weight (abs difference <= 0.005) and RT (min or max within the RT-min-max-range of similar compound)	List of inchi keys that correspond to the compounds listed in the previous column				monoisotopic mass (neutral except for permanently charged molecules)	neutralized version	1 (MSMS matches ref. std.), 0.5 (possible match), 0 (no MSMS collected or no appropriate ref available), -1 (bad match)	1 (delta ppm </= 5 or delta Da </= 0.0015), 0.5 (delta ppm 5-10 and delta Da > 0.0015), 0 (delta ppm > 10) mz_quality	1 (delta RT </= 0.5), 0.5 (delta RT > 0.5 & </= 2), 0 (delta RT > 2 min)	sum of m/z, RT and MSMS score	Level 1 = Two independent and orthogonal properties match authentic standard; else = putative [Metabolomics. 2007 Sep; 3(3): 211-221. doi: 10.1007/s11306-007-0082-2]	Isomers have same formula (and m/z) and similar RT - MSMS spectra may be used to differentiate (exceptions) or RT elution order									mean # of fragment ions matching between compound in sample and reference compound / standard; may include parent and isotope ions and very low intensity background ions (these do not contribute to score)		MSMS score (highest across all samples), scale of 0 to 1 based on an algorithm. 0 = no match, 1 = perfect match. If no score, then no MSMS was acquired for that compound (@ m/z & RT window).	More than one may be detectable; the one evaluated is listed	theoretical m/z for a given compound / adduct pair	average m/z within 20ppm of theoretical detected across the top three most intense ions @ RT peak	absolute difference between theoretical and detected m/z	ppm difference between theoretical and detected m/z	Retention range including start and end of detection of an m/z value (Note: Peak Height is calculated as the highest intensity of an m/z within the min/max RT range. Peak Area is calculated as the integrated area under the curve for an m/z within the mix/max RT range.)		theoretical retention time for a compound based upon reference standard at highest intensity point of peak	average retention time for a detected compound at highest intensity point of peak across all samples	absolute difference between theoretical and detected RT peak
identified_metabolite	label	overlapping_compound	overlapping_inchi_keys	formula	Column	polarity	exact_mass	inchi_key	msms_quality	mz_quality	rt_quality	total_score	msi_level	isomer_details	identification_notes	ms1_notes	ms2_notes	max_intensity	max_intensity_file	ms1_rt_peak	msms_file	msms_rt	msms_numberofions	msms_matchingions	msms_score	mz_adduct	mz_theoretical	mz_measured	mz_error	mz_ppmerror	rt_min	rt_max	rt_theoretical	rt_measured	rt_error
Caffeate	caffeic acid			C9H8O4	HILIC	negative	180.042	QAIPRVGONGVQAS-RQOWECAXSA-N	1	1	1	3	Exceeds Level 1				1, perfect match to internal reference library	2924197	20220926_JGI_AE_507651_Poplar_final_QE-HF_HILICZ_USHXG01885_NEG_MSMS_39_WT-Pholem-whole_D_Rg70to1050-CE205060--S1_Run219.h5	3.22311	20220926_JGI_AE_507651_Poplar_final_QE-HF_HILICZ_USHXG01885_NEG_MSMS_114_Qsub5-Pholem-whole_C_Rg70to1050-CE102040--S1_Run198.h5	3.26	3	134.037,135.045,179.035	0.8527	[M-H]-	179.035	179.035	0.0001	0.4677	3.1	3.47	3.24	3.25	0
Chlorogenic acid	chlorogenic acid			C16H18O9	C18	negative	354.095	CWVRJTMFETXNAD-ISDGXQLTSA-N	1	1	1	3	Exceeds Level 1				1, perfect match to internal reference library	4.51486e+06	20221014_JGI_AE_507651_Poplar_final_IDX_C18_USDAY63675_NEG_MSMS_105_Qsub5-Bark-whole_A_Rg80to1200-CE102040--S1_Run33.h5	2.75703	20221014_JGI_AE_507651_Poplar_final_IDX_C18_USDAY63675_NEG_MSMS_24_WT-Pholem-whole_A_Rg80to1200-CE102040--S1_Run68.h5	2.76	3	161.024,191.056,353.088	0.8139	[M-H]-	353.088	353.087	0.0003	0.9907	2.72	2.82	2.65	2.76	0.11
p-Coumarate	4-coumarate			C9H8O3	C18	negative	164.047	NGSWKAQJJWESNS-ZZXKWVIFSA-N	1	1	1	3	Exceeds Level 1				1, perfect match to internal reference library	2.5026e+06	20221014_JGI_AE_507651_Poplar_final_IDX_C18_USDAY63675_NEG_MSMS_30_WT-Bark-whole_B_Rg80to1200-CE102040--S1_Run86.h5	3.17589	20221014_JGI_AE_507651_Poplar_final_IDX_C18_USDAY63675_NEG_MSMS_117_Qsub5-Xylem-middle_D_Rg80to1200-CE205060--S1_Run274.h5	3.17	2	119.050,163.040	0.9333	[M-H]-	163.04	163.04	0.0001	0.4174	3.12	3.25	3.05	3.18	0.13
3-Dehydroshikimate	3-dehydroshikimic acid			C7H8O5	HILIC	negative	172.037	SLWWJZMPHJJOPH-PHDIDXHHSA-N	1	1	1	3	Exceeds Level 1				1, perfect match to internal reference library	2.74889e+06	20220926_JGI_AE_507651_Poplar_final_QE-HF_HILICZ_USHXG01885_NEG_MSMS_29_WT-Pholem-whole_B_Rg70to1050-CE102040--S1_Run115.h5	10.9992	20220926_JGI_AE_507651_Poplar_final_QE-HF_HILICZ_USHXG01885_NEG_MSMS_24_WT-Pholem-whole_A_Rg70to1050-CE102040--S1_Run66.h5	11.02	19	59.014,65.039,67.019,69.034,71.014,71.050,81.034,83.050,85.029,92.426,95.014,97.030,99.045,108.022,109.029,111.009,113.024,127.040,171.030	0.8683	[M-H]-	171.03	171.03	0.0001	0.7639	10.81	11.19	11.31	11.01	0.3
2,3-Dihydroxybenzoate	2,3-dihydroxybenzoic acid	2,3-dihydroxybenzoic acid//3,4-dihydroxybenzoic acid	GLDQAMYCGOIJDV-UHFFFAOYSA-N//YQUVCSBJEUQKSH-UHFFFAOYSA-N	C7H6O4	HILIC	negative	154.027	GLDQAMYCGOIJDV-UHFFFAOYSA-N	1	1	1	3	Exceeds Level 1			unresolvable isomers	1, co-isolated precursor but all reference ions are in sample spectrum	484440480	20220926_JGI_AE_507651_Poplar_final_QE-HF_HILICZ_USHXG01885_NEG_MSMS_65_Qsub1-Bark-whole_A_Rg70to1050-CE102040--S1_Run47.h5	3.32363	20220926_JGI_AE_507651_Poplar_final_QE-HF_HILICZ_USHXG01885_NEG_MSMS_164_ExCtrl_D_Rg70to1050-CE205060--S1_Run244.h5	3.35	2	109.029,153.019	0.9607	[M-H]-	153.019	153.019	0	0.1557	3.08	3.48	3.8	3.37	0.43
2,5-Dihydroxybenzoate	2,5-dihydroxybenzoate			C7H6O4	C18	negative	154.027	WXTMDXOMEHJXQO-UHFFFAOYSA-N	0.5	1	1	2.5	Level 1				0.5, partial match of fragments	7105848	20221014_JGI_AE_507651_Poplar_final_IDX_C18_USDAY63675_NEG_MSMS_145_Qsub15-Bark-whole_A_Rg80to1200-CE102040--S1_Run18.h5	2.2988	20221014_JGI_AE_507651_Poplar_final_IDX_C18_USDAY63675_NEG_MSMS_78_Qsub14-Xylem-bottom_D_Rg80to1200-CE205060--S1_Run239.h5	2.25	4	81.034,108.022,109.029,153.019	0.8045	[M-H]-	153.019	153.019	0.0001	0.659	2.25	2.32	2.35	2.29	0.06
Eriodictyol-7-O-glucoside	eriodictyol-7-o-glucoside	eriodictyol-7-o-glucoside//marein	RAFHNDRXYHOLSH-PRRLNRMFSA-N//XGEYXJDOVMEJNG-HTFDPZBKSA-N	C21H22O11	C18	negative	450.116	RAFHNDRXYHOLSH-PRRLNRMFSA-N	1	1	1	3	Exceeds Level 1				1, co-isolated precursor but all reference ions are in sample spectrum	1862167	20221014_JGI_AE_507651_Poplar_final_IDX_C18_USDAY63675_NEG_MSMS_30_WT-Bark-whole_B_Rg80to1200-CE102040--S1_Run86.h5	3.35189	20221014_JGI_AE_507651_Poplar_final_IDX_C18_USDAY63675_NEG_MSMS_30_WT-Bark-whole_B_Rg80to1200-CE102040--S1_Run86.h5	3.36	17	107.014,109.030,125.024,135.045,149.025,151.004,161.025,169.014,175.004,193.014,205.014,269.046,287.056,311.056,313.057,329.067,449.110	0.6573	[M-H]-	449.109	449.109	0	0.0739	3.32	3.39	3.25	3.35	0.1
Ferulate	ferulic acid			C10H10O4	HILIC	negative	194.058	KSEBMYQBYZTDHS-HWKANZROSA-N	1	1	1	3	Exceeds Level 1			keep	1, perfect match to internal reference library	5697560	20220926_JGI_AE_507651_Poplar_final_QE-HF_HILICZ_USHXG01885_NEG_MSMS_116_Qsub5-Xylem-top_D_Rg70to1050-CE205060--S1_Run231.h5	1.29126	20220926_JGI_AE_507651_Poplar_final_QE-HF_HILICZ_USHXG01885_NEG_MSMS_111_Qsub5-Xylem-top_C_Rg70to1050-CE102040--S1_Run179.h5	1.27	9	117.034,121.030,134.037,137.025,139.040,149.061,150.033,178.027,193.051	0.9078	[M-H]-	193.051	193.05	0.0001	0.5366	1.22	1.37	1.29	1.29	0.01
Genistein/apigenin	5,7-dihydroxy-2-(4-hydroxyphenyl)chromen-4-one	2-(3,4-dihydroxyphenyl)-5-hydroxychromen-4-one//5,7-dihydroxy-2-(2-hydroxyphenyl)chromen-4-one//5,7-dihydroxy-2-(4-hydroxyphenyl)chromen-4-one//genistein, 4',5,7-trihydroxyisoflavone,	KXPQYWKYYDYOCQ-UHFFFAOYSA-N//OFYPDAKTVZXXPC-UHFFFAOYSA-N//KZNIFHPLKGYRTM-UHFFFAOYSA-N//TZBJGXHYKVUXJN-UHFFFAOYSA-N	C15H10O5	C18	negative	270.053	KZNIFHPLKGYRTM-UHFFFAOYSA-N	1	1	1	3	Exceeds Level 1				1, co-isolated precursor but all reference ions are in sample spectrum	2141451	20221014_JGI_AE_507651_Poplar_final_IDX_C18_USDAY63675_NEG_MSMS_25_WT-Bark-whole_A_Rg80to1200-CE102040--S1_Run65.h5	4.35837	20221014_JGI_AE_507651_Poplar_final_IDX_C18_USDAY63675_NEG_MSMS_115_Qsub5-Bark-whole_C_Rg80to1200-CE102040--S1_Run159.h5	4.35	16	65.003,83.014,107.014,117.035,149.024,151.004,159.045,181.066,183.045,197.061,201.056,224.048,225.056,227.035,241.051,269.046	0.8058	[M-H]-	269.046	269.046	0	0.0379	4.28	4.47	4.22	4.35	0.14
3-Hydroxybenzoate	3-hydroxybenzoic acid			C7H6O3	HILIC	negative	138.032	IJFXRHURBJZNAO-UHFFFAOYSA-N	1	1	1	3	Exceeds Level 1				1, perfect match to internal reference library	3.67355e+06	20220926_JGI_AE_507651_Poplar_final_QE-HF_HILICZ_USHXG01885_NEG_MSMS_159_Qsub15-Pholem-whole_D_Rg70to1050-CE205060--S1_Run225.h5	3.25369	20220926_JGI_AE_507651_Poplar_final_QE-HF_HILICZ_USHXG01885_NEG_MSMS_75_Qsub1-Bark-whole_C_Rg70to1050-CE102040--S1_Run188.h5	3.29	5	93.035,103.238,108.022,109.029,137.024	0.7383	[M-H]-	137.024	137.024	0	0.1947	3.08	3.41	2.91	3.2	0.29
4-Hydroxybenzoate	4-hydroxybenzoic acid			C7H6O3	HILIC	negative	138.032	FJKROLUGYXJWQN-UHFFFAOYSA-N	1	1	1	3	Exceeds Level 1				1, perfect match to internal reference library	8742301	20220926_JGI_AE_507651_Poplar_final_QE-HF_HILICZ_USHXG01885_NEG_MSMS_68_Qsub1-Xylem-bottom_B_Rg70to1050-CE102040--S1_Run118.h5	1.57291	20220926_JGI_AE_507651_Poplar_final_QE-HF_HILICZ_USHXG01885_NEG_MSMS_72_Qsub1-Xylem-middle_C_Rg70to1050-CE102040--S1_Run170.h5	1.64	2	93.035,137.025	0.9901	[M-H]-	137.024	137.024	0	0.2265	1.5	1.67	1.71	1.58	0.13
Isoquercitrine/myricitrin	myricitrin	isoquercitrine//myricitrin	OPJZLUXFQFQYAI-ZPDRBGRCSA-N//DCYOADKBABEMIQ-OWMUPTOHSA-N	C21H20O12	C18	negative	464.095	DCYOADKBABEMIQ-OWMUPTOHSA-N	1	1	1	3	Exceeds Level 1				1, perfect match to internal reference library	4474837	20221014_JGI_AE_507651_Poplar_final_IDX_C18_USDAY63675_NEG_MSMS_110_Qsub5-Bark-whole_B_Rg80to1200-CE102040--S1_Run112.h5	3.31583	20221014_JGI_AE_507651_Poplar_final_IDX_C18_USDAY63675_NEG_MSMS_110_Qsub5-Bark-whole_B_Rg80to1200-CE102040--S1_Run112.h5	3.31	13	137.024,151.004,178.999,242.022,259.026,270.017,271.025,287.020,288.027,299.019,316.022,317.030,463.088	0.724	[M-H]-	463.088	463.088	0.0002	0.3372	3.28	3.41	3.21	3.33	0.12
Luteolin	2-(3,4-dihydroxyphenyl)-5,7-dihydroxychromen-4-one	2-(3,4-dihydroxyphenyl)-5,7-dihydroxychromen-4-one//3,5,7-trihydroxy-2-(4-hydroxyphenyl)chromen-4-one	IQPNAANSBPBGFQ-UHFFFAOYSA-N//IYRMWMYZSQPJKC-UHFFFAOYSA-N	C15H10O6	C18	negative	286.048	IQPNAANSBPBGFQ-UHFFFAOYSA-N	1	1	1	3	Exceeds Level 1				1, perfect match to internal reference library	4.5146e+06	20221014_JGI_AE_507651_Poplar_final_IDX_C18_USDAY63675_NEG_MSMS_105_Qsub5-Bark-whole_A_Rg80to1200-CE102040--S1_Run33.h5	4.04389	20221014_JGI_AE_507651_Poplar_final_IDX_C18_USDAY63675_NEG_MSMS_110_Qsub5-Bark-whole_B_Rg80to1200-CE102040--S1_Run112.h5	4.04	30	65.003,83.014,105.035,107.014,133.030,149.024,151.004,169.066,171.045,175.040,185.061,189.056,197.061,198.032,199.040,201.019,211.041,213.056,215.035,217.051,223.041,229.051,239.036,241.051,242.022,243.030,257.046,267.030,284.034,285.041	0.7941	[M-H]-	285.04	285.04	0	0.0089	3.99	4.15	3.92	4.04	0.13
Myricetin/gossypetin	3,5,7-trihydroxy-2-(3,4,5-trihydroxyphenyl)chromen-4-one	3,5,7-trihydroxy-2-(3,4,5-trihydroxyphenyl)chromen-4-one//gossypetin	IKMDFBPHZNJCSN-UHFFFAOYSA-N//YRRAGUMVDQQZIY-UHFFFAOYSA-N	C15H10O8	C18	negative	318.038	IKMDFBPHZNJCSN-UHFFFAOYSA-N	1	1	1	3	Exceeds Level 1				1, perfect match to internal reference library	27633926	20221014_JGI_AE_507651_Poplar_final_IDX_C18_USDAY63675_NEG_MSMS_110_Qsub5-Bark-whole_B_Rg80to1200-CE102040--S1_Run112.h5	3.66449	20221014_JGI_AE_507651_Poplar_final_IDX_C18_USDAY63675_NEG_MSMS_80_Qsub14-Bark-whole_D_Rg80to1200-CE205060--S1_Run215.h5	3.64	57	63.024,65.003,81.035,83.014,91.019,95.014,107.014,108.022,108.993,109.029,119.014,121.030,123.009,124.017,125.024,135.009,136.017,137.024,149.024,151.004,152.011,155.035,159.045,161.025,163.004,164.012,165.019,169.014,171.046,175.040,177.020,178.999,179.035,183.045,185.025,189.018,190.999,191.035,192.007,193.014,199.040,201.020,203.035,217.014,217.051,219.030,227.035,231.030,243.030,245.046,255.0…	0.8282	[M-H]-	317.03	317.03	0.0001	0.3908	3.6	3.74	3.54	3.66	0.12
Naringenin	5,7-dihydroxy-2-(4-hydroxyphenyl)chroman-4-one			C15H12O5	C18	negative	272.068	FTVWIRXFELQLPI-UHFFFAOYSA-N	1	1	1	3	Exceeds Level 1				1, perfect match to internal reference library	5.26348e+06	20221014_JGI_AE_507651_Poplar_final_IDX_C18_USDAY63675_NEG_MSMS_145_Qsub15-Bark-whole_A_Rg80to1200-CE102040--S1_Run18.h5	4.30395	20221014_JGI_AE_507651_Poplar_final_IDX_C18_USDAY63675_NEG_MSMS_80_Qsub14-Bark-whole_D_Rg80to1200-CE205060--S1_Run215.h5	4.3	30	63.024,65.003,68.998,81.034,83.014,93.034,95.014,107.014,108.022,108.993,109.030,117.035,119.050,121.030,125.024,133.030,137.025,143.050,145.029,151.004,157.066,161.061,165.019,169.014,177.019,185.061,187.040,227.072,229.050,271.061	0.8247	[M-H]-	271.061	271.061	0	0.083	4.26	4.36	4.19	4.3	0.12
Phenylalanine	phenylalanine			C9H11NO2	HILIC	negative	165.079	COLNVLDHVKWLRT-QMMMGPOBSA-N	1	1	1	3	Exceeds Level 1				1, perfect match to internal reference library	93231304	20220926_JGI_AE_507651_Poplar_final_QE-HF_HILICZ_USHXG01885_NEG_MSMS_116_Qsub5-Xylem-top_D_Rg70to1050-CE205060--S1_Run231.h5	9.07194	20220926_JGI_AE_507651_Poplar_final_QE-HF_HILICZ_USHXG01885_NEG_MSMS_157_Qsub15-Xylem-middle_D_Rg70to1050-CE205060--S1_Run237.h5	9.1	3	72.009,147.045,164.072	0.9611	[M-H]-	164.072	164.072	0	0.1572	8.97	9.23	8.85	9.1	0.24
Protocatechuate	3,4-dihydroxybenzoic acid	2,3-dihydroxybenzoic acid//3,4-dihydroxybenzoic acid	GLDQAMYCGOIJDV-UHFFFAOYSA-N//YQUVCSBJEUQKSH-UHFFFAOYSA-N	C7H6O4	HILIC	negative	154.027	YQUVCSBJEUQKSH-UHFFFAOYSA-N	1	1	0.5	2.5	Level 1			unresolvable isomers	1, perfect match to internal reference library	273205792	20220926_JGI_AE_507651_Poplar_final_QE-HF_HILICZ_USHXG01885_NEG_MSMS_155_Qsub15-Bark-whole_C_Rg70to1050-CE102040--S1_Run173.h5	3.41731	20220926_JGI_AE_507651_Poplar_final_QE-HF_HILICZ_USHXG01885_NEG_MSMS_73_Qsub1-Xylem-bottom_C_Rg70to1050-CE102040--S1_Run182.h5	3.65	4	81.034,108.022,109.030,153.019	0.9785	[M-H]-	153.019	153.019	0	0.0675	3.42	3.8	4.12	3.55	0.57
Quercetin	2-(3,4-dihydroxyphenyl)-3,5,7-trihydroxychromen-4-one	2-(3,4-dihydroxyphenyl)-3,5,7-trihydroxychromen-4-one//robinetine	REFJWTPEDVJJIY-UHFFFAOYSA-N//SOEDEYVDCDYMMH-UHFFFAOYSA-N	C15H10O7	C18	negative	302.043	REFJWTPEDVJJIY-UHFFFAOYSA-N	1	1	1	3	Exceeds Level 1				1, co-isolated precursor but all reference ions are in sample spectrum	4649772	20221014_JGI_AE_507651_Poplar_final_IDX_C18_USDAY63675_NEG_MSMS_110_Qsub5-Bark-whole_B_Rg80to1200-CE102040--S1_Run112.h5	4.04769	20221014_JGI_AE_507651_Poplar_final_IDX_C18_USDAY63675_NEG_MSMS_40_WT-Bark-whole_D_Rg80to1200-CE205060--S1_Run259.h5	4.04	39	63.024,65.003,83.014,93.034,95.014,107.014,108.993,109.029,121.029,124.017,125.025,135.046,139.040,148.017,149.024,151.004,152.012,159.045,161.024,163.004,163.040,164.012,169.014,173.061,175.041,177.056,178.999,183.045,187.040,193.014,201.056,211.040,227.035,229.051,243.030,245.045,255.031,273.041,301.036	0.8054	[M-H]-	301.035	301.035	0	0.0792	3.99	4.12	3.92	4.05	0.12
Quinate	quinic acid			C7H12O6	HILIC	negative	192.063	AAWZDTNXLSGCEK-LNVDRNJUSA-N	1	1	1	3	Exceeds Level 1				1, perfect match to internal reference library	717761600	20220926_JGI_AE_507651_Poplar_final_QE-HF_HILICZ_USHXG01885_NEG_MSMS_28_WT-Xylem-bottom_B_Rg70to1050-CE102040--S1_Run130.h5	12.8804	20220926_JGI_AE_507651_Poplar_final_QE-HF_HILICZ_USHXG01885_NEG_MSMS_21_WT-Xylem-top_A_Rg70to1050-CE102040--S1_Run75.h5	12.96	12	59.013,71.013,85.029,87.009,93.035,99.045,109.029,111.045,127.040,171.030,173.046,191.056	0.9231	[M-H]-	191.056	191.056	0	0.1109	12.71	13.05	13.05	12.92	0.13
Salicylate	salicylic acid			C7H6O3	HILIC	negative	138.032	YGSDEFSMJLZEOE-UHFFFAOYSA-N	1	1	1	3	Exceeds Level 1				1, perfect match to internal reference library	68020472	20220926_JGI_AE_507651_Poplar_final_QE-HF_HILICZ_USHXG01885_NEG_MSMS_155_Qsub15-Bark-whole_C_Rg70to1050-CE102040--S1_Run173.h5	2.22545	20220926_JGI_AE_507651_Poplar_final_QE-HF_HILICZ_USHXG01885_NEG_MSMS_70_Qsub1-Bark-whole_B_Rg70to1050-CE102040--S1_Run136.h5	2.21	2	93.035,137.024	0.9923	[M-H]-	137.024	137.024	0	0.2115	2.09	2.38	2.16	2.2	0.04
Shikimate	shikimic acid			C7H10O5	HILIC	negative	174.053	JXOHGGNKMLTUBP-HSUXUTPPSA-N	1	1	1	3	Exceeds Level 1				1, perfect match to internal reference library	35804164	20220926_JGI_AE_507651_Poplar_final_QE-HF_HILICZ_USHXG01885_NEG_MSMS_159_Qsub15-Pholem-whole_D_Rg70to1050-CE205060--S1_Run225.h5	13.443	20220926_JGI_AE_507651_Poplar_final_QE-HF_HILICZ_USHXG01885_NEG_MSMS_120_Qsub5-Bark-whole_D_Rg70to1050-CE205060--S1_Run222.h5	13.4	25	55.018,57.034,58.006,59.013,65.039,69.034,71.014,73.029,73.036,81.034,83.050,85.029,93.035,99.009,99.045,101.024,109.030,111.045,129.019,137.024,143.035,154.947,155.035,172.957,173.045	0.9051	[M-H]-	173.046	173.046	0	0.2258	13.22	13.54	13.63	13.4	0.23
Taxifolin	taxifolin			C15H12O7	C18	negative	304.058	CXQWRCVTCMQVQX-UHFFFAOYSA-N	1	1	1	3	Exceeds Level 1				1, co-isolated precursor but all reference ions are in sample spectrum	2.47592e+06	20221014_JGI_AE_507651_Poplar_final_IDX_C18_USDAY63675_NEG_MSMS_115_Qsub5-Bark-whole_C_Rg80to1200-CE102040--S1_Run159.h5	3.38703	20221014_JGI_AE_507651_Poplar_final_IDX_C18_USDAY63675_NEG_MSMS_120_Qsub5-Bark-whole_D_Rg80to1200-CE205060--S1_Run227.h5	3.39	58	63.024,65.003,81.035,83.014,93.035,107.014,108.022,109.030,119.050,121.030,122.037,123.045,124.017,125.024,133.030,133.066,137.024,139.040,143.051,146.037,147.045,149.025,150.032,151.004,151.040,152.012,153.019,161.060,164.048,165.056,169.014,171.045,172.053,173.025,174.032,175.040,176.012,177.019,178.999,181.014,185.062,187.040,188.048,189.056,193.051,199.040,201.020,213.056,215.035,216.043,217.…	0.8042	[M-H]-	303.051	303.051	0	0.147	3.33	3.44	3.26	3.38	0.13
Tryptophan	tryptophan			C11H12N2O2	HILIC	negative	204.09	QIVBCDIJIAJPQS-SECBINFHSA-N	1	1	1	3	Exceeds Level 1				1, perfect match to internal reference library	2.28065e+06	20220926_JGI_AE_507651_Poplar_final_QE-HF_HILICZ_USHXG01885_NEG_MSMS_109_Qsub5-Pholem-whole_B_Rg70to1050-CE102040--S1_Run90.h5	10.0024	20220926_JGI_AE_507651_Poplar_final_QE-HF_HILICZ_USHXG01885_NEG_MSMS_29_WT-Pholem-whole_B_Rg70to1050-CE102040--S1_Run115.h5	9.98	7	72.009,74.025,116.051,142.066,159.093,186.056,203.083	0.894	[M-H]-	203.083	203.083	0.0001	0.4729	9.93	10.1	10.03	10.01	0.02
Tyrosine	tyrosine			C9H11NO3	HILIC	negative	181.074	OUYCCCASQSFEME-QMMMGPOBSA-N	1	1	1	3	Exceeds Level 1				1, perfect match to internal reference library	5.1335e+06	20220926_JGI_AE_507651_Poplar_final_QE-HF_HILICZ_USHXG01885_NEG_MSMS_141_Qsub15-Xylem-top_A_Rg70to1050-CE102040--S1_Run29.h5	11.6237	20220926_JGI_AE_507651_Poplar_final_QE-HF_HILICZ_USHXG01885_NEG_MSMS_64_Qsub1-Pholem-whole_A_Rg70to1050-CE102040--S1_Run50.h5	11.61	6	72.009,74.024,93.035,119.050,163.040,180.067	0.9287	[M-H]-	180.067	180.066	0.0001	0.538	11.51	11.72	11.73	11.62	0.11
Vanillate	vanillic acid			C8H8O4	HILIC	negative	168.042	WKOLLVMJNQIZCI-UHFFFAOYSA-N	1	1	1	3	Exceeds Level 1				1, perfect match to internal reference library	47960036	20220926_JGI_AE_507651_Poplar_final_QE-HF_HILICZ_USHXG01885_NEG_MSMS_65_Qsub1-Bark-whole_A_Rg70to1050-CE102040--S1_Run47.h5	1.43899	20220926_JGI_AE_507651_Poplar_final_QE-HF_HILICZ_USHXG01885_NEG_MSMS_153_Qsub15-Xylem-bottom_C_Rg70to1050-CE102040--S1_Run142.h5	1.46	5	91.025,108.022,123.045,152.011,167.035	0.9221	[M-H]-	167.035	167.035	0.0001	0.3027	1.37	1.54	1.53	1.45	0.08
