# Supplementary material for: Expression of dehydroshikimate dehydratase in poplar induces transcriptional and metabolic changes in the phenylpropanoid pathway
Source: J Exp Bot. 2024 May 29;75(16):4960–77. doi: 10.1093/jxb/erae251 (PMC11349870; doi:10.1093/jxb/erae251)
Supplement: erae251_suppl_Supplementary_Materials [file erae251_suppl_supplementary_materials.zip › erae251_suppl_Supplementary_Table_S2.xlsx]

## Sheet: Table S2
Table S2: Gene expression levels of poplar genes (DESeq2 normalized counts) in the xylem, phloem, and periderm from stems of WT plants.
Blue and red color gradients indicate transcript abundance from low to high, respectively.
Gene ID	Description	Xylem Bottom	Xylem Middle	Xylem Top	Phloem	Periderm
Potri.001G000400.v4.1		1622.86	1572.84	1442.6	852.763	592.015
Potri.001G000450.v4.1		0	0	0	0	0
Potri.001G000500.v4.1	L-ascorbate oxidase [EC:1.10.3.3]	0	0	0	0	0
Potri.001G000600.v4.1	L-ascorbate oxidase [EC:1.10.3.3]	0	0	0	0	0
Potri.001G000700.v4.1		3257.44	2968.62	2593.93	1360.14	1450.79
Potri.001G000800.v4.1	kinesin family member C2/C3	701.438	796.322	647.965	19.1875	52.715
Potri.001G000900.v4.1		8926.17	9047.23	8078.31	3610.28	4062.55
Potri.001G001000.v4.1		1.59	4.61	1.4325	0.2225	2.095
Potri.001G001100.v4.1		2.96	2.465	2.44	2.63	15.5325
Potri.001G001201.v4.1		0.295	0.4825	0	0	0.6425
Potri.001G001250.v4.1		0	0.2425	0.335	0.24	1.2625
Potri.001G001300.v4.1		1063.7	1078.92	1061.93	744.908	584.888
Potri.001G001400.v4.1		334.868	276.993	276.702	298.43	217.897
Potri.001G001500.v4.1	E3 ubiquitin-protein ligase RNF115/126 [EC:2.3.2.27]	1808.74	1757.06	1770.3	1217.13	874.035
Potri.001G001600.v4.1	pyruvate kinase [EC:2.7.1.40]	4201.31	4186.2	4788.71	2605.79	1435.77
Potri.001G001700.v4.1	protein kinase C substrate 80K-H	720.658	760.915	785.197	916.227	650.772
Potri.001G002000.v4.1		9373.46	9021.56	9566.9	35490.8	67995.5
Potri.001G002200.v4.1		147.617	153.087	110.245	28.9225	42.1575
Potri.001G002300.v4.1		714.385	651.065	595.605	216.567	117.535
Potri.001G002350.v4.1		0	0	0	0	0
Potri.001G002400.v4.1		8.1	8.3125	11.3975	9.4275	36.485
Potri.001G002500.v4.1	chaperonin GroEL	1951.53	1990.04	2317.25	4294.98	8827.53
Potri.001G002600.v4.1		1050.6	1028.96	1062.05	646.63	315.947
Potri.001G002700.v4.1		0	0	0	0	0
Potri.001G002800.v4.1		0	0	0	0	0
Potri.001G003000.v4.1		0	0	0	0.1375	0.45
Potri.001G003100.v4.1		19.6525	10.1075	6.0575	79.8625	203.97
Potri.001G003200.v4.1		1.21	1.3225	2.6175	2.1975	10.85
Potri.001G003300.v4.1		175.222	147.218	146.173	94.62	39.3475
Potri.001G003400.v4.1		229.052	237.623	226.565	244.225	185.1
Potri.001G003500.v4.1		187.438	170.765	164.94	171.26	110.365
Potri.001G003632.v4.1		0	0	0	0	0
Potri.001G003700.v4.1	DNA-directed RNA polymerase III subunit RPC6	0.9425	1.26	2.7725	0.6	0.5575
Potri.001G003800.v4.1		3988.22	3670.43	3908.01	8658.75	11133.7
Potri.001G003900.v4.1		1810.39	1686.34	1635.01	2927.57	4202.31
Potri.001G004000.v4.1		286.382	288.353	251.965	173.12	120.983
Potri.001G004100.v4.1		24549.3	25945	23682.8	6684.05	2520.07
Potri.001G004200.v4.1	mediator of RNA polymerase II transcription subunit 13	782.952	800.227	823.122	807.317	1284.54
Potri.001G004300.v4.1		518.928	511.633	571.783	849.003	534.763
Potri.001G004366.v4.1		0	0	0	0	0
Potri.001G004432.v4.1		0	0	0.565	0	0.235
Potri.001G004500.v4.1	solute carrier family 25 (mitochondrial oxoglutarate transporter), member 11	3708.69	3704.43	3409.36	2734.48	2607.81
Potri.001G004600.v4.1	tubulin alpha	12912.2	12854.9	10896.3	4177.01	3105.53
Potri.001G004700.v4.1	EREBP-like factor	0	1.3475	0.8475	1.2125	0.655
Potri.001G004800.v4.1		2292.02	2180.01	2435.63	1871.57	1779.87
Potri.001G004900.v4.1		0	0	0	0	0
Potri.001G005000.v4.1	peptidyl-tRNA hydrolase, PTH1 family [EC:3.1.1.29]	81.8825	88.43	106.66	137.01	100.763
Potri.001G005100.v4.1	transcription factor MYB, plant	0.2675	1.1825	1.205	27.225	51.8375
Potri.001G005400.v4.1	pyrimidine/purine-5'-nucleotide nucleosidase [EC:3.2.2.10 3.2.2.-]	44.065	22.9575	12.0675	0.6875	7.24
Potri.001G005500.v4.1		11832.2	11095.7	8625.19	1339.03	1190.52
Potri.001G005600.v4.1		0	0.9025	0.5625	0.2225	0
Potri.001G005700.v4.1		108.222	115.895	181.805	835.707	1810.18
Potri.001G005900.v4.1		147.978	145.928	163.165	219.517	857.345
Potri.001G006000.v4.1		0	0	0	0	0
Potri.001G006100.v4.1		95.835	100.688	65.7075	180.957	255.222
Potri.001G006200.v4.1		60.3625	44.48	59.56	29.175	14.48
Potri.001G006250.v4.1		0	0	0	0	0
Potri.001G006300.v4.1	transcription initiation factor TFIID subunit 7	363.585	348.288	292.757	306.838	222.255
Potri.001G006400.v4.1	FUS-interacting serine-arginine-rich protein 1	1247.49	1361.37	1598.73	1654.06	1625.55
Potri.001G006500.v4.1		121.08	123.135	142.058	685.622	240.252
Potri.001G006600.v4.1		1.83	0.4825	6.5375	17.92	227.59
Potri.001G006700.v4.1		768.22	818.083	542.233	467.935	711.447
Potri.001G006750.v4.1		0	0.28	0	0	1.76
Potri.001G006800.v4.1		0	0	0	0	1.78
Potri.001G006850.v4.1		0	0	0	0	0
Potri.001G006901.v4.1	feruloyl-CoA 6-hydroxylase [EC:1.14.11.61]	0	0	0	0.24	4.6425
Potri.001G006951.v4.1		0	0	0	0	0
Potri.001G007000.v4.1		132.137	187.525	197.738	558.355	335.488
Potri.001G007100.v4.1	feruloyl-CoA 6-hydroxylase [EC:1.14.11.61]	0.86	0.4975	1.5075	1.4825	0.5575
Potri.001G007200.v4.1		73.33	71.0975	79.125	107.345	223.907
Potri.001G007232.v4.1		0	0	0	0	0
Potri.001G007300.v4.1		100.918	102.797	120.453	478.082	937.56
Potri.001G007400.v4.1	pectate lyase [EC:4.2.2.2]	0	0	0	0	0.37
Potri.001G007501.v4.1		47.1575	50.9725	47.815	66.7075	23.5125
Potri.001G007700.v4.1	15-cis-phytoene synthase [EC:2.5.1.32]	116.257	131.395	113.547	44.2375	40.4575
Potri.001G007800.v4.1	serine/threonine-protein phosphatase 2A catalytic subunit [EC:3.1.3.16]	5975.43	5889.51	5451.1	2860.38	2318.3
Potri.001G007900.v4.1	ATP-dependent RNA helicase DDX3X [EC:3.6.4.13]	2825.09	2593.24	2555.74	1977.65	2728.6
Potri.001G008000.v4.1		819.895	826.433	924.997	495.11	484.353
Potri.001G008080.v4.1		0	0	0	0	0
Potri.001G008160.v4.1		35.325	57	47.5975	0	0
Potri.001G008240.v4.1		247.607	265.788	262.322	174.035	255.295
Potri.001G008320.v4.1		2127.68	2140.61	1898.59	1085.45	943.687
Potri.001G008400.v4.1		1336.68	1410.68	1093.25	774.94	1963.64
Potri.001G008500.v4.1		2184.27	1613.68	1870.87	706.092	394.545
Potri.001G008600.v4.1		0.5925	0	0	0	0
Potri.001G008700.v4.1		491.15	424.333	400.035	502.2	714.28
Potri.001G008800.v4.1	E3 ubiquitin-protein ligase BRE1 [EC:2.3.2.27]	1394.76	1364.38	1179.12	1536.76	1713.28
Potri.001G008900.v4.1		35.065	10.0525	5.93	0	0.8275
Potri.001G009000.v4.1		0	0	0.335	3.095	21.665
Potri.001G009100.v4.1		4104.66	4867.46	3625.56	203.165	204.988
Potri.001G009200.v4.1		0.295	0.3675	0.6175	3.025	0.235
Potri.001G009300.v4.1		0	0	0	0	0
Potri.001G009501.v4.1		172.842	192.023	199.208	177.332	160.762
Potri.001G009600.v4.1	DNA (cytosine-5)-methyltransferase 1 [EC:2.1.1.37]	551.805	511.445	695.81	1118.26	471.225
Potri.001G009700.v4.1		4213.61	3793.97	3666.85	3816.26	4242.93
Potri.001G009800.v4.1		59.685	61.0675	73.87	178.368	420.07
Potri.001G010000.v4.1		53.505	51.3075	28.5225	35.025	40.89
Potri.001G010200.v4.1		158.945	148.52	107.23	129.91	129.072
Potri.001G010300.v4.1		48.655	56.6875	41.7825	16.2675	28.8825
Potri.001G010400.v4.1		132.532	148.352	174.202	271.942	315.2
Potri.001G010500.v4.1	E3 ubiquitin-protein ligase SIAH1 [EC:2.3.2.27]	269.743	265.947	232.95	376.895	495.783
Potri.001G010600.v4.1		0	0.2425	1.935	5.1025	17.995
Potri.001G010700.v4.1	calcium/calmodulin-dependent protein kinase kinase 2 [EC:2.7.11.17]	5.865	5.14	3.685	35.4975	102.402
Potri.001G010800.v4.1	formate--tetrahydrofolate ligase [EC:6.3.4.3]	1121.33	1148.5	988.403	855.028	1199.55
Potri.001G010900.v4.1		0	0.84	0.335	0.7025	1.32
Potri.001G011000.v4.1	peroxidase [EC:1.11.1.7]	24.63	23.46	25.23	54.2775	106.415
Potri.001G011200.v4.1	peroxidase [EC:1.11.1.7]	89.2625	91.9125	95.885	202.405	236.023
Potri.001G011300.v4.1	peroxidase [EC:1.11.1.7]	162.505	133.778	162.585	380.9	414.255
Potri.001G011401.v4.1		0	0	0	0.2225	0
Potri.001G011500.v4.1	peroxidase [EC:1.11.1.7]	0	0	0	0	0
Potri.001G011700.v4.1		66.7125	84.63	92.735	91.2775	637.23
Potri.001G011800.v4.1		523.737	510.535	679.467	1025.02	961.933
Potri.001G011900.v4.1	callose synthase [EC:2.4.1.-]	5762.24	5289.84	4635.45	3283.45	4253.31
Potri.001G012200.v4.1	callose synthase [EC:2.4.1.-]	11861.9	10921	11983.6	12680.4	7769.19
Potri.001G012300.v4.1		895.375	804.582	716.05	1160.88	1357.02
Potri.001G012401.v4.1	omega-6 fatty acid desaturase / acyl-lipid omega-6 desaturase (Delta-12 desaturase) [EC:1.14.19.6 1.14.19.22]	114.683	65.5	30.7	14.6575	251.455
Potri.001G012500.v4.1		0	1.1325	1.3425	0.49	74.2175
Potri.001G012601.v4.1		0.5625	0.255	0	0	0
Potri.001G012700.v4.1	omega-6 fatty acid desaturase / acyl-lipid omega-6 desaturase (Delta-12 desaturase) [EC:1.14.19.6 1.14.19.22]	0.8575	4.0575	4.355	573.062	418.855
Potri.001G012800.v4.1	nucleolar complex protein 2	355.805	375.35	390.44	645.08	696.295
Potri.001G012901.v4.1	peroxidase [EC:1.11.1.7]	4.8	2.0625	4.17	10.9825	23.2625
Potri.001G013000.v4.1	peroxidase [EC:1.11.1.7]	3.5025	7.2475	6.485	5.7625	11.5675
Potri.001G013101.v4.1		0	0	0	0	0
Potri.001G013200.v4.1		0	0	0	0	0
Potri.001G013300.v4.1	nucleoporin NDC1	649.335	694.497	825.038	922.485	688.43
Potri.001G013400.v4.1		26.68	31.91	154.185	2.98	86.4675
Potri.001G013500.v4.1	enoyl-[acyl-carrier protein] reductase I [EC:1.3.1.9 1.3.1.10]	1591.98	1590.63	1698.29	1398.34	1705.49
Potri.001G013600.v4.1		146.79	174.827	207.558	189.695	186.108
Potri.001G013700.v4.1	uncharacterized protein	567.555	564.562	578.675	436.872	505.808
Potri.001G013800.v4.1		712.812	732.32	685.428	993.992	1183.12
Potri.001G013900.v4.1		1743.93	1630.06	1516.12	1388.39	1861.14
Potri.001G014000.v4.1	lipoyl(octanoyl) transferase [EC:2.3.1.181]	157.907	191.418	195.615	200.542	178.115
Potri.001G014025.v4.1		0	0	0	0.2225	0.96
Potri.001G014050.v4.1		49.0575	61.41	70.4525	73.8975	57.875
Potri.001G014100.v4.1		0	0	0.565	0	14.3975
Potri.001G014200.v4.1		47.72	53.8925	38.885	28.045	18.4325
Potri.001G014301.v4.1		0	0	0	0.1375	25.9925
Potri.001G014401.v4.1		0	0	0	0.4125	162.67
Potri.001G014501.v4.1		5.735	8.41	6.35	3.9725	59.46
Potri.001G014600.v4.1		0	0	0	0	8.435
Potri.001G014700.v4.1		0.2675	0.3675	0.9	0.9275	6.1375
Potri.001G014900.v4.1		50.6875	65.0175	69.375	89.47	83.9825
Potri.001G015000.v4.1		678.378	673.045	590.32	656.515	579.695
Potri.001G015100.v4.1	beta-glucosidase [EC:3.2.1.21]	0.6175	0	0.2825	0.1375	326.655
Potri.001G015300.v4.1	lipoxygenase [EC:1.13.11.12]	0	0	0	0	1.7225
Potri.001G015400.v4.1	lipoxygenase [EC:1.13.11.12]	0.295	0.3675	0.8475	3.285	1032.46
Potri.001G015450.v4.1		0	0	0	0	0
Potri.001G015500.v4.1	lipoxygenase [EC:1.13.11.12]	4.7625	7.9075	37.375	258.89	1119.35
Potri.001G015601.v4.1		0	0	0	0.315	1.1275
Potri.001G015700.v4.1		1049.8	1021.67	1184.98	1234.63	843.113
Potri.001G015801.v4.1		0	0	0	0	0
Potri.001G015900.v4.1	ethylene-insensitive protein 3	239.38	260.232	328.03	245.352	481.987
Potri.001G015966.v4.1		38.8175	48.265	56.705	66.9725	48.5575
Potri.001G016032.v4.1		75.945	80.8475	76.3075	72.5325	64.9975
Potri.001G016100.v4.1		0	0.3675	0	0	0
Potri.001G016200.v4.1	[protein]-arginine 3-hydroxylase / protease [EC:1.14.11.73 3.4.-.-]	455.685	574.878	623.83	457.387	285.803
Potri.001G016300.v4.1		7.0825	5.3875	7.815	278.387	175.69
Potri.001G016500.v4.1		0	0	0	0	0.1875
Potri.001G016600.v4.1		510.088	491.56	480.243	124.1	283.215
Potri.001G016700.v4.1	histone H3	382.405	486.68	514.47	726.967	370.538
Potri.001G016800.v4.1		135.715	142.35	121.752	113.765	61.57
Potri.001G016900.v4.1	histone H3	0	0	0	0	0
Potri.001G017000.v4.1		433.89	507.42	402.843	215.555	920.98
Potri.001G017100.v4.1		201.155	182.732	227.705	291.608	161.81
Potri.001G017300.v4.1		519.293	539.71	513.702	827.53	763.855
Potri.001G017500.v4.1		75.2275	46.1125	35.555	60.265	1582.26
Potri.001G017600.v4.1		2.45	2.735	11.4475	77.4775	261.04
Potri.001G017900.v4.1		12.9175	14.4275	28.965	3.745	2.8325
Potri.001G018100.v4.1	succinate dehydrogenase assembly factor 1	176.71	196.41	231.222	160.238	124.822
Potri.001G018200.v4.1	uncharacterized protein	6644.22	7532.14	5850.13	2068.01	5149.32
Potri.001G018300.v4.1		768.145	800.227	609.523	606.05	208.25
Potri.001G018400.v4.1	AP2-like factor, ANT lineage	1.155	1.0925	0.2825	0.515	2.435
Potri.001G018500.v4.1		1245.15	1337.96	1404.38	1258.19	1192.75
Potri.001G018600.v4.1		3084	2960.18	2890.9	2012.81	1522.59
Potri.001G018700.v4.1	NIMA (never in mitosis gene a)-related kinase 1/4/5 [EC:2.7.11.1]	1145.55	878.663	993.067	1227.61	216.575
Potri.001G018800.v4.1	zinc transporter, ZIP family	425.18	412.125	409.39	524.645	609.83
Potri.001G018900.v4.1		0	0	0	0	0.45
Potri.001G019000.v4.1	outer membrane protein insertion porin family	671.515	658.245	602.433	978.192	1174.31
Potri.001G019100.v4.1	P-type Cu+ transporter [EC:7.2.2.8]	221.713	221.55	222.685	180.197	207.957
Potri.001G019200.v4.1		386.538	404.05	376.767	457.593	396.155
Potri.001G019400.v4.1	solute carrier family 25 (mitochondrial adenine nucleotide translocator), member 4/5/6/31	3650.02	3808.04	4864.09	2556.02	722.217
Potri.001G019500.v4.1		42.8325	41.6625	53.0875	86.615	79.3125
Potri.001G019600.v4.1	E3 ubiquitin-protein ligase BIG BROTHER and related proteins [EC:2.3.2.27]	317.35	280.803	259.395	351.53	178.512
Potri.001G019700.v4.1		25.8925	37.4325	94.5825	0.4	68.475
Potri.001G019795.v4.1		0	0	0	0	0
Potri.001G019890.v4.1		0	0	0	0.1375	0
Potri.001G019985.v4.1		0	0	0	0	0
Potri.001G020080.v4.1		0	0	0	0	0
Potri.001G020140.v4.1		0	0	0	0	0
Potri.001G020200.v4.1		27.6225	21.9025	25.5	177.685	74.52
Potri.001G020250.v4.1		2.285	2.0925	1.68	2.6525	3.225
Potri.001G020300.v4.1		4703.82	4258.7	4111.6	3516.64	3774.02
Potri.001G020400.v4.1		0.6475	0	0	0	0
Potri.001G020501.v4.1		9.795	14.2725	16.56	28.515	25.0775
Potri.001G020600.v4.1	P-type Ca2+ transporter type 2C [EC:7.2.2.10]	520.71	453.75	419.433	48.915	3.9925
Potri.001G020700.v4.1		300.405	314.947	309.058	330.09	249.04
Potri.001G020900.v4.1	cytokinin dehydrogenase [EC:1.5.99.12]	21.9525	18.4275	30.2475	40.975	184.528
Potri.001G021000.v4.1		215.475	241.325	225.368	207.347	235.945
Potri.001G021100.v4.1		237.133	211.685	244.02	105.507	76.5875
Potri.001G021200.v4.1		0	0	0	0	0
Potri.001G021300.v4.1		0	1.6025	0.9	0.24	18.695
Potri.001G021500.v4.1		321.067	318.303	365.54	392.038	299.82
Potri.001G021600.v4.1		186.142	201.608	203.655	231.507	301
Potri.001G021801.v4.1		0	0	0	0	0
Potri.001G021900.v4.1		0	0	0	0	0
Potri.001G022100.v4.1		0	0	0	0	0
Potri.001G022150.v4.1		0	0	0	0	0
Potri.001G022400.v4.1		110.81	92.0875	92.135	138.877	171.427
Potri.001G022500.v4.1		308.68	313.325	322.173	313.053	400
Potri.001G022601.v4.1		7.9625	8.48	8.2025	3.09	1.2475
Potri.001G022700.v4.1		7215.2	6628.06	5411.58	1823.66	1605.95
Potri.001G022800.v4.1		0.295	0	0	0	0
Potri.001G022900.v4.1		201.31	200.942	193.727	355.058	98.41
Potri.001G023000.v4.1		443.688	445.655	450.457	301.502	275.255
Potri.001G023100.v4.1		1480.42	1443.46	1398.54	1273.51	1480.26
Potri.001G023200.v4.1		0	0	0	0	0
Potri.001G023300.v4.1		0	0	0	0	0
Potri.001G023400.v4.1		0	0	0	1.44	3.5325
Potri.001G023500.v4.1		165.085	157.933	101.89	250.273	116.273
Potri.001G023600.v4.1		3.4425	4.9675	9.8825	0.7025	3.97
Potri.001G023701.v4.1		0	0	0	2.7425	0.8225
Potri.001G023800.v4.1		266.033	380.397	236.888	52.0825	11.9775
Potri.001G023900.v4.1		53.7125	68.9725	72.6875	204.945	251.388
Potri.001G024000.v4.1		106.348	97.7075	95.6775	211.18	160.32
Potri.001G024100.v4.1		4174.65	4352.38	4108.94	4577.86	5499.72
Potri.001G024200.v4.1		517.035	474.032	453.975	328.847	445.86
Potri.001G024300.v4.1	xanthoxin dehydrogenase [EC:1.1.1.288]	672.072	648.255	609.13	933.975	445.087
Potri.001G024401.v4.1		0	0	0	0	0
Potri.001G024500.v4.1	U3 small nucleolar ribonucleoprotein protein IMP4	336.18	337.85	405.41	452.555	307.46
Potri.001G024600.v4.1	vacuolar protein 8	11.33	15.745	9.0675	28.2075	14.0275
Potri.001G024800.v4.1		4.55	13.9	33.925	33.1475	48.9875
Potri.001G024900.v4.1		1.18	5.775	29.025	21.82	295.94
Potri.001G025100.v4.1		1177.43	1123.36	1471.58	1203.7	1924.46
Potri.001G025200.v4.1		0.3225	1.5175	3.6875	37.335	33.2325
Potri.001G025300.v4.1		1817.66	2032.45	2189.78	1768.88	1069.53
Potri.001G025400.v4.1		160.947	163.758	344.977	218.133	332.712
Potri.001G025500.v4.1	DNA-directed RNA polymerases I, II, and III subunit RPABC1	10.6	12.995	21.1325	32.455	12.5625
Potri.001G025601.v4.1		1229.15	1153.24	1067.74	853.345	781.26
Potri.001G025701.v4.1		0	0	0.2825	0.4125	5.92
Potri.001G025800.v4.1		0	0	0.565	0.48	0.235
Potri.001G026000.v4.1		447.902	493.235	401.288	401.2	440.067
Potri.001G026100.v4.1	translation initiation factor eIF-2B subunit beta	1331.63	1388.56	1298.17	1482.56	1399.9
Potri.001G026200.v4.1	E3 ubiquitin-protein ligase SIAH1 [EC:2.3.2.27]	61.8725	67.2	100.585	157.933	110.262
Potri.001G026300.v4.1	uridine monophosphate synthetase [EC:2.4.2.10 4.1.1.23]	1142.61	1258.48	1354.59	1421.94	1524.19
Potri.001G026400.v4.1		61.97	51.695	42.075	18.1325	29.225
Potri.001G026501.v4.1		1278.99	1135.87	750.197	3.085	2.9475
Potri.001G026600.v4.1	glutaredoxin domain-containing cysteine-rich protein 1	3562.96	3454.98	2602.36	884.283	727.518
Potri.001G026700.v4.1		337.837	343.783	343.225	275.543	251.815
Potri.001G026800.v4.1	polyadenylation factor subunit 2	533.258	458.985	475.445	466.548	647.525
Potri.001G026900.v4.1		838.015	887.928	839.473	840.405	422.683
Potri.001G027000.v4.1		1992.11	1698.54	1356.54	276.312	275.1
Potri.001G027100.v4.1	solute carrier family 15 (peptide/histidine transporter), member 3/4	48.0725	91.065	144.855	9.2225	112.607
Potri.001G027232.v4.1		215.068	135.935	101.63	85.98	85.645
Potri.001G027400.v4.1	beta-galactosidase [EC:3.2.1.23]	1676.62	1597.21	1493.12	1894.43	3030.25
Potri.001G027500.v4.1		0	0	0	0	0
Potri.001G027600.v4.1		423.465	422.865	351.972	383.63	555.295
Potri.001G027700.v4.1		688.2	645.745	712.398	599.1	471.34
Potri.001G027800.v4.1		0	0	0	0.1775	0.1875
Potri.001G027900.v4.1	1-phosphatidylinositol-4-phosphate 5-kinase [EC:2.7.1.68]	14.7625	21.1625	16.1775	24.765	24.9875
Potri.001G027950.v4.1		0	0.255	0.565	0	0.8425
Potri.001G028000.v4.1		7211.65	7678.68	6213.85	1375.94	671.48
Potri.001G028100.v4.1		2153.84	2302.35	2292.48	668.03	184.618
Potri.001G028200.v4.1		15728.5	12950.2	14281.9	23820.2	8007.72
Potri.001G028300.v4.1		332.298	399.788	348.905	181.875	253.45
Potri.001G028400.v4.1		1010.66	949.327	948.347	1271.11	1007.98
Potri.001G028500.v4.1		94.3825	106.735	135.227	153.713	206.593
Potri.001G028600.v4.1	chalcone synthase [EC:2.3.1.74]	0	0	0	0	0
Potri.001G028750.v4.1		116.252	100.108	99.7925	165.648	186.833
Potri.001G028900.v4.1		3.5225	5.3275	2.8025	7.82	1.565
Potri.001G029000.v4.1		0	0	0	0	0
Potri.001G029300.v4.1		12.695	14.36	15.7225	58.1325	143.787
Potri.001G029400.v4.1	mTERF domain-containing protein, mitochondrial	130.107	147.05	151.94	209.895	225.265
Potri.001G029500.v4.1		188.613	188.185	119.49	102.425	19.325
Potri.001G029600.v4.1	E3 ubiquitin-protein ligase KEG [EC:2.7.11.1 2.3.2.27]	2880.51	2713.94	2721.94	2259.56	3473.53
Potri.001G029700.v4.1		0	0	0	19.3725	8.6025
Potri.001G029800.v4.1	transcription factor TGA	525.597	485.695	473.965	426.842	486.378
Potri.001G029900.v4.1	NADH dehydrogenase (ubiquinone) 1 alpha subcomplex subunit 6	2374.98	2636.5	2615.49	1310.99	834.282
Potri.001G030000.v4.1	peptidyl-prolyl isomerase H (cyclophilin H) [EC:5.2.1.8]	684.175	695.82	678.543	828.207	586.258
Potri.001G030100.v4.1		6041.75	5758.46	5122.46	1617.89	1863.4
Potri.001G030200.v4.1	type I protein arginine methyltransferase [EC:2.1.1.319]	374.315	376.102	434.03	676.938	669.372
Potri.001G030300.v4.1	mTERF domain-containing protein, mitochondrial	270.183	268.768	270.735	246.272	249.285
Potri.001G030401.v4.1		0	0	0.25	0	0
Potri.001G030600.v4.1		0	0	0	0.1375	4.8525
Potri.001G030750.v4.1	DNA-directed RNA polymerase I subunit RPA2 [EC:2.7.7.6]	509.413	556.587	687.365	938.725	1058.44
Potri.001G030900.v4.1	ERI1 exoribonuclease 2 [EC:3.1.-.-]	3032.85	2977.07	2641.83	2590.84	3354.76
Potri.001G031200.v4.1		0	0	0.25	0	0.215
Potri.001G031400.v4.1	retinoblastoma-like protein 1	1264.62	1205.03	1268.8	1590.9	2253.88
Potri.001G031500.v4.1	GPI mannosyltransferase 1 subunit M [EC:2.4.1.-]	705.965	698.962	741.673	432.16	377.537
Potri.001G031600.v4.1		2.69	1.54	3.1725	2.2475	1.89
Potri.001G031700.v4.1	THO complex subunit 1	658.54	780.345	817.973	1109.9	962.675
Potri.001G031800.v4.1		203.382	221.028	208.993	452.783	1147.03
Potri.001G031900.v4.1		0	0	0	0	0
Potri.001G032000.v4.1	choline/ethanolamine kinase [EC:2.7.1.32 2.7.1.82]	339.397	329.548	274.848	391.07	375.96
Potri.001G032100.v4.1		0	0	0.2825	0.1775	0.185
Potri.001G032200.v4.1		0	0	0	0	1.7325
Potri.001G032300.v4.1		0	0	0	0.2225	0.82
Potri.001G032400.v4.1		0	0	0.2825	0.1775	12.35
Potri.001G032500.v4.1		41.6125	84.3325	129.585	925.992	486.655
Potri.001G032566.v4.1		25.7	21.1625	27.0475	30.045	12.7325
Potri.001G032683.v4.1		15.15	8.275	20.8275	44.5375	13.4575
Potri.001G032800.v4.1		1298.43	1199.7	1294.09	1212.76	1117.3
Potri.001G032900.v4.1		1613.07	1634.62	1410.64	3590.41	2066
Potri.001G033200.v4.1		487.905	431.537	384.235	540.7	741.987
Potri.001G033400.v4.1	PAX-interacting protein 1	1.2375	1.6625	0.8675	1.1725	0.795
Potri.001G033500.v4.1		28.7325	22.2175	32.93	52.535	142.45
Potri.001G033600.v4.1		1200.58	1249.76	1247.42	491.402	660.447
Potri.001G033800.v4.1	xyloglucan fucosyltransferase [EC:2.4.1.-]	1.72	4.0075	13.4975	556.38	850.107
Potri.001G033900.v4.1	ribonuclease P protein subunit POP4 [EC:3.1.26.5]	505.925	437.007	403.605	487.42	424.285
Potri.001G034100.v4.1	xyloglucan fucosyltransferase [EC:2.4.1.-]	0.295	0.4825	0.6175	0.89	12.6575
Potri.001G034200.v4.1	ESCRT-I complex subunit TSG101	879.728	958.183	1037.16	644.235	879.333
Potri.001G034300.v4.1	transcription elongation factor SPT6	347.72	319.597	332.523	500.082	534.232
Potri.001G034400.v4.1	nascent polypeptide-associated complex subunit alpha	3715.22	3871.98	3997.72	3619.27	2145.46
Potri.001G034500.v4.1	mTERF domain-containing protein, mitochondrial	70.5775	60.8075	59.015	85.4075	75.3
Potri.001G034600.v4.1	mTERF domain-containing protein, mitochondrial	22.655	26.955	28.055	51.73	39.575
Potri.001G034700.v4.1	mTERF domain-containing protein, mitochondrial	390.263	395.548	403.272	425.03	386.522
Potri.001G034900.v4.1	mTERF domain-containing protein, mitochondrial	45.87	31.34	28.695	51.8575	51.415
Potri.001G034933.v4.1	mTERF domain-containing protein, mitochondrial	148.287	160.29	177.155	266.987	264.512
Potri.001G034966.v4.1	mTERF domain-containing protein, mitochondrial	29.24	32.6275	50.675	67.525	44.605
Potri.001G035000.v4.1	mTERF domain-containing protein, mitochondrial	71.5325	59.85	91.4525	129.78	142.9
Potri.001G035200.v4.1	mTERF domain-containing protein, mitochondrial	48.18	52.075	71.16	168.89	361.69
Potri.001G035300.v4.1	mTERF domain-containing protein, mitochondrial	270.152	244.875	239.045	262.9	207.323
Potri.001G035400.v4.1	male germ cell-associated kinase [EC:2.7.11.22]	0	0	0	0	0
Potri.001G035450.v4.1		0	0	0	0	0
Potri.001G035500.v4.1		147.885	155.088	168.575	534.015	428.397
Potri.001G035600.v4.1	mTERF domain-containing protein, mitochondrial	0.6175	0.98	1.68	5.1625	7.0875
Potri.001G035700.v4.1		381.11	370.738	392.488	414.577	432.925
Potri.001G035800.v4.1	DnaJ homolog subfamily C member 2	700.265	737.835	807.258	734.475	665.105
Potri.001G035900.v4.1		0	0	0.2825	0.6	0.215
Potri.001G036000.v4.1	transcription factor MYB, plant	141.945	122.955	130.327	213.748	181.897
Potri.001G036100.v4.1	exportin-7	1648.72	1520.35	1613.45	1107.2	835.31
Potri.001G036400.v4.1		1243.35	1185.2	1037.12	654.348	761.715
Potri.001G036500.v4.1		5.0025	9.135	16.565	141.52	288.835
Potri.001G036600.v4.1		0.6175	0	0	4.61	9.6425
Potri.001G036700.v4.1		0	0	0	0.1775	0.7425
Potri.001G036800.v4.1	[histone H3]-lysine9 N-trimethyltransferase EHMT [EC:2.1.1.355]	482.965	450.132	453.56	498.798	574.277
Potri.001G036900.v4.1	4-coumarate--CoA ligase [EC:6.2.1.12]	30174	29572.3	25197.8	584.99	667.8
Potri.001G037000.v4.1		125.097	117.588	194.045	363.402	427.83
Potri.001G037101.v4.1		0.915	2.0075	2.69	9.235	6.295
Potri.001G037200.v4.1	E3 ubiquitin-protein ligase RNF144 [EC:2.3.2.31]	480.42	485.405	506.538	1076.91	1025.25
Potri.001G037300.v4.1		340.145	372.83	296.482	511.097	703.65
Potri.001G037400.v4.1		265.685	330.533	219.688	597.545	398.947
Potri.001G037500.v4.1		38.4375	39.23	44.08	63.9125	105.84
Potri.001G037700.v4.1	glucose-6-phosphate 1-epimerase [EC:5.1.3.15]	1258.38	1215.52	1193.54	543.745	157.795
Potri.001G037800.v4.1		0.295	0	0.335	0.1775	0.92
Potri.001G037900.v4.1	serine/threonine-protein kinase OSR1/STK39 [EC:2.7.11.1]	328.66	394.743	393.173	47.57	7.625
Potri.001G038000.v4.1	UV excision repair protein RAD23	1675.05	1714.11	1707.35	1362.36	1288.67
Potri.001G038100.v4.1		956.273	937.91	869.342	856.343	1133.09
Potri.001G038200.v4.1		158.097	181.287	165.555	72.785	34.8
Potri.001G038300.v4.1		0	0	0	0	0
Potri.001G038500.v4.1		0	0	0	0	0
Potri.001G038525.v4.1		0	0	0	0.24	0.37
Potri.001G038750.v4.1		96.6675	120.72	104.957	34.095	23.0975
Potri.001G038975.v4.1		0	0	0	0	0
Potri.001G039200.v4.1		0	0	0	0.2225	1.4725
Potri.001G039450.v4.1		0	0	0	0.1375	0
Potri.001G039700.v4.1		28.9125	36.77	33.37	15.06	7.9275
Potri.001G039900.v4.1		0	0	0	0	0.45
Potri.001G040000.v4.1		61.565	54.365	83.7225	63.5975	31.31
Potri.001G040100.v4.1		536.168	547.01	542.688	508.475	445.885
Potri.001G040200.v4.1		4.0125	5.895	12.6125	12.0425	11.8875
Potri.001G040300.v4.1		441.615	464.188	472.66	278.218	121.85
Potri.001G040400.v4.1	CCR4-NOT transcription complex subunit 7/8	0	0	0	0	0
Potri.001G040500.v4.1		0	0	0	0	0
Potri.001G040600.v4.1		0	0	0	0	0
Potri.001G040628.v4.1		0	0	0	0	0
Potri.001G040756.v4.1		0	0	0	0	0
Potri.001G040884.v4.1		18.2925	23.9025	25.6925	10.5475	2.415
Potri.001G041012.v4.1		38.015	33.42	43.125	32.445	17.5375
Potri.001G041140.v4.1		146.738	138.713	132.75	142.132	145.42
Potri.001G041268.v4.1		0.3225	3.2075	2.2175	8.725	14.68
Potri.001G041400.v4.1		326.5	333.767	367.06	374.69	90.075
Potri.001G041500.v4.1	AP2-like factor, ANT lineage	1.72	0.4975	0.335	1.6	3.92
Potri.001G041550.v4.1		0	0	0	0	0
Potri.001G041600.v4.1		101.235	106.42	102.815	76.2925	88.3475
Potri.001G041700.v4.1		563.115	433.037	483.545	1836.07	3143.88
Potri.001G041800.v4.1		109.248	91.7775	123.922	347.028	654.465
Potri.001G041900.v4.1		815.41	811.85	770.595	451.992	637.817
Potri.001G042000.v4.1		48.6575	48.425	38.6975	48.465	36.1475
Potri.001G042100.v4.1		0.295	0.765	0.25	0	0
Potri.001G042200.v4.1		0	0	0.2825	0	0
Potri.001G042400.v4.1		19.7375	38.8825	75.5675	56.705	171.912
Potri.001G042500.v4.1		4.68	11.1	17.4	7.0175	10.09
Potri.001G042600.v4.1	heat shock 70kDa protein 1/2/6/8	5.3825	3.025	29.0275	63.0275	106.05
Potri.001G042700.v4.1	heat shock 70kDa protein 1/2/6/8	1.8025	2.505	14.93	134.35	102.053
Potri.001G042800.v4.1		0	0.4825	1.035	123.983	75.39
Potri.001G042900.v4.1	shikimate O-hydroxycinnamoyltransferase [EC:2.3.1.133]	8715.5	8828.66	8604.37	413.087	562.31
Potri.001G043000.v4.1	protein phosphatase 1G [EC:3.1.3.16]	1641.29	1705.91	1455.4	1223.21	1684.8
Potri.001G043100.v4.1		480.12	428.688	245.955	1157.29	1684.75
Potri.001G043200.v4.1	magnesium transporter	578.52	614.965	500.975	331.173	344.543
Potri.001G043300.v4.1		191.56	218.43	207.61	228.6	130.045
Potri.001G043400.v4.1		954.737	879.595	779.477	568.257	287.39
Potri.001G043500.v4.1		129.667	115.157	150.11	167.772	165.45
Potri.001G043600.v4.1		1696.47	1708.25	1667.61	946.885	151.982
Potri.001G043700.v4.1		142.127	152.37	136.153	84.935	115.707
Potri.001G043800.v4.1		0	0	0	0.7575	0.8025
Potri.001G043900.v4.1	cyclic nucleotide gated channel, plant	4.1975	6.925	5.7575	20.92	6.0425
Potri.001G044000.v4.1		125.913	112.115	110.715	304.575	1148.85
Potri.001G044100.v4.1		0.3225	0.7375	2.355	118.977	52.655
Potri.001G044200.v4.1	phosphatidyl-N-methylethanolamine N-methyltransferase [EC:2.1.1.71]	279.53	267.185	301.483	251.74	188.152
Potri.001G044300.v4.1		21.04	24.1075	31.3425	34.825	684.518
Potri.001G044402.v4.1		0	0.51	0	0	0
Potri.001G044500.v4.1		50.69	118.755	391.373	106.41	125.357
Potri.001G044601.v4.1		0.3225	0.3675	0	0	0
Potri.001G044700.v4.1		223.81	232.183	213.365	186.44	113.155
Potri.001G044800.v4.1		0	0	0.6175	0	0
Potri.001G044900.v4.1	manganese transport protein	438.012	430.915	467.055	253.125	227.06
Potri.001G045000.v4.1	cinnamoyl-CoA reductase [EC:1.2.1.44]	0.295	1.7675	0.7525	0.9975	7.5975
Potri.001G045100.v4.1	cinnamoyl-CoA reductase [EC:1.2.1.44]	0	0	0.7525	0	6.0025
Potri.001G045200.v4.1	KUP system potassium uptake protein	0	0	0	0	0
Potri.001G045301.v4.1		0	0	0	0	0
Potri.001G045500.v4.1	cinnamoyl-CoA reductase [EC:1.2.1.44]	6.615	9.335	8.2975	4.2775	37.0325
Potri.001G045600.v4.1		0	0.4975	0.2825	1.245	21.9475
Potri.001G045800.v4.1		2.07	1.4125	2.03	1.3275	18.1725
Potri.001G045901.v4.1		0	0	0	0	0.655
Potri.001G046000.v4.1		0	0	0	0	0
Potri.001G046100.v4.1	cinnamoyl-CoA reductase [EC:1.2.1.44]	3.44	7.0675	5.59	11.0725	46.9075
Potri.001G046400.v4.1	cinnamoyl-CoA reductase [EC:1.2.1.44]	8.3425	8.055	8.96	24.2175	98.035
Potri.001G046500.v4.1		350.913	317.908	314.913	425.945	530.485
Potri.001G046600.v4.1	small subunit ribosomal protein S12e	2125.6	2346.62	2503.03	2583.44	1831.05
Potri.001G046700.v4.1	CCR4-NOT transcription complex subunit 7/8	580.553	541.168	526.755	341.597	492.23
Potri.001G046800.v4.1	aquaporin NIP	54.815	49.065	45.6575	119.58	359.822
Potri.001G046900.v4.1		128.998	144.315	123.467	93.9225	131.722
Potri.001G047100.v4.1	golgi SNAP receptor complex member 1	2236.47	2149.04	2069.7	459.32	394.322
Potri.001G047200.v4.1		1544.12	1481.24	1707.27	1821.79	1295.62
Potri.001G047400.v4.1	large subunit ribosomal protein L7e	884.787	948.61	1083.8	1172.45	828.767
Potri.001G047500.v4.1		599.552	420.428	605.528	658.092	749.95
Potri.001G047600.v4.1	complement component 1 Q subcomponent-binding protein, mitochondrial	254.94	283.738	455.613	437.947	262.505
Potri.001G047700.v4.1		128.873	125.3	112.737	77.075	27.45
Potri.001G047800.v4.1		1051.24	1098.84	1189.45	841.092	334.31
Potri.001G047900.v4.1	DCN1-like protein 4/5	1033.7	1120.14	1097.86	679.067	683.252
Potri.001G048100.v4.1	mRNA export factor	357.092	371.473	416.015	478.075	522.712
Potri.001G048200.v4.1		155.835	218.502	317.258	112.877	16.435
Potri.001G048300.v4.1	H+-transporting ATPase [EC:7.1.2.1]	35.2325	43.2025	67.2575	11.7275	3.305
Potri.001G048400.v4.1		0	0	0	0	0
Potri.001G048500.v4.1		110.195	123.692	163.185	170.517	127.525
Potri.001G048700.v4.1		340.015	312.107	244.483	835.712	1820.11
Potri.001G048800.v4.1		156.38	142.718	116.365	374.83	860.317
Potri.001G048900.v4.1		52.855	47.1725	38.835	56.0625	324.53
Potri.001G049000.v4.1		4.115	4.55	3.14	5.785	18.5025
Potri.001G049100.v4.1	beta-amyrin synthase [EC:5.4.99.39]	2392.91	2356.6	2108.43	734.28	1048.45
Potri.001G049300.v4.1		86.055	84.4675	73.315	121.66	136.74
Potri.001G049400.v4.1		2799.33	2645.23	2404.25	1648.41	1903.1
Potri.001G049501.v4.1		0	0	3.6925	0.1375	121.45
Potri.001G049601.v4.1		53.235	53.525	54.565	49.8825	76.2525
Potri.001G049700.v4.1		1.8575	7.1225	8.97	1309.27	1664.21
Potri.001G049800.v4.1		1682.66	1654.16	1642.13	789.162	635.09
Potri.001G049900.v4.1		85.055	119.273	99.5325	145.463	265.817
Potri.001G050000.v4.1	glutathione reductase (NADPH) [EC:1.8.1.7]	961.98	967.523	990.535	931.448	997.247
Potri.001G050100.v4.1		207.417	205.203	232.183	276.722	280.23
Potri.001G050200.v4.1		0.5925	1.6	2.245	1.64	0.9875
Potri.001G050300.v4.1	chromosome transmission fidelity protein 18	158.738	155.39	221.543	334.973	181.915
Potri.001G050400.v4.1	vesicle-associated membrane protein 72	2866.25	2904.93	2873.21	490.765	270.627
Potri.001G050600.v4.1		2604.41	3326.49	2278.88	1304.19	2004.64
Potri.001G050700.v4.1	aarF domain-containing kinase	573.717	565.668	554.805	604.925	1264.72
Potri.001G050800.v4.1		6.0825	5.5175	9.815	9.38	3.7425
Potri.001G050900.v4.1		0.915	0.535	0.7825	2.9125	1.91
Potri.001G051000.v4.1		267.472	264.778	251.028	295.088	225.502
Potri.001G051200.v4.1	ubiquinone biosynthesis monooxygenase Coq6 [EC:1.14.13.-]	767.467	769.233	736.038	680.017	671.075
Potri.001G051300.v4.1		4.71	7.1075	9.945	106.672	104.625
Potri.001G051400.v4.1		1073.67	1008.05	1038.87	1299.83	1674.01
Potri.001G051500.v4.1	chalcone synthase [EC:2.3.1.74]	7.1375	1.885	3.6975	160.468	780.867
Potri.001G051600.v4.1	chalcone synthase [EC:2.3.1.74]	9.5325	3.025	5.215	197.995	1425.35
Potri.001G051700.v4.1	dihydroxy-acid dehydratase [EC:4.2.1.9]	676.192	607.285	646.87	825.235	1126.99
Potri.001G051800.v4.1	acetyl-CoA acyltransferase 1 [EC:2.3.1.16]	173.988	170.598	149.822	163.923	180.748
Potri.001G051900.v4.1	acetyl-CoA acyltransferase 1 [EC:2.3.1.16]	5507.53	5679.12	4943.92	3082.37	5781.43
Potri.001G052000.v4.1		13.48	10.1725	18.7375	6.3	2.19
Potri.001G052100.v4.1		7207.81	7378.74	7465.55	2953.35	2321.72
Potri.001G052300.v4.1	pectate lyase [EC:4.2.2.2]	11774.1	10693.4	11952.4	3755.51	1055.44
Potri.001G052400.v4.1	inosine triphosphate pyrophosphatase [EC:3.6.1.-]	446.373	458.763	538.882	827.717	577.443
Potri.001G052500.v4.1		45.2825	39.495	11.89	23.3325	10.585
Potri.001G052600.v4.1		0	0	0	0	0
Potri.001G052800.v4.1		0	0.99	0	0	0
Potri.001G053000.v4.1		167.982	156.112	145.708	166.955	57.395
Potri.001G053100.v4.1		16.09	22.8475	31.615	97.515	30.825
Potri.001G053200.v4.1		0	0	0	0	0
Potri.001G053300.v4.1		0	0	0	0	0.47
Potri.001G053400.v4.1		507.402	729.27	711.127	897.38	1520.81
Potri.001G053450.v4.1		0	0	0	0.24	0
Potri.001G053500.v4.1		275.923	277.482	337.045	480.57	720.265
Potri.001G053600.v4.1		496.463	479.765	489.257	559.133	679.3
Potri.001G053700.v4.1		12.2475	12.1775	24.07	50.0175	237.405
Potri.001G053800.v4.1		1729.92	1781.99	1611	569.97	476.73
Potri.001G053900.v4.1		21.47	13.6825	17.0825	57.49	70.0425
Potri.001G054000.v4.1		0	0	0	0	0
Potri.001G054100.v4.1		0	0	0	0	0
Potri.001G054200.v4.1		2.155	1.5375	0	0	0
Potri.001G054301.v4.1		0	0	0	0	0
Potri.001G054400.v4.1	chaperonin GroEL	1585.83	1729.64	2916.56	2297.63	2027.32
Potri.001G054500.v4.1	NADH dehydrogenase (ubiquinone) 1 alpha subcomplex subunit 13	2352.2	2510.26	2434.19	1474.06	1254.4
Potri.001G054600.v4.1	laccase [EC:1.10.3.2]	38.7	97.0875	289.577	0.2225	0.795
Potri.001G054700.v4.1	CTD small phosphatase-like protein 2 [EC:3.1.3.-]	221.1	248.82	230.488	331.37	282.493
Potri.001G054800.v4.1		20.15	60.9825	52.6225	8286.76	4940.37
Potri.001G054850.v4.1		1.4775	2.5925	4.185	5.385	1.7325
Potri.001G054900.v4.1		595.53	619.358	600.52	861.36	689.597
Potri.001G055000.v4.1		46.2975	56.6525	74.615	120.055	56.485
Potri.001G055100.v4.1	Ase1/PRC1/MAP65 family protein	8222.34	10301	8850	106.803	148.412
Potri.001G055201.v4.1		813.582	1054.99	903.523	91.555	58.0375
Potri.001G055300.v4.1		8558.57	8019.28	8050.07	4587.71	4258.66
Potri.001G055400.v4.1		2893.04	3147.35	2959.64	1982.57	1997.28
Potri.001G055500.v4.1		0	1.2725	0.8475	0.88	0
Potri.001G055600.v4.1		0	0	0	0	0
Potri.001G055625.v4.1		0	0	0	0	0
Potri.001G055650.v4.1		0	0	0	0	0
Potri.001G055675.v4.1		0	0	0	0	0
Potri.001G055700.v4.1	4-coumarate--CoA ligase [EC:6.2.1.12]	0	0	0.335	1.035	1.985
Potri.001G055900.v4.1		1284.86	1269.8	1257.85	2467.67	1782.95
Potri.001G056000.v4.1		867.897	884.44	923.362	1025.41	1071.01
Potri.001G056100.v4.1		2584.14	2281.82	1976.14	1876.73	1540.25
Potri.001G056200.v4.1		3.1175	2.035	4.8075	40.2975	44.4525
Potri.001G056300.v4.1		283.423	415.78	386.7	503.875	364.138
Potri.001G056400.v4.1		2.4975	2.8625	0.585	1.045	0.615
Potri.001G056500.v4.1		88.7075	105.333	96.0525	122.217	268.94
Potri.001G056601.v4.1		23.3775	48.4975	68.3875	118.695	385.135
Potri.001G056700.v4.1	light-harvesting complex I chlorophyll a/b binding protein 2	282.348	458.082	772.727	1264.03	14283.8
Potri.001G056750.v4.1		0	0.61	0	0.5925	0
Potri.001G056800.v4.1		268.312	294.365	323.49	1289.58	2157.12
Potri.001G057100.v4.1		992.565	1027.14	1229.21	834.59	1061.34
Potri.001G057150.v4.1		61.555	62.3275	53.2675	41.495	54.1725
Potri.001G057200.v4.1		399.52	384.143	362.48	478.515	687.465
Potri.001G057300.v4.1		2749.45	3225.61	3349.67	1419.65	1206.96
Potri.001G057400.v4.1	arabidopsis histidine kinase 2/3/4 (cytokinin receptor) [EC:2.7.13.3]	1093.39	866.03	747.565	765.57	1896.43
Potri.001G057500.v4.1		5187.44	5204.55	5338.26	4083.78	2366.15
Potri.001G057700.v4.1		14.095	17.0825	15.055	15.7275	31.0975
Potri.001G057800.v4.1		964.658	928.4	652	884.52	1595.12
Potri.001G057900.v4.1		0	0	0	0	0.3725
Potri.001G058001.v4.1		0	0.7525	1.935	323.418	146.067
Potri.001G058100.v4.1		207.173	140.13	79.995	109.832	290.915
Potri.001G058200.v4.1		0	0.2425	0.6175	1.13	1.4825
Potri.001G058400.v4.1		0	0	19.8025	0.2225	1.2625
Potri.001G058500.v4.1		0	0.51	1.43	63.28	58.265
Potri.001G058600.v4.1		179.05	169.873	241.778	253.875	191.812
Potri.001G058700.v4.1		287.548	267.458	263.07	297.91	294.198
Potri.001G058800.v4.1		0	0	0.565	0.36	2.765
Potri.001G058900.v4.1		0.8875	0.4975	0	55.4875	13.875
Potri.001G059001.v4.1		136.76	138.105	138.097	130.45	115.243
Potri.001G059100.v4.1		37.61	32.095	34.2425	376.803	3623.87
Potri.001G059400.v4.1		1149.75	1106.67	915.403	430.638	691.628
Potri.001G059500.v4.1		4.4675	4.8675	8.375	206.147	335.61
Potri.001G059700.v4.1		2157.62	2153.91	2269.93	1047.35	1028.98
Potri.001G059800.v4.1		7.585	5.22	4.7525	6.0625	13.04
Potri.001G059900.v4.1	glucose-6-phosphate 1-dehydrogenase [EC:1.1.1.49 1.1.1.363]	1412.83	1336.28	1555.14	773.912	862.983
Potri.001G060000.v4.1		274.377	252.588	243.395	264.092	503.985
Potri.001G060100.v4.1		68.225	66.9475	48.585	208.072	385.798
Potri.001G060200.v4.1	peptidyl-prolyl cis-trans isomerase B (cyclophilin B) [EC:5.2.1.8]	2116.37	2096.61	2373.02	1409.57	2286.47
Potri.001G060300.v4.1		438.29	399.76	420.03	636.205	491.655
Potri.001G060400.v4.1	SAUR family protein	0.6475	2.265	3.395	251.73	434.52
Potri.001G060500.v4.1		61.22	46.3375	69.6025	192.947	416.455
Potri.001G060600.v4.1	glutaredoxin 3	63.715	79.175	116.515	27.5225	5.32
Potri.001G060700.v4.1	exocyst complex component 7	0	0	0.335	0.4625	0.185
Potri.001G060750.v4.1		0	1.0925	0	0	0
Potri.001G060800.v4.1	serine/threonine-protein kinase PBS1 [EC:2.7.11.1]	1088.37	1055.03	1211.87	643.98	544.463
Potri.001G060900.v4.1	solute carrier family 50 (sugar transporter)	0	0	0	0	1.3275
Potri.001G061000.v4.1	Delta3,5-Delta2,4-dienoyl-CoA isomerase [EC:5.3.3.21]	1025.18	1072.73	1098.18	826.26	910.93
Potri.001G061100.v4.1		25.71	53	60.9225	20.5625	26.6225
Potri.001G061200.v4.1		1855.93	1903.21	1705.83	2013.98	1929.08
Potri.001G061301.v4.1		0	0	0	0	0
Potri.001G061400.v4.1	pyruvate dehydrogenase E1 component beta subunit [EC:1.2.4.1]	3220.46	3264.44	3207.25	1495.47	910.788
Potri.001G061500.v4.1		160.708	153.918	154.475	204.768	289.358
Potri.001G061600.v4.1		407.03	395.238	468.207	2502.92	243.235
Potri.001G061700.v4.1		0	0	0	0.1775	0
Potri.001G061800.v4.1		423.827	519.78	439.913	718.762	851.558
Potri.001G061900.v4.1		0.295	1.2475	1.68	1.37	3.2175
Potri.001G062000.v4.1		633.17	651.368	792.097	1036.05	595.617
Potri.001G062100.v4.1		28.0625	32.85	44.87	80.225	79.885
Potri.001G062301.v4.1		0	0	0	0	0
Potri.001G062500.v4.1	jasmonate ZIM domain-containing protein	8.13	18.4375	4.515	32.49	65.3375
Potri.001G062566.v4.1		1.8275	2.29	4.5375	7.425	7.8675
Potri.001G062632.v4.1		0	0	0	0	0
Potri.001G062700.v4.1		237.5	246.195	200.59	1.5975	1.76
Potri.001G062800.v4.1		308.395	314.63	386.923	200.335	188.887
Potri.001G062900.v4.1		5.3275	1.805	2.1	36.0175	6.055
Potri.001G063300.v4.1		0	0	0	0	0
Potri.001G063309.v4.1		0	0	0	0	0
Potri.001G063500.v4.1		0.295	0	0.25	0.24	0
Potri.001G063700.v4.1		0	0	0	0	0
Potri.001G063709.v4.1		73.87	99.79	93.945	77.51	63.195
Potri.001G063900.v4.1		0	0	0	0	0
Potri.001G063909.v4.1		0	0	0	0.1375	0.92
Potri.001G064301.v4.1		3.2275	2.88	2.02	3.405	3.4325
Potri.001G064600.v4.1		0	0	0	0.1375	0.6425
Potri.001G064609.v4.1		5.06	4.17	7.535	8.0375	9.53
Potri.001G064900.v4.1		0	0	0	0	0.215
Potri.001G065000.v4.1	metaxin	1.7725	2.355	4.0925	3.155	2.815
Potri.001G065300.v4.1		0.2675	0	0	0.515	0
Potri.001G065309.v4.1		0	0	0	0	0
Potri.001G065318.v4.1		0	0	0	0	0
Potri.001G065327.v4.1		0	0	0	0.2225	0.4025
Potri.001G065336.v4.1		1.5075	0.815	1.7125	1.68	1.0375
Potri.001G065345.v4.1		0	0.7375	0	0	0
Potri.001G065600.v4.1	RNA polymerase II C-terminal domain phosphatase-like 3/4 [EC:3.1.3.16]	663.617	639.575	650.8	568.88	802.91
Potri.001G065800.v4.1		1678.13	1486.49	1378.98	1152.19	671.725
Potri.001G065900.v4.1	serine carboxypeptidase-like clade II [EC:3.4.16.-]	3660.53	3016.92	2482.85	389.115	50.9025
Potri.001G066000.v4.1		465.337	457.067	567.065	202.64	245.74
Potri.001G066100.v4.1		18.745	22.34	30.05	45.48	70.3375
Potri.001G066200.v4.1		736.495	697.668	759.805	1690.89	3030.77
Potri.001G066400.v4.1		113.667	215.408	271.312	714.803	5786.93
Potri.001G066500.v4.1		27.17	22.835	27.37	30.4275	184.137
Potri.001G066700.v4.1		61.4325	59.19	90.8125	362.303	298.257
Potri.001G066800.v4.1		1860.71	1687.58	1708.58	1768.03	1495.82
Potri.001G066900.v4.1		199.38	211.918	170.352	296.94	865.733
Potri.001G067100.v4.1		15.9925	21.1325	30.38	47.3225	234.222
Potri.001G067200.v4.1		0	0.725	0	1.4425	0.37
Potri.001G067300.v4.1		620.112	662.835	612.015	748.375	901.992
Potri.001G067400.v4.1	ubiquitin thioesterase protein OTUB1 [EC:3.4.19.12]	972.217	1020.35	908.03	820.21	628.245
Potri.001G067501.v4.1		1.7475	3.0375	0.5325	0	0
Potri.001G067600.v4.1		3.0975	2.4775	2.7575	0	3.3275
Potri.001G067700.v4.1	E3 ubiquitin-protein ligase UHRF1 [EC:2.3.2.27]	496.183	511.908	437.032	216.048	45.7575
Potri.001G067800.v4.1	glycyl-tRNA synthetase [EC:6.1.1.14]	2010.34	2202.53	2120.9	2393.53	2825.38
Potri.001G067900.v4.1	ubiquinol-cytochrome c reductase iron-sulfur subunit [EC:7.1.1.8]	6558.49	6942.28	7679.14	4233.8	3701.23
Potri.001G068000.v4.1		1028.21	969.092	812.937	378.705	301.542
Potri.001G068100.v4.1		28933.4	26015.1	23791.1	578.805	598.685
Potri.001G068200.v4.1	transaldolase [EC:2.2.1.2]	5951.36	6113	5403.57	2019.86	2377.09
Potri.001G068300.v4.1		112.817	136.702	144.778	213.095	488.712
Potri.001G068400.v4.1	sterol 14alpha-demethylase [EC:1.14.14.154 1.14.15.36]	1605.18	1604.1	1799.44	1023.98	482.452
Potri.001G068500.v4.1		306.887	314.375	315.995	636.545	490.585
Potri.001G068600.v4.1		12.8	19.1	26.9425	1.7425	28.025
Potri.001G068700.v4.1		414.985	367.333	264.847	467.277	459.123
Potri.001G068800.v4.1		374.558	401.99	445.152	495.868	717.822
Potri.001G068900.v4.1		2137.39	2051.11	2156.74	1313.53	1468.73
Potri.001G069000.v4.1	auxin responsive GH3 gene family	0	0.255	0.5	0	0
Potri.001G069100.v4.1	small subunit ribosomal protein S27e	8712.31	9027.75	8405.31	8836.31	4279.08
Potri.001G069200.v4.1	diphosphoinositol-polyphosphate diphosphatase [EC:3.6.1.52]	0	0.3675	0	0	0
Potri.001G069300.v4.1	EREBP-like factor	0	0.255	0.25	0	0.235
Potri.001G069501.v4.1		0.9125	0.84	2.78	19.4525	11.865
Potri.001G069650.v4.1	KUP system potassium uptake protein	0	0	0	0	0
Potri.001G069799.v4.1		0.3225	0	0.6725	0	0
Potri.001G069948.v4.1		0	0	0	0	0
Potri.001G070100.v4.1	palmitoyltransferase ZDHHC9/14/18 [EC:2.3.1.225]	656.053	731.775	711.773	2140	1191.71
Potri.001G070200.v4.1		7.7775	18.975	21.6775	664.342	308.983
Potri.001G070301.v4.1		315.61	301.68	292.63	148.642	109.848
Potri.001G070400.v4.1		181.602	140.325	146.58	126.683	156.595
Potri.001G070500.v4.1	DNA replication licensing factor MCM2 [EC:3.6.4.12]	548.545	576.562	724.045	1227.41	844.122
Potri.001G070600.v4.1	calnexin	10.795	14.215	13.015	38.3125	4.6925
Potri.001G070700.v4.1		13.4825	13.3525	20.0125	47.4925	26.77
Potri.001G070800.v4.1		355.5	327.825	287.998	168.118	119.32
Potri.001G070900.v4.1	respiratory burst oxidase [EC:1.6.3.- 1.11.1.-]	28.9225	25.575	22.69	0.515	4.8775
Potri.001G071000.v4.1	xyloglucan:xyloglucosyl transferase [EC:2.4.1.207]	2871.3	3111.09	3968.44	2388.51	3643.69
Potri.001G071100.v4.1	large subunit ribosomal protein L21e	10064.2	10430.7	9738.55	9704.83	6661.95
Potri.001G071200.v4.1		0	0.4825	0.6725	34.5	8.405
Potri.001G071300.v4.1		1.185	0	1.1475	2.245	1.995
Potri.001G071400.v4.1		0.6175	0.9775	3.5275	195.827	66.8475
Potri.001G071500.v4.1		35.2525	33.8075	36.9825	95.935	93.91
Potri.001G071700.v4.1	[histone H3]-lysine4/36 N-trimethyltransferase SMYD [EC:2.1.1.354 2.1.1.357]	259.02	270.268	313.47	445.84	512.798
Potri.001G071900.v4.1	NADH dehydrogenase (ubiquinone) 1 alpha subcomplex subunit 2	4490.3	4666.92	4235.47	1911.17	1111.58
Potri.001G072000.v4.1	peptide chain release factor subunit 1	2170.01	2191.07	2059.7	1947.11	2357.16
Potri.001G072100.v4.1	U2 small nuclear ribonucleoprotein A'	407.335	404.73	461.132	458.758	464.357
Potri.001G072200.v4.1	nucleotide exchange factor SIL1	770.135	709.868	729.81	377.858	402.9
Potri.001G072300.v4.1		6208.55	6440.92	5907.43	522.66	640.757
Potri.001G072400.v4.1		873.822	898.018	831.753	430.597	849.938
Potri.001G072500.v4.1		187.025	286.055	296.612	29.695	53.665
Potri.001G072600.v4.1		792.775	829.01	721.122	562.717	542.112
Potri.001G072700.v4.1		194.02	170.715	157.74	184.893	239.925
Potri.001G072800.v4.1		1349.86	1468.25	1772.14	1500.89	2628.86
Potri.001G073000.v4.1		42.39	51.77	64.1725	95.6475	311.015
Potri.001G073100.v4.1	CTP synthase [EC:6.3.4.2]	324.805	431.253	292.003	319.5	1527.16
Potri.001G073166.v4.1		0	0	0	0	0
Potri.001G073200.v4.1		0	0	0	0	0.235
Potri.001G073300.v4.1	actin related protein 2/3 complex, subunit 2	483.2	453.63	466.197	474.3	423.19
Potri.001G073350.v4.1		0.8325	0	0	0	0
Potri.001G073400.v4.1		2076.48	1854.92	1627.96	1109.12	750.273
Potri.001G073500.v4.1	transcription initiation factor TFIID subunit 11	556.847	621.84	549.043	564.482	338.553
Potri.001G073600.v4.1		160.89	157.558	165.798	2175.24	536.965
Potri.001G073700.v4.1	release factor glutamine methyltransferase [EC:2.1.1.297]	350.055	350.445	383.925	559.625	484.097
Potri.001G073800.v4.1		676.442	656.475	536.565	385.49	392.665
Potri.001G073900.v4.1		6090.33	5998.91	5467.49	764.17	371.905
Potri.001G074000.v4.1	DNA replication licensing factor MCM6 [EC:3.6.4.12]	252.257	251.458	335.77	661.09	497.59
Potri.001G074100.v4.1		59.295	67.205	118.325	13.05	26.7625
Potri.001G074200.v4.1		249.243	240.445	291.18	231.22	351.243
Potri.001G074300.v4.1		18.69	25.0375	34.78	4.785	1.5475
Potri.001G074400.v4.1		161.183	152.957	192.227	291.59	257.358
Potri.001G074600.v4.1		2207.02	2361.97	2526.19	1579.82	2264.68
Potri.001G074700.v4.1	DNA-3-methyladenine glycosylase I [EC:3.2.2.20]	7.695	9.56	17.0525	4.1875	6.68
Potri.001G074800.v4.1		0.8575	3.305	2.1825	60.7975	55.0625
Potri.001G074901.v4.1		4009.18	4030.45	4029.23	2327.53	1280.6
Potri.001G075000.v4.1		0.2675	1.2175	4.535	2.1875	1.0625
Potri.001G075201.v4.1		2.155	0.28	1.4625	88.8525	17.27
Potri.001G075300.v4.1	DDB1- and CUL4-associated factor 4	280.603	292.247	271.572	400.962	334.293
Potri.001G075400.v4.1	transcription factor MYB, plant	77.345	47.58	64.8925	12.92	1.195
Potri.001G075500.v4.1		404.082	347.087	329.382	256.555	402.667
Potri.001G075600.v4.1		3096.04	3312.81	3220.36	100.232	289.938
Potri.001G075700.v4.1		492.03	409.365	380.305	209.147	164.785
Potri.001G075800.v4.1		26.1325	36.86	55.9025	61.035	106.197
Potri.001G075900.v4.1		147.875	106.508	125.96	178.297	281.84
Potri.001G076050.v4.1		31.6675	28.2	28.7525	48.585	50.1825
Potri.001G076200.v4.1		148.66	135.722	162.18	248.43	163.34
Potri.001G076300.v4.1		17.8075	18.8275	21.83	8.08	22.1375
Potri.001G076350.v4.1		0	0	0	0	0
Potri.001G076400.v4.1		264.188	367.74	338.837	414.495	389.262
Potri.001G076500.v4.1		5.485	6.755	15.7125	26.605	48.71
Potri.001G076600.v4.1		0.295	0	0	0.1375	98.685
Potri.001G076700.v4.1		0	0	0	0	63.47
Potri.001G076800.v4.1		0	0.255	3.2875	13.6575	18.94
Potri.001G076920.v4.1		154.322	165.965	139.005	180.315	163.952
Potri.001G077040.v4.1		1506.71	1623.79	1342.02	1603.54	863.958
Potri.001G077160.v4.1		0	2.6325	18.5675	78.0075	70.7875
Potri.001G077280.v4.1		0	0.9925	3.76	36.685	41.2925
Potri.001G077400.v4.1		324.61	365.827	376.865	538.44	355.5
Potri.001G077600.v4.1		5669.26	5918.57	5248.27	4283.18	3561.26
Potri.001G077900.v4.1		0	0	0	0	4.13
Potri.001G078000.v4.1		0	0	0	0.4125	4.965
Potri.001G078100.v4.1		5841.58	6247.4	5636.58	4747.67	6318.3
Potri.001G078200.v4.1		0.915	0.865	1.675	1.9075	3.21
Potri.001G078300.v4.1		0	0.815	1.1825	1.6625	1.225
Potri.001G078400.v4.1		1.99	1.0425	3.2775	5.5475	3.1025
Potri.001G078409.v4.1		53.09	42.4025	35.0325	45.0625	45.205
Potri.001G078500.v4.1	cytochrome c oxidase assembly protein subunit 11	296.877	285.23	252.365	223.798	189.262
Potri.001G078600.v4.1	nuclear pore complex protein Nup160	898.69	897.48	941.048	1219.68	1209.95
Potri.001G078700.v4.1		336.67	353.587	331.47	414.817	379.863
Potri.001G078800.v4.1	mlo protein	18.5175	20.4525	30.0225	1252.2	311.245
Potri.001G078900.v4.1		4896.97	4400.51	4317	1940.97	1875.01
Potri.001G079000.v4.1		235.358	245.005	235.442	463.895	3113.24
Potri.001G079100.v4.1		425.17	435.925	435.225	457.4	466.728
Potri.001G079300.v4.1		272.342	269.86	260.737	370.283	438.2
Potri.001G079400.v4.1		523.52	554.077	528.898	388.027	472.293
Potri.001G079450.v4.1		109.165	83.945	92.335	99.0675	84.3825
Potri.001G079501.v4.1		264.697	288.373	288.255	234.935	130.968
Potri.001G079600.v4.1		5.41	6.8375	12.19	12.54	74.9925
Potri.001G079800.v4.1	EREBP-like factor	52.7775	186.328	358.553	30.535	130.482
Potri.001G079900.v4.1	EREBP-like factor	86.75	72.545	39.92	72.79	207.743
Potri.001G080000.v4.1		13.6175	17.24	39.12	30.935	35.7425
Potri.001G080100.v4.1		11.005	11.5575	8.5525	5.4075	0.235
Potri.001G080200.v4.1		1052.34	1035.71	994.305	1388.75	937.515
Potri.001G080300.v4.1		0	0	0	0	0
Potri.001G080400.v4.1	Ras-related protein Rab-1A	8565.67	8458.3	7808.56	2808.94	2153.85
Potri.001G080500.v4.1		0	0	0	0	0
Potri.001G080600.v4.1		2.875	0	0	0	0.56
Potri.001G080700.v4.1		14.2	10.085	9.73	0.1775	9.7825
Potri.001G080900.v4.1		0	0	0	0	0.43
Potri.001G081000.v4.1	multiple RNA-binding domain-containing protein 1	0.5375	0	0.2825	0	0
Potri.001G081100.v4.1		208.582	217.64	177.67	152.3	100.922
Potri.001G081200.v4.1	phospholipid-translocating ATPase [EC:7.6.2.1]	2.61	2.6725	2.185	0.9975	0.1875
Potri.001G081300.v4.1		85.4125	87.5225	79.9025	88.4725	70.035
Potri.001G081400.v4.1		341.885	365.088	449.605	148.255	77.6625
Potri.001G081500.v4.1	photosystem I subunit III	968.918	1674.32	2149.72	3023.98	16684.9
Potri.001G081600.v4.1	cyclin T	1484.61	1488.83	1518.22	1362.98	1266.33
Potri.001G081900.v4.1		1008.39	888.345	799.092	757.738	895.075
Potri.001G082000.v4.1		791.082	785.5	782.697	841.22	506.268
Potri.001G082100.v4.1	U4/U6.U5 tri-snRNP-associated protein 1	1853.96	1841.29	1825.6	1948.54	2524.03
Potri.001G082150.v4.1		164.655	212.062	256.528	34.715	92.5625
Potri.001G082200.v4.1		4.4675	3.04	5.66	5.2975	3.6775
Potri.001G082267.v4.1		0.8875	0.3675	0.6175	0.59	0.5875
Potri.001G082332.v4.1		525.233	572.665	455.352	404.075	96.94
Potri.001G082400.v4.1		2.365	0.5225	0.585	0	0
Potri.001G082500.v4.1		17.545	14.545	12.3275	3.7625	6.0125
Potri.001G082600.v4.1		47.225	55.9175	49.9825	147.57	25.205
Potri.001G082700.v4.1		25.12	16.0925	14.9075	2.7575	2.16
Potri.001G082800.v4.1		181.627	211.835	182.875	241.11	105.773
Potri.001G082900.v4.1		189.683	194.463	245.98	33.7025	183.225
Potri.001G083100.v4.1		3901.22	3927.36	3400.39	1272.84	1161.01
Potri.001G083200.v4.1		0.295	0.4825	0.565	1.2425	157.653
Potri.001G083300.v4.1		5.2725	3.8125	13.955	46.89	498.252
Potri.001G083400.v4.1		0.86	1.2325	0.6175	0.635	357.757
Potri.001G083500.v4.1	transcription factor MYC2	14.815	42.31	20.0925	21.3575	145.028
Potri.001G083600.v4.1		4.4675	5.7825	13.58	332.783	1404.33
Potri.001G083700.v4.1	homeobox-leucine zipper protein	0.915	3.1525	5.825	157.007	104.093
Potri.001G083801.v4.1	mediator of RNA polymerase II transcription subunit 10	821.668	826.185	747.88	954.88	781.188
Potri.001G083900.v4.1		12.185	79.585	89.2675	15729	9178.4
Potri.001G084000.v4.1	methionine-gamma-lyase [EC:4.4.1.11]	202.148	189.817	295.355	2153.53	2796.23
Potri.001G084200.v4.1		4697.53	4744.24	3334.95	567.81	383.417
Potri.001G084300.v4.1		2511.55	2602.47	2258.76	2222.07	1974.84
Potri.001G084400.v4.1		479.58	278.235	369.443	68.865	418.425
Potri.001G084500.v4.1		285.185	252.01	247.107	138.54	358.873
Potri.001G084600.v4.1		38.4325	36.535	43.15	179.07	152.875
Potri.001G084700.v4.1		1833.5	1706.05	1665.57	1786.48	1793.88
Potri.001G084900.v4.1		168.72	165.022	155.748	140.16	167.352
Potri.001G085032.v4.1		0	0	0.25	0	0
Potri.001G085100.v4.1		340.087	370.11	452.018	319.407	264.632
Potri.001G085200.v4.1	mRNA m6A methyltransferase catalytic subunit [EC:2.1.1.348]	929.783	879.702	905.983	963.505	1354.17
Potri.001G085400.v4.1		391.668	389.808	464.333	430.015	306.392
Potri.001G085500.v4.1	WNK lysine deficient protein kinase [EC:2.7.11.1]	1229.81	1171.25	1116.61	854.398	708.495
Potri.001G085600.v4.1	FAS-associated factor 2	1242.09	1172.51	1116.49	1056.93	1257.91
Potri.001G085800.v4.1		6.65	6.5775	4.045	11.8075	13.8925
Potri.001G085900.v4.1		0	0	0.6175	0.1775	0.4225
Potri.001G086000.v4.1		481.12	610.6	663.923	317.582	127.162
Potri.001G086100.v4.1		856.045	929.215	874.428	859.965	816.062
Potri.001G086300.v4.1		759.673	744.808	712.423	420.702	318.592
Potri.001G086400.v4.1		563.202	566.425	635.535	722.96	324.51
Potri.001G086600.v4.1		918.11	783.4	645.812	392.152	534.625
Potri.001G086700.v4.1	transcription factor MYB, plant	0	0	0	0.6925	4.305
Potri.001G086800.v4.1		281.685	311.28	299.385	466.53	504.81
Potri.001G086900.v4.1		0.59	2.8575	5.735	144.197	319.005
Potri.001G087001.v4.1		0	0	0	0	0
Potri.001G087100.v4.1	alpha,alpha-trehalase [EC:3.2.1.28]	334.957	212.623	102.13	410.762	376.668
Potri.001G087150.v4.1		0	0	0	0.1375	0.37
Potri.001G087200.v4.1		866.372	828.175	708.675	308.32	294.293
Potri.001G087300.v4.1	ATP-binding cassette, subfamily F, member 3	2973.24	3017.32	3101.86	2709.82	2578.79
Potri.001G087400.v4.1	NAD+ synthase (glutamine-hydrolysing) [EC:6.3.5.1]	251.215	263.3	263.002	375.353	340.05
Potri.001G087500.v4.1	endoplasmic reticulum chaperone BiP [EC:3.6.4.10]	20644.6	19922.4	20252.6	8074.09	7710.96
Potri.001G087600.v4.1	beta-amylase [EC:3.2.1.2]	998.423	1060.11	1138.12	731.862	980.415
Potri.001G087701.v4.1		1094.86	905.048	954.732	106.627	210.798
Potri.001G087800.v4.1		14954.6	14794.4	12822.9	3286.41	3959.86
Potri.001G087900.v4.1		123.652	81.01	89.185	81.4625	165.447
Potri.001G088000.v4.1	cyclin-dependent kinase 8/11 [EC:2.7.11.22 2.7.11.23]	871.015	892.138	927.495	674.108	624.455
Potri.001G088050.v4.1		0	0	0.5325	0	0
Potri.001G088100.v4.1		128.803	108.545	106.465	1560.23	932.525
Potri.001G088200.v4.1	26S proteasome regulatory subunit N12	2481.39	2505.16	2387.39	1726.77	1172.01
Potri.001G088300.v4.1	small subunit ribosomal protein S6	390.048	432.992	406.238	489.528	1256.28
Potri.001G088400.v4.1		887.072	733.945	652.345	288.412	247.847
Potri.001G088600.v4.1	auxin response factor	2659.49	2376.37	2016.62	3294.14	4346.63
Potri.001G088700.v4.1	3-oxoacyl-[acyl-carrier-protein] synthase II [EC:2.3.1.179]	1.7475	2.5675	3.775	5.895	7.5
Potri.001G088750.v4.1		0	0	0	0	0
Potri.001G088800.v4.1		3341.8	3375.82	3495.58	2513.28	3347.21
Potri.001G088900.v4.1	glutaredoxin domain-containing cysteine-rich protein 1	0.2675	1.26	1.15	20.51	13.4775
Potri.001G089000.v4.1		65.9975	58.02	49.83	96.57	87.395
Potri.001G089100.v4.1		708.737	641.242	568.305	589.227	873.355
Potri.001G089201.v4.1		2.8475	4.31	3.8925	11.75	22.465
Potri.001G089300.v4.1	ubiquitin-conjugating enzyme E2 D [EC:2.3.2.23]	356.747	346.638	365.682	292.96	260.012
Potri.001G089400.v4.1		562.865	606.01	682.372	986.053	936.548
Potri.001G089500.v4.1		56.5125	58.6475	70.9575	174.255	519.033
Potri.001G089600.v4.1		387.972	384.527	366.572	269.238	305.76
Potri.001G089700.v4.1		227.893	191.012	162.705	580.403	780.075
Potri.001G089800.v4.1		996.9	1004.7	1013.22	1061.21	1650.39
Potri.001G089900.v4.1		1091.78	1018.98	1010.84	1027.12	1156.94
Potri.001G090200.v4.1	serine/threonine-protein phosphatase 2B regulatory subunit	21.385	34.455	20.9425	11.5675	6.8175
Potri.001G090300.v4.1		6827.63	7093.28	5338.53	1127.25	331.123
Potri.001G090400.v4.1		447.503	471.255	434.257	216.4	90.3525
Potri.001G090500.v4.1		636.34	711.797	713.775	132.15	139.863
Potri.001G090600.v4.1		10034.8	9472.45	8797.48	5162.97	3168.81
Potri.001G090700.v4.1	UDP-glucose 4-epimerase [EC:5.1.3.2]	2510.79	2510.94	2795.64	1166.82	920.898
Potri.001G090800.v4.1		134.618	121.463	133.208	198.083	449.538
Potri.001G090900.v4.1		1125.32	1086.57	1110.84	1405.25	1268.8
Potri.001G091001.v4.1	nucleoside-diphosphate kinase [EC:2.7.4.6]	153.687	175.13	251.47	93.3875	403.57
Potri.001G091100.v4.1		892.638	731.067	638.06	343.918	282.363
Potri.001G091300.v4.1		171.387	178.267	192.533	1058.41	3131.85
Potri.001G091400.v4.1		0.3225	2.3775	0.2825	1.2675	3.2475
Potri.001G091500.v4.1		25.735	23.0975	12.745	22.4625	14.5275
Potri.001G091600.v4.1	E3 ubiquitin-protein ligase UBR7 [EC:2.3.2.27]	259.845	235.257	224.845	332.428	371.485
Potri.001G091700.v4.1		17.4275	18.1275	28.985	8.41	48.5125
Potri.001G091800.v4.1	YidC/Oxa1 family membrane protein insertase	647.188	662.442	668.96	940.16	880.997
Potri.001G091900.v4.1	long-chain acyl-CoA synthetase [EC:6.2.1.3]	4868.37	4898.51	4489.86	2953.98	3617.44
Potri.001G092000.v4.1		514.207	501.567	519.73	589.138	698.888
Potri.001G092100.v4.1	protein phosphatase 2C [EC:3.1.3.16]	1.2375	0.84	5.37	13.325	43.94
Potri.001G092200.v4.1		968.645	771.105	928.175	896.815	885.272
Potri.001G092300.v4.1		272.007	299.707	259.822	210.827	223.407
Potri.001G092400.v4.1		0.295	0.28	0.5625	0.9025	31.1375
Potri.001G092500.v4.1	abscisic acid receptor PYR/PYL family	574.665	567.428	505.977	863.408	941.048
Potri.001G092600.v4.1		885.663	873.43	793.38	1804.15	1032.86
Potri.001G092700.v4.1		87.8825	99.635	81.04	9.8775	1.9475
Potri.001G092800.v4.1	uncharacterized protein	175.22	177.665	172.403	269.13	166.562
Potri.001G092900.v4.1		0.295	0.535	4.1	1.7225	13.71
Potri.001G093001.v4.1		119.777	117.76	98.7625	167.64	122.703
Potri.001G093100.v4.1		0	4.1825	10.635	882.04	464.025
Potri.001G093300.v4.1		4.95	4.9175	4.425	38.11	51.775
Potri.001G093401.v4.1		0	0	0	0	0
Potri.001G093500.v4.1		0	0	0.2825	1.045	6.8625
Potri.001G093600.v4.1		1018.91	1057.75	935.4	1020.34	615.227
Potri.001G093650.v4.1		0	0	0	0	0
Potri.001G093700.v4.1	upstream-binding transcription factor	1037.87	889.84	1004.83	1644.18	638.168
Potri.001G093800.v4.1		842.528	748.037	779.628	523.862	693.247
Potri.001G093900.v4.1		14.87	12.33	8.9075	68.4575	470.798
Potri.001G094000.v4.1		7.125	4.905	3.735	0	0
Potri.001G094100.v4.1	solute carrier family 25 (mitochondrial phosphate transporter), member 23/24/25/41	1551.3	1589.73	1535.59	965.905	1278.58
Potri.001G094200.v4.1		40.1175	44.7325	38.9575	102.918	56.795
Potri.001G094266.v4.1		0	0	0	0	0
Potri.001G094332.v4.1		0.295	0	0	0	0
Potri.001G094400.v4.1	crooked neck	786.26	789.477	821.678	868.22	1095.42
Potri.001G094500.v4.1	protein suppressor of PHYA-105 1	442.173	421.682	337.655	359.15	577.245
Potri.001G094600.v4.1	solute carrier family 35 (UDP-sugar transporter), member A1/2/3	449.627	423.147	383.477	415.202	251.43
Potri.001G094700.v4.1		470.602	406.71	268.018	1065.26	582.472
Potri.001G094750.v4.1		3.2575	2.12	1.8	0.3525	0.1875
Potri.001G094800.v4.1		1.5075	0.865	1.965	74.1375	32.77
Potri.001G094900.v4.1	ubiquitin-conjugating enzyme E2 D [EC:2.3.2.23]	8103.06	8785	7496.55	6600.92	7387.78
Potri.001G095200.v4.1		482.118	509.155	495.25	416.175	219.457
Potri.001G095300.v4.1	glucose-6-phosphate 1-epimerase [EC:5.1.3.15]	109.28	107.315	108.213	176.822	301.245
Potri.001G095500.v4.1	translation initiation factor IF-2	439.908	457.123	503.425	559.303	692.082
Potri.001G095600.v4.1		1141.36	1043.39	1273.47	1138.38	1350.75
Potri.001G095800.v4.1	6-phosphogluconate dehydrogenase [EC:1.1.1.44 1.1.1.343]	2908.14	2954.28	3146.44	2382.64	3556.55
Potri.001G095900.v4.1		1.1275	0.4825	0.815	0	0
Potri.001G096000.v4.1		168.835	175.875	199.303	34.7775	29.92
Potri.001G096100.v4.1		839.14	779.087	745.475	395.56	437.352
Potri.001G096200.v4.1		259.418	236.843	266.07	360.808	451.773
Potri.001G096320.v4.1		346.685	327.635	313.707	116.763	33.475
Potri.001G096440.v4.1		0	0	0	0	0
Potri.001G096560.v4.1		0	0.5225	0	2.61	0.8275
Potri.001G096680.v4.1		0.5925	0.3675	3.2325	0.2225	4.88
Potri.001G096800.v4.1		1.18	3.0775	5.115	0.915	8.67
Potri.001G097001.v4.1		2731.59	2819.33	3031.12	70.1225	14.5525
Potri.001G097200.v4.1		1113.02	1224.74	1442.77	2109.91	4396.13
Potri.001G097300.v4.1		0	6.69	23.8075	1073.41	844.803
Potri.001G097400.v4.1	calcium-dependent protein kinase [EC:2.7.11.1]	2102.97	2072.97	1817.96	1560.74	1306.66
Potri.001G097500.v4.1	uncharacterized protein	406.725	451.892	483.81	402.66	693.872
Potri.001G097600.v4.1		26.8125	20.6	34.44	20.0975	18.46
Potri.001G097700.v4.1		6343.91	6449.72	5768.29	4339.45	5903.86
Potri.001G097801.v4.1	large subunit ribosomal protein L25	494.93	557.765	631.13	596.428	495.017
Potri.001G097901.v4.1		0.5375	0.255	0	0.9225	42.995
Potri.001G098000.v4.1		66.0625	39.8075	53.01	119.365	87.755
Potri.001G098100.v4.1		0	0	0.5	2.155	1.0775
Potri.001G098200.v4.1		14.4175	10.5425	10.7275	0	0
Potri.001G098300.v4.1	respiratory burst oxidase [EC:1.6.3.- 1.11.1.-]	142.4	137.935	189.067	149.945	419.845
Potri.001G098400.v4.1		4.4875	4.4725	7.0675	32.7125	15.7475
Potri.001G098500.v4.1		732.387	773.295	664.723	943.812	1008.52
Potri.001G098600.v4.1	serine/threonine-protein phosphatase PP1 catalytic subunit [EC:3.1.3.16]	2507.03	2472.74	2383.55	2758.3	2694.16
Potri.001G098700.v4.1		581.558	558.265	529.205	375.5	455.308
Potri.001G098800.v4.1		0.5925	2.5575	13.835	1162.51	516.533
Potri.001G098901.v4.1		0	1.285	0.25	208.363	82.5725
Potri.001G099001.v4.1	WRKY transcription factor 22	0	0	0	0	0
Potri.001G099100.v4.1	meiotic recombination protein SPO11	32.71	28.855	40.1175	72.1675	19.11
Potri.001G099200.v4.1	DET1- and DDB1-associated protein 1	470.165	480.905	478.635	404.733	312.165
Potri.001G099300.v4.1	2-C-methyl-D-erythritol 2,4-cyclodiphosphate synthase [EC:4.6.1.12]	65.8425	65.315	47.7725	123.362	387.207
Potri.001G099400.v4.1	1-aminocyclopropane-1-carboxylate synthase [EC:4.4.1.14]	10.355	13.7625	48.8175	31.075	86.325
Potri.001G099500.v4.1		0	0	0	0	0
Potri.001G099600.v4.1	monodehydroascorbate reductase (NADH) [EC:1.6.5.4]	1480.36	1635.58	1724.41	1205.72	1220.55
Potri.001G099700.v4.1		371.045	414.528	398.465	174.375	123.56
Potri.001G099800.v4.1	transcription factor MYB, plant	2528.94	2426.43	2232.66	9.8575	23.46
Potri.001G099900.v4.1	mitogen-activated protein kinase 1/3 [EC:2.7.11.24]	223.505	230.168	219.995	268.103	236.702
Potri.001G100000.v4.1		302.628	262.295	354.447	1146.52	3148.75
Potri.001G100100.v4.1	protein SPIRAL1 and related proteins	3784.18	6119.47	4708.52	2246.27	3671.96
Potri.001G100200.v4.1	beta-carotene 3-hydroxylase [EC:1.14.15.24]	0.59	0.8775	0.9	5.685	37.2275
Potri.001G100300.v4.1		131.28	127.188	142.667	158.22	747.247
Potri.001G100500.v4.1		2.4225	5.66	5.9775	821.39	189.955
Potri.001G100550.v4.1		0	0	0.6725	0.48	0
Potri.001G100600.v4.1		23.9475	26.6	29.3375	49.9	58.945
Potri.001G100700.v4.1		1234.56	1257.92	1088.88	562.092	841.17
Potri.001G100800.v4.1		1.505	0.56	5	5.9575	343.137
Potri.001G100900.v4.1		650.267	589.965	694.055	377.195	299.435
Potri.001G101000.v4.1		0	0	0	0	0
Potri.001G101100.v4.1		1737.25	1744.81	1669.91	690.865	663.428
Potri.001G101200.v4.1		11.1925	12.0075	12.01	7.53	0.185
Potri.001G101300.v4.1	DNA excision repair protein ERCC-3 [EC:3.6.4.12]	2514.84	2462.22	2427.36	1886.02	2062.82
Potri.001G101400.v4.1	AP-1 complex subunit beta-1	7916.61	7671.26	6579.7	2894.94	3162.8
Potri.001G101500.v4.1		0	0	0	1.2675	0.235
Potri.001G101600.v4.1		968.142	950.5	1010.07	1398.03	1884.09
Potri.001G101700.v4.1		600.49	571.51	580.528	744.023	627.32
Potri.001G101800.v4.1		255.728	191.885	185.368	253.998	292.31
Potri.001G101900.v4.1	ubiquitin-conjugating enzyme E2 H [EC:2.3.2.23]	759.575	853.138	826.258	896.18	662.867
Potri.001G101975.v4.1		1877.49	1899	2239.71	1950.54	3227.27
Potri.001G102051.v4.1		1101.14	987.7	1322.95	1394.07	2991.43
Potri.001G102126.v4.1		0	0	0	0	0
Potri.001G102200.v4.1		93.365	85.095	106.54	198.142	284.575
Potri.001G102300.v4.1		230.493	282.745	288.715	147.368	248.148
Potri.001G102400.v4.1		55.47	93.275	426.34	87.8925	392.363
Potri.001G102501.v4.1		16.4225	14.3725	23.9625	4.9075	5.705
Potri.001G102600.v4.1		20.2125	25.8375	32.815	7.025	7.64
Potri.001G102900.v4.1		2189.78	1933.49	1774.92	2022.46	1929.77
Potri.001G103000.v4.1	WW domain-containing oxidoreductase	0	0.51	0	0.1375	0
Potri.001G103100.v4.1		1173.7	1148.3	1008.88	1134.11	1104.26
Potri.001G103200.v4.1		0.3225	0.84	0.2825	0.7725	0.705
Potri.001G103300.v4.1		77.12	85.2725	98.32	203.477	402.728
Potri.001G103400.v4.1		11.835	11.715	19.66	66.8425	152.228
Potri.001G103600.v4.1		441.885	387.85	419.675	999.835	1757.78
Potri.001G103800.v4.1		754.885	738.79	712.835	440.438	303.168
Potri.001G103900.v4.1		6.73	3.93	7.1575	2.045	3.77
Potri.001G104000.v4.1	kinesin family member C2/C3	1143.16	1051.88	1049.3	711.087	692.77
Potri.001G104200.v4.1		893.457	857.112	767.885	494.623	505.752
Potri.001G104300.v4.1		681.737	638.507	618.68	732.06	827.74
Potri.001G104366.v4.1		404.522	383.263	361.92	269.992	348.635
Potri.001G104432.v4.1		0	0	0	0	0
Potri.001G104500.v4.1	glutamate--cysteine ligase [EC:6.3.2.2]	730.85	755.58	734.475	726.127	737.808
Potri.001G104600.v4.1	tubulin beta	32942.7	31460.3	18333.5	69.595	93.685
Potri.001G104700.v4.1	BR-signaling kinase [EC:2.7.11.1]	1321.36	1217.43	1186.97	1897.88	1898.9
Potri.001G104800.v4.1	putative holliday junction resolvase [EC:3.1.-.-]	112.34	131.428	142.877	154.037	108.465
Potri.001G104900.v4.1		679.153	585.775	576.4	1028.61	721.57
Potri.001G105000.v4.1		0	0	0	0	0
Potri.001G105100.v4.1	glutathione peroxidase [EC:1.11.1.9]	1862.43	1835.1	1714.09	2704.13	2589.41
Potri.001G105150.v4.1		0	0	0	0	0
Potri.001G105200.v4.1	glutathione peroxidase [EC:1.11.1.9]	305.675	374.898	337.365	303.142	356.282
Potri.001G105300.v4.1		0	0	0	0	0
Potri.001G105400.v4.1		1.8025	2.6775	5.1	1.2175	5.3
Potri.001G105600.v4.1	glutathione S-transferase [EC:2.5.1.18]	1961.76	2086.23	1779.78	699.305	707.545
Potri.001G105800.v4.1	P-type Cu+ transporter [EC:7.2.2.8]	28.8625	34.7875	58.0875	223.977	173.868
Potri.001G105900.v4.1		789.277	697.278	873.92	416.66	884.545
Potri.001G106000.v4.1	serine racemase [EC:5.1.1.18]	457.868	487.04	463.177	382.758	344.077
Potri.001G106100.v4.1	tubulin beta	16429.9	20952.2	21402.9	422.93	156.67
Potri.001G106200.v4.1	cofilin	3.0925	7.9675	17.3675	0	0
Potri.001G106300.v4.1		13.19	6.4625	12.7125	0	0
Potri.001G106400.v4.1		0	0	0	0	0
Potri.001G106500.v4.1		0	0	0	0	0
Potri.001G106600.v4.1		1915.29	2036.39	1901.09	957.995	744.663
Potri.001G106700.v4.1		7.4275	18.3875	19.68	2.8725	3.2125
Potri.001G106800.v4.1		0	0	0	0.2225	0.1875
Potri.001G106900.v4.1		0	0	0	0	0
Potri.001G106951.v4.1		0	0	0	0	0
Potri.001G107000.v4.1		7726.86	8115.78	5562.37	29.6725	51.145
Potri.001G107100.v4.1		4.035	2.5925	1.8225	0	0
Potri.001G107200.v4.1		2916.92	2816.49	2204.22	1562.52	928.363
Potri.001G107300.v4.1	ATP-dependent RNA helicase MSS116, mitochondrial [EC:3.6.4.13]	633.01	665.75	687.755	566.615	468.77
Potri.001G107400.v4.1		0	0.255	0	1.2125	1.2125
Potri.001G107500.v4.1	transcription initiation factor TFIIE subunit beta	1501.9	1537.53	1562.66	1379.64	1192.04
Potri.001G107600.v4.1		8.9075	6.615	9.64	23.9125	459.815
Potri.001G107800.v4.1		0	0	0	0	0
Potri.001G107950.v4.1		0	0	0.2825	0	0
Potri.001G108100.v4.1	heat shock transcription factor, other eukaryote	524.567	548.692	632.945	312.023	694.97
Potri.001G108200.v4.1		2203.99	2614.04	2295.66	653.895	760.395
Potri.001G108300.v4.1		11.725	10.7125	9.9975	73.3875	109.27
Potri.001G108400.v4.1		716.013	670.525	650.288	1457.22	1087.48
Potri.001G108450.v4.1		0	0	0	0	0
Potri.001G108500.v4.1		6.6425	6.36	11.5725	9.5625	19.6075
Potri.001G108600.v4.1		2.07	0	0	0.36	0.7925
Potri.001G108700.v4.1		1632.04	1406.15	1042.78	393.928	75.6325
Potri.001G108800.v4.1		194.755	150.993	112.73	156.88	133.685
Potri.001G108900.v4.1		0	0	0	0	0
Potri.001G109000.v4.1		26.0575	17.9025	22.4825	32.105	22.09
Potri.001G109100.v4.1		55.1475	35.7675	3.3825	22.4575	29.6525
Potri.001G109200.v4.1	GPI-anchor transamidase subunit U	1332.3	1307.53	1267.8	1074.01	905.398
Potri.001G109300.v4.1		401.897	623.327	452.705	2.6875	12.715
Potri.001G109400.v4.1		374.44	403.325	420.873	646.807	325.282
Potri.001G109500.v4.1		1476.49	1410.55	1303.1	1254.84	1251.04
Potri.001G109600.v4.1	NADH dehydrogenase [ubiquinone] 1 alpha subcomplex assembly factor 2	108.287	105.957	100.808	100.278	65.0925
Potri.001G109700.v4.1		11.43	19.1	19.6575	7.645	20.43
Potri.001G109800.v4.1		558.812	491.803	390.74	323.13	338.215
Potri.001G109901.v4.1		0.2675	0.965	1.1275	1.095	0.37
Potri.001G110000.v4.1	ribosomal RNA-processing protein 36	1221.39	1326.65	1274.23	1211.34	948.372
Potri.001G110100.v4.1	lysophospholipid acyltransferase [EC:2.3.1.51 2.3.1.23 2.3.1.-]	6029.63	6615.73	5967.44	3007.48	3635.15
Potri.001G110200.v4.1	elongation factor Tu	849.243	883.298	1033.34	902.453	3635.78
Potri.001G110300.v4.1		556.363	487.04	548.533	183.85	334.933
Potri.001G110400.v4.1		2.365	1.9425	0.5625	0.2225	0.1875
Potri.001G110500.v4.1		0	0.84	7.095	5.3375	6.4525
Potri.001G110700.v4.1		0	1.9825	48.625	26.3375	202.093
Potri.001G110800.v4.1		0	19.63	114.413	34.8775	320.075
Potri.001G110900.v4.1		37.445	27.875	21.8825	76.485	47.2275
Potri.001G111000.v4.1	solute carrier family 35 (adenosine 3'-phospho 5'-phosphosulfate transporter), member B3	203.925	201.243	173.163	421.37	459.042
Potri.001G111100.v4.1	nuclear pore complex protein Nup50	512.768	520.757	528.098	678.17	616.527
Potri.001G111300.v4.1	DNA-directed RNA polymerase IV subunit 1 [EC:2.7.7.6]	627.562	545.445	515.885	1221.45	1383.32
Potri.001G111400.v4.1		783.103	829.375	800.812	717.14	894.227
Potri.001G111500.v4.1	choline dehydrogenase [EC:1.1.99.1]	0.5375	0.9025	1.855	0.1375	41.665
Potri.001G111600.v4.1		25.9575	32.6475	31.855	19.3175	114.535
Potri.001G111700.v4.1	hydroxymethylglutaryl-CoA synthase [EC:2.3.3.10]	1008.59	909	851.995	595.538	1075.76
Potri.001G111800.v4.1		92.425	105.263	106.68	61.2125	132.403
Potri.001G112000.v4.1	3,5-epimerase/4-reductase [EC:5.1.3.- 1.1.1.-]	3026.26	3094.67	3094.48	1201.3	964.895
Potri.001G112100.v4.1	phospholipase D1/2 [EC:3.1.4.4]	4.09	1.885	1.91	3.185	20.0525
Potri.001G112200.v4.1		7412.44	7140.43	6540.51	334.592	368.645
Potri.001G112250.v4.1		0	0	0	0	0
Potri.001G112300.v4.1		1127.56	1094.7	941.34	880.69	1097.73
Potri.001G112400.v4.1		266.103	356.425	330.992	339.933	183.847
Potri.001G112500.v4.1		6.3175	8.88	11.935	22.82	120.225
Potri.001G112600.v4.1		133.958	188.67	170.162	192.29	284.053
Potri.001G112700.v4.1		965.288	926.133	971.78	638.41	799.505
Potri.001G112800.v4.1		1247.16	1234.18	1309.62	167.083	19.8925
Potri.001G112900.v4.1		1.8025	0.9925	0.335	0.2225	0.56
Potri.001G113000.v4.1		6.315	3.9675	9.7625	27.075	805.827
Potri.001G113100.v4.1	anthocyanidin synthase [EC:1.14.20.4]	8.585	13.17	26.28	3869.8	4036.16
Potri.001G113250.v4.1		718.12	728.907	709.645	590.84	616.635
Potri.001G113400.v4.1		0	0	0	0	0
Potri.001G113500.v4.1		471.037	409.39	428.905	572.92	571.96
Potri.001G113533.v4.1		0	0	0	0	0
Potri.001G113566.v4.1		1.5625	0.6225	0.8475	0.53	0
Potri.001G113600.v4.1		197.315	200.795	224.218	173.815	247.51
Potri.001G113700.v4.1		0	0	0	0	0
Potri.001G113800.v4.1	copper chaperone for superoxide dismutase	618.158	554.832	521.457	433.632	579.933
Potri.001G113900.v4.1		591.915	962.128	740.875	220.49	705.25
Potri.001G114000.v4.1		0.8325	0.2425	1.2375	1.43	18.0825
Potri.001G114100.v4.1		1813.97	1669.09	1466.93	547.987	381.67
Potri.001G114300.v4.1		1.4775	0.5225	0.8125	1.6375	0.775
Potri.001G114400.v4.1		61.215	75.7775	60.5775	55.8725	85.56
Potri.001G114500.v4.1		1021.62	910.26	739.562	181.305	160.745
Potri.001G114600.v4.1		786.817	808.833	842.478	550.067	557.697
Potri.001G114800.v4.1		51.4025	55.52	69.14	119.535	386.605
Potri.001G114900.v4.1		1606.05	1844.55	1685.7	133.01	43.1775
Potri.001G115000.v4.1		636.082	691.54	652.202	277.217	308.23
Potri.001G115067.v4.1		0	0	0	0	0
Potri.001G115100.v4.1		501.655	427.93	408.483	517.45	349.892
Potri.001G115200.v4.1		0.3225	1.12	0	0.1375	1.3125
Potri.001G115400.v4.1	multidrug resistance protein, MATE family	5.62	4.38	9.74	4.5725	7.58
Potri.001G115500.v4.1		956.725	930.588	751.507	778.067	823.53
Potri.001G115600.v4.1		3526.18	3403.02	2928.91	572.62	352.785
Potri.001G115800.v4.1		330.277	318.722	360.635	603.585	620.817
Potri.001G115900.v4.1	ATP-dependent Clp protease, protease subunit [EC:3.4.21.92]	1048.72	1059.68	1079.5	974.768	1352.82
Potri.001G116000.v4.1	TFIIH basal transcription factor complex TTD-A subunit	999.375	1041.59	942.65	596.92	456.255
Potri.001G116100.v4.1		666.568	717.395	608.683	487.618	321.553
Potri.001G116200.v4.1		1.775	2.4775	0.6175	0.7525	0.98
Potri.001G116350.v4.1		0.5925	0	0.585	0.4	0
Potri.001G116500.v4.1	plant 4,4-dimethylsterol C-4alpha-methyl-monooxygenase [EC:1.14.18.10]	2091.62	2208.99	2017.73	841.205	598.072
Potri.001G116600.v4.1		1963.18	1712.61	1521.51	987.892	856.3
Potri.001G116800.v4.1	deoxyribodipyrimidine photo-lyase [EC:4.1.99.3]	877.003	802.757	716.352	389.817	219.897
Potri.001G116900.v4.1	syntaxin-binding protein 1	1073.41	1117.39	1009.75	777.327	595.847
Potri.001G117000.v4.1		13.9625	19.4325	24.115	325.355	226.06
Potri.001G117100.v4.1	palmitoyltransferase [EC:2.3.1.225]	313.452	300.74	262.07	200.037	169.207
Potri.001G117200.v4.1	cullin 1	880.478	875.648	961.255	812.227	739.097
Potri.001G117400.v4.1		1969.43	1910.54	1727.25	1805.67	2135.56
Potri.001G117500.v4.1	peptidyl-tRNA hydrolase ICT1 [EC:3.1.1.29]	128.27	136.915	176.745	122.702	106.77
Potri.001G117600.v4.1		0.3225	0	1.8225	0.1775	1.0425
Potri.001G117700.v4.1	tRNA-modifying protein YgfZ	226.668	251.438	251.118	271.727	326.042
Potri.001G117800.v4.1		522.45	502.095	475.2	917.385	429.28
Potri.001G117900.v4.1	calcium-binding protein CML	10645.5	12222.7	10919.9	5231.99	2652.26
Potri.001G118000.v4.1		1005.7	1031.46	935.275	623.688	597.37
Potri.001G118100.v4.1	small subunit ribosomal protein S15Ae	2745.06	2985.24	2835.46	2658.87	1774.01
Potri.001G118200.v4.1	primary-amine oxidase [EC:1.4.3.21]	839.505	708.178	561.038	972.467	2509.09
Potri.001G118300.v4.1	primary-amine oxidase [EC:1.4.3.21]	472.625	336.16	250.153	466.175	1283.51
Potri.001G118400.v4.1		0.2675	0.28	0	0.24	2.5275
Potri.001G118500.v4.1		192.678	157.9	122.39	288.095	874.965
Potri.001G118700.v4.1		741.505	763.967	805.455	445.062	323.597
Potri.001G118800.v4.1	transcription factor MYB, plant	789.497	843.535	532.83	68.5425	68.01
Potri.001G118900.v4.1	suppressor of tumorigenicity protein 13	1691.26	1723.26	1648.15	1717.61	1726.61
Potri.001G119000.v4.1		188.797	122.888	98.0675	336.783	431.99
Potri.001G119100.v4.1		89.6725	96.77	84.705	251.727	606.76
Potri.001G119200.v4.1		0	0	0.2825	0	0.235
Potri.001G119300.v4.1		0	0.3675	0	0.1775	0.1875
Potri.001G119500.v4.1	stress-induced-phosphoprotein 1	4041.94	4276.3	5501.9	3419.15	3501.57
Potri.001G119700.v4.1	NADH dehydrogenase [ubiquinone] 1 alpha subcomplex assembly factor 6	432.353	413.033	389.65	299.402	224.262
Potri.001G119800.v4.1		2672.13	2821.03	2381.93	2205.45	7333.56
Potri.001G119900.v4.1	SAUR family protein	0	0	0	0	7.22
Potri.001G120000.v4.1		101.828	85.3275	67.745	2.0625	1.93
Potri.001G120200.v4.1		37.6975	34.37	48.645	290.618	88.5725
Potri.001G120300.v4.1		25296.7	25624.7	25887.6	4321.21	1519.27
Potri.001G120400.v4.1	transaldolase [EC:2.2.1.2]	3728.33	3850.41	3872.03	1883.66	2199.85
Potri.001G120500.v4.1	trehalose 6-phosphate phosphatase [EC:3.1.3.12]	2.5275	2.01	4.435	3.74	0.47
Potri.001G120550.v4.1		0	0.28	0	1.185	0
Potri.001G120625.v4.1		0	0	0	0	0
Potri.001G120700.v4.1		97.9575	87.345	92.7375	37.56	6.3025
Potri.001G120800.v4.1		836.622	820.842	795.897	584.945	635.858
Potri.001G120900.v4.1	3-oxoacyl-[acyl-carrier-protein] synthase III [EC:2.3.1.180]	1553.56	1499.86	1487.62	602.015	779.812
Potri.001G121000.v4.1		272.105	273.702	286.077	471.165	720.765
Potri.001G121100.v4.1		403.368	387.46	460.418	877.763	1389.5
Potri.001G121200.v4.1		393.923	401.97	449.535	528.675	478.988
Potri.001G121300.v4.1		226.067	177.14	140.145	3.6275	34.9975
Potri.001G121350.v4.1		0	0	0	0	0
Potri.001G121400.v4.1	adenine phosphoribosyltransferase [EC:2.4.2.7]	3400.9	2982.45	2618.84	141.192	60.93
Potri.001G121600.v4.1		692.918	518.305	447.33	66.5525	30.2775
Potri.001G121650.v4.1		0	0	0	0	0
Potri.001G121700.v4.1		3267.97	3145.87	2898.38	656.898	169.57
Potri.001G121800.v4.1		0	0	0	0.2225	0
Potri.001G121900.v4.1		11709	10739.6	11601.2	2356.26	526.487
Potri.001G122100.v4.1		0	0	0	0	0
Potri.001G122200.v4.1		5147.91	5184.09	5064.17	2702.35	2038.81
Potri.001G122400.v4.1	L-lactate dehydrogenase [EC:1.1.1.27]	2951.07	2808.64	2633.22	994.757	441.202
Potri.001G122501.v4.1		42.695	38.155	43.075	50.07	44.785
Potri.001G122600.v4.1		0	0.2425	0.5625	0	8.96
Potri.001G122700.v4.1	GABA(A) receptor-associated protein	97.305	113.945	105.255	221.532	257.048
Potri.001G122800.v4.1		557.153	535.433	459.697	1286.15	1068.09
Potri.001G123000.v4.1		542.855	522.648	467.058	336.748	175.4
Potri.001G123100.v4.1		30.9625	19.4425	32.66	35.5325	117.472
Potri.001G123200.v4.1		297.668	305.14	280.41	308.405	365.622
Potri.001G123250.v4.1		37.84	48.4525	42.61	28.805	29.625
Potri.001G123300.v4.1		7.6875	3.3025	6.13	11.6625	13.04
Potri.001G123400.v4.1		992.622	918.102	882.553	825.897	1311.24
Potri.001G123500.v4.1		8117.76	7868.71	7695.25	5149.49	7277.15
Potri.001G123600.v4.1	elongation factor G	818.605	858.633	985.805	1043.11	1008.23
Potri.001G123700.v4.1	KUP system potassium uptake protein	835.998	661.565	554.485	660.91	695.025
Potri.001G123800.v4.1	KUP system potassium uptake protein	397.63	358.935	388.04	698.488	1651.76
Potri.001G123900.v4.1		0	0	0	0	0.56
Potri.001G124000.v4.1	E3 ubiquitin-protein ligase AMFR [EC:2.3.2.36]	1942.78	1803.14	1679.18	2045.27	2224.26
Potri.001G124100.v4.1		286.915	332.44	307.585	148.963	127.55
Potri.001G124150.v4.1		0	0.51	0.335	0	0
Potri.001G124200.v4.1	MFS transporter, OPA family, solute carrier family 37 (glycerol-3-phosphate transporter), member 1/2	51.43	144.785	154.042	582.132	2828.15
Potri.001G124300.v4.1		1355.24	1368.75	1175.42	1197.86	1187.56
Potri.001G124400.v4.1		0.3225	0.56	0.25	1.135	33.015
Potri.001G124500.v4.1		3059.21	2761.8	2384.7	1065.51	912.048
Potri.001G124700.v4.1	dynein light chain LC8-type	0.2675	0	0.25	2.9525	1.835
Potri.001G124800.v4.1	aquaporin TIP	0	0	0	0	0
Potri.001G124900.v4.1	nitric-oxide synthase, plant [EC:1.14.13.39]	118.632	120.878	111.03	219.192	339.808
Potri.001G125000.v4.1	structural maintenance of chromosome 2	198.625	188.002	229.643	337.053	156.33
Potri.001G125100.v4.1		1.425	4.44	2.05	1.19	0.7425
Potri.001G125200.v4.1	protein KRI1	785.992	846.085	951.258	903.652	883.033
Potri.001G125400.v4.1		0	0.2425	0.25	0	0
Potri.001G125501.v4.1		0	0	0	0	0
Potri.001G125600.v4.1	14-3-3 protein epsilon	0	0	0	0	0
Potri.001G125700.v4.1		815.14	734.508	750.4	905.515	825.48
Potri.001G125800.v4.1		62.165	68.0175	67.8325	190.527	318.435
Potri.001G125900.v4.1		2.365	3.36	1.7125	0.2225	0
Potri.001G126000.v4.1		0	0.4975	0.335	0	0
Potri.001G126100.v4.1		43807.3	44107.8	41226.1	6794.23	788.35
Potri.001G126200.v4.1	oligosaccharide translocation protein RFT1	766.388	696.09	700.482	577.26	462.653
Potri.001G126300.v4.1		112.64	150.505	154.498	158.637	138.832
Potri.001G126400.v4.1	splicing factor 1	1683.35	1569.7	1596.62	1536.56	2344.96
Potri.001G126500.v4.1	ubiquitin-like-conjugating enzyme ATG3	803.755	817.178	802.543	660.66	689.79
Potri.001G126700.v4.1	8-amino-7-oxononanoate synthase [EC:2.3.1.47]	215.675	200.49	178.87	151.04	123.9
Potri.001G126901.v4.1		58.8025	62.42	75.59	116.965	20.115
Potri.001G127100.v4.1		4931.77	4491.7	3921.14	1152.84	870.55
Potri.001G127300.v4.1		579.072	555.692	515.1	1675.32	1983.12
Potri.001G127400.v4.1		0	0	0	0	0
Potri.001G127500.v4.1		0	0	0	0	0.215
Potri.001G127600.v4.1		2.365	1.325	2.1025	3.56	29.825
Potri.001G127650.v4.1		0	0	0	0.9625	0
Potri.001G127700.v4.1		1.1275	1.525	1.4325	2.95	26.9975
Potri.001G127900.v4.1		0	0	0.335	0	2.4725
Potri.001G128100.v4.1		52.835	65.11	115.153	193.728	157.77
Potri.001G128200.v4.1		685.087	663.382	758.408	207.942	231.14
Potri.001G128300.v4.1		0	0	0.335	0	0
Potri.001G128400.v4.1		0	0	0	0.895	1.8575
Potri.001G128500.v4.1		0	0	0.565	0	2.1725
Potri.001G128600.v4.1		177.102	170.127	149.447	240.957	194.727
Potri.001G128700.v4.1		527.175	535.455	505.585	662.308	599.715
Potri.001G128800.v4.1		670.365	603.178	619.15	687.897	647.707
Potri.001G129000.v4.1		2603.66	2571.37	2327.92	3446.28	2207.31
Potri.001G129100.v4.1	translation initiation factor 2 subunit 3	2351.94	2480.95	2633.18	2644.69	2267.29
Potri.001G129200.v4.1		0	0	0	0	0
Potri.001G129300.v4.1		0	0	0	0	0
Potri.001G129400.v4.1		50.5025	44.185	54.9025	54.0225	47.9775
Potri.001G129500.v4.1		2596.7	2956.48	2619.76	1474.63	853.037
Potri.001G129600.v4.1		1246.68	1238.57	1396.67	2413.87	3918.87
Potri.001G129700.v4.1	G patch domain and KOW motifs-containing protein	253.918	255.202	268.173	252.337	329.452
Potri.001G129800.v4.1		789.11	828.055	824.355	648.085	539.577
Potri.001G129900.v4.1		331.368	316.46	323.22	268.702	282.47
Potri.001G130100.v4.1		343.03	324.3	289.188	282.385	291.505
Potri.001G130200.v4.1	diazepam-binding inhibitor (GABA receptor modulator, acyl-CoA-binding protein)	1718.31	1989.41	1868.09	1267.38	1458.22
Potri.001G130400.v4.1		136.89	137.805	96.4575	103.058	111.755
Potri.001G130500.v4.1		744.14	739.13	635.805	715.54	571.633
Potri.001G130601.v4.1		0.5925	0.535	1.095	0.4	0.6425
Potri.001G130700.v4.1		0	2.545	7.69	735.78	201.883
Potri.001G130800.v4.1		5.8925	10.2225	11.29	14.8925	72.06
Potri.001G130900.v4.1		380.755	359.722	376.407	360.363	251.2
Potri.001G131000.v4.1	large subunit ribosomal protein L13e	8732.37	9296.05	9170.72	7611.68	5004.24
Potri.001G131300.v4.1		262.858	299.163	378.71	492.988	681.15
Potri.001G131400.v4.1		6829.13	6655.4	6733.2	3239.91	2147.76
Potri.001G131500.v4.1		2649.67	2242.45	1586.23	411.79	143.808
Potri.001G131600.v4.1		8.45	10.9825	9.935	82.88	147.058
Potri.001G131800.v4.1		2.1275	3.1675	2.3225	141.417	26.3625
Potri.001G132001.v4.1		81.8225	84.485	101.907	215.132	677.175
Potri.001G132100.v4.1		5.705	11.715	15.2425	7.585	6.1425
Potri.001G132166.v4.1		0.3225	0	1.1475	0.82	0
Potri.001G132232.v4.1		21.8525	20.4625	32.3575	28.8875	3.315
Potri.001G132300.v4.1	S-phase kinase-associated protein 1	0	0	0	0	0
Potri.001G132400.v4.1		435.965	414.007	377.178	464.072	423.925
Potri.001G132500.v4.1		11.08	13.225	16.0025	11.125	21.9375
Potri.001G132600.v4.1		172.11	157.135	123.89	198.875	175.905
Potri.001G132700.v4.1	MOB kinase activator 1	4785.4	5476.46	5286.39	2377.86	1852.72
Potri.001G132800.v4.1		300.897	307.402	310.868	283.827	169.985
Potri.001G132850.v4.1		0	0	0	0	0
Potri.001G132900.v4.1		2097.26	2076.6	1771.32	1101.77	746.002
Potri.001G133000.v4.1		30.0125	32.8825	36.375	146.448	418.402
Potri.001G133100.v4.1		0.8575	1.4	0.6175	3.5275	5.2025
Potri.001G133200.v4.1		486.253	624.467	594.938	9.3275	120.7
Potri.001G133300.v4.1		156.478	162.955	162.183	4.62	4.3725
Potri.001G133400.v4.1		29.3925	28.76	67.605	972.217	460.4
Potri.001G133500.v4.1		181.06	255.738	281.357	401.933	523.622
Potri.001G133600.v4.1		123.073	111.33	129.503	180.125	176.23
Potri.001G133700.v4.1		0	0	0	0	0
Potri.001G133800.v4.1		3282.09	2969.93	3071.04	2254.42	2460.36
Potri.001G133900.v4.1		5.245	9.7475	4.1275	6.9725	14.705
Potri.001G134000.v4.1	phosphoribulokinase [EC:2.7.1.19]	5.835	10.485	28.455	25.165	397.64
Potri.001G134100.v4.1		9760.22	9943.8	9099.41	2401.71	1720.59
Potri.001G134200.v4.1		0	0	0	0	0
Potri.001G134300.v4.1	disease resistance protein RPM1	0	0.2425	0	1.6175	1.0275
Potri.001G134400.v4.1	disease resistance protein RPM1	0	0	0	0.24	0
Potri.001G134425.v4.1	disease resistance protein RPM1	0.295	1.045	2.715	1.055	10.295
Potri.001G134450.v4.1	disease resistance protein RPM1	0.2675	0.3675	0.335	3.325	2.505
Potri.001G134475.v4.1	disease resistance protein RPM1	0	0	0	0.1375	0.215
Potri.001G134500.v4.1	disease resistance protein RPM1	1.775	2.7575	8.965	1.955	12.46
Potri.001G134601.v4.1		0.2675	0.4975	0.25	0.7125	0.6075
Potri.001G134701.v4.1	disease resistance protein RPM1	0.2675	0.8775	0.335	1.965	3.385
Potri.001G134800.v4.1		483.367	521.102	569.285	221.597	210.918
Potri.001G134900.v4.1		101.968	110.553	102.127	6.045	5.77
Potri.001G135000.v4.1		1527.85	1481.91	1390.33	320.51	285.457
Potri.001G135100.v4.1		3413.38	3402.01	3491.96	200.302	104.572
Potri.001G135200.v4.1	26S proteasome regulatory subunit N9	3498.7	3484.98	3293.28	1696.13	1325.2
Potri.001G135300.v4.1		1196.61	1079.35	1020.22	1211.27	1266.7
Potri.001G135400.v4.1		60.995	69.15	86.88	186.66	608.735
Potri.001G135500.v4.1	phosphomevalonate kinase [EC:2.7.4.2]	187.965	198.405	209.472	219.882	315.665
Potri.001G135700.v4.1	ESCRT-II complex subunit VPS25	755.087	750.875	632.195	586.347	409.46
Potri.001G135800.v4.1		236.963	257.36	265.808	237.735	154.995
Potri.001G135900.v4.1	transcription factor SPN1	1177.04	1133.04	1162.35	1269.4	1392.57
Potri.001G135925.v4.1		0	0	0	0	0
Potri.001G135950.v4.1		1.7475	1.5125	1.62	4.55	8.7375
Potri.001G135975.v4.1		2.93	6.025	5.5	17.945	9.7525
Potri.001G136000.v4.1	plant G-box-binding factor	744.76	720.125	709.298	690.28	769.092
Potri.001G136100.v4.1	xyloglucan:xyloglucosyl transferase [EC:2.4.1.207]	1584.65	1480.71	1194.98	31.83	100.435
Potri.001G136200.v4.1		603.17	530.707	640.87	166.708	84.59
Potri.001G136300.v4.1		403.023	432.665	350.267	186.812	241.41
Potri.001G136400.v4.1		1201.62	1125.74	1388.87	825.178	262.76
Potri.001G136600.v4.1	glycerol-3-phosphate O-acyltransferase [EC:2.3.1.15]	390.415	375.788	404.688	569.155	1107.43
Potri.001G136700.v4.1		0	0	0	0	0
Potri.001G136800.v4.1	oligosaccharyltransferase complex subunit epsilon	809.542	880.037	839.22	560.83	402.572
Potri.001G136900.v4.1		370.575	364.165	329.615	381.368	723.85
Potri.001G137000.v4.1		308.605	288.938	303.82	439.995	465.495
Potri.001G137100.v4.1		0.885	1.77	2.5925	5.5725	5.925
Potri.001G137200.v4.1		8361.41	8728.39	8352.17	6937.85	9696.52
Potri.001G137401.v4.1		10.3375	6.9675	11.63	25.6975	18.1475
Potri.001G137600.v4.1		0	1.0175	1.1175	194.305	51.9575
Potri.001G137700.v4.1		996.277	1023.71	1006.02	552.755	489.158
Potri.001G137800.v4.1		1.99	0.865	0.565	0.2225	32.3125
Potri.001G137900.v4.1		270.07	300.288	314.985	337.51	980.588
Potri.001G138000.v4.1	calcium-binding protein CML	235.885	274.86	186.83	1.9175	1.8
Potri.001G138100.v4.1	dolichol phosphate-mannose biosynthesis regulatory protein	579.298	586.705	603.35	261.702	173.053
Potri.001G138200.v4.1		43.5425	51.9225	76.7675	38.15	10.525
Potri.001G138300.v4.1		27.2125	34.32	28.05	26.0425	23.195
Potri.001G138400.v4.1		3372.56	3493.34	3494.01	1346.23	1275.29
Potri.001G138500.v4.1	syntaxin 7	3996.51	3904.43	3544.47	1642.92	1296.73
Potri.001G138700.v4.1		253.382	280.925	262.695	257.947	160.957
Potri.001G138800.v4.1		121.64	91.5825	78.41	5.3575	3.3225
Potri.001G138900.v4.1	heat shock transcription factor, other eukaryote	318.923	352.983	394.61	480.94	636.092
Potri.001G139100.v4.1	cell cycle checkpoint protein [EC:3.1.11.2]	65.78	73.275	88.1975	111.988	59.6975
Potri.001G139200.v4.1		46.54	44.5	54.595	75.7	84.315
Potri.001G139300.v4.1	leucine-rich PPR motif-containing protein, mitochondrial	136.817	122.938	120.09	176.898	136.893
Potri.001G139400.v4.1	E3 ubiquitin-protein ligase RNF14 [EC:2.3.2.31]	638.755	610.335	616.22	418.193	570.315
Potri.001G139500.v4.1	trehalose 6-phosphate synthase/phosphatase [EC:2.4.1.15 3.1.3.12]	2842.67	3601.2	4423.03	2332.55	3120.17
Potri.001G139600.v4.1	ATP-binding cassette, subfamily B (MDR/TAP), member 1 [EC:7.6.2.2]	77.015	61.7075	51.3675	1304.37	2098.47
Potri.001G139700.v4.1	ATP-binding cassette, subfamily B (MDR/TAP), member 1 [EC:7.6.2.2]	2.0725	0.5225	5.1875	6.32	50.4975
Potri.001G139800.v4.1		131.097	159.6	173.852	170.653	233.055
Potri.001G139900.v4.1	transcription factor MYB, plant	14.6275	7.315	5.355	5.855	10.7975
Potri.001G140000.v4.1	inositol-1,3,4-trisphosphate 5/6-kinase / inositol-tetrakisphosphate 1-kinase [EC:2.7.1.159 2.7.1.134]	189.11	215.01	242.325	128.81	102.007
Potri.001G140200.v4.1		675.088	626.947	490.087	316.67	935.783
Potri.001G140300.v4.1	nucleolar protein 12	816.567	794.598	727.737	974.915	974.463
Potri.001G140400.v4.1		0	0	0.335	0	0
Potri.001G140500.v4.1		141.02	155.873	194.715	223.423	545.288
Potri.001G140600.v4.1	NADPH:quinone reductase [EC:1.6.5.5]	826.325	887.235	925.743	1242.27	1682.61
Potri.001G140700.v4.1		0.2675	0.85	0.815	1.3425	127.71
Potri.001G140800.v4.1		954.575	927.52	938.285	775.23	1201.23
Potri.001G140900.v4.1		337.938	408.875	373.713	2.3925	3.0025
Potri.001G141100.v4.1		2.9575	3.365	5.4275	11.19	162.758
Potri.001G141200.v4.1		14.18	16.9575	26.6525	177.047	51.7375
Potri.001G141300.v4.1		141.33	130.877	146.365	203.862	625.715
Potri.001G141400.v4.1		1077.49	1225.1	1357.43	2392.94	1135.69
Potri.001G141500.v4.1		194.98	251.262	260.668	350.962	964.01
Potri.001G141600.v4.1		7.4	18.3675	22.835	141	624.242
Potri.001G141701.v4.1		265.438	386.62	836.828	159.347	513
Potri.001G141801.v4.1		904.905	1050.62	2475.43	32.6075	1963.04
Potri.001G141900.v4.1		0	0	0.2825	0	0
Potri.001G142000.v4.1	ubiquitin carboxyl-terminal hydrolase 36/42 [EC:3.4.19.12]	133.49	112.962	162.845	293.555	187.235
Potri.001G142100.v4.1	ADP-ribosylation factor GTPase-activating protein 2/3	6651.23	6479.95	6043.2	1778.48	1845.99
Potri.001G142150.v4.1		0	0	0	0.1375	0.215
Potri.001G142200.v4.1	transcription factor MYC2	767.887	861.342	1047.21	1126.62	2157.32
Potri.001G142250.v4.1		5.89	33.445	29.54	7.28	7.51
Potri.001G142300.v4.1		177.503	180.032	171.438	190.957	140.777
Potri.001G142400.v4.1		72.595	72.81	78.225	81.5775	150.218
Potri.001G142500.v4.1	abscisic acid receptor PYR/PYL family	79.9125	112.185	102.3	54.395	121.53
Potri.001G142600.v4.1	solute carrier family 25 (mitochondrial carnitine/acylcarnitine transporter), member 20/29	2295.04	2271.54	2111.63	547.438	786.36
Potri.001G142700.v4.1		17.755	21.355	22.88	15.3375	11.6525
Potri.001G142800.v4.1		0	0	0	3.4475	3.165
Potri.001G142900.v4.1		0	0	0	0	0
Potri.001G143200.v4.1	acetylornithine deacetylase [EC:3.5.1.16]	1927.96	1941.91	2022.74	1882.23	1634.71
Potri.001G143400.v4.1		280.88	365.612	488.183	919.79	3810.08
Potri.001G143500.v4.1		312.337	313.707	369.497	413.228	414.49
Potri.001G143600.v4.1		961.273	1136.78	1021.05	453.603	461.055
Potri.001G143700.v4.1		0	0	0	0.1375	0.4
Potri.001G143800.v4.1	AP-2 complex subunit mu-1	1.18	3.6975	6.13	0.86	0.3725
Potri.001G143900.v4.1		109.28	114.37	110.808	228.65	941.86
Potri.001G144000.v4.1		634.98	597.248	570.018	691.538	553.967
Potri.001G144100.v4.1		9.0925	6.97	6	35.2575	112.975
Potri.001G144200.v4.1		347.933	362.54	378.1	248.423	226.162
Potri.001G144300.v4.1		0	0	0.335	0	10.5575
Potri.001G144400.v4.1		700.275	940.768	1127.88	836.795	209.588
Potri.001G144500.v4.1	Fe-S cluster assembly protein SufD	263.175	262.587	279.06	263.803	354.102
Potri.001G144700.v4.1		262.192	258.072	229.985	194.205	253.38
Potri.001G144800.v4.1	glycine cleavage system H protein	0.6475	0.3675	1.965	2.3675	29.2975
Potri.001G144933.v4.1		0	0	0	0	0
Potri.001G145066.v4.1		1487.39	1654.16	1449.7	513.903	406.928
Potri.001G145200.v4.1	solute carrier family 15 (peptide/histidine transporter), member 3/4	3.3375	21.9925	32.48	2975.08	1771.39
Potri.001G145300.v4.1	pyruvate kinase [EC:2.7.1.40]	270.975	299.89	284.678	321.26	394.16
Potri.001G145400.v4.1		160.65	166.337	148.287	273.37	727.613
Potri.001G145500.v4.1		278.192	229.255	190.982	233.828	226.88
Potri.001G145700.v4.1	ribose-phosphate pyrophosphokinase [EC:2.7.6.1]	172.745	281.065	203.415	185.782	212.657
Potri.001G145750.v4.1		37.175	36.22	47.2525	102.37	64.935
Potri.001G145800.v4.1	peroxidase [EC:1.11.1.7]	271.775	369.533	460.923	32.9975	86.02
Potri.001G145900.v4.1		661.06	740.837	689.618	124.042	312.63
Potri.001G146000.v4.1		96.555	44.625	34.1225	19.43	74.06
Potri.001G146100.v4.1		0	0	0	0	0
Potri.001G146200.v4.1		1261.96	1352.2	1495.6	4986.03	4953.88
Potri.001G146400.v4.1		881.942	800.547	711.795	757.837	853.26
Potri.001G146500.v4.1		665.257	659.513	677.333	642.89	553.872
Potri.001G146600.v4.1		262.868	274.748	231.162	408.55	417.995
Potri.001G146700.v4.1		275.135	317.085	296.775	382.65	478.983
Potri.001G146800.v4.1		283.942	251.46	244.048	312.195	763.398
Potri.001G146900.v4.1	phosphoacetylglucosamine mutase [EC:5.4.2.3]	987.285	980.5	1025.74	728.678	741.202
Potri.001G147000.v4.1		3298.15	3387.21	2864.39	1174.48	805.22
Potri.001G147100.v4.1	pre-mRNA-splicing factor CWC26	44.0125	31.03	34.9275	86.5975	156.778
Potri.001G147200.v4.1		2.48	5.35	1.945	0.6	0.8575
Potri.001G147300.v4.1		172.465	234.075	211.162	623.62	555.885
Potri.001G147400.v4.1		120.335	156.278	179.22	128.483	118.272
Potri.001G147500.v4.1		284.355	238.343	241.24	485.43	196.428
Potri.001G147600.v4.1		1.48	0.79	2.5925	3.6625	38.1675
Potri.001G147700.v4.1		2918.63	2711.78	2617.59	519.058	424.757
Potri.001G147801.v4.1		128.422	150.157	181.667	310.955	370.615
Potri.001G147900.v4.1		918.475	885.808	813.908	363.19	318.893
Potri.001G148000.v4.1		2811.75	2983.68	2911.07	2243.9	2801.11
Potri.001G148100.v4.1	regulator of nonsense transcripts 1 [EC:3.6.4.-]	2165.58	2024.24	2065.83	1515.63	2064.22
Potri.001G148200.v4.1		35.7925	34.0875	34.5775	226.96	191.177
Potri.001G148300.v4.1		974.32	906.988	865.623	1453.32	2116.97
Potri.001G148400.v4.1	ATP-dependent Lon protease [EC:3.4.21.53]	796.375	761.712	695.087	781.07	1458.99
Potri.001G148500.v4.1		88.6425	108.675	91.5825	127.7	137.488
Potri.001G148550.v4.1		1.1825	0.98	0	0	0.235
Potri.001G148600.v4.1	E3 ubiquitin-protein ligase BOI and related proteins [EC:2.3.2.27]	1339.97	1225.18	933.898	451.517	567.263
Potri.001G148700.v4.1		269.243	247.902	305.715	229.462	325.988
Potri.001G148800.v4.1		6097.93	5426.52	4353.29	3258.82	4165.12
Potri.001G148900.v4.1	beta-amylase [EC:3.2.1.2]	3.1725	3.295	3.91	17.145	71.88
Potri.001G149001.v4.1		37.235	28.285	30.035	46.8775	52.1425
Potri.001G149100.v4.1		28.74	26.3975	50.49	120.423	134.328
Potri.001G149150.v4.1		0.2675	1.6025	1.485	0.4125	1.8
Potri.001G149200.v4.1	novel plant SNARE	1189.26	1194.63	1145.81	768.737	610.255
Potri.001G149300.v4.1	large subunit ribosomal protein L37Ae	1343	1454.46	1433.43	971.858	491.173
Potri.001G149400.v4.1		1113.14	974.38	868.452	678.705	1216.47
Potri.001G149500.v4.1		0	0	0	0.2225	0
Potri.001G149600.v4.1	casein kinase II subunit beta	1141.95	1143.59	1049.9	1017.5	1084.43
Potri.001G149800.v4.1		469.087	470.418	426.163	410.493	467.46
Potri.001G149900.v4.1	RAT1-interacting protein	1133.5	1125.87	1237.42	1406.09	1118.23
Potri.001G150001.v4.1		0	0	0	6.745	3.605
Potri.001G150101.v4.1		0	0	0	0	0
Potri.001G150200.v4.1	serine/threonine-protein phosphatase 2B regulatory subunit	477.762	540.855	519.21	606.577	504.808
Potri.001G150300.v4.1		861.117	807.348	675.648	572.767	760.23
Potri.001G150400.v4.1	DNA excision repair protein ERCC-4 [EC:3.1.-.-]	300.252	319.822	293.875	199.11	223.72
Potri.001G150500.v4.1	3-deoxy-7-phosphoheptulonate synthase [EC:2.5.1.54]	1803.25	1791.66	2000.35	1251.43	1920.06
Potri.001G150600.v4.1		334.488	282.695	249.918	188.123	207.035
Potri.001G150700.v4.1		10.2575	11.265	46.9525	10.2525	37.02
Potri.001G150800.v4.1		139.387	123.83	105.892	197.257	151.548
Potri.001G150900.v4.1		760.845	717.267	798.98	941.578	1054.46
Potri.001G151100.v4.1		0	1.3625	0.2825	0.315	0.42
Potri.001G151150.v4.1		0	0	0	0	1.2225
Potri.001G151300.v4.1		371.18	347.865	378.678	421.37	1549.61
Potri.001G151500.v4.1		0.915	0.8025	3.495	0	19.9825
Potri.001G151601.v4.1		11.6225	15.48	9.82	40.545	24.8325
Potri.001G151700.v4.1		556.092	518.588	571.888	631.175	646.763
Potri.001G151800.v4.1		13625.5	14260.4	12126.7	4868.82	4067.7
Potri.001G151900.v4.1	cell division control protein 7 [EC:2.7.11.1]	154.685	140.028	162.425	276.085	139.875
Potri.001G152000.v4.1		1977.45	1942.52	1839.17	1146.24	888.71
Potri.001G152100.v4.1		1963.18	2001.91	1663.04	929.245	653.122
Potri.001G152150.v4.1		0	0	0	0	0
Potri.001G152200.v4.1	large subunit ribosomal protein L19	446.06	496.815	484.22	432.623	898.29
Potri.001G152300.v4.1	MFS transporter, OPA family, solute carrier family 37 (glycerol-3-phosphate transporter), member 1/2	171.197	173.755	147.395	131.245	221.458
Potri.001G152500.v4.1		185.58	188.827	210.38	2.89	277.842
Potri.001G152550.v4.1		0	0	0	0.1775	0.47
Potri.001G152600.v4.1		14.3625	12.41	11.8625	23.2125	246.582
Potri.001G152700.v4.1		98.4125	107.348	92.765	90.05	136.312
Potri.001G152800.v4.1	Ras-related protein Rab-1A	2952.36	2962.8	2757.5	536.16	380.87
Potri.001G153000.v4.1	plasminogen activator inhibitor 1 RNA-binding protein	3672.18	3803.45	4331.62	5073.91	4718.27
Potri.001G153100.v4.1		1.185	3.68	8.71	10.355	40.8575
Potri.001G153200.v4.1		44.785	14.2275	25.7375	460.533	1065.74
Potri.001G153300.v4.1	methylglutaconyl-CoA hydratase [EC:4.2.1.18]	283.942	328.778	335.005	345.003	461.312
Potri.001G153400.v4.1		564.728	594.962	607.545	1065.12	1143.25
Potri.001G153800.v4.1		429.475	394.692	280.245	4.3125	22.4525
Potri.001G153900.v4.1	COP9 signalosome complex subunit 7	29.16	32.9675	25.7925	82.2025	54.3575
Potri.001G154100.v4.1	EREBP-like factor	0.295	10.1925	1.4125	27.44	62.57
Potri.001G154200.v4.1	EREBP-like factor	3.8475	64.9675	315.168	357.793	1585.98
Potri.001G154300.v4.1		1113.18	1002.33	775.735	839.97	1307.94
Potri.001G154400.v4.1		448.528	454.048	433.355	790.65	985.48
Potri.001G154500.v4.1		285.288	363.488	288.395	339.87	90.8175
Potri.001G154600.v4.1	palmitoyl-protein thioesterase [EC:3.1.2.22]	1962.77	2034.41	2107.06	1526.67	2157.56
Potri.001G154700.v4.1		2592.46	2518.91	2496.89	1814.33	2080.27
Potri.001G154901.v4.1		110.545	116.208	130.455	166.34	187.755
Potri.001G155000.v4.1		5.92	9.27	11.685	476.895	297.257
Potri.001G155100.v4.1	homeobox-leucine zipper protein	68.7525	95.4725	129.225	918.03	1847.38
Potri.001G155200.v4.1	E3 ubiquitin-protein ligase HOS1 [EC:2.3.2.27]	524.062	553.75	540.217	675.053	711.812
Potri.001G155300.v4.1		510.2	583.455	575.622	467.265	556.425
Potri.001G155500.v4.1	acyl-CoA oxidase [EC:1.3.3.6]	3316.1	3118.43	2763.78	1140.7	2498.29
Potri.001G155600.v4.1		0	0	0	0	0
Potri.001G155700.v4.1		0	1.2075	1.745	9.2425	66.315
Potri.001G155800.v4.1		410.525	463.118	465.673	498.14	376.71
Potri.001G155900.v4.1		1070.22	1046.17	1082.71	696.742	530.305
Potri.001G156000.v4.1	E3 ubiquitin-protein ligase RBBP6 [EC:2.3.2.27]	779.365	808.273	792.92	666.19	814.308
Potri.001G156100.v4.1	large subunit ribosomal protein L15e	3391.07	3837.53	4184.62	3331.14	1838.82
Potri.001G156200.v4.1	DNA mismatch repair protein MSH4	363.71	280.8	190.303	101.58	14.455
Potri.001G156300.v4.1		98.5975	129.532	100.588	97.9025	129.68
Potri.001G156500.v4.1		1502.78	1571.77	1412.3	472.638	277.735
Potri.001G156600.v4.1		136.137	145.523	114.878	150.977	181.86
Potri.001G156700.v4.1		15.1475	8.6025	7.9825	24.8075	56.37
Potri.001G156900.v4.1	3-hydroxyisobutyryl-CoA hydrolase [EC:3.1.2.4]	84.96	92.48	106.125	4.62	135.98
Potri.001G157000.v4.1	aquaporin TIP	0	0.255	0	0	0
Potri.001G157100.v4.1	EREBP-like factor	1.505	5.6525	7.94	0.4975	0
Potri.001G157200.v4.1		28.9875	43.105	44.3475	16.4	27.795
Potri.001G157300.v4.1		2854.58	2743.84	2616.05	3158.06	5542.98
Potri.001G157400.v4.1		1005.89	999.402	1005.42	626.72	575.622
Potri.001G157500.v4.1		2.1475	3.52	3.3425	17.46	6.7725
Potri.001G157600.v4.1		1.5075	0.8025	8.815	182.52	737.517
Potri.001G157700.v4.1		819.92	765.347	680.832	162.377	208.325
Potri.001G157750.v4.1		0	0	0	0.9575	0.7925
Potri.001G157800.v4.1		3361.12	3085.75	2948.87	1782.28	2295.71
Potri.001G157900.v4.1	peroxin-19	358.097	381.82	412.43	661.7	707.712
Potri.001G158000.v4.1		81.03	135.273	137.002	112.618	252.155
Potri.001G158100.v4.1		32.38	33.4575	50.3475	180.045	313.125
Potri.001G158200.v4.1	DnaJ homolog subfamily C member 11	280.702	321.548	402.718	541.81	567.898
Potri.001G158400.v4.1		15.2875	7.31	11.55	14.0125	470.097
Potri.001G158600.v4.1		6.03	12.565	7.86	43.4725	73.01
Potri.001G158700.v4.1		14.0625	13.86	4.26	111.797	28.8125
Potri.001G158800.v4.1		0	0.6475	1.68	0	0.215
Potri.001G158900.v4.1	P-type Cu+ transporter [EC:7.2.2.8]	8533.02	8262.69	8011.2	1350.41	1349.15
Potri.001G159000.v4.1	thioredoxin 1	1115.18	1135.88	1076.12	957.735	664.438
Potri.001G159200.v4.1		3.765	1.6175	2.4325	17.22	11.6225
Potri.001G159300.v4.1		7.745	11.13	7.565	46.9525	23.3625
Potri.001G159400.v4.1	choline-phosphate cytidylyltransferase [EC:2.7.7.15]	497.387	555.837	498.962	1340.14	865.663
Potri.001G159600.v4.1	urease accessory protein	565.15	478.435	426.202	443.987	380.71
Potri.001G159700.v4.1	UDP-N-acetylglucosamine/UDP-N-acetylgalactosamine diphosphorylase [EC:2.7.7.23 2.7.7.83]	3954.25	3725.21	3273.82	2518.35	1832.59
Potri.001G159900.v4.1		115.052	103.653	93.66	114.403	37.82
Potri.001G160100.v4.1	allantoate deiminase [EC:3.5.3.9]	133.963	158.415	155.273	93.585	180.282
Potri.001G160300.v4.1		1327.14	1289.88	1213.42	739.418	818.595
Potri.001G160400.v4.1	solute carrier family 39 (zinc transporter), member 1/2/3	0	0.3675	0	6.5575	35.9925
Potri.001G160500.v4.1		860.475	899.265	819.868	515.173	322.478
Potri.001G160600.v4.1	phosphatidylinositol N-acetylglucosaminyltransferase subunit C	294.247	294.11	291.05	149.655	179.08
Potri.001G160700.v4.1		1682.58	1654.09	1782.65	2158.75	1966.2
Potri.001G160800.v4.1		213.16	207.172	243.165	368.463	315.788
Potri.001G160900.v4.1		0	0	0	0	0.655
Potri.001G161000.v4.1		335.255	407.523	465.65	304.817	582.993
Potri.001G161100.v4.1		1004.49	968.632	884.235	600.955	602.388
Potri.001G161200.v4.1		0	0	0	0	0
Potri.001G161400.v4.1	H+-transporting ATPase [EC:7.1.2.1]	8.155	11.55	34.66	831.2	1608.4
Potri.001G161500.v4.1		514.247	470.322	472.38	471.887	909.57
Potri.001G161600.v4.1		7109.9	6503.15	6450.18	3730.38	3029.78
Potri.001G161700.v4.1	26S proteasome regulatory subunit T1	2677.21	2704.94	2326.45	2934.48	3798.27
Potri.001G161800.v4.1		428.64	392.805	345.135	192.522	129.798
Potri.001G161900.v4.1		299.1	332.358	339.52	420.942	418.522
Potri.001G162000.v4.1		348.683	440.01	497.982	246.99	261.077
Potri.001G162100.v4.1		10262.8	10179	9569.59	2697.16	274.517
Potri.001G162200.v4.1	ubiquitin-conjugating enzyme E2 J2 [EC:2.3.2.23]	2620.27	2648.07	2568.87	2033.56	1844.74
Potri.001G162300.v4.1		0	0	0	1.185	0.1875
Potri.001G162400.v4.1	pectinesterase [EC:3.1.1.11]	2817.36	2717.34	3664.51	4766.53	2679.89
Potri.001G162500.v4.1	pectinesterase [EC:3.1.1.11]	4.1175	2.71	0.6175	541.095	105.685
Potri.001G162600.v4.1		3.525	2.655	4.1725	597.938	101.188
Potri.001G162700.v4.1		35.1825	35.5725	22.0025	18.6	12.2
Potri.001G162800.v4.1	alanine transaminase [EC:2.6.1.2]	906.472	925.6	1122.29	516.88	786.013
Potri.001G162900.v4.1	20S proteasome subunit alpha 5 [EC:3.4.25.1]	4367.82	4573.06	4376.14	2530.23	1910.66
Potri.001G163000.v4.1		213.798	189.955	193.132	281.205	226.132
Potri.001G163100.v4.1		250.77	344.272	376.87	326.43	373.533
Potri.001G163200.v4.1	1-phosphatidylinositol-3-phosphate 5-kinase [EC:2.7.1.150]	2103.79	1965.46	1832.72	2002.71	2230.58
Potri.001G163300.v4.1	translation initiation factor eIF-2B subunit alpha	774.072	816.607	782.773	978.247	992.69
Potri.001G163400.v4.1		0	1.235	1.065	187.905	104.868
Potri.001G163600.v4.1		1273.04	1137.37	1543.89	3737.52	10374.1
Potri.001G163700.v4.1	EREBP-like factor	5416.39	5273.2	5047.24	5056.41	7807.15
Potri.001G163800.v4.1		0	0	1.0975	48.805	9.1875
Potri.001G163900.v4.1		653.235	576.043	567.382	887.633	872.965
Potri.001G164000.v4.1	small subunit ribosomal protein SAe	3327.96	3410.82	3954.82	3979.56	4296.54
Potri.001G164100.v4.1	ribosome biogenesis protein MAK21	1247.57	1358.29	1476.09	2154.93	1990.41
Potri.001G164200.v4.1	HSP20 family protein	0.2675	0	0	0	0
Potri.001G164300.v4.1		228.998	287.442	246.95	32.135	40.155
Potri.001G164700.v4.1		16.145	21.8775	25.445	143.888	399.663
Potri.001G164800.v4.1		44.2075	43.0325	14.37	152.68	201.723
Potri.001G164900.v4.1		6068.18	5595.78	5048.13	2756.51	2743.4
Potri.001G165000.v4.1	ATP-binding cassette, subfamily B (MDR/TAP), member 1 [EC:7.6.2.2]	7.7425	9.7975	5.22	0	0
Potri.001G165120.v4.1		0	0	0	0	0
Potri.001G165240.v4.1		0	0	0	0	0
Potri.001G165360.v4.1		0	0	0	0	0
Potri.001G165480.v4.1	replication factor A1	7.4225	0	0.585	0.275	0.47
Potri.001G165600.v4.1	vesicle transport protein SEC22	2084.55	2029.63	1970.45	940.913	649.805
Potri.001G165800.v4.1		791.965	781.803	763.605	924.875	1428.73
Potri.001G165900.v4.1	nuclear pore complex protein Nup107	1188.98	1106.21	1195.08	1304.59	1589.07
Potri.001G166000.v4.1		472.553	542.418	470.62	307.733	451.745
Potri.001G166100.v4.1	nucleolysin TIA-1/TIAR	2069.87	2184.14	2099.88	2450.66	2886.72
Potri.001G166200.v4.1	jasmonate ZIM domain-containing protein	0.8875	0.765	2.095	1.515	23.575
Potri.001G166300.v4.1		0.805	1.2725	1.905	0	0
Potri.001G166400.v4.1	exocyst complex component 7	1043.23	983.327	988.545	546.965	723.842
Potri.001G166500.v4.1		1585.25	1340.67	1316.66	836.735	1092.55
Potri.001G166600.v4.1	U6 snRNA-associated Sm-like protein LSm1	832.972	840.635	768.122	606.648	478.508
Potri.001G166700.v4.1		0.295	0.255	0.2825	0	0.93
Potri.001G166800.v4.1		379.608	398.705	426.452	743.097	2132.7
Potri.001G166900.v4.1		45.0475	55.8275	43.575	130.665	391.655
Potri.001G167100.v4.1	aldehyde dehydrogenase family 7 member A1 [EC:1.2.1.31 1.2.1.8 1.2.1.3]	1442.06	1541.11	1469.28	1915.99	2126.74
Potri.001G167200.v4.1	solute carrier family 24 (sodium/potassium/calcium exchanger), member 6	693.723	672.24	660.305	486.142	672.317
Potri.001G167300.v4.1		2464.85	2619.69	2753.46	1059.57	2266.16
Potri.001G167400.v4.1	E3 ubiquitin-protein ligase RBX1 [EC:2.3.2.32]	1368.2	1426.56	1280.31	1345.63	1326.85
Potri.001G167600.v4.1		0.5625	0	0.6175	2.945	17.38
Potri.001G167700.v4.1	lipoxygenase [EC:1.13.11.12]	74.91	96.505	146.988	351.26	1338.36
Potri.001G167800.v4.1		227.778	247.262	201.915	3438.99	2823.02
Potri.001G167900.v4.1		10.5725	16.5575	37.4525	4666.21	4294.34
Potri.001G168000.v4.1	interleukin-1 receptor-associated kinase 4 [EC:2.7.11.1]	0	0	0.25	0.555	3.1975
Potri.001G168100.v4.1	exportin-T	543.087	483.447	504.345	965.822	602.192
Potri.001G168200.v4.1		1034.17	954.013	1009.11	699.303	1302.67
Potri.001G168300.v4.1	transcription initiation factor TFIID subunit 9B	1033.59	1099.46	954.97	764.652	766.102
Potri.001G168400.v4.1		8.75	4.28	8.11	96.4075	42.3375
Potri.001G168600.v4.1		18.5775	24.8375	23.5325	29.275	202.257
Potri.001G168700.v4.1	E3 ubiquitin-protein ligase MUL1 [EC:2.3.2.27]	128.537	123.74	81.6525	152.197	206.435
Potri.001G168800.v4.1		6.455	12.8225	12.1425	0.275	1.0775
Potri.001G168901.v4.1		0	0	0	20.6675	5.31
Potri.001G169000.v4.1		0	0.28	0	0	0
Potri.001G169100.v4.1		0	0	0	0	6.4
Potri.001G169200.v4.1		76.2925	86.9225	96.855	52.8875	52.6275
Potri.001G169351.v4.1		0	0	0	0	0
Potri.001G169500.v4.1	AP2-like factor, ANT lineage	47.5325	54.3025	59.025	166.255	31.9325
Potri.001G169600.v4.1	transcription factor MYB, plant	2.1275	0.51	6.26	65.66	29.01
Potri.001G169700.v4.1	ubiquitin-like protein ATG12	630.962	606.19	441.165	268.555	182.218
Potri.001G169900.v4.1	transcription initiation factor TFIID subunit 12	470.123	409.917	456.135	546.283	664.305
Potri.001G170001.v4.1		0	0	0	1.83	1.7075
Potri.001G170100.v4.1		243.675	271.028	270.17	566.977	530.205
Potri.001G170200.v4.1		667.673	660.525	653.163	853.66	1085.17
Potri.001G170300.v4.1	uncharacterized protein	477.805	448.455	353.118	584.585	495.02
Potri.001G170400.v4.1	charged multivesicular body protein 2A	3565.56	3750.17	3042.99	1081.34	1032.21
Potri.001G170500.v4.1		359.428	279.403	263.05	337.692	455.71
Potri.001G170700.v4.1		990.145	1024.08	1173.59	1330.03	1800.19
Potri.001G170800.v4.1		91.0975	70.3425	52.615	158.808	73.52
Potri.001G171000.v4.1	phospholipid:diacylglycerol acyltransferase [EC:2.3.1.158]	713.072	647.893	556.837	1067.74	1642.98
Potri.001G171100.v4.1		1629.61	1655.62	1596.03	1171.16	1470.87
Potri.001G171200.v4.1	signal peptidase I [EC:3.4.21.89]	2896.43	3041.61	2655.9	1301.03	967.125
Potri.001G171300.v4.1		15.01	11.3775	15.495	46.15	35.8975
Potri.001G171500.v4.1		0	1.6625	0	0	0
Potri.001G171600.v4.1		10.1625	11.0525	16.955	4.045	34.44
Potri.001G171701.v4.1		0	0	0	0	0
Potri.001G171800.v4.1	peptide deformylase [EC:3.5.1.88]	493.462	521.697	577.822	781.565	779.335
Potri.001G171900.v4.1		655.255	597.81	592.375	999.288	886.642
Potri.001G172000.v4.1		0	0	0	0	0
Potri.001G172100.v4.1		468.615	494.007	525.842	420.43	631.81
Potri.001G172300.v4.1		122.005	80.0625	85.0675	36.5075	67.625
Potri.001G172400.v4.1		2182.89	2048.41	1729.74	1250.95	1477.36
Potri.001G172450.v4.1		0	0	0	0	0
Potri.001G172500.v4.1		237.09	251.735	289.387	409.37	248.99
Potri.001G172600.v4.1		392.145	358.075	388.543	423.015	362.048
Potri.001G172700.v4.1		3.2825	6.4675	8.135	899.138	133.63
Potri.001G172800.v4.1	BRCA1/BRCA2-containing complex subunit 3 [EC:3.4.19.-]	1654.8	1752.96	1628.37	1062.74	887.16
Potri.001G172850.v4.1		0	0	0	0	0
Potri.001G172900.v4.1		0	0	0	0	0
Potri.001G173200.v4.1		0	0	0	0	0.4225
Potri.001G173300.v4.1		224.463	225.54	296.092	398.833	326.21
Potri.001G173400.v4.1		0	0.9775	0	0	0
Potri.001G173500.v4.1	periodic tryptophan protein 2	161.373	183.248	220.685	341.673	419.418
Potri.001G173600.v4.1		0.3225	0.255	0.25	0.36	0.42
Potri.001G173700.v4.1	lysophospholipase II [EC:3.1.1.5]	30.7225	45.42	42.3725	89.965	138.475
Potri.001G173800.v4.1	cytochrome c oxidase subunit 5b	5081.32	6060.5	6221.66	4539.76	3071.32
Potri.001G173900.v4.1		1031.77	827.663	861.465	1682.72	1142.21
Potri.001G174000.v4.1		0	0	0	0	0
Potri.001G174100.v4.1	peroxin-1	556.378	534.3	493.117	534.777	665.048
Potri.001G174300.v4.1		1394.43	1623.97	1316.34	1013.45	1157.55
Potri.001G174350.v4.1		0	0	0	0	0
Potri.001G174400.v4.1		151.718	165.295	158.085	151.8	174.657
Potri.001G174500.v4.1		3.2275	1.9725	2.005	264.935	173.877
Potri.001G174600.v4.1	serine-threonine kinase receptor-associated protein	1561.72	1620.96	1702.88	1490.6	1463.53
Potri.001G174700.v4.1		6.185	1.4725	3.225	4.385	2.145
Potri.001G174900.v4.1		4941.06	4350.6	4506.15	1168.51	847.202
Potri.001G175000.v4.1	caffeoylshikimate esterase [EC:3.1.1.-]	5760.7	5348.67	4865.1	569.56	423.403
Potri.001G175200.v4.1	ATP:ADP antiporter, AAA family	230.03	282.627	385.24	580.975	766.132
Potri.001G175400.v4.1		103.555	97.895	107.867	136.235	38.815
Potri.001G175500.v4.1		245.412	216.485	218.67	272.282	166.718
Potri.001G175600.v4.1		4890.62	4515.1	3814.74	805.405	871.875
Potri.001G175700.v4.1		3.5775	3.23	1.715	1.97	184.46
Potri.001G175800.v4.1		0	0	0	0	0
Potri.001G175900.v4.1		0	0	0	0	0
Potri.001G176000.v4.1		0	0	0	0	0
Potri.001G176100.v4.1		1.1275	1.0425	0.815	0	1.39
Potri.001G176200.v4.1		0	0.255	0.565	0	0
Potri.001G176500.v4.1		0	0	0	0	0
Potri.001G176600.v4.1	gibberellin 3beta-dioxygenase [EC:1.14.11.15]	3.0625	0.98	2.555	50.21	9.8875
Potri.001G176800.v4.1		0	0	0	0	0
Potri.001G176900.v4.1	katanin p60 ATPase-containing subunit A1 [EC:5.6.1.1]	482.965	484.9	503.475	457.825	437.615
Potri.001G177000.v4.1		2203.61	2187.9	2151.79	1945.37	1390.89
Potri.001G177100.v4.1	cyclin-A	483.755	460.738	498.703	586.955	120.763
Potri.001G177201.v4.1		3.415	8.28	11.1025	4.77	5.4975
Potri.001G177300.v4.1	D-glycerate 3-kinase [EC:2.7.1.31]	95.1825	104.022	127.335	93.8675	93.9325
Potri.001G177333.v4.1		0	0	0	0	0
Potri.001G177366.v4.1		0	0	0	0	0.6575
Potri.001G177400.v4.1	auxin-responsive protein IAA	783.263	932.295	750.717	954.05	974.315
Potri.001G177500.v4.1	auxin-responsive protein IAA	413.065	583.688	609.08	264.428	40.535
Potri.001G177600.v4.1		0	0	0	0	0
Potri.001G177700.v4.1		492.84	490.842	499.745	590.97	471.78
Potri.001G177802.v4.1		0	0	0	0	0.1875
Potri.001G177900.v4.1	fatty acyl-ACP thioesterase B [EC:3.1.2.14 3.1.2.21]	0	0	0	0	0.215
Potri.001G178000.v4.1	N-alpha-acetyltransferase 30 [EC:2.3.1.256]	742.753	693.433	752.983	878.775	1069.76
Potri.001G178100.v4.1	DNA-repair protein XRCC1	282.665	281.108	282.827	348.098	263.935
Potri.001G178200.v4.1		197.382	199.388	209.208	423.263	393.098
Potri.001G178300.v4.1		0.8875	1.2325	2.4625	16.8075	70.46
Potri.001G178400.v4.1		107.218	164.045	185.887	73.6875	46.9675
Potri.001G178500.v4.1		84.585	90.205	87.4975	22.305	6.645
Potri.001G178600.v4.1		14.7925	9.1125	8.105	9.01	10.1375
Potri.001G178800.v4.1		185.157	159.732	181.153	314.882	312.785
Potri.001G178900.v4.1		0	0	0.2825	0	0
Potri.001G178950.v4.1		0	0	0	0	0
Potri.001G179000.v4.1		4382.58	3739.28	2624.85	1436.43	1867.8
Potri.001G179100.v4.1	Ran-binding protein 3	1098.16	1117.38	1173.62	1422.29	1748.08
Potri.001G179200.v4.1	coatomer subunit beta'	11706.6	11436.3	11102.2	4013.91	3608.9
Potri.001G179300.v4.1		0.6175	0	0	0	0
Potri.001G179400.v4.1	sulfate transporter 3	15.6575	25.79	48.7825	391.9	277.69
Potri.001G179500.v4.1		237.582	213.863	238.43	173.423	111.12
Potri.001G179600.v4.1		533.072	523.94	558.327	618.018	768.975
Potri.001G179700.v4.1		671.753	708.815	870.317	991.998	878.78
Potri.001G179800.v4.1		709.67	668.363	625.185	931.825	1107.32
Potri.001G180000.v4.1		307.882	290.928	294.95	309.237	382.908
Potri.001G180100.v4.1	heat shock 70kDa protein 4	7744.49	7488.44	8410.72	5336.89	5587.1
Potri.001G180200.v4.1	regulator of telomere elongation helicase 1 [EC:3.6.4.12]	140.94	132.015	146.8	242.355	194.39
Potri.001G180400.v4.1		4.57	2.2525	6.4825	5.19	0.5875
Potri.001G180500.v4.1		0	0	0	0	0
Potri.001G180600.v4.1		25.685	31.825	26.9825	195.953	157.745
Potri.001G180750.v4.1		0	0	0	0	0
Potri.001G181000.v4.1		0.86	2.6075	1.935	41.715	29.355
Potri.001G181100.v4.1		507.47	450.51	455.265	631.69	556.91
Potri.001G181200.v4.1		205.095	179.445	155.717	171.095	123.875
Potri.001G181300.v4.1		231.59	269.08	361.7	205.74	98.4275
Potri.001G181500.v4.1		0.8875	0	0.8675	0.665	0.8425
Potri.001G181601.v4.1		3.2825	3.9125	2.67	2.8	0.185
Potri.001G181701.v4.1		1.4525	0.3675	2.3025	33.5225	42.01
Potri.001G181800.v4.1		9106.95	9597.16	8876.8	10671.5	9082.94
Potri.001G182000.v4.1	solute carrier family 25 (mitochondrial carnitine/acylcarnitine transporter), member 20/29	123.822	132.18	85.5825	76.46	72.69
Potri.001G182100.v4.1	pyridoxal 5'-phosphate synthase pdxS subunit [EC:4.3.3.6]	370.965	410.188	684.317	514.237	487.41
Potri.001G182150.v4.1		0.3225	0	0	0	0
Potri.001G182200.v4.1		0.8875	0.3675	0.2825	2.9975	2.115
Potri.001G182300.v4.1	kinesin family member 2/24	1993.15	1948.81	2278.78	1158.41	490.595
Potri.001G182400.v4.1	peroxidase [EC:1.11.1.7]	1.45	2.34	3.81	6.07	2.925
Potri.001G182500.v4.1		20.8525	24.6775	34.27	135.387	34.525
Potri.001G182600.v4.1	chromosome transmission fidelity protein 1 [EC:3.6.4.13]	43.81	46.5725	49.79	130.935	94.265
Potri.001G182700.v4.1		39.7875	56.54	57.475	1693.31	2473.55
Potri.001G182801.v4.1		0	1.2975	1.9075	3.59	5.04
Potri.001G182900.v4.1	Ras-related protein Rab-7A	689.42	737.645	616.825	556.987	791.053
Potri.001G183000.v4.1		268.843	233.17	225.2	288.99	416.663
Potri.001G183100.v4.1	sorting nexin-13	831.707	749.972	677.188	520.207	500.183
Potri.001G183200.v4.1	large subunit ribosomal protein L37e	2798.84	2896.86	2773.63	3283.51	2009.4
Potri.001G183300.v4.1		0.295	1.1025	0	0	0
Potri.001G183400.v4.1		0	0	0	0	0
Potri.001G183500.v4.1	protein disulfide-isomerase A1 [EC:5.3.4.1]	2719.33	2621	2572.12	1915.33	1692.62
Potri.001G183600.v4.1		1587.24	1470.43	1620.4	3517.87	3823.86
Potri.001G183700.v4.1	glyoxylate/hydroxypyruvate reductase [EC:1.1.1.79 1.1.1.81]	132.065	130.12	152.537	142.977	172.525
Potri.001G183800.v4.1		20.1325	21.1725	23.9125	51.155	19.255
Potri.001G184000.v4.1	small subunit ribosomal protein S17	728.04	777.81	813.318	1085.79	1923.85
Potri.001G184100.v4.1	homeobox-leucine zipper protein	461.215	322.275	377.398	965.42	1773.04
Potri.001G184200.v4.1		112.88	111.392	120.305	102.965	102.358
Potri.001G184300.v4.1	laccase [EC:1.10.3.2]	615.1	174.127	148.685	10.325	2.045
Potri.001G184450.v4.1		0.295	0.5225	0	1.6625	0.635
Potri.001G184575.v4.1		0.3225	0	0.5625	0	0.7425
Potri.001G184700.v4.1		358.572	322.835	347.945	726.842	774.505
Potri.001G184800.v4.1		45.04	38.2725	51.8525	59.605	67.035
Potri.001G185050.v4.1		1109.35	1018.51	1022.89	719.75	710.325
Potri.001G185200.v4.1		3.8725	4.9175	4.58	13.615	11.6525
Potri.001G185300.v4.1		1878.36	1711.45	1534.36	679.158	686.635
Potri.001G185500.v4.1	malonyl-CoA/methylmalonyl-CoA synthetase [EC:6.2.1.-]	730.105	739.018	800.753	1112.54	1786.65
Potri.001G185600.v4.1	3-isopropylmalate dehydrogenase [EC:1.1.1.85]	1743.25	1819.19	1977.33	1552.01	1346.09
Potri.001G185700.v4.1	solute carrier family 15 (peptide/histidine transporter), member 3/4	3811.94	5050.64	6095.89	4507.35	23729.1
Potri.001G185900.v4.1		1.24	7.2475	10.2175	1420.09	817.453
Potri.001G185950.v4.1		0	0	0	0	0
Potri.001G186000.v4.1	peroxin-2	203.355	189.81	180.58	155.085	148.215
Potri.001G186050.v4.1		0	0	0	0.1375	0
Potri.001G186075.v4.1		0	0.7525	0	1.1725	0.185
Potri.001G186100.v4.1	auxin-responsive protein IAA	2613.71	2744.78	3308.33	9272.75	6059.44
Potri.001G186200.v4.1		682.045	696.275	716.723	337.5	375.75
Potri.001G186400.v4.1	heat shock 70kDa protein 1/2/6/8	15.745	15.42	19.075	33.4425	12.6975
Potri.001G186500.v4.1		67.7975	63.96	66.73	136.352	143.385
Potri.001G186600.v4.1	activating signal cointegrator complex subunit 1	677.665	717.612	716.41	656.445	572.26
Potri.001G186700.v4.1	aquaporin TIP	39164.5	39893.7	44723.3	17293.9	12129.3
Potri.001G186800.v4.1		1.21	5.9525	3.22	17.25	237.108
Potri.001G186900.v4.1	ribonuclease Z [EC:3.1.26.11]	327.75	368.82	398.19	435.64	666.385
Potri.001G187000.v4.1		2887.87	2706.8	2644.46	1764.54	2119.19
Potri.001G187100.v4.1		255.553	281.477	288.17	285.312	176.405
Potri.001G187200.v4.1	cytochrome c oxidase assembly protein subunit 19	363.652	350.088	307.525	318.127	237.577
Potri.001G187300.v4.1		683.457	674.058	636.038	69.045	95.08
Potri.001G187500.v4.1	EREBP-like factor	23.2025	24.06	24.08	152.42	369.602
Potri.001G187600.v4.1		4.3825	3.2025	4.745	3.7375	16.795
Potri.001G187700.v4.1		0	0	0	0	0
Potri.001G188000.v4.1		85.645	84.2975	176.397	405.35	291.83
Potri.001G188300.v4.1	nuclear pore complex protein Nup53	564.457	566.675	608.645	646.567	720.297
Potri.001G188400.v4.1		0	0	0	0	0
Potri.001G188500.v4.1		11.2175	8.415	10.7125	25.7475	9.6325
Potri.001G188700.v4.1		0	0	0	0.48	2.5825
Potri.001G188800.v4.1	homeobox-leucine zipper protein	18648.2	18643.9	17496.3	2807.76	864.997
Potri.001G188900.v4.1		0.5925	2.84	3.53	633.062	508.99
Potri.001G189100.v4.1		1433.91	1461.2	1306.3	993.007	1117.86
Potri.001G189200.v4.1		186.75	232.905	254.778	330.625	268.683
Potri.001G189400.v4.1		699.62	749.957	916.612	634.347	61.6725
Potri.001G189500.v4.1		3046.44	2426.54	1712.33	125.933	147.623
Potri.001G189601.v4.1		0	0	0	0	0
Potri.001G189700.v4.1	malate dehydrogenase (oxaloacetate-decarboxylating)(NADP+) [EC:1.1.1.40]	3464.32	3987.78	4257.48	2506.08	3608.15
Potri.001G189800.v4.1		322.145	358.745	312.34	363.405	708.383
Potri.001G189900.v4.1	histidine-containing phosphotransfer peotein	0.295	1.22	1.2525	540.428	228.765
Potri.001G190000.v4.1	RNA polymerase II-associated factor 1	1080.89	1070.12	1112.57	1190.64	1295.29
Potri.001G190100.v4.1		771.18	1126.62	705.103	1088.27	1781.34
Potri.001G190200.v4.1		3494.37	3388.39	2617.1	1674.71	1751.24
Potri.001G190300.v4.1	auxin-responsive protein IAA	499.175	495.365	434.7	2211.92	1845.11
Potri.001G190400.v4.1	hexokinase [EC:2.7.1.1]	1686.21	1593.91	1559.54	524.158	435.215
Potri.001G190450.v4.1		0	0	0	0	0
Potri.001G190500.v4.1		104.355	95.9225	104.513	101.62	43.7075
Potri.001G190601.v4.1		0.295	1.0575	2.3	0	0.705
Potri.001G190700.v4.1		13.79	15.9875	6.5725	6.95	24.54
Potri.001G190800.v4.1	profilin	6253.5	6264.93	4992.15	1694.32	897.335
Potri.001G191000.v4.1		341.455	380.825	615.558	3816.86	7605.39
Potri.001G191100.v4.1	mitochondrial-processing peptidase subunit alpha [EC:3.4.24.64]	2555.31	2452.52	2558.88	2043.41	1841.65
Potri.001G191200.v4.1	DNA repair protein RadA/Sms	353.365	367.425	387.298	551.435	586.428
Potri.001G191300.v4.1		234.732	236.298	207.67	305.918	282.29
Potri.001G191400.v4.1		0.805	0.7625	1.57	0.275	56.7075
Potri.001G191500.v4.1	polyadenylate-binding protein	6.835	3.4875	8.5075	24.4525	32.5725
Potri.001G191600.v4.1		0	0	0	0	12.8925
Potri.001G191701.v4.1		0	0	0	0	0
Potri.001G191800.v4.1		0.295	0	0	0.555	0.4025
Potri.001G191900.v4.1	histidine-containing phosphotransfer peotein	0	0.6475	0.335	0.1375	0.96
Potri.001G192000.v4.1		82.5725	120.343	148.113	78.0425	94.8175
Potri.001G192100.v4.1		0	0	0	0	0
Potri.001G192200.v4.1		120.735	112.145	101.957	913.82	313.665
Potri.001G192300.v4.1		104.1	94.445	65.91	117.977	124.535
Potri.001G192500.v4.1		86.6075	99.275	92.46	78.8225	113.738
Potri.001G192600.v4.1	HSP20 family protein	24.9125	28.49	35.505	45.4	34.25
Potri.001G192700.v4.1		733.85	739.105	734.255	501.5	373.352
Potri.001G192800.v4.1		5.6425	6.1775	55.7025	13.2675	64.8025
Potri.001G193000.v4.1	phospholipase D1/2 [EC:3.1.4.4]	23877.1	24459.2	23903.1	15073.6	18975.6
Potri.001G193100.v4.1		3641.24	4038.13	3832.28	1974.34	1029.19
Potri.001G193200.v4.1		2.5825	0.51	2.615	0.1375	0.745
Potri.001G193300.v4.1		163.215	169.708	170.475	258.235	334.392
Potri.001G193400.v4.1		449.05	452.798	374.08	595.715	862.715
Potri.001G193500.v4.1		361.16	436.565	555.17	233.485	173.512
Potri.001G193600.v4.1		1.83	0.535	0	5.06	2.5725
Potri.001G193700.v4.1		1675.11	1679.98	1403.45	1593.57	1175.35
Potri.001G193900.v4.1		534.055	529.27	528.33	590.77	569.23
Potri.001G194000.v4.1	large subunit ribosomal protein L28e	4049.87	4357.38	4261.62	3464.27	1953.4
Potri.001G194100.v4.1		4.2	4.2325	3.2	4.8675	15.91
Potri.001G194250.v4.1		0	0	0	0	0
Potri.001G194400.v4.1	charged multivesicular body protein 1	1550.64	1732.81	1643.87	1498.13	1636.9
Potri.001G194500.v4.1		5.0325	3.3225	5.51	3.8225	5.895
Potri.001G194701.v4.1		21.305	22.1675	19.305	26.875	20.8125
Potri.001G194901.v4.1		0	0	0	0	0
Potri.001G195101.v4.1	large subunit ribosomal protein L34e	172.943	123.888	134.933	121.193	73.59
Potri.001G195300.v4.1		395.312	376.472	418.8	696.498	965.098
Potri.001G195601.v4.1		0	0	0	0	0
Potri.001G195900.v4.1		222.912	212.465	224.455	189.935	190.185
Potri.001G196150.v4.1		0	0	0	0	0
Potri.001G196400.v4.1		0	0	0	0	0
Potri.001G196500.v4.1	heterogeneous nuclear ribonucleoprotein A1/A3	614.1	608.812	648.605	713.562	634.283
Potri.001G196600.v4.1	serine/threonine-protein phosphatase 5 [EC:3.1.3.16]	455.873	463.015	422.075	438.79	514.993
Potri.001G196700.v4.1		98.82	118.475	120.69	178.673	300.397
Potri.001G196800.v4.1	5'-nucleotidase [EC:3.1.3.5]	1071.45	979.943	856.223	859.067	793.947
Potri.001G196900.v4.1		0	0	0	0	0
Potri.001G197000.v4.1	transcription factor MYB, plant	0.6175	1.22	2.78	355.685	51.825
Potri.001G197101.v4.1		0	0	0	0.36	0
Potri.001G197200.v4.1		3146.55	3231.36	3271.29	1287.86	1053.02
Potri.001G197300.v4.1	serine/threonine-protein phosphatase 2A regulatory subunit B	2066.6	1835.85	1679.74	980.2	930.89
Potri.001G197400.v4.1	ubiquitin carboxyl-terminal hydrolase 14 [EC:3.4.19.12]	2012.7	1932.87	1981.43	1899.39	1524.03
Potri.001G197500.v4.1	phospholipid-translocating ATPase [EC:7.6.2.1]	1239.91	1103.57	1044.75	558.077	709.053
Potri.001G197600.v4.1	casein kinase 1 [EC:2.7.11.1]	3073.69	2973.9	2653.01	1863.5	1593.6
Potri.001G197700.v4.1		552.615	562.205	504.9	695.152	620.107
Potri.001G197900.v4.1	translation initiation factor 4A	10151.4	9995.1	10473	18891.7	23688.8
Potri.001G198000.v4.1	pyruvate dehydrogenase E2 component (dihydrolipoamide acetyltransferase) [EC:2.3.1.12]	15.4175	11.0825	12.3	11.565	5.5625
Potri.001G198100.v4.1	mitochondrial import inner membrane translocase subunit TIM23	900.76	931.007	922.027	440.99	359.447
Potri.001G198300.v4.1		0	0	0	0	0
Potri.001G198400.v4.1		0	0	0	0	0
Potri.001G198501.v4.1		0	0	0	0	0
Potri.001G198600.v4.1	DNA-directed RNA polymerase I subunit RPA49	561.467	590.73	634.36	600.477	557.385
Potri.001G198700.v4.1		454.7	472.875	477.572	449.275	339.482
Potri.001G198800.v4.1		0	0	0.2825	0	0
Potri.001G198900.v4.1		461.503	560.052	642.597	173.325	103.757
Potri.001G199000.v4.1		0	1.3225	1.745	0.24	0.3725
Potri.001G199100.v4.1	threonine synthase [EC:4.2.3.1]	769.94	764.218	821.572	647.55	655.043
Potri.001G199200.v4.1	myosin V	679.938	664.47	675.37	825.95	1211.53
Potri.001G199250.v4.1		0	0	0	0	0
Potri.001G199300.v4.1	galacturan 1,4-alpha-galacturonidase [EC:3.2.1.67]	0	0	0	0	0
Potri.001G199500.v4.1		1441.14	1526.26	1365.35	1477.35	1354.91
Potri.001G199600.v4.1	glutamate dehydrogenase (NADP+) [EC:1.4.1.4]	929.457	953.207	829.345	1069.57	1102.78
Potri.001G200000.v4.1		376.737	372.21	405.767	632.77	768.635
Potri.001G200100.v4.1	3-epi-6-deoxocathasterone 23-monooxygenase [EC:1.14.14.147]	22.5125	37.865	47.835	28.5675	11.1425
Potri.001G200200.v4.1		899.12	906.683	801.283	378.713	341.762
Potri.001G200300.v4.1	ribonuclease III family protein [EC:3.1.26.-]	155.56	165.4	185.718	164.155	216.37
Potri.001G200400.v4.1		1991.85	1866.66	2065.79	1935.46	2063.83
Potri.001G200500.v4.1		3709.94	3602.9	3403.92	2705.31	3744.38
Potri.001G200700.v4.1		0	0.725	1.1825	28.13	91.8275
Potri.001G200800.v4.1	fatty acid omega-hydroxy dehydrogenase [EC:1.1.-.-]	5.3	7.4475	7.0575	0.36	49.1675
Potri.001G201000.v4.1		614.933	603.26	670.895	580.753	591.017
Potri.001G201100.v4.1	arogenate dehydrogenase (NADP+), plant [EC:1.3.1.78]	228.73	213.215	222.615	189.4	377.085
Potri.001G201300.v4.1		122.255	132.092	129.335	150.667	109.632
Potri.001G201400.v4.1		430.055	445.635	440.208	601.435	820.317
Potri.001G201500.v4.1		55.9675	65.69	63.0575	214.195	1073.05
Potri.001G201600.v4.1		346.84	327.485	348.21	452.962	544.352
Potri.001G201700.v4.1	HUS1 checkpoint protein	307.045	307.957	304.865	343.255	518.615
Potri.001G201900.v4.1		1343.58	1359.11	1148.49	1024.77	836.05
Potri.001G202000.v4.1		173.95	177.498	177.445	128.61	129.262
Potri.001G202100.v4.1		0.6175	3.1	3.2275	1.895	0.45
Potri.001G202300.v4.1		1.5325	1.0575	1.5675	3.3775	1.9275
Potri.001G202501.v4.1		0	0	0.25	0	0
Potri.001G202700.v4.1		0.3225	0.51	0	0	0.235
Potri.001G202800.v4.1		0	0	0	0	0
Potri.001G203300.v4.1		1.13	0.255	1.2375	0	0.6575
Potri.001G203400.v4.1		1.6925	0	0.8975	0.4175	1.3625
Potri.001G203500.v4.1		1.1	0.255	0.9	0.1375	0.42
Potri.001G203601.v4.1		21.0725	25.355	22.6475	14.285	9.1725
Potri.001G203700.v4.1		0.5625	0.51	0.5325	0	1.38
Potri.001G203800.v4.1		2.9875	0.51	2.085	0.6825	1.72
Potri.001G203900.v4.1		6.6475	2.5175	7.1075	0	5.525
Potri.001G204000.v4.1		892.688	992.06	940.295	609.045	366.4
Potri.001G204100.v4.1		493.475	469.658	588.35	316.873	230.825
Potri.001G204200.v4.1	ethylene receptor [EC:2.7.13.-]	1647.99	1432.58	1308.32	1099.99	1121.94
Potri.001G204300.v4.1		10.545	18.675	31.7075	101.75	1837.68
Potri.001G204350.v4.1		0	0	0	0	0
Potri.001G204400.v4.1		302.317	296.022	261.485	105.477	97.2375
Potri.001G204500.v4.1		22.625	21.8325	26.375	40.915	31.1975
Potri.001G204600.v4.1		1926.19	1937.31	2097.07	807.665	212.993
Potri.001G204700.v4.1		454.188	419.07	504.138	568.875	915.145
Potri.001G204900.v4.1		937.447	890.755	837.53	1110.92	1619.42
Potri.001G205100.v4.1		0	0	0	0	0
Potri.001G205200.v4.1	auxin efflux carrier family protein	16.1375	29.0925	32.6075	0	0.3725
Potri.001G205300.v4.1		243.905	224.7	246.305	524.038	453.78
Potri.001G205400.v4.1	P-type Cu2+ transporter [EC:7.2.2.9]	86.415	83.8875	83.3475	128.322	164.195
Potri.001G205500.v4.1		1116.33	1092.02	935.413	881.882	939.435
Potri.001G205601.v4.1		0	0	0	0	0
Potri.001G205700.v4.1	CD2 antigen cytoplasmic tail-binding protein 2	553.04	519.857	495.715	663.977	553.317
Potri.001G205800.v4.1		2218.61	2198.48	2237.25	1998.84	2764.23
Potri.001G205966.v4.1		0	0	0	0	0
Potri.001G206032.v4.1		0	0	0	0	0
Potri.001G206100.v4.1		697.227	756.63	785.535	567.58	696.34
Potri.001G206200.v4.1	laccase [EC:1.10.3.2]	0	0	0	0	0
Potri.001G206400.v4.1	3',5'-nucleoside bisphosphate phosphatase [EC:3.1.3.97]	364.235	367.647	321.868	393.47	495.425
Potri.001G206600.v4.1		1735.03	1836.35	1921.96	1421.42	2722.11
Potri.001G206700.v4.1	brassinosteroid insensitive 1-associated receptor kinase 1 [EC:2.7.10.1 2.7.11.1]	1850.01	1613.78	1388.09	755.355	993.205
Potri.001G206800.v4.1	xylan 1,4-beta-xylosidase [EC:3.2.1.37]	2240.49	1968.95	2285.13	352.477	194.492
Potri.001G206900.v4.1		19.25	18.6075	10.3575	0.1375	1.055
Potri.001G207000.v4.1	tRNA (guanine10-N2)-methyltransferase [EC:2.1.1.214]	581.97	593.457	733.76	1860.94	2459.3
Potri.001G207100.v4.1	heterogeneous nuclear ribonucleoprotein G	2915.68	2954.05	2735.99	3137.28	3149.85
Potri.001G207600.v4.1		83.345	106.455	123.315	28.9625	3.7475
Potri.001G207700.v4.1		1056.45	986.805	916.055	1119.22	1035.64
Potri.001G207900.v4.1	COP9 signalosome complex subunit 8	946.16	959.185	876.98	902.577	735
Potri.001G208000.v4.1		44.515	43.55	57.785	197.03	297.827
Potri.001G208200.v4.1	pinin	3122.06	3336.28	2979	3674.11	2801.65
Potri.001G208600.v4.1		0	0	0	0	0.6075
Potri.001G208700.v4.1	kinetochore protein NDC80	568.01	528.11	489.652	578.707	369.857
Potri.001G208800.v4.1		529.577	475.42	450.835	258.305	357.548
Potri.001G208900.v4.1	pre-rRNA-processing protein IPI1	533.225	504.327	526.915	799.497	750.273
Potri.001G209000.v4.1	pectinesterase [EC:3.1.1.11]	0	0	0	0	0
Potri.001G209100.v4.1	partner of Y14 and mago	704.783	738.957	791.565	892.22	723.06
Potri.001G209200.v4.1	pectinesterase [EC:3.1.1.11]	0	0	0	0	0
Potri.001G209300.v4.1		1011.08	533.195	376.355	887.195	367.837
Potri.001G209400.v4.1		6026.89	5806.07	4943.66	1427.75	1528.48
Potri.001G209500.v4.1		272.57	283.593	285.673	347.812	492.005
Potri.001G209600.v4.1		207.205	235.635	243.93	422.317	1117.19
Potri.001G209700.v4.1		1.155	1.2175	2.5625	0	0
Potri.001G209800.v4.1		168.678	163.173	169.817	217.135	347.178
Potri.001G209900.v4.1	3-hydroxyacyl-[acyl-carrier-protein] dehydratase [EC:4.2.1.59]	0.3225	0	0	0	0
Potri.001G210000.v4.1	light-harvesting complex II chlorophyll a/b binding protein 6	768.722	991.415	1234.28	1611.01	9310.24
Potri.001G210100.v4.1		44.7725	53.2325	73.51	22.22	37.57
Potri.001G210150.v4.1		0	0	0	0	0
Potri.001G210200.v4.1		349.985	342.238	308.58	556.608	711.762
Potri.001G210400.v4.1		1.775	1.7175	4.4825	658.633	126.613
Potri.001G210500.v4.1		2113.32	1932.63	1834.86	5322.74	11545.1
Potri.001G210600.v4.1		158.863	143.968	158.522	217.887	179.11
Potri.001G210800.v4.1		104.645	98.67	112.1	125.795	51.8725
Potri.001G210900.v4.1		1279.86	1322.63	1237.87	470.065	263.76
Potri.001G211000.v4.1	arginine and glutamate-rich protein 1	1299.62	1441.7	1259.32	1370.98	956.188
Potri.001G211200.v4.1	1-phosphatidylinositol-4-phosphate 5-kinase [EC:2.7.1.68]	1605.19	1582.28	1521.68	2502	3772.72
Potri.001G211300.v4.1		91.6825	83.1375	90.2975	147.928	283.53
Potri.001G211400.v4.1		0	0.2425	0.335	56.2025	37.2025
Potri.001G211500.v4.1		556.645	506.445	531.108	720.085	1303.86
Potri.001G211600.v4.1		1025.47	1025.64	841.788	480.065	423.488
Potri.001G211700.v4.1		1929.31	1834.46	1555.86	1335.98	1483.65
Potri.001G211800.v4.1	DnaJ homolog subfamily B member 13	0.8575	0.255	0	0	0
Potri.001G211900.v4.1		8.48	9.04	7.97	205.643	85.5375
Potri.001G212000.v4.1	glycine hydroxymethyltransferase [EC:2.1.2.1]	405.637	409.373	399.46	420.902	554.995
Potri.001G212101.v4.1	E3 ubiquitin-protein ligase ATL6/9/15/31/42/55 [EC:2.3.2.27]	0.97	0.6475	0.2825	1.045	26.9375
Potri.001G212200.v4.1	histone H2B	0	0	0	0	0.235
Potri.001G212300.v4.1		0	0	3.6775	22.135	51.3
Potri.001G212400.v4.1		19.71	26.725	40.335	62.125	26.225
Potri.001G212600.v4.1		2206.64	2060.47	2006.68	1068.48	973.043
Potri.001G212700.v4.1		2473.55	2372.33	2433.89	1555.94	1351.44
Potri.001G212900.v4.1	lysosomal Pro-X carboxypeptidase [EC:3.4.16.2]	8.395	10.4575	13.7625	0.895	0.37
Potri.001G213000.v4.1	lysosomal Pro-X carboxypeptidase [EC:3.4.16.2]	1.535	0.6225	0.6175	0	0
Potri.001G213100.v4.1		2.0425	2.0975	1.4875	2.6075	1.385
Potri.001G213200.v4.1	lysosomal Pro-X carboxypeptidase [EC:3.4.16.2]	233.067	237.553	235.567	10.315	3.45
Potri.001G213300.v4.1	lysosomal Pro-X carboxypeptidase [EC:3.4.16.2]	20.77	29.9625	27.79	14.0325	9.185
Potri.001G213400.v4.1	lysosomal Pro-X carboxypeptidase [EC:3.4.16.2]	227.647	224.033	245.555	8.1175	4.845
Potri.001G213500.v4.1	lysosomal Pro-X carboxypeptidase [EC:3.4.16.2]	15.3275	15.5625	16.1275	7.3225	3.23
Potri.001G213600.v4.1		387.415	396.66	335.628	547.3	239.645
Potri.001G213650.v4.1		0	0	0	0	0
Potri.001G213700.v4.1	eukaryotic translation initiation factor 2C	378.71	331.072	305.947	565.705	155.545
Potri.001G213800.v4.1	E3 ubiquitin-protein ligase RHF [EC:2.3.2.27]	606.95	592.447	559.51	661.66	741.357
Potri.001G213900.v4.1	replication factor C subunit 1	2001.17	1986.08	1895.38	2113.34	2215.53
Potri.001G214201.v4.1		2.9325	2.085	2.0825	1.275	0.5575
Potri.001G214500.v4.1		3670.61	3745.09	3372.86	1649.23	2183.82
Potri.001G214600.v4.1		0	0	0	1.03	2.6825
Potri.001G214700.v4.1		4.6525	4.49	21.4725	585.03	376.228
Potri.001G214800.v4.1	ubiquitin carboxyl-terminal hydrolase 4/11 [EC:3.4.19.12]	648.508	640.785	674.482	425.572	378.373
Potri.001G214900.v4.1		0	0	0.2825	0	0
Potri.001G215000.v4.1		707.09	576.17	485.562	296.75	340.123
Potri.001G215132.v4.1		3.07	3.2925	3.515	13.095	32.8075
Potri.001G215166.v4.1		0	0	0	0.2225	0
Potri.001G215200.v4.1		613.722	587.973	503.368	575.697	754.183
Potri.001G215400.v4.1		1215.05	1180.95	1067.23	568.588	748.735
Potri.001G215500.v4.1		260.637	220.805	236.79	307.445	212.255
Potri.001G215700.v4.1		1771.48	1675.03	1632.48	1486.48	2099.23
Potri.001G215800.v4.1	DnaJ homolog subfamily C member 8	926.455	981.545	1038.13	957.065	843.545
Potri.001G216000.v4.1		1041.85	1195.13	966.307	1600.37	847.055
Potri.001G216100.v4.1		0	0	0	0	0
Potri.001G216300.v4.1		0	0	0	0	0
Potri.001G216400.v4.1	RNA 3'-terminal phosphate cyclase-like protein	178.113	170.097	165.975	262.14	216.157
Potri.001G216500.v4.1		848.385	878.697	791.625	765.84	585.275
Potri.001G216600.v4.1		1337.7	1013.91	1139.37	4053.35	9236.46
Potri.001G216800.v4.1		0	0	0	0	0
Potri.001G216900.v4.1		2121.53	2105.64	2489.74	3250.14	3445.19
Potri.001G217050.v4.1		0	0	0	0	0
Potri.001G217200.v4.1		0	0.255	0	0	0
Potri.001G217250.v4.1		0	0	0	0	0
Potri.001G217300.v4.1		0	0	0	0	0
Potri.001G217400.v4.1		0	0	0	0	0
Potri.001G217500.v4.1		0	0	0	0	0
Potri.001G217600.v4.1		27.3125	31.9775	42.79	64.3575	89.7875
Potri.001G217700.v4.1		699.493	636.16	809.532	883.048	1118.37
Potri.001G217800.v4.1		338.553	350.4	350.538	237.273	233.507
Potri.001G217950.v4.1		0	0	0	0	0
Potri.001G218100.v4.1		4181.09	3486.68	3396.5	1446.31	1537.92
Potri.001G218201.v4.1		0	0	0.2825	0	0
Potri.001G218300.v4.1		509.992	543.143	466.355	327.605	266.188
Potri.001G218400.v4.1		89.405	86.1775	105.107	242.863	406.227
Potri.001G218450.v4.1	peroxidase [EC:1.11.1.7]	0	0	0	0	0
Potri.001G218500.v4.1	peroxidase [EC:1.11.1.7]	0	0	0	0	0
Potri.001G218700.v4.1	small subunit ribosomal protein S14e	8520.81	9075.04	9729.49	10338.2	7213.41
Potri.001G218800.v4.1		0.3225	0.9775	9.6375	8.2275	32.3225
Potri.001G219100.v4.1		39.0625	43.6575	21.2125	62.655	50.435
Potri.001G219200.v4.1	vesicle-associated membrane protein 7	2102.34	2123.09	2110.05	1145.01	1002.13
Potri.001G219250.v4.1		0	0	0	0	0
Potri.001G219300.v4.1	L-ascorbate oxidase [EC:1.10.3.3]	1703.5	1607.83	1991.87	1850.96	442.595
Potri.001G219400.v4.1		367.002	359.64	358.188	427.315	314.513
Potri.001G219500.v4.1		1654.07	1865.37	1608.49	3243.57	3089.3
Potri.001G219700.v4.1	eukaryotic translation initiation factor 2C	1624.6	1540.35	1506.07	3647.75	4115.54
Potri.001G219800.v4.1		0	0	0	0	0
Potri.001G219900.v4.1		1.21	0.51	0.5325	0.4975	1.0725
Potri.001G220100.v4.1	la-related protein 1	1500.56	1523.1	1599.39	1780.63	2057.36
Potri.001G220300.v4.1		166.46	152.955	160.19	283.095	438.697
Potri.001G220400.v4.1		0.86	2.1275	1.5725	0	0.7925
Potri.001G220500.v4.1		0	0	0	0	0
Potri.001G220600.v4.1	heterogeneous nuclear ribonucleoprotein A1/A3	724.88	722.957	707.9	811.562	937.155
Potri.001G220700.v4.1	ABA responsive element binding factor	583.033	620.835	625.438	523.02	537.04
Potri.001G220800.v4.1	5'-AMP-activated protein kinase, regulatory beta subunit	799.273	763.627	507.567	670.048	869.332
Potri.001G220900.v4.1		6.0025	20.4875	13.23	1458.89	7517.21
Potri.001G221000.v4.1		1438.13	1403.62	1443.17	1370.96	1357.77
Potri.001G221051.v4.1		0	0	0	0	0
Potri.001G221100.v4.1		0	0	0	0	0
Potri.001G221150.v4.1		29.905	36.51	29.4425	36.575	27.9825
Potri.001G221200.v4.1		0	0	0	0	0
Potri.001G221300.v4.1		0	0	0	0	0
Potri.001G221400.v4.1		0	0	0	0	0
Potri.001G221500.v4.1		0	0.3675	0	0	0
Potri.001G221700.v4.1		0	0	0	0	0
Potri.001G221800.v4.1		0	0	0	0	0
Potri.001G221900.v4.1		0	0	0	0	0
Potri.001G222100.v4.1		0.2675	0	0	0	0.43
Potri.001G222200.v4.1	calmodulin	41778.2	41901.6	38611.6	21117.5	12068
Potri.001G222300.v4.1	oligoribonuclease [EC:3.1.-.-]	455.475	448.868	393.352	607.095	417.125
Potri.001G222400.v4.1		165.553	159.495	218.127	303.022	246.938
Potri.001G222500.v4.1	vacuolar protein sorting-associated protein 26	784.75	753.445	686.85	737.875	732.013
Potri.001G222600.v4.1	5'-AMP-activated protein kinase, catalytic alpha subunit [EC:2.7.11.11]	904.283	926.455	1011.27	812.957	1266.93
Potri.001G222700.v4.1	COP9 signalosome complex subunit 2	1567.42	1620.73	1732.14	1318.33	944.995
Potri.001G222704.v4.1	beta-glucosidase [EC:3.2.1.21]	0	0	0	0	0.37
Potri.001G222800.v4.1	beta-glucosidase [EC:3.2.1.21]	0	0.735	0	0	12.9575
Potri.001G222900.v4.1	beta-glucosidase [EC:3.2.1.21]	0	0	0	0	0
Potri.001G222904.v4.1	beta-glucosidase [EC:3.2.1.21]	0	0	0	0	0
Potri.001G223300.v4.1	beta-glucosidase [EC:3.2.1.21]	0	0	0	0	0
Potri.001G223500.v4.1	beta-glucosidase [EC:3.2.1.21]	0	0	0	0	40.5725
Potri.001G223700.v4.1	beta-glucosidase [EC:3.2.1.21]	0	0	0	0	0.5575
[truncated: 32,702 more rows]
