# Supplementary material for: Expression of dehydroshikimate dehydratase in poplar induces transcriptional and metabolic changes in the phenylpropanoid pathway
Source: J Exp Bot. 2024 May 29;75(16):4960–77. doi: 10.1093/jxb/erae251 (PMC11349870; doi:10.1093/jxb/erae251)
Supplement: erae251_suppl_Supplementary_Materials [file erae251_suppl_supplementary_materials.zip › erae251_suppl_Supplementary_Table_S3.xlsx]

## Sheet: Xylem Bottom
Table S3: List of tissue-specific transcripts identified in the periderm, phloem, and xylem from stems of WT poplar.
Gene ID	Description
Potri.001G008600.v4.1	Potri.001G008600 - (1 of 2) PF04188 - Mannosyltransferase (PIG-V) (Mannosyl_trans2)
Potri.001G020400.v4.1	Potri.001G020400 - (1 of 1) PTHR13683//PTHR13683:SF223 - ASPARTYL PROTEASES // ASPARTYL PROTEASE FAMILY PROTEIN
Potri.001G022800.v4.1	Potri.001G022800 - (1 of 2) PTHR23155//PTHR23155:SF560 - LEUCINE-RICH REPEAT-CONTAINING PROTEIN // SUBFAMILY NOT NAMED
Potri.001G073350.v4.1	Potri.001G073350 - (1 of 107) PF04043 - Plant invertase/pectin methylesterase inhibitor (PMEI)
Potri.001G094332.v4.1	Potri.001G094332 - (1 of 3) PTHR18937//PTHR18937:SF216 - STRUCTURAL MAINTENANCE OF CHROMOSOMES SMC FAMILY MEMBER // TRANSCRIPTION FACTOR, PUTATIVE, 74638-73126-RELATED
Potri.001G164200.v4.1	Potri.001G164200 - (1 of 2) PTHR11527//PTHR11527:SF106 - SMALL HEAT-SHOCK PROTEIN HSP20 FAMILY // 17.4 KDA CLASS III HEAT SHOCK PROTEIN
Potri.001G179300.v4.1	Potri.001G179300 - (1 of 4) PTHR10535//PTHR10535:SF5 - DNA-DIRECTED RNA POLYMERASES I, II, AND III SUBUNIT RPABC1 // DNA-DIRECTED RNA POLYMERASE V SUBUNIT 5C
Potri.001G182150.v4.1	Potri.001G182150
Potri.001G209900.v4.1	Potri.001G209900 - (1 of 2) K02372 - 3-hydroxyacyl- (fabZ)
Potri.001G259208.v4.1	Potri.001G259208 - (1 of 2) PTHR31189//PTHR31189:SF2 - FAMILY NOT NAMED // CUPIN DOMAIN-CONTAINING PROTEIN
Potri.001G321500.v4.1	Potri.001G321500 - (1 of 4) PTHR33136:SF3 - PROTEIN RALF-LIKE 32
Potri.001G372850.v4.1	Potri.001G372850 - (1 of 3) PF11282 - Protein of unknown function (DUF3082) (DUF3082)
Potri.001G409000.v4.1	Potri.001G409000 - (1 of 2) PTHR33388:SF2 - NOZZLE/SPOROCYTELESS
Potri.002G012400.v4.1	Potri.002G012400 - (1 of 7) PTHR33070:SF7 - T23E18.15
Potri.002G074600.v4.1	Potri.002G074600 - (1 of 2) PTHR24078//PTHR24078:SF278 - DNAJ HOMOLOG SUBFAMILY C MEMBER // SUBFAMILY NOT NAMED
Potri.002G074850.v4.1	Potri.002G074850
Potri.002G098200.v4.1	Potri.002G098200 - (1 of 4) PTHR10593//PTHR10593:SF41 - SERINE/THREONINE-PROTEIN KINASE RIO // SUBFAMILY NOT NAMED
Potri.002G177300.v4.1	Potri.002G177300
Potri.002G193300.v4.1	Potri.002G193300 - (1 of 2) PTHR33124//PTHR33124:SF13 - FAMILY NOT NAMED // TRANSCRIPTION FACTOR UPBEAT1
Potri.003G047200.v4.1	Potri.003G047200
Potri.003G072200.v4.1	Potri.003G072200 - (1 of 1) PTHR31087:SF25 - PROTEIN LURP-ONE-RELATED 4
Potri.003G194100.v4.1	Potri.003G194100 - (1 of 2) PTHR32468//PTHR32468:SF28 - FAMILY NOT NAMED // CATION/H(+) ANTIPORTER 1-RELATED
Potri.003G201300.v4.1	Potri.003G201300 - (1 of 4) PTHR31232//PTHR31232:SF2 - FAMILY NOT NAMED // GENOMIC DNA, CHROMOSOME 3, P1 CLONE: MDJ14-RELATED
Potri.003G211100.v4.1	Potri.003G211100 - (1 of 2) PTHR10353:SF49 - MYROSINASE 1-RELATED
Potri.003G219550.v4.1	Potri.003G219550 - (1 of 10) 1.14.12.20 - Pheophorbide a oxygenase / Pheide a oxygenase
Potri.003G223601.v4.1	Potri.003G223601
Potri.004G049500.v4.1	Potri.004G049500 - (1 of 157) PF02365 - No apical meristem (NAM) protein (NAM)
Potri.004G115400.v4.1	Potri.004G115400 - (1 of 3) PTHR11945:SF155 - AGAMOUS-LIKE MADS-BOX PROTEIN AGL8-RELATED
Potri.004G138100.v4.1	Potri.004G138100 - (1 of 5) PTHR33147//PTHR33147:SF3 - FAMILY NOT NAMED // DEFENSIN-LIKE PROTEIN 6
Potri.004G183032.v4.1	Potri.004G183032
Potri.005G034400.v4.1	Potri.005G034400 - (1 of 4) PTHR33976:SF2 - GLYCOPROTEIN MEMBRANE GPI-ANCHORED
Potri.005G088101.v4.1	Potri.005G088101 - (1 of 3) PTHR13286//PTHR13286:SF8 - SAP30 // SUBFAMILY NOT NAMED
Potri.005G107500.v4.1	Potri.005G107500
Potri.005G145702.v4.1	Potri.005G145702
Potri.005G244100.v4.1	Potri.005G244100 - (1 of 2) PTHR31867//PTHR31867:SF4 - FAMILY NOT NAMED // EXPANSIN-A11
Potri.005G255801.v4.1	Potri.005G255801
Potri.006G021800.v4.1	Potri.006G021800 - (1 of 6) 3.2.2.22 - rRNA N-glycosylase / rRNA N-glycosidase
Potri.006G089901.v4.1	Potri.006G089901 - (1 of 2) PTHR22870//PTHR22870:SF202 - REGULATOR OF CHROMOSOME CONDENSATION // SUBFAMILY NOT NAMED
Potri.006G169900.v4.1	Potri.006G169900 - (1 of 8) PTHR31062//PTHR31062:SF32 - FAMILY NOT NAMED // XYLOGLUCAN ENDOTRANSGLUCOSYLASE/HYDROLASE PROTEIN 25-RELATED
Potri.006G202550.v4.1	Potri.006G202550 - (1 of 74) PF12776 - Myb/SANT-like DNA-binding domain (Myb_DNA-bind_3)
Potri.007G002300.v4.1	Potri.007G002300
Potri.007G061821.v4.1	Potri.007G061821
Potri.007G062162.v4.1	Potri.007G062162
Potri.007G093825.v4.1	Potri.007G093825
Potri.008G022501.v4.1	Potri.008G022501 - (1 of 12) PTHR31388//PTHR31388:SF37 - FAMILY NOT NAMED // PEROXIDASE 4-RELATED
Potri.008G027800.v4.1	Potri.008G027800
Potri.008G029700.v4.1	Potri.008G029700 - (1 of 2) PTHR10209//PTHR10209:SF224 - OXIDOREDUCTASE, 2OG-FE II OXYGENASE FAMILY PROTEIN // SUBFAMILY NOT NAMED
Potri.008G221102.v4.1	Potri.008G221102
Potri.009G043000.v4.1	Potri.009G043000 - (1 of 4) PTHR33870//PTHR33870:SF4 - FAMILY NOT NAMED // GB|AAC35233.1|-RELATED
Potri.009G170460.v4.1	Potri.009G170460 - (1 of 1) PTHR14155//PTHR14155:SF176 - RING FINGER DOMAIN-CONTAINING // SUBFAMILY NOT NAMED
Potri.010G077000.v4.1	Potri.010G077000 - (1 of 2) PTHR23042:SF65 - TRANSCRIPTION FACTOR BHLH92
Potri.010G081351.v4.1	Potri.010G081351
Potri.010G121650.v4.1	Potri.010G121650
Potri.010G138550.v4.1	Potri.010G138550
Potri.010G173050.v4.1	Potri.010G173050
Potri.010G181600.v4.1	Potri.010G181600 - (1 of 2) PTHR11075:SF46 - PROTEIN HIGH CHLOROPHYLL FLUORESCENT 109
Potri.010G200150.v4.1	Potri.010G200150
Potri.010G203100.v4.1	Potri.010G203100 - (1 of 3) PTHR10774//PTHR10774:SF58 - EXTENDED SYNAPTOTAGMIN-RELATED // SUBFAMILY NOT NAMED
Potri.010G224500.v4.1	Potri.010G224500 - (1 of 2) PTHR31374:SF45 - AUXIN-RESPONSIVE FAMILY PROTEIN
Potri.011G056500.v4.1	Potri.011G056500
Potri.011G063700.v4.1	Potri.011G063700 - (1 of 2) PTHR33869:SF1 - CLAVATA3/ESR (CLE)-RELATED PROTEIN 1-RELATED
Potri.011G064900.v4.1	Potri.011G064900 - (1 of 1) PTHR12411//PTHR12411:SF297 - CYSTEINE PROTEASE FAMILY C1-RELATED // CYSTEINE PROTEASE
Potri.011G159600.v4.1	Potri.011G159600 - (1 of 20) PTHR32448//PTHR32448:SF11 - FAMILY NOT NAMED // BERBERINE BRIDGE ENZYME-RELATED
Potri.012G010900.v4.1	Potri.012G010900
Potri.012G069500.v4.1	Potri.012G069500 - (1 of 2) PTHR12565//PTHR12565:SF148 - STEROL REGULATORY ELEMENT-BINDING PROTEIN // PROTEIN BANQUO 3
Potri.012G078100.v4.1	Potri.012G078100 - (1 of 5) PF00069//PF00560 - Protein kinase domain (Pkinase) // Leucine Rich Repeat (LRR_1)
Potri.013G049925.v4.1	Potri.013G049925 - (1 of 4) PTHR11730//PTHR11730:SF39 - AMMONIUM TRANSPORTER // AMMONIUM TRANSPORTER 1 MEMBER 2
Potri.013G100100.v4.1	Potri.013G100100 - (1 of 2) PTHR24056//PTHR24056:SF213 - CELL DIVISION PROTEIN KINASE // PROTEIN KINASE SUPERFAMILY PROTEIN
Potri.014G089900.v4.1	Potri.014G089900
Potri.014G104750.v4.1	Potri.014G104750
Potri.014G121801.v4.1	Potri.014G121801
Potri.014G126500.v4.1	Potri.014G126500 - (1 of 7) PTHR33470//PTHR33470:SF1 - FAMILY NOT NAMED // POLLEN OLE E 1 ALLERGEN AND EXTENSIN FAMILY PROTEIN
Potri.015G022600.v4.1	Potri.015G022600 - (1 of 2) PTHR33374:SF2 - ARABINOGALACTAN PEPTIDE 22-RELATED
Potri.015G053600.v4.1	Potri.015G053600 - (1 of 107) PF00403 - Heavy-metal-associated domain (HMA)
Potri.015G101600.v4.1	Potri.015G101600 - (1 of 4) PTHR10791:SF22 - BIDIRECTIONAL SUGAR TRANSPORTER SWEET10
Potri.016G057900.v4.1	Potri.016G057900 - (1 of 2) PTHR13871//PTHR13871:SF36 - THIOREDOXIN // SUBFAMILY NOT NAMED
Potri.017G006500.v4.1	Potri.017G006500 - (1 of 4) PTHR31375:SF31 - F3F20.10 PROTEIN-RELATED
Potri.017G064901.v4.1	Potri.017G064901 - (1 of 2) PTHR24012//PTHR24012:SF426 - FAMILY NOT NAMED // RNA-BINDING PROTEIN-RELATED
Potri.017G144481.v4.1	Potri.017G144481 - (1 of 7) PTHR23155//PTHR23155:SF518 - LEUCINE-RICH REPEAT-CONTAINING PROTEIN // SUBFAMILY NOT NAMED
Potri.018G089300.v4.1	Potri.018G089300 - (1 of 12) PTHR22835//PTHR22835:SF157 - ZINC FINGER FYVE DOMAIN CONTAINING PROTEIN // SUBFAMILY NOT NAMED
Potri.018G095000.v4.1	Potri.018G095000 - (1 of 11) PTHR31989//PTHR31989:SF5 - FAMILY NOT NAMED // F11O4.3-RELATED
Potri.019G014326.v4.1	Potri.019G014326 - (1 of 87) PTHR23155//PTHR23155:SF497 - LEUCINE-RICH REPEAT-CONTAINING PROTEIN // SUBFAMILY NOT NAMED
Potri.019G023000.v4.1	Potri.019G023000 - (1 of 9) 4.2.3.111 - (-)-alpha-terpineol synthase
Potri.019G088000.v4.1	Potri.019G088000 - (1 of 203) PF00847 - AP2 domain (AP2)
Potri.019G092900.v4.1	Potri.019G092900 - (1 of 2) PTHR12499//PTHR12499:SF3 - OPTIC ATROPHY 3 PROTEIN OPA3 // SUBFAMILY NOT NAMED
Potri.019G098950.v4.1	Potri.019G098950 - (1 of 6) PTHR34209//PTHR34209:SF1 - FAMILY NOT NAMED // RHODANESE/CELL CYCLE CONTROL PHOSPHATASE SUPERFAMILY PROTEIN
Potri.019G107500.v4.1	Potri.019G107500 - (1 of 2) PTHR22814//PTHR22814:SF112 - COPPER TRANSPORT PROTEIN ATOX1-RELATED // HEAVY METAL TRANSPORT/DETOXIFICATION-LIKE PROTEIN
Potri.T009323.v4.1	Potri.T009323 - (1 of 7) PTHR11017//PTHR11017:SF155 - LEUCINE-RICH REPEAT-CONTAINING PROTEIN // SUBFAMILY NOT NAMED

## Sheet: Xylem Middle
Table S1: List of tissue-specific transcripts identified in the periderm, phloem and xylem from stems of WT poplar.
Gene ID	Description
Potri.001G016100.v4.1	Potri.001G016100 - (1 of 1) PTHR36349//PTHR36349:SF1 - FAMILY NOT NAMED // CLAVATA3/ESR (CLE)-RELATED PROTEIN 40
Potri.001G044402.v4.1	Potri.001G044402
Potri.001G052800.v4.1	Potri.001G052800
Potri.001G060750.v4.1	Potri.001G060750
Potri.001G065345.v4.1	Potri.001G065345 - (1 of 24) PF04782 - Protein of unknown function (DUF632) (DUF632)
Potri.001G069200.v4.1	Potri.001G069200 - (1 of 2) PTHR12629//PTHR12629:SF1 - DIPHOSPHOINOSITOL POLYPHOSPHATE PHOSPHOHYDROLASE // SUBFAMILY NOT NAMED
Potri.001G157000.v4.1	Potri.001G157000 - (1 of 2) PTHR19139//PTHR19139:SF134 - AQUAPORIN TRANSPORTER // AQUAPORIN TIP2-3-RELATED
Potri.001G169000.v4.1	Potri.001G169000 - (1 of 3) PTHR31238//PTHR31238:SF21 - FAMILY NOT NAMED // GERMIN-LIKE PROTEIN SUBFAMILY 3 MEMBER 3
Potri.001G171500.v4.1	Potri.001G171500 - (1 of 2) PTHR31741//PTHR31741:SF2 - FAMILY NOT NAMED // O-FUCOSYLTRANSFERASE FAMILY PROTEIN
Potri.001G173400.v4.1	Potri.001G173400 - (1 of 11) PF07800 - Protein of unknown function (DUF1644) (DUF1644)
Potri.001G217200.v4.1	Potri.001G217200 - (1 of 5) PTHR31086//PTHR31086:SF22 - FAMILY NOT NAMED // ALUMINUM-ACTIVATED MALATE TRANSPORTER 1-RELATED
Potri.001G221500.v4.1	Potri.001G221500 - (1 of 49) PF00314 - Thaumatin family (Thaumatin)
Potri.001G228500.v4.1	Potri.001G228500 - (1 of 4) PTHR31314//PTHR31314:SF7 - FAMILY NOT NAMED // MYB-LIKE HTH TRANSCRIPTIONAL REGULATOR FAMILY PROTEIN
Potri.001G248600.v4.1	Potri.001G248600 - (1 of 2) PTHR11654//PTHR11654:SF166 - OLIGOPEPTIDE TRANSPORTER-RELATED // SUBFAMILY NOT NAMED
Potri.001G252104.v4.1	Potri.001G252104 - (1 of 3) PTHR10336:SF105 - PHOSPHOINOSITIDE PHOSPHOLIPASE C 1-RELATED
Potri.001G268800.v4.1	Potri.001G268800
Potri.001G289250.v4.1	Potri.001G289250
Potri.001G426750.v4.1	Potri.001G426750 - (1 of 46) PTHR23155//PTHR23155:SF554 - LEUCINE-RICH REPEAT-CONTAINING PROTEIN // SUBFAMILY NOT NAMED
Potri.002G057500.v4.1	Potri.002G057500 - (1 of 68) K14488 - SAUR family protein (SAUR)
Potri.002G060700.v4.1	Potri.002G060700 - (1 of 3) 1.14.99.37 - Taxadiene 5-alpha-hydroxylase
Potri.002G092800.v4.1	Potri.002G092800 - (1 of 4) PTHR33044//PTHR33044:SF27 - FAMILY NOT NAMED // BIFUNCTIONAL INHIBITOR/LIPID-TRANSFER PROTEIN/SEED STORAGE 2S ALBUMIN SUPERFAMILY PROTEIN-RELATED
Potri.002G100550.v4.1	Potri.002G100550
Potri.002G102000.v4.1	Potri.002G102000 - (1 of 2) PTHR11206//PTHR11206:SF80 - MULTIDRUG RESISTANCE PROTEIN // SUBFAMILY NOT NAMED
Potri.002G159150.v4.1	Potri.002G159150 - (1 of 2) PTHR11066//PTHR11066:SF34 - ACYL-COA THIOESTERASE // ACYL-COENZYME A THIOESTERASE 8
Potri.002G249550.v4.1	Potri.002G249550
Potri.002G260401.v4.1	Potri.002G260401 - (1 of 2) PTHR12064//PTHR12064:SF35 - ANCIENT CONSERVED DOMAIN PROTEIN-RELATED // SUBFAMILY NOT NAMED
Potri.003G016275.v4.1	Potri.003G016275 - (1 of 26) 2.7.7.49 - RNA-directed DNA polymerase / Revertase
Potri.004G017800.v4.1	Potri.004G017800 - (1 of 16) 1.14.13.109 - Abieta-7,13-dien-18-ol hydroxylase / CYP720B1
Potri.004G021100.v4.1	Potri.004G021100 - (1 of 36) PF00407 - Pathogenesis-related protein Bet v I family (Bet_v_1)
Potri.004G022400.v4.1	Potri.004G022400 - (1 of 1) PTHR10666//PTHR10666:SF159 - UBIQUITIN // SUBFAMILY NOT NAMED
Potri.004G024052.v4.1	Potri.004G024052 - (1 of 37) PF01657//PF07714 - Salt stress response/antifungal (Stress-antifung) // Protein tyrosine kinase (Pkinase_Tyr)
Potri.004G030900.v4.1	Potri.004G030900 - (1 of 12) PTHR33227:SF4 - F12F1.21 PROTEIN
Potri.004G047932.v4.1	Potri.004G047932
Potri.004G083700.v4.1	Potri.004G083700 - (1 of 2) PTHR11926//PTHR11926:SF354 - GLUCOSYL/GLUCURONOSYL TRANSFERASES // SUBFAMILY NOT NAMED
Potri.004G111350.v4.1	Potri.004G111350 - (1 of 2) PTHR35705:SF1 - WPP DOMAIN-INTERACTING TAIL-ANCHORED PROTEIN 1
Potri.004G151301.v4.1	Potri.004G151301
Potri.004G179300.v4.1	Potri.004G179300 - (1 of 11) PTHR11926//PTHR11926:SF271 - GLUCOSYL/GLUCURONOSYL TRANSFERASES // UDP-GLYCOSYLTRANSFERASE 74D1
Potri.004G183750.v4.1	Potri.004G183750 - (1 of 1) PTHR10943//PTHR10943:SF2 - 26S PROTEASOME NON-ATPASE REGULATORY SUBUNIT // 26S PROTEASOME NON-ATPASE REGULATORY SUBUNIT 1
Potri.004G202466.v4.1	Potri.004G202466
Potri.004G219700.v4.1	Potri.004G219700 - (1 of 131) PF02362 - B3 DNA binding domain (B3)
Potri.005G022900.v4.1	Potri.005G022900 - (1 of 53) K01051 - pectinesterase (E3.1.1.11)
Potri.005G031700.v4.1	Potri.005G031700 - (1 of 33) PF08263//PF13855 - Leucine rich repeat N-terminal domain (LRRNT_2) // Leucine rich repeat (LRR_8)
Potri.005G053150.v4.1	Potri.005G053150
Potri.005G180001.v4.1	Potri.005G180001 - (1 of 2) PTHR11669:SF9 - REPLICATION FACTOR C SUBUNIT 5
Potri.005G184600.v4.1	Potri.005G184600 - (1 of 3) PTHR33133:SF5 - EXPRESSED PROTEIN
Potri.006G074101.v4.1	Potri.006G074101 - (1 of 28) K05658 - ATP-binding cassette, subfamily B (MDR/TAP), member 1 (ABCB1)
Potri.006G181000.v4.1	Potri.006G181000 - (1 of 4) PTHR24361:SF334 - MITOGEN-ACTIVATED PROTEIN KINASE KINASE KINASE 19-RELATED
Potri.006G215932.v4.1	Potri.006G215932
Potri.006G237050.v4.1	Potri.006G237050
Potri.007G018201.v4.1	Potri.007G018201
Potri.007G072800.v4.1	Potri.007G072800 - (1 of 10) PTHR23500:SF47 - SUGAR TRANSPORT PROTEIN 10-RELATED
Potri.007G116750.v4.1	Potri.007G116750
Potri.008G015800.v4.1	Potri.008G015800
Potri.008G065400.v4.1	Potri.008G065400 - (1 of 91) PF00046 - Homeobox domain (Homeobox)
Potri.008G072000.v4.1	Potri.008G072000 - (1 of 32) PF01190 - Pollen proteins Ole e I like (Pollen_Ole_e_I)
Potri.008G177300.v4.1	Potri.008G177300
Potri.009G126900.v4.1	Potri.009G126900 - (1 of 68) K14488 - SAUR family protein (SAUR)
Potri.010G113450.v4.1	Potri.010G113450
Potri.010G138001.v4.1	Potri.010G138001
Potri.010G141501.v4.1	Potri.010G141501 - (1 of 2) 6.2.1.1//6.2.1.2 - Acetate--CoA ligase / Acyl-activating enzyme // Butyrate--CoA ligase / Fatty acid thiokinase (medium chain)
Potri.010G236951.v4.1	Potri.010G236951 - (1 of 5) PTHR22835//PTHR22835:SF216 - ZINC FINGER FYVE DOMAIN CONTAINING PROTEIN // SUBFAMILY NOT NAMED
Potri.010G245801.v4.1	Potri.010G245801 - (1 of 12) PTHR14155:SF175 - E3 UBIQUITIN-PROTEIN LIGASE RHA2B-RELATED
Potri.010G246900.v4.1	Potri.010G246900
Potri.010G247600.v4.1	Potri.010G247600 - (1 of 2) PTHR31707//PTHR31707:SF48 - FAMILY NOT NAMED // PECTINESTERASE/PECTINESTERASE INHIBITOR 24-RELATED
Potri.011G008000.v4.1	Potri.011G008000 - (1 of 3) PTHR31683//PTHR31683:SF18 - FAMILY NOT NAMED // PECTATE LYASE 2-RELATED
Potri.011G008100.v4.1	Potri.011G008100 - (1 of 3) PTHR31683//PTHR31683:SF18 - FAMILY NOT NAMED // PECTATE LYASE 2-RELATED
Potri.011G022000.v4.1	Potri.011G022000 - (1 of 3) K13456 - RPM1-interacting protein 4 (RIN4)
Potri.011G026200.v4.1	Potri.011G026200 - (1 of 36) PF00407 - Pathogenesis-related protein Bet v I family (Bet_v_1)
Potri.011G058900.v4.1	Potri.011G058900 - (1 of 25) K08472 - mlo protein (MLO)
Potri.011G079450.v4.1	Potri.011G079450
Potri.011G097766.v4.1	Potri.011G097766
Potri.011G121400.v4.1	Potri.011G121400 - (1 of 13) PTHR32212//PTHR32212:SF126 - FAMILY NOT NAMED // EMB|CAB62440.1-RELATED
Potri.011G122800.v4.1	Potri.011G122800 - (1 of 1) PTHR12161//PTHR12161:SF20 - UNCHARACTERIZED DUF292 // SUBFAMILY NOT NAMED
Potri.011G125600.v4.1	Potri.011G125600 - (1 of 2) PTHR33388:SF2 - NOZZLE/SPOROCYTELESS
Potri.012G019350.v4.1	Potri.012G019350
Potri.012G058050.v4.1	Potri.012G058050
Potri.012G062650.v4.1	Potri.012G062650
Potri.013G018050.v4.1	Potri.013G018050
Potri.013G030800.v4.1	Potri.013G030800 - (1 of 5) PTHR27003:SF13 - LEUCINE-RICH REPEAT PROTEIN KINASE-LIKE PROTEIN
Potri.013G093100.v4.1	Potri.013G093100 - (1 of 7) PTHR31790//PTHR31790:SF10 - FAMILY NOT NAMED // F-BOX ASSOCIATED UBIQUITINATION EFFECTOR FAMILY PROTEIN-RELATED
Potri.013G143600.v4.1	Potri.013G143600 - (1 of 2) 2.1.1.111 - Anthranilate N-methyltransferase
Potri.014G017100.v4.1	Potri.014G017100 - (1 of 4) PTHR16223//PTHR16223:SF9 - FAMILY NOT NAMED // TRANSCRIPTION FACTOR BHLH139-RELATED
Potri.014G026600.v4.1	Potri.014G026600 - (1 of 1) PTHR10795//PTHR10795:SF373 - PROPROTEIN CONVERTASE SUBTILISIN/KEXIN // SUBFAMILY NOT NAMED
Potri.014G068900.v4.1	Potri.014G068900 - (1 of 4) PTHR33593:SF2 - F5O11.5
Potri.014G082000.v4.1	Potri.014G082000
Potri.014G167900.v4.1	Potri.014G167900
Potri.015G051466.v4.1	Potri.015G051466
Potri.015G110200.v4.1	Potri.015G110200 - (1 of 3) PTHR31235//PTHR31235:SF70 - FAMILY NOT NAMED // PEROXIDASE 60
Potri.015G126700.v4.1	Potri.015G126700
Potri.015G130201.v4.1	Potri.015G130201 - (1 of 5) 4.2.1.3 - Aconitate hydratase / Citrate(isocitrate) hydro-lyase
Potri.016G029800.v4.1	Potri.016G029800 - (1 of 1688) 2.7.11.1 - Non-specific serine/threonine protein kinase / Threonine-specific protein kinase
Potri.016G029900.v4.1	Potri.016G029900 - (1 of 69) PF00069//PF08263//PF13855 - Protein kinase domain (Pkinase) // Leucine rich repeat N-terminal domain (LRRNT_2) // Leucine rich repeat (LRR_8)
Potri.016G070100.v4.1	Potri.016G070100 - (1 of 3) PTHR31086//PTHR31086:SF3 - FAMILY NOT NAMED // ALUMINUM-ACTIVATED MALATE TRANSPORTER 8
Potri.016G073750.v4.1	Potri.016G073750 - (1 of 1) PTHR10732//PTHR10732:SF2 - 40S RIBOSOMAL PROTEIN S17 // SUBFAMILY NOT NAMED
Potri.016G118500.v4.1	Potri.016G118500 - (1 of 8) PTHR11260//PTHR11260:SF327 - GLUTATHIONE S-TRANSFERASE, GST, SUPERFAMILY, GST DOMAIN CONTAINING // SUBFAMILY NOT NAMED
Potri.016G132800.v4.1	Potri.016G132800 - (1 of 113) 1.11.1.7 - Peroxidase / Lactoperoxidase
Potri.017G006700.v4.1	Potri.017G006700 - (1 of 4) PTHR31375:SF31 - F3F20.10 PROTEIN-RELATED
Potri.018G025200.v4.1	Potri.018G025200 - (1 of 1) PTHR11062//PTHR11062:SF106 - EXOSTOSIN HEPARAN SULFATE GLYCOSYLTRANSFERASE -RELATED // SUBFAMILY NOT NAMED
Potri.018G028800.v4.1	Potri.018G028800 - (1 of 49) PF00069//PF00139 - Protein kinase domain (Pkinase) // Legume lectin domain (Lectin_legB)
Potri.018G100100.v4.1	Potri.018G100100 - (1 of 2) PTHR33405:SF4 - PROTEIN FLX-LIKE 4
Potri.018G151800.v4.1	Potri.018G151800 - (1 of 2) PTHR13890:SF2 - MAGNESIUM TRANSPORTER MRS2-4-RELATED
Potri.019G004300.v4.1	Potri.019G004300 - (1 of 7) PTHR31189//PTHR31189:SF1 - FAMILY NOT NAMED // 12S SEED STORAGE PROTEIN CRA1-RELATED
Potri.019G024600.v4.1	Potri.019G024600 - (1 of 2) PTHR22835//PTHR22835:SF259 - ZINC FINGER FYVE DOMAIN CONTAINING PROTEIN // SUBFAMILY NOT NAMED
Potri.019G067166.v4.1	Potri.019G067166 - (1 of 8) PTHR31375:SF37 - PECTIN LYASE-LIKE SUPERFAMILY PROTEIN-RELATED
Potri.019G118200.v4.1	Potri.019G118200 - (1 of 3) PTHR10641//PTHR10641:SF586 - MYB-LIKE DNA-BINDING PROTEIN MYB // MYB TRANSCRIPTION FACTOR-RELATED
Potri.T011775.v4.1	Potri.T011775

## Sheet: Xylem Top
Table S1: List of tissue-specific transcripts identified in the periderm, phloem and xylem from stems of WT poplar.
Gene ID	Description
Potri.001G030401.v4.1	Potri.001G030401
Potri.001G042200.v4.1	Potri.001G042200
Potri.001G044800.v4.1	Potri.001G044800 - (1 of 9) PF07333 - S locus-related glycoprotein 1 binding pollen coat protein (SLR1-BP) (SLR1-BP)
Potri.001G085032.v4.1	Potri.001G085032
Potri.001G088050.v4.1	Potri.001G088050
Potri.001G107950.v4.1	Potri.001G107950 - (1 of 49) PF00314 - Thaumatin family (Thaumatin)
Potri.001G128300.v4.1	Potri.001G128300 - (1 of 2) PTHR12526//PTHR12526:SF316 - GLYCOSYLTRANSFERASE // UDP-GLYCOSYLTRANSFERASE FAMILY PROTEIN
Potri.001G140400.v4.1	Potri.001G140400
Potri.001G141900.v4.1	Potri.001G141900
Potri.001G178900.v4.1	Potri.001G178900 - (1 of 2) PTHR22814:SF97 - CASC3/BARENTSZ EIF4AIII BINDING PROTEIN
Potri.001G198800.v4.1	Potri.001G198800
Potri.001G202501.v4.1	Potri.001G202501
Potri.001G214900.v4.1	Potri.001G214900 - (1 of 4) PTHR11945:SF176 - PROTEIN AGAMOUS-LIKE 82
Potri.001G218201.v4.1	Potri.001G218201 - (1 of 62) PF03168 - Late embryogenesis abundant protein (LEA_2)
Potri.001G265000.v4.1	Potri.001G265000
Potri.001G267100.v4.1	Potri.001G267100 - (1 of 113) PF14432 - DYW family of nucleic acid deaminases (DYW_deaminase)
Potri.001G306600.v4.1	Potri.001G306600 - (1 of 1) PTHR31181//PTHR31181:SF50 - UNCHARACTERIZED // EGG CELL-SECRETED PROTEIN 1.2-RELATED
Potri.001G321900.v4.1	Potri.001G321900 - (1 of 2) PTHR32227//PTHR32227:SF122 - FAMILY NOT NAMED // BETA-1,3-GLUCANASE-RELATED
Potri.001G357150.v4.1	Potri.001G357150
Potri.001G360500.v4.1	Potri.001G360500 - (1 of 4) K02995 - small subunit ribosomal protein S8e (RP-S8e, RPS8)
Potri.001G372900.v4.1	Potri.001G372900 - (1 of 6) PF04654 - Protein of unknown function, DUF599 (DUF599)
Potri.001G413800.v4.1	Potri.001G413800 - (1 of 50) PF00954//PF01453//PF07714//PF08276//PF11883 - S-locus glycoprotein domain (S_locus_glycop) // D-mannose binding lectin (B_lectin) // Protein tyrosine kinase (Pkinase_Tyr) // PAN-like domain (PAN_2) // Domain of unknown function (DUF3403) (DUF3403)
Potri.001G419500.v4.1	Potri.001G419500 - (1 of 51) K09338 - homeobox-leucine zipper protein (HD-ZIP)
Potri.002G000600.v4.1	Potri.002G000600 - (1 of 1) PTHR31374:SF21 - PROTEIN, PUTATIVE-RELATED
Potri.002G006000.v4.1	Potri.002G006000 - (1 of 1) PTHR33922//PTHR33922:SF3 - FAMILY NOT NAMED // LATE EMBRYOGENESIS ABUNDANT PROTEIN, GROUP 6
Potri.002G021000.v4.1	Potri.002G021000 - (1 of 1) PTHR11709:SF65 - MULTI-COPPER OXIDASE TYPE I FAMILY PROTEIN
Potri.002G068333.v4.1	Potri.002G068333
Potri.002G069301.v4.1	Potri.002G069301 - (1 of 2) K00416 - ubiquinol-cytochrome c reductase subunit 6 (QCR6, UQCRH)
Potri.002G080400.v4.1	Potri.002G080400 - (1 of 5) PTHR11706//PTHR11706:SF38 - MANGANESE TRANSPORTER // SUBFAMILY NOT NAMED
Potri.002G084750.v4.1	Potri.002G084750
Potri.002G128000.v4.1	Potri.002G128000 - (1 of 31) KOG0513 - Ca2+-independent phospholipase A2
Potri.002G192600.v4.1	Potri.002G192600 - (1 of 1) PTHR15486:SF18 - GLYCEROL-3-PHOSPHATE ACYLTRANSFERASE 2-RELATED
Potri.002G200100.v4.1	Potri.002G200100 - (1 of 3) PTHR31731//PTHR31731:SF14 - FAMILY NOT NAMED // AIR1A-LIKE PROTEIN-RELATED
Potri.002G218800.v4.1	Potri.002G218800 - (1 of 10) PTHR10891//PTHR10891:SF615 - EF-HAND CALCIUM-BINDING DOMAIN CONTAINING PROTEIN // SUBFAMILY NOT NAMED
Potri.002G229700.v4.1	Potri.002G229700 - (1 of 52) PF05617 - Prolamin-like (Prolamin_like)
Potri.002G249901.v4.1	Potri.002G249901 - (1 of 1) PF16851 - Stomagen (Stomagen)
Potri.003G000701.v4.1	Potri.003G000701 - (1 of 202) PF01535//PF13041 - PPR repeat (PPR) // PPR repeat family (PPR_2)
Potri.003G017566.v4.1	Potri.003G017566 - (1 of 131) PF02362 - B3 DNA binding domain (B3)
Potri.003G022400.v4.1	Potri.003G022400
Potri.003G090501.v4.1	Potri.003G090501 - (1 of 2) PTHR33493//PTHR33493:SF6 - FAMILY NOT NAMED // LEA D113 HOMOLOGUE TYPE2-RELATED
Potri.003G121300.v4.1	Potri.003G121300 - (1 of 64) KOG0254 - Predicted transporter (major facilitator superfamily)
Potri.003G125500.v4.1	Potri.003G125500 - (1 of 2) PTHR11913//PTHR11913:SF27 - COFILIN-RELATED // SUBFAMILY NOT NAMED
Potri.003G145000.v4.1	Potri.003G145000 - (1 of 4) PTHR31086:SF4 - ALUMINUM-ACTIVATED MALATE TRANSPORTER 10
Potri.003G172200.v4.1	Potri.003G172200 - (1 of 29) 2.7.13.3 - Histidine kinase / Protein kinase (histidine)
Potri.003G177800.v4.1	Potri.003G177800 - (1 of 4) PTHR13301:SF40 - CELLULOSE SYNTHASE-LIKE PROTEIN D4
Potri.003G191500.v4.1	Potri.003G191500 - (1 of 7) 2.4.1.69 - Galactoside 2-alpha-L-fucosyltransferase / Secretor-type beta-galactoside alpha-1->2 fucosyltransferase
Potri.003G224100.v4.1	Potri.003G224100 - (1 of 5) K00423 - L-ascorbate oxidase (E1.10.3.3)
Potri.004G024228.v4.1	Potri.004G024228 - (1 of 37) PF01657//PF07714 - Salt stress response/antifungal (Stress-antifung) // Protein tyrosine kinase (Pkinase_Tyr)
Potri.004G035400.v4.1	Potri.004G035400 - (1 of 1) PTHR19957//PTHR19957:SF125 - SYNTAXIN // SUBFAMILY NOT NAMED
Potri.004G107900.v4.1	Potri.004G107900 - (1 of 11) PTHR34191//PTHR34191:SF2 - FAMILY NOT NAMED // STRESS-INDUCED PROTEIN KIN1-RELATED
Potri.004G155866.v4.1	Potri.004G155866 - (1 of 11) PTHR24078:SF177 - PROTEIN DNJ-23-RELATED
Potri.004G191400.v4.1	Potri.004G191400 - (1 of 11) PTHR27005:SF32 - F16F4.7 PROTEIN-RELATED
Potri.005G005500.v4.1	Potri.005G005500 - (1 of 2) PTHR31375:SF13 - PECTIN LYASE-LIKE PROTEIN
Potri.005G006701.v4.1	Potri.005G006701 - (1 of 105) PF00560//PF08263//PF13855 - Leucine Rich Repeat (LRR_1) // Leucine rich repeat N-terminal domain (LRRNT_2) // Leucine rich repeat (LRR_8)
Potri.005G022000.v4.1	Potri.005G022000 - (1 of 2) PTHR32278:SF2 - F-BOX PROTEIN PP2-B13-RELATED
Potri.005G022400.v4.1	Potri.005G022400 - (1 of 107) PF04043 - Plant invertase/pectin methylesterase inhibitor (PMEI)
Potri.005G023100.v4.1	Potri.005G023100 - (1 of 10) PTHR31080//PTHR31080:SF18 - FAMILY NOT NAMED // CELL WALL / VACUOLAR INHIBITOR OF FRUCTOSIDASE 1-RELATED
Potri.005G091501.v4.1	Potri.005G091501
Potri.005G106000.v4.1	Potri.005G106000 - (1 of 1) PTHR11730//PTHR11730:SF55 - AMMONIUM TRANSPORTER // SUBFAMILY NOT NAMED
Potri.005G149100.v4.1	Potri.005G149100 - (1 of 42) PF02701 - Dof domain, zinc finger (zf-Dof)
Potri.005G172000.v4.1	Potri.005G172000 - (1 of 3) PTHR32227:SF130 - GLYCOSYL HYDROLASE FAMILY 17 PROTEIN-RELATED
Potri.005G240601.v4.1	Potri.005G240601
Potri.005G254432.v4.1	Potri.005G254432 - (1 of 3) PTHR22883//PTHR22883:SF72 - ZINC FINGER DHHC DOMAIN CONTAINING PROTEIN // PROTEIN S-ACYLTRANSFERASE 21
Potri.006G028300.v4.1	Potri.006G028300 - (1 of 4) PTHR31989//PTHR31989:SF40 - FAMILY NOT NAMED // NAC DOMAIN CONTAINING PROTEIN 60-RELATED
Potri.006G083850.v4.1	Potri.006G083850
Potri.006G156038.v4.1	Potri.006G156038 - (1 of 2) PTHR11814:SF54 - SULFATE TRANSPORTER 3.5-RELATED
Potri.006G249450.v4.1	Potri.006G249450
Potri.006G258200.v4.1	Potri.006G258200 - (1 of 2) K06990 - uncharacterized protein (K06990)
Potri.006G271586.v4.1	Potri.006G271586
Potri.007G022900.v4.1	Potri.007G022900 - (1 of 2) PTHR11669//PTHR11669:SF25 - REPLICATION FACTOR C / DNA POLYMERASE III GAMMA-TAU SUBUNIT // SUBFAMILY NOT NAMED
Potri.007G038200.v4.1	Potri.007G038200 - (1 of 1) PTHR11709//PTHR11709:SF113 - MULTI-COPPER OXIDASE // PECTINESTERASE LIKE PROTEIN-RELATED
Potri.007G051401.v4.1	Potri.007G051401
Potri.007G140300.v4.1	Potri.007G140300 - (1 of 11) PTHR11926//PTHR11926:SF271 - GLUCOSYL/GLUCURONOSYL TRANSFERASES // UDP-GLYCOSYLTRANSFERASE 74D1
Potri.008G008801.v4.1	Potri.008G008801 - (1 of 2) PTHR13343//PTHR13343:SF14 - CREG1 PROTEIN // GENOMIC DNA, CHROMOSOME 3, P1 CLONE: MXL8
Potri.008G028125.v4.1	Potri.008G028125
Potri.008G034401.v4.1	Potri.008G034401 - (1 of 19) 2.3.1.84 - Alcohol O-acetyltransferase / AATASE
Potri.008G037900.v4.1	Potri.008G037900 - (1 of 2) PTHR31374:SF45 - AUXIN-RESPONSIVE FAMILY PROTEIN
Potri.008G040200.v4.1	Potri.008G040200
Potri.008G057666.v4.1	Potri.008G057666
Potri.008G065500.v4.1	Potri.008G065500 - (1 of 2) K03249 - translation initiation factor 3 subunit F (EIF3F)
Potri.008G117400.v4.1	Potri.008G117400 - (1 of 3) 3.2.1.114 - Mannosyl-oligosaccharide 1,3-1,6-alpha-mannosidase / Mannosidase II
Potri.008G193400.v4.1	Potri.008G193400
Potri.008G216400.v4.1	Potri.008G216400 - (1 of 10) PTHR22835//PTHR22835:SF163 - ZINC FINGER FYVE DOMAIN CONTAINING PROTEIN // SUBFAMILY NOT NAMED
Potri.008G224084.v4.1	Potri.008G224084
Potri.009G022400.v4.1	Potri.009G022400 - (1 of 10) 1.13.11.12 - Linoleate 13S-lipoxygenase / Lipoxidase
Potri.009G028600.v4.1	Potri.009G028600 - (1 of 2) PTHR30509//PTHR30509:SF7 - P-HYDROXYBENZOIC ACID EFFLUX PUMP SUBUNIT-RELATED // SUBFAMILY NOT NAMED
Potri.009G063200.v4.1	Potri.009G063200
Potri.009G077000.v4.1	Potri.009G077000 - (1 of 4) PTHR31181//PTHR31181:SF49 - UNCHARACTERIZED // EGG CELL-SECRETED PROTEIN 1.1
Potri.009G084100.v4.1	Potri.009G084100 - (1 of 5) PTHR11945//PTHR11945:SF164 - MADS BOX PROTEIN // SUBFAMILY NOT NAMED
Potri.009G102600.v4.1	Potri.009G102600
Potri.009G152900.v4.1	Potri.009G152900 - (1 of 1) PTHR10910//PTHR10910:SF97 - EUKARYOTE SPECIFIC DSRNA BINDING PROTEIN // SUBFAMILY NOT NAMED
Potri.009G163850.v4.1	Potri.009G163850 - (1 of 3) PTHR31062:SF44 - XYLOGLUCAN ENDOTRANSGLUCOSYLASE/HYDROLASE PROTEIN 27-RELATED
Potri.010G034200.v4.1	Potri.010G034200 - (1 of 4) PTHR32208//PTHR32208:SF19 - FAMILY NOT NAMED // F14L17.20 PROTEIN
Potri.010G049500.v4.1	Potri.010G049500 - (1 of 4) PTHR24361:SF344 - MITOGEN-ACTIVATED PROTEIN KINASE KINASE 7-RELATED
Potri.010G096850.v4.1	Potri.010G096850
Potri.010G200900.v4.1	Potri.010G200900 - (1 of 2) PTHR10209//PTHR10209:SF132 - OXIDOREDUCTASE, 2OG-FE II OXYGENASE FAMILY PROTEIN // SUBFAMILY NOT NAMED
Potri.010G204100.v4.1	Potri.010G204100 - (1 of 4) PTHR12276//PTHR12276:SF10 - EPSIN/ENT-RELATED // ENTH/VHS FAMILY PROTEIN
Potri.010G220800.v4.1	Potri.010G220800
Potri.011G012201.v4.1	Potri.011G012201
Potri.011G113125.v4.1	Potri.011G113125 - (1 of 6) PTHR11260//PTHR11260:SF317 - GLUTATHIONE S-TRANSFERASE, GST, SUPERFAMILY, GST DOMAIN CONTAINING // SUBFAMILY NOT NAMED
Potri.011G123200.v4.1	Potri.011G123200 - (1 of 2) PTHR19241//PTHR19241:SF257 - ATP-BINDING CASSETTE TRANSPORTER // ABC TRANSPORTER G FAMILY MEMBER 9
Potri.011G139000.v4.1	Potri.011G139000 - (1 of 6) PF03754 - Domain of unknown function (DUF313) (DUF313)
Potri.012G012390.v4.1	Potri.012G012390
Potri.012G014800.v4.1	Potri.012G014800
Potri.013G004901.v4.1	Potri.013G004901 - (1 of 1) PTHR19241//PTHR19241:SF287 - ATP-BINDING CASSETTE TRANSPORTER // SUBFAMILY NOT NAMED
Potri.013G010600.v4.1	Potri.013G010600 - (1 of 11) PF12023 - Domain of unknown function (DUF3511) (DUF3511)
Potri.013G012733.v4.1	Potri.013G012733 - (1 of 14) 3.6.4.3 - Microtubule-severing ATPase / Katanin
Potri.013G030000.v4.1	Potri.013G030000 - (1 of 67) PF02298 - Plastocyanin-like domain (Cu_bind_like)
Potri.013G030450.v4.1	Potri.013G030450 - (1 of 67) PF02298 - Plastocyanin-like domain (Cu_bind_like)
Potri.013G049550.v4.1	Potri.013G049550
Potri.013G065401.v4.1	Potri.013G065401 - (1 of 6) PF03754 - Domain of unknown function (DUF313) (DUF313)
Potri.013G085850.v4.1	Potri.013G085850 - (1 of 1) PTHR21212:SF0 - SEIPIN
Potri.013G136300.v4.1	Potri.013G136300 - (1 of 4) PTHR11746//PTHR11746:SF111 - O-METHYLTRANSFERASE // O-METHYLTRANSFERASE FAMILY PROTEIN
Potri.013G158600.v4.1	Potri.013G158600 - (1 of 15) K06689 - ubiquitin-conjugating enzyme E2 D/E (UBE2D_E, UBC4, UBC5)
Potri.013G161800.v4.1	Potri.013G161800 - (1 of 3) K04123 - ent-kaurenoic acid hydroxylase (KAO)
Potri.014G031151.v4.1	Potri.014G031151
Potri.014G072700.v4.1	Potri.014G072700 - (1 of 67) PF02298 - Plastocyanin-like domain (Cu_bind_like)
Potri.014G092050.v4.1	Potri.014G092050
Potri.014G119400.v4.1	Potri.014G119400 - (1 of 5) PTHR31707//PTHR31707:SF35 - FAMILY NOT NAMED // PECTINESTERASE/PECTINESTERASE INHIBITOR 36-RELATED
Potri.014G120201.v4.1	Potri.014G120201 - (1 of 2) PTHR32285:SF19 - PROTEIN TRICHOME BIREFRINGENCE-LIKE 6
Potri.014G152800.v4.1	Potri.014G152800 - (1 of 36) PF00407 - Pathogenesis-related protein Bet v I family (Bet_v_1)
Potri.015G014550.v4.1	Potri.015G014550 - (1 of 12) 3.4.17.23 - Angiotensin-converting enzyme 2 / Angiotensin converting enzyme-2
Potri.015G041000.v4.1	Potri.015G041000 - (1 of 1) PTHR11362//PTHR11362:SF38 - PHOSPHATIDYLETHANOLAMINE-BINDING PROTEIN // PROTEIN MOTHER OF FT AND TF 1
Potri.015G110600.v4.1	Potri.015G110600 - (1 of 4) PTHR24015:SF817 - EXPRESSED PROTEIN-RELATED
Potri.016G003133.v4.1	Potri.016G003133 - (1 of 4) PTHR11538//PTHR11538:SF43 - PHENYLALANYL-TRNA SYNTHETASE // SUBFAMILY NOT NAMED
Potri.016G028300.v4.1	Potri.016G028300 - (1 of 10) K03094 - S-phase kinase-associated protein 1 (SKP1, CBF3D)
Potri.016G032666.v4.1	Potri.016G032666
Potri.016G034600.v4.1	Potri.016G034600 - (1 of 5) PTHR11802//PTHR11802:SF94 - SERINE PROTEASE FAMILY S10 SERINE CARBOXYPEPTIDASE // SUBFAMILY NOT NAMED
Potri.016G067400.v4.1	Potri.016G067400 - (1 of 7) K11835 - ubiquitin carboxyl-terminal hydrolase 4/11/15 [EC:3.4.19.12] (USP4_11_15, UBP12)
Potri.016G103200.v4.1	Potri.016G103200 - (1 of 2) PTHR11654//PTHR11654:SF181 - OLIGOPEPTIDE TRANSPORTER-RELATED // PROTEIN NRT1/ PTR FAMILY 2.8
Potri.016G106000.v4.1	Potri.016G106000 - (1 of 4) PTHR11709:SF9 - LACCASE-7-RELATED
Potri.017G018600.v4.1	Potri.017G018600 - (1 of 1) PF02892//PF03514 - BED zinc finger (zf-BED) // GRAS domain family (GRAS)
Potri.017G083500.v4.1	Potri.017G083500 - (1 of 2) PTHR22950:SF280 - TRANSMEMBRANE AMINO ACID TRANSPORTER FAMILY PROTEIN
Potri.017G116955.v4.1	Potri.017G116955 - (1 of 13) PTHR27009//PTHR27009:SF21 - FAMILY NOT NAMED // PR5-LIKE RECEPTOR KINASE-RELATED
Potri.018G018500.v4.1	Potri.018G018500 - (1 of 6) PTHR11010//PTHR11010:SF43 - PROTEASE S28 PRO-X CARBOXYPEPTIDASE-RELATED // SUBFAMILY NOT NAMED
Potri.018G042350.v4.1	Potri.018G042350 - (1 of 4) PF13966 - zinc-binding in reverse transcriptase (zf-RVT)
Potri.018G131600.v4.1	Potri.018G131600 - (1 of 2) PTHR31235//PTHR31235:SF51 - FAMILY NOT NAMED // PEROXIDASE 25
Potri.019G002500.v4.1	Potri.019G002500 - (1 of 2) PTHR11017:SF169 - DISEASE RESISTANCE PROTEIN-RELATED
Potri.019G014454.v4.1	Potri.019G014454 - (1 of 4) 1.14.11.23//1.14.11.9 - Flavonol synthase / FLS // Flavanone 3-dioxygenase / Naringenin,2-oxoglutarate:oxygen oxidoreductase (3-hydroxylating)
Potri.019G040151.v4.1	Potri.019G040151
Potri.019G081300.v4.1	Potri.019G081300 - (1 of 21) PF04770 - ZF-HD protein dimerisation region (ZF-HD_dimer)
Potri.019G108400.v4.1	Potri.019G108400 - (1 of 93) PF03140 - Plant protein of unknown function (DUF247)
Potri.019G130100.v4.1	Potri.019G130100 - (1 of 9) PTHR14155//PTHR14155:SF74 - RING FINGER DOMAIN-CONTAINING // RING-H2 FINGER PROTEIN ATL45-RELATED

## Sheet: Phloem
Table S1: List of tissue-specific transcripts identified in the periderm, phloem and xylem from stems of WT poplar.
Gene ID	Description
Potri.001G011401.v4.1	Potri.001G011401
Potri.001G019890.v4.1	Potri.001G019890
Potri.001G039450.v4.1	Potri.001G039450 - (1 of 11) PF00069//PF08488//PF13947 - Protein kinase domain (Pkinase) // Wall-associated kinase (WAK) // Wall-associated receptor kinase galacturonan-binding (GUB_WAK_bind)
Potri.001G053450.v4.1	Potri.001G053450
Potri.001G061700.v4.1	Potri.001G061700 - (1 of 6) PTHR27001//PTHR27001:SF224 - FAMILY NOT NAMED // SOMATIC EMBRYOGENESIS RECEPTOR KINASE 1
Potri.001G121800.v4.1	Potri.001G121800 - (1 of 1) PTHR31731//PTHR31731:SF8 - FAMILY NOT NAMED // BIFUNCTIONAL INHIBITOR/LIPID-TRANSFER PROTEIN/SEED STORAGE 2S ALBUMIN SUPERFAMILY PROTEIN
Potri.001G127650.v4.1	Potri.001G127650
Potri.001G134400.v4.1	Potri.001G134400 - (1 of 8) PTHR23155//PTHR23155:SF633 - LEUCINE-RICH REPEAT-CONTAINING PROTEIN // SUBFAMILY NOT NAMED
Potri.001G149500.v4.1	Potri.001G149500
Potri.001G186050.v4.1	Potri.001G186050
Potri.001G197101.v4.1	Potri.001G197101
Potri.001G215166.v4.1	Potri.001G215166
Potri.001G224800.v4.1	Potri.001G224800 - (1 of 16) K04730 - interleukin-1 receptor-associated kinase 1 (IRAK1)
Potri.001G236533.v4.1	Potri.001G236533
Potri.001G241900.v4.1	Potri.001G241900 - (1 of 3) PTHR31636:SF14 - SCARECROW-LIKE PROTEIN 9
Potri.001G243900.v4.1	Potri.001G243900
Potri.001G318300.v4.1	Potri.001G318300 - (1 of 16) PF00646//PF07734 - F-box domain (F-box) // F-box associated (FBA_1)
Potri.001G344300.v4.1	Potri.001G344300 - (1 of 26) K15382 - solute carrier family 50 (sugar transporter) (SLC50A, SWEET)
Potri.001G376100.v4.1	Potri.001G376100 - (1 of 4) PTHR33869:SF5 - CLAVATA3/ESR (CLE)-RELATED PROTEIN 3
Potri.001G381100.v4.1	Potri.001G381100
Potri.001G406401.v4.1	Potri.001G406401
Potri.001G432820.v4.1	Potri.001G432820
Potri.001G432960.v4.1	Potri.001G432960 - (1 of 4) PTHR21262:SF13 - RELA-SPOT LIKE PROTEIN RSH1
Potri.001G440700.v4.1	Potri.001G440700 - (1 of 67) 1.3.3.8 - Tetrahydroberberine oxidase / THB oxidase
Potri.001G448600.v4.1	Potri.001G448600 - (1 of 2) 3.1.4.12 - Sphingomyelin phosphodiesterase / Neutral sphingomyelinase
Potri.001G467500.v4.1	Potri.001G467500 - (1 of 1) PTHR31972:SF18 - GENOMIC DNA, CHROMOSOME 3, P1 CLONE: MDC11
Potri.001G468900.v4.1	Potri.001G468900 - (1 of 5) PTHR10795//PTHR10795:SF3 - PROPROTEIN CONVERTASE SUBTILISIN/KEXIN // SUBFAMILY NOT NAMED
Potri.002G023950.v4.1	Potri.002G023950
Potri.002G039200.v4.1	Potri.002G039200 - (1 of 4) PTHR31190:SF11 - ETHYLENE-RESPONSIVE TRANSCRIPTION FACTOR ERF098
Potri.002G063901.v4.1	Potri.002G063901 - (1 of 3) PTHR24089//PTHR24089:SF369 - FAMILY NOT NAMED // S-ADENOSYLMETHIONINE CARRIER 2, CHLOROPLASTIC-RELATED
Potri.002G129500.v4.1	Potri.002G129500 - (1 of 2) PTHR11654//PTHR11654:SF113 - OLIGOPEPTIDE TRANSPORTER-RELATED // SUBFAMILY NOT NAMED
Potri.002G131650.v4.1	Potri.002G131650
Potri.002G140800.v4.1	Potri.002G140800 - (1 of 2) PTHR33977:SF1 - ZINC ION BINDING PROTEIN
Potri.002G145750.v4.1	Potri.002G145750
Potri.002G184700.v4.1	Potri.002G184700 - (1 of 1) PTHR31867:SF34 - EXPANSIN-A17-RELATED
Potri.002G224500.v4.1	Potri.002G224500 - (1 of 2) PTHR22951//PTHR22951:SF26 - CLATHRIN ASSEMBLY PROTEIN // CLATHRIN COAT ASSEMBLY PROTEIN AP180
Potri.002G229300.v4.1	Potri.002G229300
Potri.002G236500.v4.1	Potri.002G236500 - (1 of 2) K12338 - anthocyanidin 3-O-glucoside 5-O-glucosyltransferase (UGT75C1)
Potri.003G057700.v4.1	Potri.003G057700
Potri.003G072000.v4.1	Potri.003G072000 - (1 of 7) PF03242 - Late embryogenesis abundant protein (LEA_3)
Potri.003G084300.v4.1	Potri.003G084300
Potri.003G096525.v4.1	Potri.003G096525 - (1 of 2) PTHR11761:SF12 - PROTEIN HUELLENLOS
Potri.003G117900.v4.1	Potri.003G117900 - (1 of 67) PF02298 - Plastocyanin-like domain (Cu_bind_like)
Potri.003G120101.v4.1	Potri.003G120101 - (1 of 1) PTHR10795//PTHR10795:SF408 - PROPROTEIN CONVERTASE SUBTILISIN/KEXIN // SUBFAMILY NOT NAMED
Potri.003G126400.v4.1	Potri.003G126400
Potri.003G128901.v4.1	Potri.003G128901 - (1 of 18) 1.1.1.330 - Very-long-chain 3-oxoacyl-CoA reductase / Very-long-chain beta-ketoacyl-CoA reductase
Potri.003G158902.v4.1	Potri.003G158902
Potri.003G184300.v4.1	Potri.003G184300 - (1 of 3) PTHR24361:SF300 - MITOGEN-ACTIVATED PROTEIN KINASE KINASE KINASE 5
Potri.003G195150.v4.1	Potri.003G195150
Potri.003G206301.v4.1	Potri.003G206301 - (1 of 93) PF03140 - Plant protein of unknown function (DUF247)
Potri.003G206401.v4.1	Potri.003G206401
Potri.003G209100.v4.1	Potri.003G209100 - (1 of 93) PF03140 - Plant protein of unknown function (DUF247)
Potri.004G006800.v4.1	Potri.004G006800 - (1 of 12) PTHR33227:SF4 - F12F1.21 PROTEIN
Potri.004G014401.v4.1	Potri.004G014401 - (1 of 3) 2.7.7.49//2.7.7.7//3.1.26.4 - RNA-directed DNA polymerase / Revertase // DNA-directed DNA polymerase / DNA-dependent DNA polymerase // Ribonuclease H / RNase H
Potri.004G024140.v4.1	Potri.004G024140 - (1 of 37) PF01657//PF07714 - Salt stress response/antifungal (Stress-antifung) // Protein tyrosine kinase (Pkinase_Tyr)
Potri.004G058251.v4.1	Potri.004G058251
Potri.004G099433.v4.1	Potri.004G099433
Potri.004G170392.v4.1	Potri.004G170392
Potri.004G193400.v4.1	Potri.004G193400 - (1 of 3) K05953 - nicotianamine synthase (E2.5.1.43)
Potri.004G201100.v4.1	Potri.004G201100 - (1 of 2) PTHR34450:SF1 - DEFENSIN-LIKE PROTEIN 226-RELATED
Potri.004G232200.v4.1	Potri.004G232200 - (1 of 4) PTHR10108//PTHR10108:SF720 - METHYLTRANSFERASE // SUBFAMILY NOT NAMED
Potri.005G008901.v4.1	Potri.005G008901 - (1 of 9) PF00560//PF08263 - Leucine Rich Repeat (LRR_1) // Leucine rich repeat N-terminal domain (LRRNT_2)
Potri.005G038250.v4.1	Potri.005G038250
Potri.005G047100.v4.1	Potri.005G047100 - (1 of 487) PF13041 - PPR repeat family (PPR_2)
Potri.005G064250.v4.1	Potri.005G064250
Potri.005G073733.v4.1	Potri.005G073733
Potri.005G089400.v4.1	Potri.005G089400 - (1 of 113) 1.11.1.7 - Peroxidase / Lactoperoxidase
Potri.005G118650.v4.1	Potri.005G118650
Potri.005G119700.v4.1	Potri.005G119700 - (1 of 2) PTHR23324//PTHR23324:SF55 - SEC14 RELATED PROTEIN // PHOSPHATIDYLINOSITOL/PHOSPHATIDYLCHOLINE TRANSFER PROTEIN SFH10-RELATED
Potri.005G127650.v4.1	Potri.005G127650
Potri.005G130750.v4.1	Potri.005G130750
Potri.005G144000.v4.1	Potri.005G144000 - (1 of 22) 1.14.13.89 - Isoflavone 2'-hydroxylase / Isoflavone 2'-monooxygenase
Potri.005G164550.v4.1	Potri.005G164550
Potri.005G167150.v4.1	Potri.005G167150
Potri.005G168401.v4.1	Potri.005G168401
Potri.005G179000.v4.1	Potri.005G179000 - (1 of 2) PTHR18929//PTHR18929:SF109 - PROTEIN DISULFIDE ISOMERASE // SUBFAMILY NOT NAMED
Potri.005G196850.v4.1	Potri.005G196850 - (1 of 2) PTHR31175//PTHR31175:SF2 - AUXIN-RESPONSIVE FAMILY PROTEIN // SUBFAMILY NOT NAMED
Potri.005G215700.v4.1	Potri.005G215700 - (1 of 2) PTHR23050//PTHR23050:SF211 - CALCIUM BINDING PROTEIN // SUBFAMILY NOT NAMED
Potri.006G011400.v4.1	Potri.006G011400 - (1 of 177) PF00646 - F-box domain (F-box)
Potri.006G019600.v4.1	Potri.006G019600 - (1 of 17) PTHR22814//PTHR22814:SF79 - COPPER TRANSPORT PROTEIN ATOX1-RELATED // SUBFAMILY NOT NAMED
Potri.006G062050.v4.1	Potri.006G062050
Potri.006G063800.v4.1	Potri.006G063800 - (1 of 42) PF13912 - C2H2-type zinc finger (zf-C2H2_6)
Potri.006G077750.v4.1	Potri.006G077750
Potri.006G083000.v4.1	Potri.006G083000 - (1 of 1) PTHR22952:SF217 - PROTEIN ABSCISIC ACID-INSENSITIVE 5
Potri.006G090066.v4.1	Potri.006G090066
Potri.006G091400.v4.1	Potri.006G091400 - (1 of 1) PF00024//PF00069//PF00954//PF01453 - PAN domain (PAN_1) // Protein kinase domain (Pkinase) // S-locus glycoprotein domain (S_locus_glycop) // D-mannose binding lectin (B_lectin)
Potri.006G132501.v4.1	Potri.006G132501 - (1 of 132) 3.6.4.12 - DNA helicase
Potri.006G198200.v4.1	Potri.006G198200 - (1 of 61) PF00582 - Universal stress protein family (Usp)
Potri.006G208800.v4.1	Potri.006G208800 - (1 of 4) PTHR11615:SF116 - CASPARIAN STRIP MEMBRANE PROTEIN 1-RELATED
Potri.006G225300.v4.1	Potri.006G225300 - (1 of 4) PF00582//PF07714 - Universal stress protein family (Usp) // Protein tyrosine kinase (Pkinase_Tyr)
Potri.006G226200.v4.1	Potri.006G226200
Potri.006G240450.v4.1	Potri.006G240450
Potri.006G250050.v4.1	Potri.006G250050
Potri.006G260875.v4.1	Potri.006G260875
Potri.006G268200.v4.1	Potri.006G268200 - (1 of 16) PTHR18966//PTHR18966:SF242 - IONOTROPIC GLUTAMATE RECEPTOR // GLUTAMATE RECEPTOR 2.1-RELATED
Potri.006G271692.v4.1	Potri.006G271692
Potri.007G022950.v4.1	Potri.007G022950
Potri.007G065250.v4.1	Potri.007G065250
Potri.007G070501.v4.1	Potri.007G070501 - (1 of 3) 6.1.1.11 - Serine--tRNA ligase / Seryl-tRNA synthetase
Potri.007G090150.v4.1	Potri.007G090150
Potri.007G118150.v4.1	Potri.007G118150 - (1 of 9) PTHR11062//PTHR11062:SF63 - EXOSTOSIN HEPARAN SULFATE GLYCOSYLTRANSFERASE -RELATED // EXOSTOSIN FAMILY PROTEIN
Potri.007G119000.v4.1	Potri.007G119000 - (1 of 86) PF03514 - GRAS domain family (GRAS)
Potri.007G119900.v4.1	Potri.007G119900 - (1 of 3) PTHR23213//PTHR23213:SF195 - FORMIN-RELATED // FORMIN-LIKE PROTEIN 12-RELATED
Potri.007G122301.v4.1	Potri.007G122301 - (1 of 113) 1.11.1.7 - Peroxidase / Lactoperoxidase
Potri.007G122351.v4.1	Potri.007G122351 - (1 of 113) 1.11.1.7 - Peroxidase / Lactoperoxidase
Potri.007G122401.v4.1	Potri.007G122401 - (1 of 113) 1.11.1.7 - Peroxidase / Lactoperoxidase
Potri.007G145000.v4.1	Potri.007G145000 - (1 of 2) K15202 - general transcription factor 3C polypeptide 5 (transcription factor C subunit 1) (GTF3C5, TFC1)
Potri.008G007932.v4.1	Potri.008G007932
Potri.008G017701.v4.1	Potri.008G017701 - (1 of 2) PTHR34213//PTHR34213:SF2 - FAMILY NOT NAMED // NUCLEAR TRANSPORT FACTOR 2 (NTF2) FAMILY PROTEIN
Potri.008G061400.v4.1	Potri.008G061400 - (1 of 3) PTHR21495//PTHR21495:SF15 - NUCLEOPORIN-RELATED // DIRIGENT PROTEIN 15-RELATED
Potri.008G075100.v4.1	Potri.008G075100 - (1 of 2) PTHR31087:SF17 - PROTEIN LURP-ONE-RELATED 14-RELATED
Potri.008G111650.v4.1	Potri.008G111650
Potri.008G122450.v4.1	Potri.008G122450
Potri.008G128301.v4.1	Potri.008G128301 - (1 of 2) 3.5.4.10 - IMP cyclohydrolase / Inosinicase
Potri.008G136566.v4.1	Potri.008G136566
Potri.008G159600.v4.1	Potri.008G159600
Potri.008G182733.v4.1	Potri.008G182733
Potri.008G193100.v4.1	Potri.008G193100 - (1 of 3) 1.1.1.247 - Codeinone reductase (NADPH)
Potri.008G213100.v4.1	Potri.008G213100 - (1 of 36) PF00407 - Pathogenesis-related protein Bet v I family (Bet_v_1)
Potri.009G022650.v4.1	Potri.009G022650 - (1 of 74) PF12776 - Myb/SANT-like DNA-binding domain (Myb_DNA-bind_3)
Potri.009G033100.v4.1	Potri.009G033100 - (1 of 4) PTHR31636:SF46 - SCARECROW-LIKE PROTEIN 11-RELATED
Potri.009G045700.v4.1	Potri.009G045700 - (1 of 1) 1.3.1.99 - Iridoid synthase
Potri.009G055700.v4.1	Potri.009G055700 - (1 of 1) PTHR11945//PTHR11945:SF237 - MADS BOX PROTEIN // SUBFAMILY NOT NAMED
Potri.009G062300.v4.1	Potri.009G062300 - (1 of 1) PTHR10593:SF10 - ATM INTERACTOR
Potri.009G092750.v4.1	Potri.009G092750
Potri.009G108000.v4.1	Potri.009G108000 - (1 of 29) 2.7.13.3 - Histidine kinase / Protein kinase (histidine)
Potri.009G121902.v4.1	Potri.009G121902
Potri.009G134400.v4.1	Potri.009G134400 - (1 of 2) PTHR23421:SF52 - BETA-GALACTOSIDASE 11-RELATED
Potri.009G144550.v4.1	Potri.009G144550
Potri.009G146300.v4.1	Potri.009G146300 - (1 of 16) K14490 - histidine-containing phosphotransfer peotein (AHP)
Potri.009G153100.v4.1	Potri.009G153100 - (1 of 6) PTHR11527:SF156 - HEAT SHOCK FAMILY PROTEIN
Potri.009G154701.v4.1	Potri.009G154701 - (1 of 5) PTHR30620//PTHR30620:SF27 - PERIPLASMIC BETA-GLUCOSIDASE-RELATED // SUBFAMILY NOT NAMED
Potri.010G006200.v4.1	Potri.010G006200 - (1 of 4) PTHR13832//PTHR13832:SF198 - PROTEIN PHOSPHATASE 2C // PROTEIN PHOSPHATASE 2C 34-RELATED
Potri.010G007250.v4.1	Potri.010G007250
Potri.010G008031.v4.1	Potri.010G008031
Potri.010G025100.v4.1	Potri.010G025100 - (1 of 1) PTHR31311//PTHR31311:SF5 - FAMILY NOT NAMED // XYLOGLUCAN 6-XYLOSYLTRANSFERASE-RELATED
Potri.010G041500.v4.1	Potri.010G041500 - (1 of 2) PTHR31945//PTHR31945:SF14 - FAMILY NOT NAMED // TRANSCRIPTION FACTOR BHLH90
Potri.010G057750.v4.1	Potri.010G057750 - (1 of 2) PTHR12419//PTHR12419:SF24 - OTU DOMAIN CONTAINING PROTEIN // SUBFAMILY NOT NAMED
Potri.010G084600.v4.1	Potri.010G084600
Potri.010G101300.v4.1	Potri.010G101300 - (1 of 1) PTHR15856:SF15 - MBD-R2, ISOFORM B
Potri.010G135600.v4.1	Potri.010G135600
Potri.010G139200.v4.1	Potri.010G139200 - (1 of 9) K15639 - PHYB activation tagged suppressor 1 (CYP734A1, BAS1)
Potri.010G149650.v4.1	Potri.010G149650
Potri.010G182150.v4.1	Potri.010G182150
Potri.010G190650.v4.1	Potri.010G190650 - (1 of 74) PF12776 - Myb/SANT-like DNA-binding domain (Myb_DNA-bind_3)
Potri.010G200301.v4.1	Potri.010G200301
Potri.010G207500.v4.1	Potri.010G207500 - (1 of 4) PF07734//PF12937 - F-box associated (FBA_1) // F-box-like (F-box-like)
Potri.010G213101.v4.1	Potri.010G213101 - (1 of 5) PTHR27003:SF13 - LEUCINE-RICH REPEAT PROTEIN KINASE-LIKE PROTEIN
Potri.010G235801.v4.1	Potri.010G235801 - (1 of 1) PTHR19241//PTHR19241:SF307 - ATP-BINDING CASSETTE TRANSPORTER // ABC TRANSPORTER G FAMILY MEMBER 34-RELATED
Potri.010G240500.v4.1	Potri.010G240500 - (1 of 67) PF07883 - Cupin domain (Cupin_2)
Potri.010G240700.v4.1	Potri.010G240700 - (1 of 67) PF07883 - Cupin domain (Cupin_2)
Potri.010G244000.v4.1	Potri.010G244000
Potri.011G008548.v4.1	Potri.011G008548 - (1 of 26) PF01582 - TIR domain (TIR)
Potri.011G014701.v4.1	Potri.011G014701
Potri.011G022150.v4.1	Potri.011G022150 - (1 of 2) PTHR33076:SF6 - NON-SPECIFIC LIPID-TRANSFER PROTEIN 15
Potri.011G024300.v4.1	Potri.011G024300 - (1 of 13) PTHR32212//PTHR32212:SF126 - FAMILY NOT NAMED // EMB|CAB62440.1-RELATED
Potri.011G077320.v4.1	Potri.011G077320 - (1 of 33) K08235 - xyloglucan:xyloglucosyl transferase (E2.4.1.207)
Potri.011G081001.v4.1	Potri.011G081001
Potri.011G111300.v4.1	Potri.011G111300 - (1 of 2) PTHR31614:SF2 - F28N24.16 PROTEIN
Potri.011G113000.v4.1	Potri.011G113000 - (1 of 6) PTHR11260//PTHR11260:SF317 - GLUTATHIONE S-TRANSFERASE, GST, SUPERFAMILY, GST DOMAIN CONTAINING // SUBFAMILY NOT NAMED
Potri.011G119900.v4.1	Potri.011G119900 - (1 of 1) PTHR14155:SF102 - RING ZINC FINGER-CONTAINING PROTEIN
Potri.011G152900.v4.1	Potri.011G152900 - (1 of 2) PTHR11695//PTHR11695:SF395 - ALCOHOL DEHYDROGENASE RELATED // ALCOHOL DEHYDROGENASE-LIKE 3-RELATED
Potri.011G163248.v4.1	Potri.011G163248 - (1 of 74) PF12776 - Myb/SANT-like DNA-binding domain (Myb_DNA-bind_3)
Potri.011G164150.v4.1	Potri.011G164150
Potri.012G012535.v4.1	Potri.012G012535 - (1 of 30) PF00560//PF13855 - Leucine Rich Repeat (LRR_1) // Leucine rich repeat (LRR_8)
Potri.012G022650.v4.1	Potri.012G022650
Potri.012G072500.v4.1	Potri.012G072500 - (1 of 2) PTHR10641//PTHR10641:SF649 - MYB-LIKE DNA-BINDING PROTEIN MYB // MYB TRANSCRIPTION FACTOR
Potri.012G074600.v4.1	Potri.012G074600 - (1 of 3) K18875 - enhanced disease susceptibility 1 protein (EDS1)
Potri.012G086300.v4.1	Potri.012G086300
Potri.012G087000.v4.1	Potri.012G087000 - (1 of 2) PTHR27002//PTHR27002:SF121 - FAMILY NOT NAMED // CYSTEINE-RICH RECEPTOR-LIKE PROTEIN KINASE 1
Potri.012G093400.v4.1	Potri.012G093400 - (1 of 2) PTHR22835//PTHR22835:SF231 - ZINC FINGER FYVE DOMAIN CONTAINING PROTEIN // SUBFAMILY NOT NAMED
Potri.012G101900.v4.1	Potri.012G101900 - (1 of 9) 1.1.1.146 - 11-beta-hydroxysteroid dehydrogenase / Corticosteroid 11-beta-dehydrogenase
Potri.012G102900.v4.1	Potri.012G102900 - (1 of 2) PTHR33184:SF2 - TPD1
Potri.012G116170.v4.1	Potri.012G116170 - (1 of 14) PTHR11649:SF65 - PROTEIN ROOT HAIR DEFECTIVE 3 HOMOLOG 2
Potri.012G133200.v4.1	Potri.012G133200 - (1 of 1) PTHR10795//PTHR10795:SF381 - PROPROTEIN CONVERTASE SUBTILISIN/KEXIN // SUBFAMILY NOT NAMED
Potri.013G023701.v4.1	Potri.013G023701 - (1 of 4) PTHR33976:SF2 - GLYCOPROTEIN MEMBRANE GPI-ANCHORED
Potri.013G042500.v4.1	Potri.013G042500 - (1 of 52) PF07714//PF11721 - Protein tyrosine kinase (Pkinase_Tyr) // Di-glucose binding within endoplasmic reticulum (Malectin)
Potri.013G043400.v4.1	Potri.013G043400 - (1 of 18) PF04576 - Zein-binding (Zein-binding)
Potri.013G045410.v4.1	Potri.013G045410
Potri.013G063100.v4.1	Potri.013G063100 - (1 of 67) PF07883 - Cupin domain (Cupin_2)
Potri.013G091400.v4.1	Potri.013G091400 - (1 of 80) PF00170 - bZIP transcription factor (bZIP_1)
Potri.013G092801.v4.1	Potri.013G092801 - (1 of 6) PF14244 - gag-polypeptide of LTR copia-type (UBN2_3)
Potri.013G108500.v4.1	Potri.013G108500 - (1 of 9) K10581 - ubiquitin-conjugating enzyme E2 O (UBE2O)
Potri.013G133550.v4.1	Potri.013G133550
Potri.013G148000.v4.1	Potri.013G148000 - (1 of 29) PF12609 - Wound-induced protein (DUF3774)
Potri.013G149650.v4.1	Potri.013G149650 - (1 of 1) K15341 - DNA cross-link repair 1B protein [EC:3.1.-.-] (DCLRE1B, SNM1B)
Potri.014G006400.v4.1	Potri.014G006400 - (1 of 48) PF05678 - VQ motif (VQ)
Potri.014G012900.v4.1	Potri.014G012900 - (1 of 11) PF05097 - Protein of unknown function (DUF688) (DUF688)
Potri.014G017350.v4.1	Potri.014G017350
Potri.014G022950.v4.1	Potri.014G022950
Potri.014G029400.v4.1	Potri.014G029400 - (1 of 3) 3.2.1.1//3.2.1.141 - Alpha-amylase / Glycogenase // 4-alpha-D-((1->4)-alpha-D-glucano)trehalose trehalohydrolase / Maltooligosyl trehalose trehalohydrolase
Potri.014G037700.v4.1	Potri.014G037700 - (1 of 122) KOG0156 - Cytochrome P450 CYP2 subfamily
Potri.014G057101.v4.1	Potri.014G057101 - (1 of 131) PF02362 - B3 DNA binding domain (B3)
Potri.014G107900.v4.1	Potri.014G107900 - (1 of 11) PTHR31989//PTHR31989:SF5 - FAMILY NOT NAMED // F11O4.3-RELATED
Potri.014G147800.v4.1	Potri.014G147800 - (1 of 1) PTHR11062//PTHR11062:SF64 - EXOSTOSIN HEPARAN SULFATE GLYCOSYLTRANSFERASE -RELATED // EXOSTOSIN FAMILY PROTEIN-RELATED
Potri.015G007000.v4.1	Potri.015G007000 - (1 of 157) PF02365 - No apical meristem (NAM) protein (NAM)
Potri.015G010150.v4.1	Potri.015G010150 - (1 of 4) PTHR32227:SF62 - GLUCOSIDASE-LIKE PROTEIN
Potri.015G023750.v4.1	Potri.015G023750
Potri.015G036100.v4.1	Potri.015G036100 - (1 of 2) PTHR19241//PTHR19241:SF248 - ATP-BINDING CASSETTE TRANSPORTER // SUBFAMILY NOT NAMED
Potri.015G053000.v4.1	Potri.015G053000 - (1 of 14) PF04759 - Protein of unknown function, DUF617 (DUF617)
Potri.015G057200.v4.1	Potri.015G057200
Potri.015G112801.v4.1	Potri.015G112801
Potri.015G120800.v4.1	Potri.015G120800 - (1 of 3) PTHR31568//PTHR31568:SF17 - FAMILY NOT NAMED // EXPRESSED PROTEIN
Potri.015G127500.v4.1	Potri.015G127500 - (1 of 3) PTHR31707:SF60 - PECTINESTERASE INHIBITOR 1-RELATED
Potri.016G012300.v4.1	Potri.016G012300 - (1 of 341) PF00560 - Leucine Rich Repeat (LRR_1)
Potri.016G012801.v4.1	Potri.016G012801 - (1 of 5) K08829 - male germ cell-associated kinase [EC:2.7.11.22] (MAK)
Potri.016G016200.v4.1	Potri.016G016200 - (1 of 12) PTHR11926//PTHR11926:SF283 - GLUCOSYL/GLUCURONOSYL TRANSFERASES // UDP-GLYCOSYLTRANSFERASE 71D1-RELATED
Potri.016G020700.v4.1	Potri.016G020700 - (1 of 44) 2.4.1.324 - 7-deoxyloganetin glucosyltransferase / UGT85A24
Potri.016G064000.v4.1	Potri.016G064000 - (1 of 61) PF00582 - Universal stress protein family (Usp)
Potri.016G069300.v4.1	Potri.016G069300 - (1 of 42) PF02701 - Dof domain, zinc finger (zf-Dof)
Potri.016G075400.v4.1	Potri.016G075400 - (1 of 4) PTHR11615:SF116 - CASPARIAN STRIP MEMBRANE PROTEIN 1-RELATED
Potri.016G077400.v4.1	Potri.016G077400 - (1 of 3) PTHR31953//PTHR31953:SF1 - FAMILY NOT NAMED // BETA-FRUCTOFURANOSIDASE, INSOLUBLE ISOENZYME CWINV2-RELATED
Potri.016G107750.v4.1	Potri.016G107750
Potri.016G118900.v4.1	Potri.016G118900 - (1 of 1) PTHR11945//PTHR11945:SF178 - MADS BOX PROTEIN // SUBFAMILY NOT NAMED
Potri.016G129500.v4.1	Potri.016G129500 - (1 of 6) PF07107 - Wound-induced protein WI12 (WI12)
Potri.016G138166.v4.1	Potri.016G138166
Potri.017G005001.v4.1	Potri.017G005001 - (1 of 1688) 2.7.11.1 - Non-specific serine/threonine protein kinase / Threonine-specific protein kinase
Potri.017G044300.v4.1	Potri.017G044300 - (1 of 1) PF00076//PF14111 - RNA recognition motif. (a.k.a. RRM, RBD, or RNP domain) (RRM_1) // Domain of unknown function (DUF4283) (DUF4283)
Potri.017G060701.v4.1	Potri.017G060701
Potri.017G061950.v4.1	Potri.017G061950
Potri.017G073300.v4.1	Potri.017G073300 - (1 of 1) PTHR12801:SF56 - EXONUCLEASE FAMILY PROTEIN
Potri.017G094750.v4.1	Potri.017G094750
Potri.017G094800.v4.1	Potri.017G094800 - (1 of 2) PTHR31072:SF5 - TRANSCRIPTION FACTOR TCP13
Potri.017G098800.v4.1	Potri.017G098800 - (1 of 2) PTHR33417//PTHR33417:SF1 - FAMILY NOT NAMED // B12D PROTEIN
Potri.017G106601.v4.1	Potri.017G106601
Potri.017G112100.v4.1	Potri.017G112100 - (1 of 2) PTHR33102//PTHR33102:SF6 - FAMILY NOT NAMED // DVL1-RELATED
Potri.017G137400.v4.1	Potri.017G137400 - (1 of 1) KOG2171 - Karyopherin (importin) beta 3
Potri.018G038700.v4.1	Potri.018G038700 - (1 of 3) PTHR10797//PTHR10797:SF14 - CCR4-NOT TRANSCRIPTION COMPLEX SUBUNIT // CCR4-ASSOCIATED FACTOR 1 HOMOLOG 10-RELATED
Potri.018G045600.v4.1	Potri.018G045600 - (1 of 12) PF07911 - Protein of unknown function (DUF1677) (DUF1677)
Potri.018G096021.v4.1	Potri.018G096021
Potri.018G111550.v4.1	Potri.018G111550
Potri.018G118008.v4.1	Potri.018G118008 - (1 of 4) PTHR12294//PTHR12294:SF12 - EF HAND DOMAIN FAMILY A1,A2-RELATED // SUBFAMILY NOT NAMED
Potri.018G119450.v4.1	Potri.018G119450
Potri.018G144101.v4.1	Potri.018G144101 - (1 of 3) PTHR11200//PTHR11200:SF144 - INOSITOL 5-PHOSPHATASE // SUBFAMILY NOT NAMED
Potri.018G145526.v4.1	Potri.018G145526 - (1 of 8) PF05633 - Protein of unknown function (DUF793) (DUF793)
Potri.018G145534.v4.1	Potri.018G145534 - (1 of 87) PTHR23155//PTHR23155:SF497 - LEUCINE-RICH REPEAT-CONTAINING PROTEIN // SUBFAMILY NOT NAMED
Potri.019G071125.v4.1	Potri.019G071125
Potri.019G084400.v4.1	Potri.019G084400 - (1 of 31) PF03087 - Arabidopsis protein of unknown function (DUF241)
Potri.019G086500.v4.1	Potri.019G086500 - (1 of 5) PTHR14155:SF138 - GH10160P
Potri.019G101500.v4.1	Potri.019G101500 - (1 of 8) PF12796//PF13637//PF13962 - Ankyrin repeats (3 copies) (Ank_2) // Ankyrin repeats (many copies) (Ank_4) // Domain of unknown function (PGG)
Potri.019G110602.v4.1	Potri.019G110602
Potri.019G125600.v4.1	Potri.019G125600 - (1 of 3) PTHR24322:SF309 - SHORT-CHAIN DEHYDROGENASE REDUCTASE 2A

## Sheet: Periderm
Table S1: List of tissue-specific transcripts identified in the periderm, phloem and xylem from stems of WT poplar.
Gene ID	Description
Potri.001G006800.v4.1	Potri.001G006800 - (1 of 4) PTHR10209:SF96 - 1-AMINOCYCLOPROPANE-1-CARBOXYLATE OXIDASE-LIKE PROTEIN-RELATED
Potri.001G007400.v4.1	Potri.001G007400 - (1 of 2) PTHR31683//PTHR31683:SF8 - FAMILY NOT NAMED // MAJOR POLLEN ALLERGEN-LIKE PROTEIN
Potri.001G014600.v4.1	Potri.001G014600 - (1 of 22) PF00069//PF01453 - Protein kinase domain (Pkinase) // D-mannose binding lectin (B_lectin)
Potri.001G015300.v4.1	Potri.001G015300 - (1 of 10) 1.13.11.12 - Linoleate 13S-lipoxygenase / Lipoxidase
Potri.001G016500.v4.1	Potri.001G016500 - (1 of 3) PTHR11926//PTHR11926:SF392 - GLUCOSYL/GLUCURONOSYL TRANSFERASES // SUBFAMILY NOT NAMED
Potri.001G018900.v4.1	Potri.001G018900 - (1 of 8) PTHR10593//PTHR10593:SF27 - SERINE/THREONINE-PROTEIN KINASE RIO // SUBFAMILY NOT NAMED
Potri.001G032200.v4.1	Potri.001G032200 - (1 of 1) PTHR35753//PTHR35753:SF1 - FAMILY NOT NAMED // PROLINE-RICH FAMILY PROTEIN
Potri.001G039900.v4.1	Potri.001G039900 - (1 of 11) PF00069//PF08488//PF13947 - Protein kinase domain (Pkinase) // Wall-associated kinase (WAK) // Wall-associated receptor kinase galacturonan-binding (GUB_WAK_bind)
Potri.001G045901.v4.1	Potri.001G045901
Potri.001G053300.v4.1	Potri.001G053300 - (1 of 3) PTHR31232:SF7 - S PROTEIN HOMOLOGUE 74-RELATED
Potri.001G057900.v4.1	Potri.001G057900 - (1 of 15) PF11820 - Protein of unknown function (DUF3339) (DUF3339)
Potri.001G060900.v4.1	Potri.001G060900 - (1 of 2) PTHR10791//PTHR10791:SF34 - RAG1-ACTIVATING PROTEIN 1 // BIDIRECTIONAL SUGAR TRANSPORTER SWEET15
Potri.001G064900.v4.1	Potri.001G064900 - (1 of 105) PF00560//PF08263//PF13855 - Leucine Rich Repeat (LRR_1) // Leucine rich repeat N-terminal domain (LRRNT_2) // Leucine rich repeat (LRR_8)
Potri.001G073200.v4.1	Potri.001G073200
Potri.001G076700.v4.1	Potri.001G076700
Potri.001G077900.v4.1	Potri.001G077900 - (1 of 10) PF07716 - Basic region leucine zipper (bZIP_2)
Potri.001G080900.v4.1	Potri.001G080900 - (1 of 2) PTHR31719//PTHR31719:SF5 - FAMILY NOT NAMED // NAC DOMAIN-CONTAINING PROTEIN 6-RELATED
Potri.001G119900.v4.1	Potri.001G119900 - (1 of 68) K14488 - SAUR family protein (SAUR)
Potri.001G123900.v4.1	Potri.001G123900
Potri.001G127500.v4.1	Potri.001G127500 - (1 of 2) PTHR31707//PTHR31707:SF63 - FAMILY NOT NAMED // INVERTASE-RELATED
Potri.001G151150.v4.1	Potri.001G151150
Potri.001G160900.v4.1	Potri.001G160900 - (1 of 2) PTHR32133:SF125 - PROTEIN UNUSUAL FLORAL ORGANS
Potri.001G169100.v4.1	Potri.001G169100 - (1 of 2) PTHR31602//PTHR31602:SF5 - FAMILY NOT NAMED // GROWTH-REGULATING FACTOR 5
Potri.001G173200.v4.1	Potri.001G173200
Potri.001G177366.v4.1	Potri.001G177366 - (1 of 18) PF12734 - Cysteine-rich TM module stress tolerance (CYSTM)
Potri.001G177802.v4.1	Potri.001G177802
Potri.001G177900.v4.1	Potri.001G177900 - (1 of 9) K10781 - fatty acyl-ACP thioesterase B (FATB)
Potri.001G191600.v4.1	Potri.001G191600 - (1 of 3) PTHR22835//PTHR22835:SF170 - ZINC FINGER FYVE DOMAIN CONTAINING PROTEIN // SUBFAMILY NOT NAMED
Potri.001G208600.v4.1	Potri.001G208600 - (1 of 98) PF03106 - WRKY DNA -binding domain (WRKY)
Potri.001G212200.v4.1	Potri.001G212200 - (1 of 14) K11252 - histone H2B (H2B)
Potri.001G222704.v4.1	Potri.001G222704 - (1 of 35) K01188 - beta-glucosidase (E3.2.1.21)
Potri.001G223500.v4.1	Potri.001G223500 - (1 of 35) K01188 - beta-glucosidase (E3.2.1.21)
Potri.001G223700.v4.1	Potri.001G223700 - (1 of 9) 3.2.1.117//3.2.1.21 - Amygdalin beta-glucosidase // Beta-glucosidase / Gentobiase
Potri.001G223704.v4.1	Potri.001G223704 - (1 of 9) 3.2.1.117//3.2.1.21 - Amygdalin beta-glucosidase // Beta-glucosidase / Gentobiase
Potri.001G223708.v4.1	Potri.001G223708 - (1 of 9) 3.2.1.117//3.2.1.21 - Amygdalin beta-glucosidase // Beta-glucosidase / Gentobiase
Potri.001G223712.v4.1	Potri.001G223712 - (1 of 9) 3.2.1.117//3.2.1.21 - Amygdalin beta-glucosidase // Beta-glucosidase / Gentobiase
Potri.001G223716.v4.1	Potri.001G223716 - (1 of 9) 3.2.1.117//3.2.1.21 - Amygdalin beta-glucosidase // Beta-glucosidase / Gentobiase
Potri.001G223720.v4.1	Potri.001G223720 - (1 of 35) K01188 - beta-glucosidase (E3.2.1.21)
Potri.001G223724.v4.1	Potri.001G223724 - (1 of 9) 3.2.1.117//3.2.1.21 - Amygdalin beta-glucosidase // Beta-glucosidase / Gentobiase
Potri.001G223800.v4.1	Potri.001G223800 - (1 of 9) 3.2.1.117//3.2.1.21 - Amygdalin beta-glucosidase // Beta-glucosidase / Gentobiase
Potri.001G223900.v4.1	Potri.001G223900 - (1 of 35) K01188 - beta-glucosidase (E3.2.1.21)
Potri.001G224000.v4.1	Potri.001G224000 - (1 of 35) K01188 - beta-glucosidase (E3.2.1.21)
Potri.001G226650.v4.1	Potri.001G226650
Potri.001G228300.v4.1	Potri.001G228300 - (1 of 22) PF00069//PF01453 - Protein kinase domain (Pkinase) // D-mannose binding lectin (B_lectin)
Potri.001G230800.v4.1	Potri.001G230800 - (1 of 48) PF05678 - VQ motif (VQ)
Potri.001G243108.v4.1	Potri.001G243108 - (1 of 74) PF12776 - Myb/SANT-like DNA-binding domain (Myb_DNA-bind_3)
Potri.001G243804.v4.1	Potri.001G243804
Potri.001G256500.v4.1	Potri.001G256500 - (1 of 74) PF12776 - Myb/SANT-like DNA-binding domain (Myb_DNA-bind_3)
Potri.001G276400.v4.1	Potri.001G276400 - (1 of 56) PF14009 - Domain of unknown function (DUF4228) (DUF4228)
Potri.001G280000.v4.1	Potri.001G280000 - (1 of 351) PF00249 - Myb-like DNA-binding domain (Myb_DNA-binding)
Potri.001G283212.v4.1	Potri.001G283212 - (1 of 11) PTHR27007//PTHR27007:SF24 - FAMILY NOT NAMED // L-TYPE LECTIN-DOMAIN CONTAINING RECEPTOR KINASE IX.1-RELATED
Potri.001G283400.v4.1	Potri.001G283400 - (1 of 11) PTHR27007//PTHR27007:SF24 - FAMILY NOT NAMED // L-TYPE LECTIN-DOMAIN CONTAINING RECEPTOR KINASE IX.1-RELATED
Potri.001G284600.v4.1	Potri.001G284600 - (1 of 3) PTHR11945//PTHR11945:SF144 - MADS BOX PROTEIN // AGAMOUS-LIKE MADS-BOX PROTEIN AGL17-RELATED
Potri.001G290300.v4.1	Potri.001G290300
Potri.001G292100.v4.1	Potri.001G292100
Potri.001G299800.v4.1	Potri.001G299800
Potri.001G311300.v4.1	Potri.001G311300 - (1 of 5) 3.6.3.36 - Taurine-transporting ATPase
Potri.001G311400.v4.1	Potri.001G311400 - (1 of 2) 2.5.1.74 - 1,4-dihydroxy-2-naphthoate polyprenyltransferase
Potri.001G327700.v4.1	Potri.001G327700
Potri.001G337800.v4.1	Potri.001G337800 - (1 of 93) PF03140 - Plant protein of unknown function (DUF247)
Potri.001G337900.v4.1	Potri.001G337900 - (1 of 93) PF03140 - Plant protein of unknown function (DUF247)
Potri.001G343300.v4.1	Potri.001G343300
Potri.001G356000.v4.1	Potri.001G356000 - (1 of 1) PTHR22298:SF23 - GLYCOSYL HYDROLASE FAMILY 9 PROTEIN
Potri.001G356600.v4.1	Potri.001G356600 - (1 of 2) PTHR33227//PTHR33227:SF5 - FAMILY NOT NAMED // STIG1 LIKE PROTEIN-RELATED
Potri.001G369700.v4.1	Potri.001G369700 - (1 of 2) PTHR22601:SF8 - OLIGOPEPTIDE TRANSPORTER 1-RELATED
Potri.001G370100.v4.1	Potri.001G370100 - (1 of 2) PTHR22601:SF8 - OLIGOPEPTIDE TRANSPORTER 1-RELATED
Potri.001G371300.v4.1	Potri.001G371300 - (1 of 1) PTHR22952//PTHR22952:SF121 - CAMP-RESPONSE ELEMENT BINDING PROTEIN-RELATED // SUBFAMILY NOT NAMED
Potri.001G374750.v4.1	Potri.001G374750
Potri.001G374800.v4.1	Potri.001G374800 - (1 of 9) PTHR18966//PTHR18966:SF209 - IONOTROPIC GLUTAMATE RECEPTOR // SUBFAMILY NOT NAMED
Potri.001G378700.v4.1	Potri.001G378700 - (1 of 98) KOG1603 - Copper chaperone
Potri.001G396300.v4.1	Potri.001G396300 - (1 of 2) PTHR31744:SF22 - PROTEIN CUP-SHAPED COTYLEDON 1-RELATED
Potri.001G400500.v4.1	Potri.001G400500 - (1 of 105) PF00560//PF08263//PF13855 - Leucine Rich Repeat (LRR_1) // Leucine rich repeat N-terminal domain (LRRNT_2) // Leucine rich repeat (LRR_8)
Potri.001G401700.v4.1	Potri.001G401700 - (1 of 1) PTHR31867//PTHR31867:SF24 - FAMILY NOT NAMED // EXPANSIN-A12
Potri.001G404000.v4.1	Potri.001G404000 - (1 of 2) PTHR19241//PTHR19241:SF257 - ATP-BINDING CASSETTE TRANSPORTER // ABC TRANSPORTER G FAMILY MEMBER 9
Potri.001G412300.v4.1	Potri.001G412300 - (1 of 50) PF00954//PF01453//PF07714//PF08276//PF11883 - S-locus glycoprotein domain (S_locus_glycop) // D-mannose binding lectin (B_lectin) // Protein tyrosine kinase (Pkinase_Tyr) // PAN-like domain (PAN_2) // Domain of unknown function (DUF3403) (DUF3403)
Potri.001G416900.v4.1	Potri.001G416900 - (1 of 2) PTHR23155//PTHR23155:SF560 - LEUCINE-RICH REPEAT-CONTAINING PROTEIN // SUBFAMILY NOT NAMED
Potri.001G427670.v4.1	Potri.001G427670 - (1 of 46) PTHR23155//PTHR23155:SF554 - LEUCINE-RICH REPEAT-CONTAINING PROTEIN // SUBFAMILY NOT NAMED
Potri.001G439550.v4.1	Potri.001G439550
Potri.001G441040.v4.1	Potri.001G441040 - (1 of 22) PF00069//PF01453 - Protein kinase domain (Pkinase) // D-mannose binding lectin (B_lectin)
Potri.001G444875.v4.1	Potri.001G444875
Potri.001G451900.v4.1	Potri.001G451900 - (1 of 12) PTHR10209:SF196 - F3H7.17 PROTEIN
Potri.001G461500.v4.1	Potri.001G461500 - (1 of 67) 1.3.3.8 - Tetrahydroberberine oxidase / THB oxidase
Potri.001G461700.v4.1	Potri.001G461700 - (1 of 67) 1.3.3.8 - Tetrahydroberberine oxidase / THB oxidase
Potri.001G461800.v4.1	Potri.001G461800 - (1 of 67) 1.3.3.8 - Tetrahydroberberine oxidase / THB oxidase
Potri.001G461900.v4.1	Potri.001G461900 - (1 of 67) 1.3.3.8 - Tetrahydroberberine oxidase / THB oxidase
Potri.001G462000.v4.1	Potri.001G462000 - (1 of 67) 1.3.3.8 - Tetrahydroberberine oxidase / THB oxidase
Potri.001G462100.v4.1	Potri.001G462100 - (1 of 67) 1.3.3.8 - Tetrahydroberberine oxidase / THB oxidase
Potri.001G462200.v4.1	Potri.001G462200 - (1 of 6) PTHR32448//PTHR32448:SF25 - FAMILY NOT NAMED // FAD-BINDING BERBERINE FAMILY PROTEIN-RELATED
Potri.001G462400.v4.1	Potri.001G462400 - (1 of 6) PTHR32448//PTHR32448:SF25 - FAMILY NOT NAMED // FAD-BINDING BERBERINE FAMILY PROTEIN-RELATED
Potri.001G464500.v4.1	Potri.001G464500 - (1 of 67) PF07883 - Cupin domain (Cupin_2)
Potri.001G472101.v4.1	Potri.001G472101
Potri.001G472300.v4.1	Potri.001G472300 - (1 of 1) PTHR19317:SF11 - PRA1 FAMILY PROTEIN G1-RELATED
Potri.002G008175.v4.1	Potri.002G008175 - (1 of 5) PF00069//PF00560 - Protein kinase domain (Pkinase) // Leucine Rich Repeat (LRR_1)
Potri.002G011500.v4.1	Potri.002G011500 - (1 of 7) PTHR22814:SF134 - COPPER-BINDING FAMILY PROTEIN-RELATED
Potri.002G011600.v4.1	Potri.002G011600 - (1 of 31) PF03087 - Arabidopsis protein of unknown function (DUF241)
Potri.002G012200.v4.1	Potri.002G012200 - (1 of 7) PTHR33070:SF7 - T23E18.15
Potri.002G015800.v4.1	Potri.002G015800 - (1 of 2) 4.1.1.17 - Ornithine decarboxylase / L-ornithine carboxy-lyase
Potri.002G025425.v4.1	Potri.002G025425 - (1 of 11) PTHR24298:SF86 - CYTOCHROME P450 71B21-RELATED
Potri.002G067300.v4.1	Potri.002G067300 - (1 of 13) PF05055 - Protein of unknown function (DUF677) (DUF677)
Potri.002G068501.v4.1	Potri.002G068501
Potri.002G088200.v4.1	Potri.002G088200 - (1 of 4) PTHR24012:SF415 - F12A21.10-RELATED
Potri.002G122500.v4.1	Potri.002G122500 - (1 of 3) K11339 - mortality factor 4-like protein 1 (MORF4L1, MRG15, EAF3)
Potri.002G128300.v4.1	Potri.002G128300 - (1 of 21) 3.1.1.26 - Galactolipase
Potri.002G130000.v4.1	Potri.002G130000
Potri.002G144400.v4.1	Potri.002G144400
Potri.002G145100.v4.1	Potri.002G145100 - (1 of 2) PTHR31675//PTHR31675:SF0 - FAMILY NOT NAMED // AXIAL REGULATOR YABBY 1-RELATED
Potri.002G147602.v4.1	Potri.002G147602 - (1 of 10) 1.1.1.348 - Vestitone reductase
Potri.002G153500.v4.1	Potri.002G153500 - (1 of 2) PTHR31194//PTHR31194:SF7 - SHN SHINE , DNA BINDING / TRANSCRIPTION FACTOR // SUBFAMILY NOT NAMED
Potri.002G164501.v4.1	Potri.002G164501 - (1 of 487) PF13041 - PPR repeat family (PPR_2)
Potri.002G172300.v4.1	Potri.002G172300 - (1 of 3) PTHR31985:SF15 - ETHYLENE-RESPONSIVE TRANSCRIPTION FACTOR ERF023
Potri.002G180300.v4.1	Potri.002G180300 - (1 of 2) PTHR11969//PTHR11969:SF29 - MAX DIMERIZATION, MAD // TRANSCRIPTION FACTOR BHLH57-RELATED
Potri.002G201900.v4.1	Potri.002G201900 - (1 of 7) PTHR33470//PTHR33470:SF1 - FAMILY NOT NAMED // POLLEN OLE E 1 ALLERGEN AND EXTENSIN FAMILY PROTEIN
Potri.002G209602.v4.1	Potri.002G209602 - (1 of 2) PTHR31155//PTHR31155:SF13 - ACYL- ACYL-CARRIER-PROTEIN DESATURASE-RELATED // SUBFAMILY NOT NAMED
Potri.002G218201.v4.1	Potri.002G218201 - (1 of 10) PTHR10891//PTHR10891:SF615 - EF-HAND CALCIUM-BINDING DOMAIN CONTAINING PROTEIN // SUBFAMILY NOT NAMED
Potri.002G218775.v4.1	Potri.002G218775 - (1 of 10) PTHR10891//PTHR10891:SF615 - EF-HAND CALCIUM-BINDING DOMAIN CONTAINING PROTEIN // SUBFAMILY NOT NAMED
Potri.002G219600.v4.1	Potri.002G219600 - (1 of 9) 3.2.1.117//3.2.1.21 - Amygdalin beta-glucosidase // Beta-glucosidase / Gentobiase
Potri.002G219700.v4.1	Potri.002G219700 - (1 of 3) PTHR22835//PTHR22835:SF276 - ZINC FINGER FYVE DOMAIN CONTAINING PROTEIN // SUBFAMILY NOT NAMED
Potri.002G227300.v4.1	Potri.002G227300 - (1 of 3) PTHR13301//PTHR13301:SF53 - X-BOX TRANSCRIPTION FACTOR-RELATED // CELLULOSE SYNTHASE-LIKE PROTEIN B1-RELATED
Potri.002G227701.v4.1	Potri.002G227701
Potri.002G235101.v4.1	Potri.002G235101 - (1 of 3) PTHR33102:SF14 - DVL19-RELATED
Potri.002G263451.v4.1	Potri.002G263451
Potri.003G002500.v4.1	Potri.003G002500 - (1 of 1) PTHR31942:SF12 - MLO-LIKE PROTEIN 3
Potri.003G005100.v4.1	Potri.003G005100 - (1 of 20) PTHR11783//PTHR11783:SF74 - SULFOTRANSFERASE SULT // CYTOSOLIC SULFOTRANSFERASE 1-RELATED
Potri.003G024100.v4.1	Potri.003G024100 - (1 of 93) PF03140 - Plant protein of unknown function (DUF247)
Potri.003G034132.v4.1	Potri.003G034132
Potri.003G046700.v4.1	Potri.003G046700 - (1 of 1) PTHR31989//PTHR31989:SF11 - FAMILY NOT NAMED // NAC DOMAIN CONTAINING PROTEIN 35
Potri.003G051100.v4.1	Potri.003G051100 - (1 of 1) PTHR22844//PTHR22844:SF188 - F-BOX AND WD40 DOMAIN PROTEIN // SUBFAMILY NOT NAMED
Potri.003G074100.v4.1	Potri.003G074100 - (1 of 2) PTHR32133:SF125 - PROTEIN UNUSUAL FLORAL ORGANS
Potri.003G075800.v4.1	Potri.003G075800 - (1 of 48) PF05678 - VQ motif (VQ)
Potri.003G091200.v4.1	Potri.003G091200 - (1 of 4) PTHR26374:SF167 - TRANSCRIPTIONAL REGULATOR SUPERMAN
Potri.003G094200.v4.1	Potri.003G094200 - (1 of 2) PTHR10641//PTHR10641:SF534 - MYB-LIKE DNA-BINDING PROTEIN MYB // SUBFAMILY NOT NAMED
Potri.003G108200.v4.1	Potri.003G108200 - (1 of 23) PF00069//PF00560//PF08263 - Protein kinase domain (Pkinase) // Leucine Rich Repeat (LRR_1) // Leucine rich repeat N-terminal domain (LRRNT_2)
Potri.003G109500.v4.1	Potri.003G109500
Potri.003G122500.v4.1	Potri.003G122500 - (1 of 2) PTHR24286:SF11 - CYTOCHROME P450, FAMILY 87, SUBFAMILY A, POLYPEPTIDE 2
Potri.003G126001.v4.1	Potri.003G126001
Potri.003G136700.v4.1	Potri.003G136700 - (1 of 6) PTHR33513//PTHR33513:SF4 - FAMILY NOT NAMED // GB|AAF04428.1
Potri.003G139800.v4.1	Potri.003G139800 - (1 of 4) PTHR12428//PTHR12428:SF23 - OXA1 // SUBFAMILY NOT NAMED
Potri.003G139850.v4.1	Potri.003G139850
Potri.003G147400.v4.1	Potri.003G147400 - (1 of 2) 3.7.1.9 - 2-hydroxymuconate-6-semialdehyde hydrolase / 2-hydroxymuconate-semialdehyde hydrolase
Potri.003G160700.v4.1	Potri.003G160700
Potri.003G169500.v4.1	Potri.003G169500
Potri.003G185732.v4.1	Potri.003G185732 - (1 of 26) PTHR27005//PTHR27005:SF7 - FAMILY NOT NAMED // WALL-ASSOCIATED RECEPTOR KINASE-LIKE 1-RELATED
Potri.003G185750.v4.1	Potri.003G185750 - (1 of 7) PF07645//PF07714//PF08488//PF13947 - Calcium-binding EGF domain (EGF_CA) // Protein tyrosine kinase (Pkinase_Tyr) // Wall-associated kinase (WAK) // Wall-associated receptor kinase galacturonan-binding (GUB_WAK_bind)
Potri.003G193300.v4.1	Potri.003G193300 - (1 of 5) K01025 - uncharacterized protein (E2.8.2.-)
Potri.003G196832.v4.1	Potri.003G196832 - (1 of 105) PF00560//PF08263//PF13855 - Leucine Rich Repeat (LRR_1) // Leucine rich repeat N-terminal domain (LRRNT_2) // Leucine rich repeat (LRR_8)
Potri.003G204801.v4.1	Potri.003G204801 - (1 of 11) 3.6.3.4 - Cu(2+)-exporting ATPase
Potri.003G222501.v4.1	Potri.003G222501 - (1 of 2) PTHR31221//PTHR31221:SF16 - FAMILY NOT NAMED // WRKY TRANSCRIPTION FACTOR 62-RELATED
Potri.003G223700.v4.1	Potri.003G223700
Potri.004G017666.v4.1	Potri.004G017666 - (1 of 14) 2.3.1.224 - Acetyl-CoA-benzylalcohol acetyltransferase
Potri.004G030400.v4.1	Potri.004G030400 - (1 of 3) 4.2.3.48 - (3S,6E)-nerolidol synthase / Nerolidol synthase
Potri.004G030800.v4.1	Potri.004G030800
Potri.004G034500.v4.1	Potri.004G034500
Potri.004G037400.v4.1	Potri.004G037400 - (1 of 41) PF01344 - Kelch motif (Kelch_1)
Potri.004G052600.v4.1	Potri.004G052600 - (1 of 6) PTHR18966//PTHR18966:SF233 - IONOTROPIC GLUTAMATE RECEPTOR // SUBFAMILY NOT NAMED
Potri.004G054800.v4.1	Potri.004G054800 - (1 of 5) PTHR31828:SF1 - PHOSPHOLIPASE A1-IIALPHA-RELATED
Potri.004G055900.v4.1	Potri.004G055900 - (1 of 20) 3.4.22.33 - Fruit bromelain
Potri.004G056000.v4.1	Potri.004G056000 - (1 of 20) 3.4.22.33 - Fruit bromelain
Potri.004G056100.v4.1	Potri.004G056100 - (1 of 20) 3.4.22.33 - Fruit bromelain
Potri.004G064300.v4.1	Potri.004G064300 - (1 of 2) PTHR11945:SF170 - AGAMOUS-LIKE MADS-BOX PROTEIN AGL11
Potri.004G069700.v4.1	Potri.004G069700 - (1 of 10) PTHR11926//PTHR11926:SF343 - GLUCOSYL/GLUCURONOSYL TRANSFERASES // UDP-GLYCOSYLTRANSFERASE 88A1
Potri.004G083900.v4.1	Potri.004G083900 - (1 of 4) PTHR22849//PTHR22849:SF43 - WDSAM1 PROTEIN // U-BOX DOMAIN-CONTAINING PROTEIN 54-RELATED
Potri.004G086500.v4.1	Potri.004G086500 - (1 of 19) PF00234 - Protease inhibitor/seed storage/LTP family (Tryp_alpha_amyl)
Potri.004G088300.v4.1	Potri.004G088300
Potri.004G107700.v4.1	Potri.004G107700 - (1 of 11) PTHR34191//PTHR34191:SF2 - FAMILY NOT NAMED // STRESS-INDUCED PROTEIN KIN1-RELATED
Potri.004G109765.v4.1	Potri.004G109765 - (1 of 10) PTHR23500:SF47 - SUGAR TRANSPORT PROTEIN 10-RELATED
Potri.004G124100.v4.1	Potri.004G124100 - (1 of 3) PTHR31683//PTHR31683:SF7 - FAMILY NOT NAMED // PECTATE LYASE 19-RELATED
Potri.004G126700.v4.1	Potri.004G126700 - (1 of 3) PTHR10641//PTHR10641:SF641 - MYB-LIKE DNA-BINDING PROTEIN MYB // MYB FAMILY TRANSCRIPTION FACTOR
Potri.004G134900.v4.1	Potri.004G134900 - (1 of 2) PTHR11102//PTHR11102:SF74 - SEL-1-LIKE PROTEIN // SUBFAMILY NOT NAMED
Potri.004G151450.v4.1	Potri.004G151450
Potri.004G180000.v4.1	Potri.004G180000 - (1 of 19) PTHR31238//PTHR31238:SF44 - FAMILY NOT NAMED // GERMIN-LIKE PROTEIN SUBFAMILY 1 MEMBER 13-RELATED
Potri.004G180200.v4.1	Potri.004G180200 - (1 of 19) PTHR31238//PTHR31238:SF44 - FAMILY NOT NAMED // GERMIN-LIKE PROTEIN SUBFAMILY 1 MEMBER 13-RELATED
Potri.004G185100.v4.1	Potri.004G185100 - (1 of 6) 1.2.1.84 - Alcohol-forming fatty acyl-CoA reductase
Potri.004G200300.v4.1	Potri.004G200300
Potri.004G202433.v4.1	Potri.004G202433
Potri.004G206625.v4.1	Potri.004G206625
Potri.004G206650.v4.1	Potri.004G206650
Potri.004G208200.v4.1	Potri.004G208200
Potri.004G208800.v4.1	Potri.004G208800 - (1 of 4) PTHR13301:SF40 - CELLULOSE SYNTHASE-LIKE PROTEIN D4
Potri.004G216601.v4.1	Potri.004G216601
Potri.004G220100.v4.1	Potri.004G220100 - (1 of 131) PF02362 - B3 DNA binding domain (B3)
Potri.005G000033.v4.1	Potri.005G000033
Potri.005G011700.v4.1	Potri.005G011700 - (1 of 13) KOG0001//KOG0005 - Ubiquitin and ubiquitin-like proteins // Ubiquitin-like protein
Potri.005G023050.v4.1	Potri.005G023050 - (1 of 10) PTHR31080//PTHR31080:SF18 - FAMILY NOT NAMED // CELL WALL / VACUOLAR INHIBITOR OF FRUCTOSIDASE 1-RELATED
Potri.005G028000.v4.1	Potri.005G028000 - (1 of 6) PTHR31642:SF11 - SHIKIMATE O-HYDROXYCINNAMOYLTRANSFERASE
Potri.005G028100.v4.1	Potri.005G028100 - (1 of 6) PTHR31642:SF11 - SHIKIMATE O-HYDROXYCINNAMOYLTRANSFERASE
Potri.005G029700.v4.1	Potri.005G029700 - (1 of 5) PTHR24298:SF160 - CYTOCHROME P450, FAMILY 76, SUBFAMILY G, POLYPEPTIDE 1
Potri.005G029800.v4.1	Potri.005G029800 - (1 of 5) PTHR24298:SF160 - CYTOCHROME P450, FAMILY 76, SUBFAMILY G, POLYPEPTIDE 1
Potri.005G037600.v4.1	Potri.005G037600 - (1 of 16) PF11250 - Fantastic Four meristem regulator (FAF)
Potri.005G057750.v4.1	Potri.005G057750
Potri.005G064400.v4.1	Potri.005G064400 - (1 of 8) PTHR24296:SF1 - ALKANE HYDROXYLASE CYP96A15-RELATED
Potri.005G064700.v4.1	Potri.005G064700
Potri.005G081100.v4.1	Potri.005G081100
Potri.005G087000.v4.1	Potri.005G087000
Potri.005G088600.v4.1	Potri.005G088600 - (1 of 20) 3.4.22.33 - Fruit bromelain
Potri.005G096000.v4.1	Potri.005G096000
Potri.005G106151.v4.1	Potri.005G106151
Potri.005G114900.v4.1	Potri.005G114900 - (1 of 177) PF00646 - F-box domain (F-box)
Potri.005G118500.v4.1	Potri.005G118500 - (1 of 3) PTHR10641//PTHR10641:SF570 - MYB-LIKE DNA-BINDING PROTEIN MYB // TRANSCRIPTION FACTOR MYB98
Potri.005G122550.v4.1	Potri.005G122550
Potri.005G145200.v4.1	Potri.005G145200 - (1 of 1) PTHR33922:SF4 - EXPRESSED PROTEIN
Potri.005G146100.v4.1	Potri.005G146100 - (1 of 1) 2.3.1.48//2.3.1.88 - Histone acetyltransferase // Peptide alpha-N-acetyltransferase / Protein N-terminal acetyltransferase
Potri.005G166600.v4.1	Potri.005G166600 - (1 of 62) PF03168 - Late embryogenesis abundant protein (LEA_2)
Potri.005G188300.v4.1	Potri.005G188300
Potri.005G188400.v4.1	Potri.005G188400
Potri.005G189000.v4.1	Potri.005G189000
Potri.005G189300.v4.1	Potri.005G189300 - (1 of 2) PTHR33143//PTHR33143:SF6 - FAMILY NOT NAMED // F16F4.1 PROTEIN-RELATED
Potri.005G192466.v4.1	Potri.005G192466
Potri.005G193000.v4.1	Potri.005G193000 - (1 of 13) PF05055 - Protein of unknown function (DUF677) (DUF677)
Potri.005G200500.v4.1	Potri.005G200500 - (1 of 2) PTHR11709//PTHR11709:SF88 - MULTI-COPPER OXIDASE // LACCASE-14
Potri.005G202200.v4.1	Potri.005G202200 - (1 of 1) PTHR15486:SF0 - ANCIENT UBIQUITOUS PROTEIN 1
Potri.005G205200.v4.1	Potri.005G205200 - (1 of 2) 1.13.11.27 - 4-hydroxyphenylpyruvate dioxygenase / p-hydroxyphenylpyruvate oxidase
Potri.005G215551.v4.1	Potri.005G215551
Potri.005G221000.v4.1	Potri.005G221000 - (1 of 3) PTHR33091//PTHR33091:SF13 - FAMILY NOT NAMED // PR-6 PROTEINASE INHIBITOR FAMILY PROTEIN-RELATED
Potri.005G226800.v4.1	Potri.005G226800 - (1 of 86) PF03514 - GRAS domain family (GRAS)
Potri.005G235500.v4.1	Potri.005G235500 - (1 of 4) PTHR32208//PTHR32208:SF19 - FAMILY NOT NAMED // F14L17.20 PROTEIN
Potri.005G235600.v4.1	Potri.005G235600 - (1 of 4) PTHR32208//PTHR32208:SF19 - FAMILY NOT NAMED // F14L17.20 PROTEIN
Potri.005G244900.v4.1	Potri.005G244900
Potri.005G249000.v4.1	Potri.005G249000 - (1 of 7) PTHR33070:SF7 - T23E18.15
Potri.006G001900.v4.1	Potri.006G001900 - (1 of 4) PTHR22814//PTHR22814:SF157 - COPPER TRANSPORT PROTEIN ATOX1-RELATED // SUBFAMILY NOT NAMED
Potri.006G019800.v4.1	Potri.006G019800 - (1 of 17) PTHR22814//PTHR22814:SF79 - COPPER TRANSPORT PROTEIN ATOX1-RELATED // SUBFAMILY NOT NAMED
Potri.006G020000.v4.1	Potri.006G020000 - (1 of 17) PTHR22814//PTHR22814:SF79 - COPPER TRANSPORT PROTEIN ATOX1-RELATED // SUBFAMILY NOT NAMED
Potri.006G023801.v4.1	Potri.006G023801
Potri.006G024800.v4.1	Potri.006G024800 - (1 of 1) PTHR22814//PTHR22814:SF85 - COPPER TRANSPORT PROTEIN ATOX1-RELATED // METAL ION BINDING PROTEIN
Potri.006G031300.v4.1	Potri.006G031300
Potri.006G046100.v4.1	Potri.006G046100 - (1 of 4) PTHR32227:SF49 - BETA-1,3-GLUCANASE 1-RELATED
Potri.006G058800.v4.1	Potri.006G058800 - (1 of 2) PTHR22952//PTHR22952:SF151 - CAMP-RESPONSE ELEMENT BINDING PROTEIN-RELATED // SUBFAMILY NOT NAMED
Potri.006G059900.v4.1	Potri.006G059900
Potri.006G069400.v4.1	Potri.006G069400 - (1 of 2) PTHR31194//PTHR31194:SF12 - SHN SHINE , DNA BINDING / TRANSCRIPTION FACTOR // SUBFAMILY NOT NAMED
Potri.006G071300.v4.1	Potri.006G071300 - (1 of 1688) 2.7.11.1 - Non-specific serine/threonine protein kinase / Threonine-specific protein kinase
Potri.006G071401.v4.1	Potri.006G071401
Potri.006G073300.v4.1	Potri.006G073300
Potri.006G074800.v4.1	Potri.006G074800 - (1 of 170) PF00010 - Helix-loop-helix DNA-binding domain (HLH)
Potri.006G091600.v4.1	Potri.006G091600 - (1 of 2) PTHR11654//PTHR11654:SF181 - OLIGOPEPTIDE TRANSPORTER-RELATED // PROTEIN NRT1/ PTR FAMILY 2.8
Potri.006G100001.v4.1	Potri.006G100001
Potri.006G101200.v4.1	Potri.006G101200 - (1 of 5) PTHR10209:SF134 - 2-OXOGLUTARATE (2OG) AND FE(II)-DEPENDENT OXYGENASE-LIKE PROTEIN
Potri.006G103200.v4.1	Potri.006G103200 - (1 of 49) PF00069//PF00139 - Protein kinase domain (Pkinase) // Legume lectin domain (Lectin_legB)
Potri.006G112700.v4.1	Potri.006G112700 - (1 of 2) PTHR31852//PTHR31852:SF3 - FAMILY NOT NAMED // LATE EMBRYOGENESIS ABUNDANT (LEA) HYDROXYPROLINE-RICH GLYCOPROTEIN FAMILY
Potri.006G125032.v4.1	Potri.006G125032
Potri.006G158400.v4.1	Potri.006G158400 - (1 of 2) PTHR31642:SF50 - F21B7.2
Potri.006G170001.v4.1	Potri.006G170001 - (1 of 8) PTHR31062//PTHR31062:SF32 - FAMILY NOT NAMED // XYLOGLUCAN ENDOTRANSGLUCOSYLASE/HYDROLASE PROTEIN 25-RELATED
Potri.006G170800.v4.1	Potri.006G170800 - (1 of 5) PTHR10641//PTHR10641:SF561 - MYB-LIKE DNA-BINDING PROTEIN MYB // SUBFAMILY NOT NAMED
Potri.006G172900.v4.1	Potri.006G172900 - (1 of 10) PTHR18966//PTHR18966:SF204 - IONOTROPIC GLUTAMATE RECEPTOR // GLUTAMATE RECEPTOR 2.5-RELATED
Potri.006G177500.v4.1	Potri.006G177500 - (1 of 2) PTHR11863//PTHR11863:SF2 - STEROL DESATURASE // PROTEIN ECERIFERUM 3
Potri.006G188400.v4.1	Potri.006G188400 - (1 of 2) PTHR11177:SF219 - CHITINASE-LIKE PROTEIN-RELATED
Potri.006G196300.v4.1	Potri.006G196300
Potri.006G206700.v4.1	Potri.006G206700 - (1 of 11) 1.1.1.331 - Secoisolariciresinol dehydrogenase
Potri.006G206900.v4.1	Potri.006G206900 - (1 of 4) 1.1.1.198 - (+)-borneol dehydrogenase
Potri.006G215866.v4.1	Potri.006G215866
Potri.006G256500.v4.1	Potri.006G256500 - (1 of 2) PTHR31096//PTHR31096:SF21 - FAMILY NOT NAMED // ACT DOMAIN-CONTAINING PROTEIN
Potri.006G258550.v4.1	Potri.006G258550 - (1 of 5) PTHR11945//PTHR11945:SF199 - MADS BOX PROTEIN // AGAMOUS-LIKE MADS-BOX PROTEIN AGL61-RELATED
Potri.006G268400.v4.1	Potri.006G268400 - (1 of 16) PTHR18966//PTHR18966:SF242 - IONOTROPIC GLUTAMATE RECEPTOR // GLUTAMATE RECEPTOR 2.1-RELATED
Potri.006G268500.v4.1	Potri.006G268500 - (1 of 7) PF00060//PF00497//PF01094 - Ligand-gated ion channel (Lig_chan) // Bacterial extracellular solute-binding proteins, family 3 (SBP_bac_3) // Receptor family ligand binding region (ANF_receptor)
Potri.006G272500.v4.1	Potri.006G272500 - (1 of 5) PTHR11926:SF250 - UDP-GLYCOSYLTRANSFERASE 90A1-RELATED
Potri.006G272600.v4.1	Potri.006G272600 - (1 of 1) PTHR11926//PTHR11926:SF334 - GLUCOSYL/GLUCURONOSYL TRANSFERASES // SUBFAMILY NOT NAMED
Potri.007G013700.v4.1	Potri.007G013700
Potri.007G022200.v4.1	Potri.007G022200
Potri.007G029800.v4.1	Potri.007G029800 - (1 of 3) K12356 - coniferyl-alcohol glucosyltransferase (UGT72E)
Potri.007G030300.v4.1	Potri.007G030300 - (1 of 3) K12356 - coniferyl-alcohol glucosyltransferase (UGT72E)
Potri.007G037033.v4.1	Potri.007G037033 - (1 of 13) PTHR10992:SF820 - METHYLESTERASE 1-RELATED
Potri.007G037100.v4.1	Potri.007G037100 - (1 of 13) PTHR10992:SF820 - METHYLESTERASE 1-RELATED
Potri.007G037200.v4.1	Potri.007G037200 - (1 of 13) PTHR10992:SF820 - METHYLESTERASE 1-RELATED
Potri.007G037401.v4.1	Potri.007G037401 - (1 of 3) 3.1.1.78 - Polyneuridine-aldehyde esterase / Polyneuridine aldehyde esterase
Potri.007G043400.v4.1	Potri.007G043400 - (1 of 203) PF00847 - AP2 domain (AP2)
Potri.007G044350.v4.1	Potri.007G044350
Potri.007G048501.v4.1	Potri.007G048501 - (1 of 4) PF02689//PF05970 - Helicase (Herpes_Helicase) // PIF1-like helicase (PIF1)
Potri.007G049500.v4.1	Potri.007G049500
Potri.007G059401.v4.1	Potri.007G059401 - (1 of 6) 6.2.1.2 - Butyrate--CoA ligase / Fatty acid thiokinase (medium chain)
Potri.007G061621.v4.1	Potri.007G061621 - (1 of 7) PTHR30128//PTHR30128:SF8 - OUTER MEMBRANE PROTEIN, OMPA-RELATED // PHOTOSYSTEM I P700 CHLOROPHYLL A APOPROTEIN A1
Potri.007G061681.v4.1	Potri.007G061681
Potri.007G062041.v4.1	Potri.007G062041
Potri.007G066300.v4.1	Potri.007G066300 - (1 of 2) PTHR31719//PTHR31719:SF42 - FAMILY NOT NAMED // GENOMIC DNA, CHROMOSOME 3, P1 CLONE: MGH6
Potri.007G067300.v4.1	Potri.007G067300 - (1 of 2) PTHR33177:SF6 - F3O9.30
Potri.007G075300.v4.1	Potri.007G075300 - (1 of 20) 3.4.22.33 - Fruit bromelain
Potri.007G077300.v4.1	Potri.007G077300
Potri.007G084200.v4.1	Potri.007G084200 - (1 of 3) K07408 - cytochrome P450, family 1, subfamily A, polypeptide 1 (CYP1A1)
Potri.007G084700.v4.1	Potri.007G084700 - (1 of 3) K07408 - cytochrome P450, family 1, subfamily A, polypeptide 1 (CYP1A1)
Potri.007G097700.v4.1	Potri.007G097700
Potri.007G111600.v4.1	Potri.007G111600 - (1 of 31) PF00197 - Trypsin and protease inhibitor (Kunitz_legume)
Potri.007G111800.v4.1	Potri.007G111800 - (1 of 31) PF00197 - Trypsin and protease inhibitor (Kunitz_legume)
Potri.007G114001.v4.1	Potri.007G114001 - (1 of 8) PTHR11945//PTHR11945:SF185 - MADS BOX PROTEIN // AGAMOUS-LIKE MADS-BOX PROTEIN AGL62
Potri.007G119700.v4.1	Potri.007G119700 - (1 of 2) 4.2.3.106 - (E)-beta-ocimene synthase / Beta-ocimene synthase
Potri.007G139400.v4.1	Potri.007G139400 - (1 of 3) 2.3.1.150 - Salutaridinol 7-O-acetyltransferase
Potri.007G144200.v4.1	Potri.007G144200 - (1 of 11) K01184 - polygalacturonase (E3.2.1.15)
Potri.008G020551.v4.1	Potri.008G020551
Potri.008G022232.v4.1	Potri.008G022232 - (1 of 12) PTHR31388//PTHR31388:SF37 - FAMILY NOT NAMED // PEROXIDASE 4-RELATED
Potri.008G022248.v4.1	Potri.008G022248 - (1 of 12) PTHR31388//PTHR31388:SF37 - FAMILY NOT NAMED // PEROXIDASE 4-RELATED
Potri.008G027700.v4.1	Potri.008G027700 - (1 of 3) 3.4.24.7 - Interstitial collagenase / Vertebrate collagenase
Potri.008G027975.v4.1	Potri.008G027975 - (1 of 3) 3.4.24.7 - Interstitial collagenase / Vertebrate collagenase
Potri.008G033500.v4.1	Potri.008G033500 - (1 of 12) K13065 - shikimate O-hydroxycinnamoyltransferase (E2.3.1.133, HCT)
Potri.008G034200.v4.1	Potri.008G034200 - (1 of 12) K13065 - shikimate O-hydroxycinnamoyltransferase (E2.3.1.133, HCT)
Potri.008G034300.v4.1	Potri.008G034300 - (1 of 12) K13065 - shikimate O-hydroxycinnamoyltransferase (E2.3.1.133, HCT)
Potri.008G037200.v4.1	Potri.008G037200 - (1 of 4) PTHR13902//PTHR13902:SF56 - SERINE/THREONINE-PROTEIN KINASE WNK WITH NO LYSINE -RELATED // SUBFAMILY NOT NAMED
Potri.008G048700.v4.1	Potri.008G048700 - (1 of 2) PTHR12542:SF26 - EXOCYST SUBUNIT EXO70 FAMILY PROTEIN H1-RELATED
Potri.008G063301.v4.1	Potri.008G063301
Potri.008G079500.v4.1	Potri.008G079500 - (1 of 2) PTHR22298//PTHR22298:SF39 - ENDO-1,4-BETA-GLUCANASE // ENDOGLUCANASE 7
Potri.008G088900.v4.1	Potri.008G088900 - (1 of 1) PTHR24296:SF8 - CYTOCHROME P450 704B1
Potri.008G101000.v4.1	Potri.008G101000 - (1 of 8) K18819 - inositol 3-alpha-galactosyltransferase (GOLS)
Potri.008G118400.v4.1	Potri.008G118400 - (1 of 2) PTHR23024:SF194 - CARBOXYLESTERASE 6-RELATED
Potri.008G120300.v4.1	Potri.008G120300 - (1 of 2) PTHR31561:SF5 - 3-KETOACYL-COA SYNTHASE 5-RELATED
Potri.008G131200.v4.1	Potri.008G131200 - (1 of 3) PTHR31338:SF15 - F17F8.9-RELATED
Potri.008G131400.v4.1	Potri.008G131400 - (1 of 1) PTHR22573//PTHR22573:SF32 - PHOSPHOHEXOMUTASE FAMILY MEMBER // SUBFAMILY NOT NAMED
Potri.008G135300.v4.1	Potri.008G135300 - (1 of 2) PTHR11260:SF221 - GLUTATHIONE S-TRANSFERASE U9
Potri.008G139600.v4.1	Potri.008G139600 - (1 of 2) PTHR11200//PTHR11200:SF63 - INOSITOL 5-PHOSPHATASE // DNASE I-LIKE SUPERFAMILY PROTEIN
Potri.008G161001.v4.1	Potri.008G161001
Potri.008G162900.v4.1	Potri.008G162900
Potri.008G165950.v4.1	Potri.008G165950
Potri.008G187800.v4.1	Potri.008G187800 - (1 of 2) PTHR11751:SF367 - L-TRYPTOPHAN--PYRUVATE AMINOTRANSFERASE 1-RELATED
Potri.008G189800.v4.1	Potri.008G189800 - (1 of 2) PTHR11002//PTHR11002:SF15 - CARBONIC ANHYDRASE // CARBONIC ANHYDRASE
Potri.008G203300.v4.1	Potri.008G203300 - (1 of 1) PTHR19139//PTHR19139:SF171 - AQUAPORIN TRANSPORTER // AQUAPORIN NIP7-1-RELATED
Potri.008G205100.v4.1	Potri.008G205100 - (1 of 1) PTHR11615//PTHR11615:SF150 - NITRATE, FROMATE, IRON DEHYDROGENASE // SUBFAMILY NOT NAMED
Potri.008G207200.v4.1	Potri.008G207200 - (1 of 2) K02706 - photosystem II P680 reaction center D2 protein (psbD)
Potri.008G215901.v4.1	Potri.008G215901 - (1 of 8) PF00646//PF08268 - F-box domain (F-box) // F-box associated domain (FBA_3)
Potri.009G007400.v4.1	Potri.009G007400 - (1 of 4) PF02689//PF05970 - Helicase (Herpes_Helicase) // PIF1-like helicase (PIF1)
Potri.009G016766.v4.1	Potri.009G016766
Potri.009G026900.v4.1	Potri.009G026900 - (1 of 2) PTHR12542//PTHR12542:SF17 - EXOCYST COMPLEX PROTEIN EXO70 // SUBFAMILY NOT NAMED
Potri.009G033500.v4.1	Potri.009G033500 - (1 of 1) PTHR12725//PTHR12725:SF68 - HALOACID DEHALOGENASE-LIKE HYDROLASE // SUBFAMILY NOT NAMED
Potri.009G033900.v4.1	Potri.009G033900 - (1 of 2) PTHR24286:SF86 - ABSCISIC ACID 8'-HYDROXYLASE 2
Potri.009G035701.v4.1	Potri.009G035701 - (1 of 49) PF00069//PF00139 - Protein kinase domain (Pkinase) // Legume lectin domain (Lectin_legB)
Potri.009G046100.v4.1	Potri.009G046100 - (1 of 8) PTHR11945//PTHR11945:SF185 - MADS BOX PROTEIN // AGAMOUS-LIKE MADS-BOX PROTEIN AGL62
Potri.009G048100.v4.1	Potri.009G048100 - (1 of 5) PTHR22814:SF106 - HEAVY-METAL-ASSOCIATED DOMAIN-CONTAINING PROTEIN
Potri.009G048300.v4.1	Potri.009G048300 - (1 of 5) PTHR22814:SF106 - HEAVY-METAL-ASSOCIATED DOMAIN-CONTAINING PROTEIN
Potri.009G057900.v4.1	Potri.009G057900 - (1 of 2) PTHR31403//PTHR31403:SF13 - FAMILY NOT NAMED // DAD1-LIKE ACYLHYDROLASE
Potri.009G063600.v4.1	Potri.009G063600
Potri.009G070300.v4.1	Potri.009G070300 - (1 of 37) PF03479 - Domain of unknown function (DUF296) (DUF296)
Potri.009G075100.v4.1	Potri.009G075100 - (1 of 351) PF00249 - Myb-like DNA-binding domain (Myb_DNA-binding)
Potri.009G083300.v4.1	Potri.009G083300 - (1 of 8) K13449 - pathogenesis-related protein 1 (PR1)
Potri.009G094100.v4.1	Potri.009G094100
Potri.009G094600.v4.1	Potri.009G094600 - (1 of 6) PF04450 - Peptidase of plants and bacteria (BSP)
Potri.009G095500.v4.1	Potri.009G095500 - (1 of 3) K13692 - UDP-glucose:(indol-3-yl)acetate beta-D-glucosyltransferase [EC:2.4.1.121] Glc b1- IAA (IAGLU)
Potri.009G127300.v4.1	Potri.009G127300 - (1 of 68) K14488 - SAUR family protein (SAUR)
Potri.009G128100.v4.1	Potri.009G128100 - (1 of 1) PTHR19139//PTHR19139:SF172 - AQUAPORIN TRANSPORTER // SUBFAMILY NOT NAMED
Potri.009G152000.v4.1	Potri.009G152000 - (1 of 4) PTHR10543//PTHR10543:SF45 - BETA-CAROTENE DIOXYGENASE // SUBFAMILY NOT NAMED
Potri.009G163001.v4.1	Potri.009G163001
Potri.009G163900.v4.1	Potri.009G163900
Potri.009G166200.v4.1	Potri.009G166200 - (1 of 4) PTHR26374//PTHR26374:SF199 - FAMILY NOT NAMED // ZINC FINGER PROTEIN ZAT2-RELATED
Potri.009G166666.v4.1	Potri.009G166666 - (1 of 7) PTHR32002//PTHR32002:SF3 - FAMILY NOT NAMED // PROTEIN NLP1-RELATED
Potri.010G000901.v4.1	Potri.010G000901
Potri.010G007998.v4.1	Potri.010G007998
Potri.010G035900.v4.1	Potri.010G035900 - (1 of 1) PTHR11014//PTHR11014:SF85 - PEPTIDASE M20 FAMILY MEMBER // SUBFAMILY NOT NAMED
Potri.010G044001.v4.1	Potri.010G044001 - (1 of 2) PTHR31375//PTHR31375:SF12 - FAMILY NOT NAMED // POLYGALACTURONASE
Potri.010G050100.v4.1	Potri.010G050100 - (1 of 2) PTHR24296//PTHR24296:SF2 - FAMILY NOT NAMED // CYTOCHROME P-450-LIKE PROTEIN-RELATED
Potri.010G062800.v4.1	Potri.010G062800 - (1 of 7) 1.1.1.39 - Malate dehydrogenase (decarboxylating) / Pyruvic-malic carboxylase
Potri.010G079500.v4.1	Potri.010G079500 - (1 of 13) 2.3.1.119//2.3.1.199 - Transferred entry: 1.1.1.330, 1.3.1.93, 2.3.1.199 and 4.2.1.134 // Very-long-chain 3-oxoacyl-CoA synthase / Very-long-chain beta-ketoacyl-CoA synthase
Potri.010G079700.v4.1	Potri.010G079700 - (1 of 13) 2.3.1.119//2.3.1.199 - Transferred entry: 1.1.1.330, 1.3.1.93, 2.3.1.199 and 4.2.1.134 // Very-long-chain 3-oxoacyl-CoA synthase / Very-long-chain beta-ketoacyl-CoA synthase
Potri.010G080000.v4.1	Potri.010G080000 - (1 of 13) 2.3.1.119//2.3.1.199 - Transferred entry: 1.1.1.330, 1.3.1.93, 2.3.1.199 and 4.2.1.134 // Very-long-chain 3-oxoacyl-CoA synthase / Very-long-chain beta-ketoacyl-CoA synthase
Potri.010G080200.v4.1	Potri.010G080200 - (1 of 13) 2.3.1.119//2.3.1.199 - Transferred entry: 1.1.1.330, 1.3.1.93, 2.3.1.199 and 4.2.1.134 // Very-long-chain 3-oxoacyl-CoA synthase / Very-long-chain beta-ketoacyl-CoA synthase
Potri.010G085100.v4.1	Potri.010G085100
Potri.010G089050.v4.1	Potri.010G089050 - (1 of 1) PTHR10638//PTHR10638:SF36 - COPPER AMINE OXIDASE // AMINE OXIDASE-RELATED
Potri.010G092800.v4.1	Potri.010G092800 - (1 of 203) PF00847 - AP2 domain (AP2)
Potri.010G110900.v4.1	Potri.010G110900 - (1 of 2) PTHR23180:SF268 - CALCIUM-DEPENDENT LIPID-BINDING DOMAIN-CONTAINING PROTEIN
Potri.010G111200.v4.1	Potri.010G111200 - (1 of 2) PTHR34545//PTHR34545:SF2 - FAMILY NOT NAMED // CLAVATA3/ESR (CLE)-RELATED PROTEIN 16-RELATED
Potri.010G111400.v4.1	Potri.010G111400 - (1 of 1) PTHR24326//PTHR24326:SF224 - FAMILY NOT NAMED // WUSCHEL-RELATED HOMEOBOX 1-RELATED
Potri.010G117400.v4.1	Potri.010G117400 - (1 of 9) K10781 - fatty acyl-ACP thioesterase B (FATB)
Potri.010G123700.v4.1	Potri.010G123700 - (1 of 48) PF05678 - VQ motif (VQ)
Potri.010G131500.v4.1	Potri.010G131500
Potri.010G133300.v4.1	Potri.010G133300 - (1 of 9) K16282 - E3 ubiquitin-protein ligase RHA2 [EC:6.3.2.19] (RHA2)
Potri.010G145600.v4.1	Potri.010G145600 - (1 of 3) PTHR27003:SF7 - RECEPTOR-LIKE PROTEIN KINASE ANXUR1-RELATED
Potri.010G179500.v4.1	Potri.010G179500 - (1 of 2) PTHR31155//PTHR31155:SF13 - ACYL- ACYL-CARRIER-PROTEIN DESATURASE-RELATED // SUBFAMILY NOT NAMED
Potri.010G182751.v4.1	Potri.010G182751
Potri.010G199800.v4.1	Potri.010G199800 - (1 of 42) PF13912 - C2H2-type zinc finger (zf-C2H2_6)
Potri.010G201400.v4.1	Potri.010G201400 - (1 of 4) PTHR13683//PTHR13683:SF347 - ASPARTYL PROTEASES // CYSTEINE-RICH PEPTIDE FAMILY PROTEIN
Potri.010G212400.v4.1	Potri.010G212400 - (1 of 2) PTHR12542:SF26 - EXOCYST SUBUNIT EXO70 FAMILY PROTEIN H1-RELATED
Potri.010G224900.v4.1	Potri.010G224900 - (1 of 57) K04733 - interleukin-1 receptor-associated kinase 4 (IRAK4)
Potri.010G226200.v4.1	Potri.010G226200
Potri.010G241400.v4.1	Potri.010G241400
Potri.011G004900.v4.1	Potri.011G004900
Potri.011G005500.v4.1	Potri.011G005500
Potri.011G010700.v4.1	Potri.011G010700 - (1 of 1) PTHR10795:SF390 - SUBTILISIN-LIKE SERINE PROTEASE
Potri.011G021332.v4.1	Potri.011G021332 - (1 of 33) PF08263//PF13855 - Leucine rich repeat N-terminal domain (LRRNT_2) // Leucine rich repeat (LRR_8)
Potri.011G024900.v4.1	Potri.011G024900 - (1 of 1) PTHR10314//PTHR10314:SF123 - SER/THR DEHYDRATASE, TRP SYNTHASE // TRYPTOPHAN SYNTHASE BETA CHAIN-LIKE PROTEIN
Potri.011G025000.v4.1	Potri.011G025000 - (1 of 15) KOG0484 - Transcription factor PHOX2/ARIX, contains HOX domain
Potri.011G028100.v4.1	Potri.011G028100 - (1 of 37) PF01657//PF07714 - Salt stress response/antifungal (Stress-antifung) // Protein tyrosine kinase (Pkinase_Tyr)
Potri.011G028700.v4.1	Potri.011G028700 - (1 of 15) PTHR27002//PTHR27002:SF122 - FAMILY NOT NAMED // CYSTEINE-RICH RECEPTOR-LIKE PROTEIN KINASE 28-RELATED
Potri.011G039400.v4.1	Potri.011G039400 - (1 of 31) PTHR27002//PTHR27002:SF84 - FAMILY NOT NAMED // ATP BINDING / PROTEIN KINASE-RELATED
Potri.011G062600.v4.1	Potri.011G062600 - (1 of 2) PF00060//PF00497//PF01094//PF13458 - Ligand-gated ion channel (Lig_chan) // Bacterial extracellular solute-binding proteins, family 3 (SBP_bac_3) // Receptor family ligand binding region (ANF_receptor) // Periplasmic binding protein (Peripla_BP_6)
Potri.011G062750.v4.1	Potri.011G062750 - (1 of 6) PTHR18966//PTHR18966:SF233 - IONOTROPIC GLUTAMATE RECEPTOR // SUBFAMILY NOT NAMED
Potri.011G068500.v4.1	Potri.011G068500 - (1 of 21) PF00560//PF07714//PF08263//PF13855 - Leucine Rich Repeat (LRR_1) // Protein tyrosine kinase (Pkinase_Tyr) // Leucine rich repeat N-terminal domain (LRRNT_2) // Leucine rich repeat (LRR_8)
Potri.011G072766.v4.1	Potri.011G072766 - (1 of 5) PTHR27006:SF3 - LRR RECEPTOR-LIKE SERINE/THREONINE-PROTEIN KINASE RFK1-RELATED
Potri.011G072816.v4.1	Potri.011G072816 - (1 of 1688) 2.7.11.1 - Non-specific serine/threonine protein kinase / Threonine-specific protein kinase
Potri.011G073016.v4.1	Potri.011G073016 - (1 of 2) PF00069//PF11721 - Protein kinase domain (Pkinase) // Di-glucose binding within endoplasmic reticulum (Malectin)
Potri.011G073391.v4.1	Potri.011G073391 - (1 of 28) PTHR27006//PTHR27006:SF8 - FAMILY NOT NAMED // LEUCINE-RICH REPEAT TRANSMEMBRANE PROTEIN KINASE
Potri.011G097900.v4.1	Potri.011G097900 - (1 of 1) 2.4.2.51 - Anthocyanidin 3-O-glucoside 2'''-O-xylosyltransferase
Potri.011G104700.v4.1	Potri.011G104700 - (1 of 20) KOG4579 - Leucine-rich repeat (LRR) protein associated with apoptosis in muscle tissue
Potri.011G107301.v4.1	Potri.011G107301
Potri.011G110100.v4.1	Potri.011G110100 - (1 of 3) PTHR33091//PTHR33091:SF13 - FAMILY NOT NAMED // PR-6 PROTEINASE INHIBITOR FAMILY PROTEIN-RELATED
Potri.011G113350.v4.1	Potri.011G113350 - (1 of 6) PTHR11260//PTHR11260:SF317 - GLUTATHIONE S-TRANSFERASE, GST, SUPERFAMILY, GST DOMAIN CONTAINING // SUBFAMILY NOT NAMED
Potri.011G125900.v4.1	Potri.011G125900 - (1 of 1) PTHR10641//PTHR10641:SF586//PTHR10641:SF648 - MYB-LIKE DNA-BINDING PROTEIN MYB // MYB TRANSCRIPTION FACTOR-RELATED // SUBFAMILY NOT NAMED
Potri.011G131001.v4.1	Potri.011G131001 - (1 of 354) PF00067 - Cytochrome P450 (p450)
Potri.011G133800.v4.1	Potri.011G133800 - (1 of 28) K05658 - ATP-binding cassette, subfamily B (MDR/TAP), member 1 (ABCB1)
Potri.011G134400.v4.1	Potri.011G134400 - (1 of 19) PF00234 - Protease inhibitor/seed storage/LTP family (Tryp_alpha_amyl)
Potri.011G136500.v4.1	Potri.011G136500
Potri.011G142800.v4.1	Potri.011G142800 - (1 of 4) K15803 - (-)-germacrene D synthase (GERD)
Potri.011G145700.v4.1	Potri.011G145700 - (1 of 14) KOG2722 - Predicted membrane protein
Potri.011G161600.v4.1	Potri.011G161600 - (1 of 20) PTHR32448//PTHR32448:SF11 - FAMILY NOT NAMED // BERBERINE BRIDGE ENZYME-RELATED
Potri.011G162856.v4.1	Potri.011G162856 - (1 of 12) PTHR32448//PTHR32448:SF30 - FAMILY NOT NAMED // BERBERINE BRIDGE ENZYME-LIKE PROTEIN-RELATED
Potri.011G162940.v4.1	Potri.011G162940 - (1 of 12) PTHR32448//PTHR32448:SF30 - FAMILY NOT NAMED // BERBERINE BRIDGE ENZYME-LIKE PROTEIN-RELATED
Potri.012G009400.v4.1	Potri.012G009400 - (1 of 105) PF00560//PF08263//PF13855 - Leucine Rich Repeat (LRR_1) // Leucine rich repeat N-terminal domain (LRRNT_2) // Leucine rich repeat (LRR_8)
Potri.012G010101.v4.1	Potri.012G010101 - (1 of 9) PF00560//PF08263 - Leucine Rich Repeat (LRR_1) // Leucine rich repeat N-terminal domain (LRRNT_2)
Potri.012G010300.v4.1	Potri.012G010300 - (1 of 105) PF00560//PF08263//PF13855 - Leucine Rich Repeat (LRR_1) // Leucine rich repeat N-terminal domain (LRRNT_2) // Leucine rich repeat (LRR_8)
Potri.012G010445.v4.1	Potri.012G010445 - (1 of 105) PF00560//PF08263//PF13855 - Leucine Rich Repeat (LRR_1) // Leucine rich repeat N-terminal domain (LRRNT_2) // Leucine rich repeat (LRR_8)
Potri.012G012950.v4.1	Potri.012G012950 - (1 of 131) PF02362 - B3 DNA binding domain (B3)
Potri.012G016700.v4.1	Potri.012G016700
Potri.012G016715.v4.1	Potri.012G016715 - (1 of 29) KOG0617 - Ras suppressor protein (contains leucine-rich repeats)
Potri.012G024100.v4.1	Potri.012G024100 - (1 of 5) PTHR31719//PTHR31719:SF9 - FAMILY NOT NAMED // ATNAC2-RELATED
Potri.012G027250.v4.1	Potri.012G027250 - (1 of 33) PF08263//PF13855 - Leucine rich repeat N-terminal domain (LRRNT_2) // Leucine rich repeat (LRR_8)
Potri.012G028366.v4.1	Potri.012G028366 - (1 of 105) PF00560//PF08263//PF13855 - Leucine Rich Repeat (LRR_1) // Leucine rich repeat N-terminal domain (LRRNT_2) // Leucine rich repeat (LRR_8)
Potri.012G029000.v4.1	Potri.012G029000 - (1 of 105) PF00560//PF08263//PF13855 - Leucine Rich Repeat (LRR_1) // Leucine rich repeat N-terminal domain (LRRNT_2) // Leucine rich repeat (LRR_8)
Potri.012G035001.v4.1	Potri.012G035001 - (1 of 93) PF03140 - Plant protein of unknown function (DUF247)
Potri.012G047700.v4.1	Potri.012G047700 - (1 of 91) PF00046 - Homeobox domain (Homeobox)
Potri.012G059801.v4.1	Potri.012G059801
Potri.012G102000.v4.1	Potri.012G102000 - (1 of 9) 1.1.1.146 - 11-beta-hydroxysteroid dehydrogenase / Corticosteroid 11-beta-dehydrogenase
Potri.012G102100.v4.1	Potri.012G102100
Potri.012G108500.v4.1	Potri.012G108500 - (1 of 203) PF00847 - AP2 domain (AP2)
Potri.012G110100.v4.1	Potri.012G110100 - (1 of 5) PTHR11945//PTHR11945:SF199 - MADS BOX PROTEIN // AGAMOUS-LIKE MADS-BOX PROTEIN AGL61-RELATED
Potri.012G117100.v4.1	Potri.012G117100 - (1 of 14) PTHR11649:SF65 - PROTEIN ROOT HAIR DEFECTIVE 3 HOMOLOG 2
Potri.012G120952.v4.1	Potri.012G120952
Potri.012G128800.v4.1	Potri.012G128800 - (1 of 1) PTHR10091:SF3 - ALDOSE 1-EPIMERASE
Potri.012G132300.v4.1	Potri.012G132300 - (1 of 1) PTHR23139:SF73 - GB|AAB80672.1
Potri.012G143600.v4.1	Potri.012G143600 - (1 of 18) 1.1.1.330 - Very-long-chain 3-oxoacyl-CoA reductase / Very-long-chain beta-ketoacyl-CoA reductase
Potri.013G008800.v4.1	Potri.013G008800
Potri.013G017254.v4.1	Potri.013G017254 - (1 of 3) PF12796//PF13857//PF13962 - Ankyrin repeats (3 copies) (Ank_2) // Ankyrin repeats (many copies) (Ank_5) // Domain of unknown function (PGG)
Potri.013G023900.v4.1	Potri.013G023900 - (1 of 5) PTHR24322//PTHR24322:SF566 - FAMILY NOT NAMED // GLUCOSE AND RIBITOL DEHYDROGENASE HOMOLOG 1-RELATED
Potri.013G028950.v4.1	Potri.013G028950
Potri.013G039100.v4.1	Potri.013G039100 - (1 of 2) PTHR21654//PTHR21654:SF22 - FAMILY NOT NAMED // TRIHELIX TRANSCRIPTION FACTOR GTL2
Potri.013G039700.v4.1	Potri.013G039700 - (1 of 124) PF02458 - Transferase family (Transferase)
Potri.013G045333.v4.1	Potri.013G045333
Potri.013G045366.v4.1	Potri.013G045366
Potri.013G062401.v4.1	Potri.013G062401 - (1 of 5) PF00257 - Dehydrin (Dehydrin)
Potri.013G090400.v4.1	Potri.013G090400 - (1 of 2) PTHR31282:SF1 - WRKY TRANSCRIPTION FACTOR 38-RELATED
Potri.013G100400.v4.1	Potri.013G100400 - (1 of 5) 3.4.24.23 - Matrilysin / Uterine metalloendopeptidase
Potri.013G108200.v4.1	Potri.013G108200 - (1 of 2) PTHR10217//PTHR10217:SF479 - VOLTAGE AND LIGAND GATED POTASSIUM CHANNEL // CYCLIC NUCLEOTIDE-GATED ION CHANNEL 16-RELATED
Potri.013G112100.v4.1	Potri.013G112100 - (1 of 4) 2.3.1.196//2.3.1.232 - Benzyl alcohol O-benzoyltransferase // Methanol O-anthraniloyltransferase
Potri.013G120100.v4.1	Potri.013G120100 - (1 of 8) PTHR31561:SF24 - 3-KETOACYL-COA SYNTHASE 12-RELATED
Potri.013G122100.v4.1	Potri.013G122100 - (1 of 11) PTHR11746//PTHR11746:SF99 - O-METHYLTRANSFERASE // SUBFAMILY NOT NAMED
Potri.013G135800.v4.1	Potri.013G135800
Potri.013G135900.v4.1	Potri.013G135900
Potri.013G145100.v4.1	Potri.013G145100
Potri.013G148300.v4.1	Potri.013G148300 - (1 of 29) PF12609 - Wound-induced protein (DUF3774)
Potri.013G148600.v4.1	Potri.013G148600 - (1 of 2) PTHR10641//PTHR10641:SF567 - MYB-LIKE DNA-BINDING PROTEIN MYB // SUBFAMILY NOT NAMED
Potri.013G153801.v4.1	Potri.013G153801 - (1 of 6) PF07107 - Wound-induced protein WI12 (WI12)
Potri.013G159101.v4.1	Potri.013G159101
Potri.014G015800.v4.1	Potri.014G015800 - (1 of 2) PTHR35275:SF1 - F14N23.10
Potri.014G022200.v4.1	Potri.014G022200
Potri.014G033000.v4.1	Potri.014G033000 - (1 of 31) KOG0513 - Ca2+-independent phospholipase A2
Potri.014G033200.v4.1	Potri.014G033200 - (1 of 31) KOG0513 - Ca2+-independent phospholipase A2
Potri.014G033400.v4.1	Potri.014G033400 - (1 of 31) KOG0513 - Ca2+-independent phospholipase A2
Potri.014G033500.v4.1	Potri.014G033500 - (1 of 31) KOG0513 - Ca2+-independent phospholipase A2
Potri.014G033550.v4.1	Potri.014G033550
Potri.014G033600.v4.1	Potri.014G033600 - (1 of 31) KOG0513 - Ca2+-independent phospholipase A2
Potri.014G033900.v4.1	Potri.014G033900 - (1 of 31) KOG0513 - Ca2+-independent phospholipase A2
Potri.014G047000.v4.1	Potri.014G047000 - (1 of 5) PTHR31190//PTHR31190:SF21 - FAMILY NOT NAMED // ETHYLENE-RESPONSIVE TRANSCRIPTION FACTOR 13
Potri.014G059100.v4.1	Potri.014G059100 - (1 of 17) K10268 - F-box and leucine-rich repeat protein 2/20 (FBXL2_20)
Potri.014G064900.v4.1	Potri.014G064900
Potri.014G067100.v4.1	Potri.014G067100 - (1 of 2) PTHR31707:SF11 - PECTINESTERASE/PECTINESTERASE INHIBITOR 17-RELATED
Potri.014G069500.v4.1	Potri.014G069500 - (1 of 3) K14423 - 4,4-dimethyl-9beta,19-cyclopropylsterol-4alpha-methyl oxidase (SMO1)
Potri.014G084100.v4.1	Potri.014G084100 - (1 of 20) KOG1030 - Predicted Ca2+-dependent phospholipid-binding protein
Potri.014G095000.v4.1	Potri.014G095000 - (1 of 6) PTHR33513//PTHR33513:SF4 - FAMILY NOT NAMED // GB|AAF04428.1
Potri.014G103800.v4.1	Potri.014G103800 - (1 of 6) PF13578 - Methyltransferase domain (Methyltransf_24)
Potri.014G104300.v4.1	Potri.014G104300 - (1 of 2) PTHR31561//PTHR31561:SF1 - FAMILY NOT NAMED // 3-KETOACYL-COA SYNTHASE 1-RELATED
Potri.014G109000.v4.1	Potri.014G109000
Potri.014G120000.v4.1	Potri.014G120000 - (1 of 86) PF03514 - GRAS domain family (GRAS)
Potri.014G123500.v4.1	Potri.014G123500 - (1 of 46) PF05553 - Cotton fibre expressed protein (DUF761)
Potri.014G132500.v4.1	Potri.014G132500 - (1 of 1) PTHR30540//PTHR30540:SF25 - OSMOTIC STRESS POTASSIUM TRANSPORTER // SUBFAMILY NOT NAMED
Potri.014G133900.v4.1	Potri.014G133900 - (1 of 7) PTHR10168//PTHR10168:SF81 - GLUTAREDOXIN // MONOTHIOL GLUTAREDOXIN-S1-RELATED
Potri.014G145550.v4.1	Potri.014G145550 - (1 of 113) PF14432 - DYW family of nucleic acid deaminases (DYW_deaminase)
Potri.014G150700.v4.1	Potri.014G150700 - (1 of 2) PTHR31403:SF4 - GALACTOLIPASE DONGLE, CHLOROPLASTIC-RELATED
Potri.014G152000.v4.1	Potri.014G152000 - (1 of 51) K09338 - homeobox-leucine zipper protein (HD-ZIP)
Potri.014G152100.v4.1	Potri.014G152100 - (1 of 3) K07976 - Rab family, other (RAB)
Potri.014G152600.v4.1	Potri.014G152600 - (1 of 4) K15404 - aldehyde decarbonylase (K15404, CER1)
Potri.014G152900.v4.1	Potri.014G152900 - (1 of 4) K15404 - aldehyde decarbonylase (K15404, CER1)
Potri.014G153100.v4.1	Potri.014G153100 - (1 of 5) PTHR11206//PTHR11206:SF143 - MULTIDRUG RESISTANCE PROTEIN // SUBFAMILY NOT NAMED
Potri.014G163600.v4.1	Potri.014G163600 - (1 of 157) PF02365 - No apical meristem (NAM) protein (NAM)
Potri.015G015800.v4.1	Potri.015G015800 - (1 of 131) PF02362 - B3 DNA binding domain (B3)
Potri.015G022300.v4.1	Potri.015G022300 - (1 of 1) KOG4447 - Transcription factor TWIST
Potri.015G023900.v4.1	Potri.015G023900 - (1 of 6) PTHR11177//PTHR11177:SF161 - CHITINASE // SUBFAMILY NOT NAMED
Potri.015G031700.v4.1	Potri.015G031700 - (1 of 12) PF07911 - Protein of unknown function (DUF1677) (DUF1677)
Potri.015G032100.v4.1	Potri.015G032100 - (1 of 5) 4.2.3.22 - Germacradienol synthase / Germacradienol/germacrene-D synthase
Potri.015G037700.v4.1	Potri.015G037700 - (1 of 2) PTHR10426//PTHR10426:SF39 - STRICTOSIDINE SYNTHASE-RELATED // SUBFAMILY NOT NAMED
Potri.015G039100.v4.1	Potri.015G039100 - (1 of 91) PF00046 - Homeobox domain (Homeobox)
Potri.015G060600.v4.1	Potri.015G060600 - (1 of 1) PTHR23241:SF11 - LATE EMBRYOGENESIS ABUNDANT PROTEIN (ATECP63)-RELATED
Potri.015G061700.v4.1	Potri.015G061700 - (1 of 52) PF07714//PF11721 - Protein tyrosine kinase (Pkinase_Tyr) // Di-glucose binding within endoplasmic reticulum (Malectin)
Potri.015G062600.v4.1	Potri.015G062600 - (1 of 1) PTHR33781:SF3 - PROTEIN PHYTOCHROME KINASE SUBSTRATE 3
Potri.015G075800.v4.1	Potri.015G075800 - (1 of 3) PTHR10641//PTHR10641:SF675 - MYB-LIKE DNA-BINDING PROTEIN MYB // SUBFAMILY NOT NAMED
Potri.015G076000.v4.1	Potri.015G076000 - (1 of 2) PTHR11002//PTHR11002:SF18 - CARBONIC ANHYDRASE // SUBFAMILY NOT NAMED
Potri.015G085500.v4.1	Potri.015G085500 - (1 of 4) K15803 - (-)-germacrene D synthase (GERD)
Potri.015G086900.v4.1	Potri.015G086900 - (1 of 8) PTHR24296:SF1 - ALKANE HYDROXYLASE CYP96A15-RELATED
Potri.015G091600.v4.1	Potri.015G091600 - (1 of 4) PTHR22950//PTHR22950:SF298 - AMINO ACID TRANSPORTER // SUBFAMILY NOT NAMED
Potri.015G120700.v4.1	Potri.015G120700
Potri.015G123800.v4.1	Potri.015G123800 - (1 of 84) PF00069//PF00560//PF08263//PF13855 - Protein kinase domain (Pkinase) // Leucine Rich Repeat (LRR_1) // Leucine rich repeat N-terminal domain (LRRNT_2) // Leucine rich repeat (LRR_8)
Potri.015G127700.v4.1	Potri.015G127700 - (1 of 3) PTHR31707:SF60 - PECTINESTERASE INHIBITOR 1-RELATED
Potri.016G008500.v4.1	Potri.016G008500 - (1 of 3) K17961 - cytochrome P450, family 82, subfamily G, polypeptide 1 (CYP82G1)
Potri.016G016300.v4.1	Potri.016G016300 - (1 of 12) PTHR11926//PTHR11926:SF283 - GLUCOSYL/GLUCURONOSYL TRANSFERASES // UDP-GLYCOSYLTRANSFERASE 71D1-RELATED
Potri.016G056600.v4.1	Potri.016G056600 - (1 of 7) PTHR19241//PTHR19241:SF247 - ATP-BINDING CASSETTE TRANSPORTER // SUBFAMILY NOT NAMED
Potri.016G062700.v4.1	Potri.016G062700 - (1 of 1) PTHR10992//PTHR10992:SF822 - ALPHA/BETA HYDROLASE FOLD-CONTAINING PROTEIN // SUBFAMILY NOT NAMED
Potri.016G069500.v4.1	Potri.016G069500 - (1 of 2) PTHR22849//PTHR22849:SF24 - WDSAM1 PROTEIN // SUBFAMILY NOT NAMED
Potri.016G072900.v4.1	Potri.016G072900 - (1 of 2) PTHR33057:SF33 - EXPRESSED PROTEIN-RELATED
Potri.016G093900.v4.1	Potri.016G093900 - (1 of 48) PF05678 - VQ motif (VQ)
Potri.016G115900.v4.1	Potri.016G115900 - (1 of 4) PTHR14209//PTHR14209:SF10 - ISOAMYL ACETATE-HYDROLYZING ESTERASE 1 // SUBFAMILY NOT NAMED
Potri.016G124800.v4.1	Potri.016G124800 - (1 of 9) PTHR11926//PTHR11926:SF286 - GLUCOSYL/GLUCURONOSYL TRANSFERASES // SUBFAMILY NOT NAMED
Potri.016G129600.v4.1	Potri.016G129600 - (1 of 6) PF07107 - Wound-induced protein WI12 (WI12)
Potri.016G131600.v4.1	Potri.016G131600 - (1 of 12) PTHR31087:SF11 - PROTEIN LURP-ONE-RELATED 1-RELATED
Potri.016G132900.v4.1	Potri.016G132900 - (1 of 113) 1.11.1.7 - Peroxidase / Lactoperoxidase
Potri.016G135500.v4.1	Potri.016G135500 - (1 of 4) PTHR33076//PTHR33076:SF20 - FAMILY NOT NAMED // BIFUNCTIONAL INHIBITOR/LIPID-TRANSFER PROTEIN/SEED STORAGE 2S ALBUMIN SUPERFAMILY PROTEIN-RELATED
Potri.017G003601.v4.1	Potri.017G003601 - (1 of 1688) 2.7.11.1 - Non-specific serine/threonine protein kinase / Threonine-specific protein kinase
Potri.017G005150.v4.1	Potri.017G005150 - (1 of 54) 2.7.10.1//2.7.11.1 - Receptor protein-tyrosine kinase / Receptor protein tyrosine kinase // Non-specific serine/threonine protein kinase / Threonine-specific protein kinase
Potri.017G016300.v4.1	Potri.017G016300 - (1 of 11) PF05078 - Protein of unknown function (DUF679) (DUF679)
Potri.017G019700.v4.1	Potri.017G019700 - (1 of 93) PF03140 - Plant protein of unknown function (DUF247)
Potri.017G039883.v4.1	Potri.017G039883 - (1 of 94) PF01657 - Salt stress response/antifungal (Stress-antifung)
Potri.017G039966.v4.1	Potri.017G039966 - (1 of 94) PF01657 - Salt stress response/antifungal (Stress-antifung)
Potri.017G042650.v4.1	Potri.017G042650 - (1 of 2) PTHR11926//PTHR11926:SF227 - GLUCOSYL/GLUCURONOSYL TRANSFERASES // SUBFAMILY NOT NAMED
Potri.017G045501.v4.1	Potri.017G045501
Potri.017G075900.v4.1	Potri.017G075900 - (1 of 1) PF06268 - Fascin domain (Fascin)
Potri.017G079500.v4.1	Potri.017G079500 - (1 of 98) PF03106 - WRKY DNA -binding domain (WRKY)
Potri.017G098900.v4.1	Potri.017G098900 - (1 of 3) PTHR13593:SF46 - F21F23.12 PROTEIN
Potri.017G100200.v4.1	Potri.017G100200 - (1 of 3) 1.13.99.1 - Inositol oxygenase / Myo-inositol oxygenase
Potri.017G111100.v4.1	Potri.017G111100
Potri.017G111150.v4.1	Potri.017G111150
Potri.017G111225.v4.1	Potri.017G111225
Potri.017G113900.v4.1	Potri.017G113900 - (1 of 2) PTHR12161:SF23 - REGULATOR OF VPS4 ACTIVITY IN THE MVB PATHWAY PROTEIN
Potri.017G118401.v4.1	Potri.017G118401 - (1 of 38) PF14380 - Wall-associated receptor kinase C-terminal (WAK_assoc)
Potri.017G124000.v4.1	Potri.017G124000 - (1 of 5) PTHR11945//PTHR11945:SF199 - MADS BOX PROTEIN // AGAMOUS-LIKE MADS-BOX PROTEIN AGL61-RELATED
Potri.017G125600.v4.1	Potri.017G125600 - (1 of 5) PTHR10641:SF526 - TRANSCRIPTION FACTOR MYB113-RELATED
Potri.017G126100.v4.1	Potri.017G126100 - (1 of 3) 2.7.7.69 - GDP-L-galactose phosphorylase
Potri.017G133800.v4.1	Potri.017G133800 - (1 of 21) 3.1.1.26 - Galactolipase
Potri.017G133850.v4.1	Potri.017G133850 - (1 of 21) 3.1.1.26 - Galactolipase
Potri.017G133901.v4.1	Potri.017G133901 - (1 of 21) 3.1.1.26 - Galactolipase
Potri.017G133951.v4.1	Potri.017G133951 - (1 of 21) 3.1.1.26 - Galactolipase
Potri.017G134001.v4.1	Potri.017G134001 - (1 of 21) 3.1.1.26 - Galactolipase
Potri.017G134051.v4.1	Potri.017G134051 - (1 of 21) 3.1.1.26 - Galactolipase
Potri.017G141300.v4.1	Potri.017G141300 - (1 of 5) PF00069//PF01657//PF07714 - Protein kinase domain (Pkinase) // Salt stress response/antifungal (Stress-antifung) // Protein tyrosine kinase (Pkinase_Tyr)
Potri.017G141400.v4.1	Potri.017G141400 - (1 of 14) PF00069//PF01657 - Protein kinase domain (Pkinase) // Salt stress response/antifungal (Stress-antifung)
Potri.017G145500.v4.1	Potri.017G145500 - (1 of 3) PTHR11654//PTHR11654:SF130 - OLIGOPEPTIDE TRANSPORTER-RELATED // SUBFAMILY NOT NAMED
Potri.017G145532.v4.1	Potri.017G145532 - (1 of 3) PTHR11654//PTHR11654:SF130 - OLIGOPEPTIDE TRANSPORTER-RELATED // SUBFAMILY NOT NAMED
Potri.017G153100.v4.1	Potri.017G153100
Potri.018G004100.v4.1	Potri.018G004100 - (1 of 5) PTHR11941//PTHR11941:SF70 - ENOYL-COA HYDRATASE-RELATED // SUBFAMILY NOT NAMED
Potri.018G004150.v4.1	Potri.018G004150 - (1 of 5) PTHR11941//PTHR11941:SF70 - ENOYL-COA HYDRATASE-RELATED // SUBFAMILY NOT NAMED
Potri.018G005500.v4.1	Potri.018G005500 - (1 of 2) PTHR33349//PTHR33349:SF2 - FAMILY NOT NAMED // CALMODULIN-BINDING PROTEIN-LIKE PROTEIN
Potri.018G008900.v4.1	Potri.018G008900 - (1 of 5) PTHR11926:SF250 - UDP-GLYCOSYLTRANSFERASE 90A1-RELATED
Potri.018G011800.v4.1	Potri.018G011800 - (1 of 16) PTHR18966//PTHR18966:SF242 - IONOTROPIC GLUTAMATE RECEPTOR // GLUTAMATE RECEPTOR 2.1-RELATED
Potri.018G012000.v4.1	Potri.018G012000 - (1 of 16) PTHR18966//PTHR18966:SF242 - IONOTROPIC GLUTAMATE RECEPTOR // GLUTAMATE RECEPTOR 2.1-RELATED
Potri.018G012300.v4.1	Potri.018G012300 - (1 of 16) PTHR18966//PTHR18966:SF242 - IONOTROPIC GLUTAMATE RECEPTOR // GLUTAMATE RECEPTOR 2.1-RELATED
Potri.018G014500.v4.1	Potri.018G014500 - (1 of 9) PTHR13683:SF246 - ASPARTYL PROTEASE FAMILY PROTEIN
Potri.018G017300.v4.1	Potri.018G017300 - (1 of 2) KOG1766 - Enhancer of rudimentary
Potri.018G040500.v4.1	Potri.018G040500 - (1 of 7) PTHR11654//PTHR11654:SF161 - OLIGOPEPTIDE TRANSPORTER-RELATED // SUBFAMILY NOT NAMED
Potri.018G042200.v4.1	Potri.018G042200 - (1 of 3) PF12796//PF13857//PF13962 - Ankyrin repeats (3 copies) (Ank_2) // Ankyrin repeats (many copies) (Ank_5) // Domain of unknown function (PGG)
Potri.018G076400.v4.1	Potri.018G076400 - (1 of 1) PTHR22814//PTHR22814:SF104 - COPPER TRANSPORT PROTEIN ATOX1-RELATED // SUBFAMILY NOT NAMED
Potri.018G088800.v4.1	Potri.018G088800 - (1 of 12) PTHR22835//PTHR22835:SF157 - ZINC FINGER FYVE DOMAIN CONTAINING PROTEIN // SUBFAMILY NOT NAMED
Potri.018G089100.v4.1	Potri.018G089100 - (1 of 12) PTHR22835//PTHR22835:SF157 - ZINC FINGER FYVE DOMAIN CONTAINING PROTEIN // SUBFAMILY NOT NAMED
Potri.018G089500.v4.1	Potri.018G089500 - (1 of 12) PTHR22835//PTHR22835:SF157 - ZINC FINGER FYVE DOMAIN CONTAINING PROTEIN // SUBFAMILY NOT NAMED
Potri.018G091900.v4.1	Potri.018G091900
Potri.018G094500.v4.1	Potri.018G094500 - (1 of 1) PTHR11615//PTHR11615:SF161 - NITRATE, FROMATE, IRON DEHYDROGENASE // SUBFAMILY NOT NAMED
Potri.018G095900.v4.1	Potri.018G095900 - (1 of 5) PTHR10641//PTHR10641:SF561 - MYB-LIKE DNA-BINDING PROTEIN MYB // SUBFAMILY NOT NAMED
Potri.018G096300.v4.1	Potri.018G096300 - (1 of 1) PF00060//PF00497//PF10613//PF13458 - Ligand-gated ion channel (Lig_chan) // Bacterial extracellular solute-binding proteins, family 3 (SBP_bac_3) // Ligated ion channel L-glutamate- and glycine-binding site (Lig_chan-Glu_bd) // Periplasmic binding protein (Peripla_BP_6)
Potri.018G099201.v4.1	Potri.018G099201
Potri.018G103400.v4.1	Potri.018G103400 - (1 of 84) PF00069//PF00560//PF08263//PF13855 - Protein kinase domain (Pkinase) // Leucine Rich Repeat (LRR_1) // Leucine rich repeat N-terminal domain (LRRNT_2) // Leucine rich repeat (LRR_8)
Potri.018G105000.v4.1	Potri.018G105000
Potri.018G115550.v4.1	Potri.018G115550
Potri.018G118035.v4.1	Potri.018G118035 - (1 of 105) PF00560//PF08263//PF13855 - Leucine Rich Repeat (LRR_1) // Leucine rich repeat N-terminal domain (LRRNT_2) // Leucine rich repeat (LRR_8)
Potri.018G129000.v4.1	Potri.018G129000 - (1 of 8) PTHR33021//PTHR33021:SF55 - FAMILY NOT NAMED // BLUE COPPER PROTEIN
Potri.018G134000.v4.1	Potri.018G134000 - (1 of 6) PTHR24286//PTHR24286:SF66 - FAMILY NOT NAMED // CYTOCHROME P450 FAMILY PROTEIN-RELATED
Potri.018G141400.v4.1	Potri.018G141400 - (1 of 28) K05658 - ATP-binding cassette, subfamily B (MDR/TAP), member 1 (ABCB1)
Potri.018G144700.v4.1	Potri.018G144700 - (1 of 33) PF08263//PF13855 - Leucine rich repeat N-terminal domain (LRRNT_2) // Leucine rich repeat (LRR_8)
Potri.018G146200.v4.1	Potri.018G146200
Potri.018G148498.v4.1	Potri.018G148498 - (1 of 1) PF00069//PF08488 - Protein kinase domain (Pkinase) // Wall-associated kinase (WAK)
Potri.019G002628.v4.1	Potri.019G002628
Potri.019G011750.v4.1	Potri.019G011750 - (1 of 24) PF00069//PF00954//PF01453 - Protein kinase domain (Pkinase) // S-locus glycoprotein domain (S_locus_glycop) // D-mannose binding lectin (B_lectin)
Potri.019G013000.v4.1	Potri.019G013000
Potri.019G014302.v4.1	Potri.019G014302 - (1 of 4) PTHR23024//PTHR23024:SF174 - MEMBER OF 'GDXG' FAMILY OF LIPOLYTIC ENZYMES // SUBFAMILY NOT NAMED
Potri.019G014306.v4.1	Potri.019G014306 - (1 of 4) PTHR23024//PTHR23024:SF174 - MEMBER OF 'GDXG' FAMILY OF LIPOLYTIC ENZYMES // SUBFAMILY NOT NAMED
Potri.019G014407.v4.1	Potri.019G014407 - (1 of 9) K15639 - PHYB activation tagged suppressor 1 (CYP734A1, BAS1)
Potri.019G016106.v4.1	Potri.019G016106
Potri.019G016122.v4.1	Potri.019G016122 - (1 of 15) 4.2.3.8 - Casbene synthase / Casbene synthetase
Potri.019G016400.v4.1	Potri.019G016400 - (1 of 15) 4.2.3.8 - Casbene synthase / Casbene synthetase
Potri.019G021902.v4.1	Potri.019G021902
Potri.019G022338.v4.1	Potri.019G022338 - (1 of 9) 4.2.3.111 - (-)-alpha-terpineol synthase
Potri.019G023008.v4.1	Potri.019G023008 - (1 of 9) 4.2.3.111 - (-)-alpha-terpineol synthase
Potri.019G023014.v4.1	Potri.019G023014 - (1 of 9) 4.2.3.111 - (-)-alpha-terpineol synthase
Potri.019G026740.v4.1	Potri.019G026740 - (1 of 4) PF00036//PF13202 - EF hand (EF-hand_1) // EF hand (EF-hand_5)
Potri.019G026780.v4.1	Potri.019G026780 - (1 of 3) 2.3.1.23//2.3.1.51//2.3.1.67 - 1-acylglycerophosphocholine O-acyltransferase / Lysolecithin acyltransferase // 1-acylglycerol-3-phosphate O-acyltransferase // 1-alkylglycerophosphocholine O-acetyltransferase / Platelet-activating factor-synthesizing enzyme
Potri.019G027200.v4.1	Potri.019G027200 - (1 of 137) PF13499 - EF-hand domain pair (EF-hand_7)
Potri.019G032001.v4.1	Potri.019G032001
Potri.019G042001.v4.1	Potri.019G042001
Potri.019G044900.v4.1	Potri.019G044900 - (1 of 15) 4.2.3.8 - Casbene synthase / Casbene synthetase
Potri.019G045100.v4.1	Potri.019G045100 - (1 of 15) 4.2.3.8 - Casbene synthase / Casbene synthetase
Potri.019G045300.v4.1	Potri.019G045300 - (1 of 15) 4.2.3.8 - Casbene synthase / Casbene synthetase
Potri.019G046201.v4.1	Potri.019G046201 - (1 of 1) 4.2.3.15 - Myrcene synthase
Potri.019G068001.v4.1	Potri.019G068001 - (1 of 4) PTHR24095:SF122 - ACYL-ACTIVATING ENZYME 10-RELATED
Potri.019G068100.v4.1	Potri.019G068100 - (1 of 4) PTHR24095:SF122 - ACYL-ACTIVATING ENZYME 10-RELATED
Potri.019G070900.v4.1	Potri.019G070900 - (1 of 6) 2.3.1.20//2.3.1.75 - Diacylglycerol O-acyltransferase / Diglyceride acyltransferase // Long-chain-alcohol O-fatty-acyltransferase / Wax synthase
Potri.019G075201.v4.1	Potri.019G075201 - (1 of 6) 1.2.1.84 - Alcohol-forming fatty acyl-CoA reductase
Potri.019G082733.v4.1	Potri.019G082733
Potri.019G089366.v4.1	Potri.019G089366 - (1 of 6) 1.1.1.86 - Ketol-acid reductoisomerase (NADP(+)) / Dihydroxyisovalerate dehydrogenase (isomerizing)
Potri.019G090900.v4.1	Potri.019G090900 - (1 of 3) PTHR36016//PTHR36016:SF1 - FAMILY NOT NAMED // CLAVATA3/ESR (CLE)-RELATED PROTEIN 7
Potri.019G094200.v4.1	Potri.019G094200 - (1 of 6) PTHR27003//PTHR27003:SF105 - FAMILY NOT NAMED // LEUCINE-RICH REPEAT PROTEIN KINASE-RELATED
Potri.019G094250.v4.1	Potri.019G094250 - (1 of 6) PTHR27003//PTHR27003:SF105 - FAMILY NOT NAMED // LEUCINE-RICH REPEAT PROTEIN KINASE-RELATED
Potri.019G094300.v4.1	Potri.019G094300 - (1 of 2) PF07714//PF12819//PF13855 - Protein tyrosine kinase (Pkinase_Tyr) // Carbohydrate-binding protein of the ER (Malectin_like) // Leucine rich repeat (LRR_8)
Potri.019G094600.v4.1	Potri.019G094600 - (1 of 2) PF07714//PF12819//PF13855 - Protein tyrosine kinase (Pkinase_Tyr) // Carbohydrate-binding protein of the ER (Malectin_like) // Leucine rich repeat (LRR_8)
Potri.019G094700.v4.1	Potri.019G094700 - (1 of 1) PF00560//PF07714//PF12819 - Leucine Rich Repeat (LRR_1) // Protein tyrosine kinase (Pkinase_Tyr) // Carbohydrate-binding protein of the ER (Malectin_like)
Potri.019G103500.v4.1	Potri.019G103500 - (1 of 2) PTHR31901:SF10 - AUXIN-RESPONSIVE GH3 FAMILY PROTEIN
Potri.T015518.v4.1	Potri.T015518 - (1 of 2) PTHR10426//PTHR10426:SF33 - STRICTOSIDINE SYNTHASE-RELATED // SUBFAMILY NOT NAMED
Potri.T124904.v4.1	Potri.T124904
Potri.T125704.v4.1	Potri.T125704
